# Supplementary material for: Chromosomal rearrangements as a source of new gene formation in Drosophila yakuba
Source: PLoS Genet. 2019 Sep 23;15(9):e1008314. doi: 10.1371/journal.pgen.1008314 (PMC6776367; doi:10.1371/journal.pgen.1008314)
Supplement: S1 Data — (ZIP) [file pgen.1008314.s019.zip]

Archive with 36 entries (33 files):
- Denovogenes/
- Denovogenes/AllMaleCarcassTrinity.fasta
- __MACOSX/
- __MACOSX/Denovogenes/
- __MACOSX/Denovogenes/._AllMaleCarcassTrinity.fasta
- Denovogenes/AllTestesTrinity.fasta
- __MACOSX/Denovogenes/._AllTestesTrinity.fasta
- Denovogenes/Cuffdiff_genes_Female_Carcass.txt
- __MACOSX/Denovogenes/._Cuffdiff_genes_Female_Carcass.txt
- Denovogenes/Cuffdiff_genes_Male_Carcass.txt
- __MACOSX/Denovogenes/._Cuffdiff_genes_Male_Carcass.txt
- Denovogenes/Cuffdiff_genes_Ovary.txt
- __MACOSX/Denovogenes/._Cuffdiff_genes_Ovary.txt
- Denovogenes/Cuffdiff_genes_Testes.txt
- __MACOSX/Denovogenes/._Cuffdiff_genes_Testes.txt
- Denovogenes/GenomicStructureCallsFinal.txt
- __MACOSX/Denovogenes/._GenomicStructureCallsFinal.txt
- Denovogenes/LineNames.txt
- __MACOSX/Denovogenes/._LineNames.txt
- Denovogenes/Pi_Theta_rearrangments.txt
- __MACOSX/Denovogenes/._Pi_Theta_rearrangments.txt
- Denovogenes/readme.txt
- __MACOSX/Denovogenes/._readme.txt
- Denovogenes/readme.txt~
- __MACOSX/Denovogenes/._readme.txt~
- Denovogenes/SupplementalRNASeqFig.pdf
- __MACOSX/Denovogenes/._SupplementalRNASeqFig.pdf
- Denovogenes/TophatFusionFemaleCarcass.txt
- __MACOSX/Denovogenes/._TophatFusionFemaleCarcass.txt
- Denovogenes/TophatFusionMaleCarcass.txt
- __MACOSX/Denovogenes/._TophatFusionMaleCarcass.txt
- Denovogenes/TophatFusionOvary.txt
- __MACOSX/Denovogenes/._TophatFusionOvary.txt
- Denovogenes/TophatFusionTestes.txt
- __MACOSX/Denovogenes/._TophatFusionTestes.txt
- __MACOSX/._Denovogenes
