# Supplementary material for: Chromosomal rearrangements as a source of new gene formation in Drosophila yakuba
Source: PLoS Genet. 2019 Sep 23;15(9):e1008314. doi: 10.1371/journal.pgen.1008314 (PMC6776367; doi:10.1371/journal.pgen.1008314)
Supplement: S1 Data — (ZIP) [file pgen.1008314.s019.zip › Denovogenes/AllMaleCarcassTrinity.fasta]

>NY48Male_Carcass_1_0 
CACTTGAGGCCCGGGCGGGTTTAAGTCGGGGGCCCCCTCAGCTTTTTATAAATTCGTTATAAAATCATTTTTTCAAATAATTAGGGGACCCTGGCGGGGCCCCCTTGATCGCGGGGCCCGGGGCGAACCATATTTAATGGAAGTTCCCTTAGAGCTTTAAAATAAGAGTAATGCATTGTCTTCGAACGAAAGCAAAGCTTAAGAGATTAGACTAAGTTGTTCATGAGACATTAAAAGCATCGGTCATCACAACGCAAGTAAGAAAGAGTCTACACATTATACGCAGACTCCACATATGATGTCATTCGTCAGCCATTCAATAAAATACATGAGAATACTTGAGAAAAAGCTGACGCTTCTTACGAACAAAACATCAAAGTCGTGCGATGGCACGATGGCGAAGTCACTTAACCAAAAGTACGTCATTGAGTGATATCTTGTGTGCCAAGGGACCCAACGACATACCAACAGCTCTCTTTCCCGCTCAGGAAGTAGAATCGAAACACGAGCTTTACCAATTTGCTTAAATTATTCTAGAATCTTCGGGAATGTTGATCAGAAGGCTGACAAAAACAAACTGCGAAAGATAGGAATAGTTATGTTTCCCAACAAGCCAAAACCCCTCATTCTAGAGTGTATCCAAGTATGGCAACCAAGCAGGCATACCAGTTCACTCTTCAGTTCAGATACAAGATACTGACGTATGTATGGGAACTAAACATGGCAGCCACCCTAATCGGATCGAATTAGTCTAGCTTGCCGATACATCGAAATTTTTGGCCAAACCAGACACAAAACGGCTACGAGCAAGCATCAGAAAGATCATATATGTAGTGGCACTGGTAGGAAATCGGGACCAAGGCAACAAAGAGTTGAACATTAAGA
>NY48Male_Carcass_2_0 
CTTTTCTAAGAGAGCTCCCCGAGGCCCTATTCACGGATCAGCTATATCCACGATTTTTTGACACATTCAGCGCCTTTAGCAACAACAACGAATCCATACGAATCAACGAGCTTCTCAAAGTTTTTGAGGAGTTGCCACAGGCCAACAAAGCCTCCATCACTTCGATATTAGATCATTTAATAAGGTTTGTTTCTTTTAGCTACATGGATGTCAAAAATATACTTATTTGACATGACTTATTGTAGAGTCCACGAAAAGGAGGCAGACAACAAGATGTCGTTGCACAATCTGGCAATGGTGTTTGGACCAACCTTGCTTAGGCCGGGCCAAACGCAGGTGAAGCAAAAGGATCCACTGGCAGCCAGCACTGTCGACGTTATGGCTCAGGCAGGAATCCTATACTGCTTTCTTCAGGCACGCATCAAGAAGGATTAGGACTTCGTGAGCCGTTTACACAGTTACATATGGAAATATATATGTATCAAAATTATAGATATTTATTTTTACAAACAAAAGCAGTTATAAGAGCGAAGTTGATGGATAGCCTACGCATACACCACCTCCCAATCTTTCTAACATCCCCTATATTATACAAGAAACCGCCAAACTCCCTTGAAGCTACGGAAAAGGCCTTTAAATTCTTTAAACCCCATAACACGCTGTTGCTGCCTACTGTATATACCAGAATCCGAAACTGCAATTATAAACCGAATATGATGATAGGACGAGAAAAAGGGAAACACCAAGTTCAATTCAAGGGCCCAGGGATGACAACATATCAGCTCAATGTCGGGTCACCCACGCACATCGCACACCTGGAACTACCGAGTGTTAAACACTTGTACATCCACAGCGTCTCCGTTCACTAAAAACTAATCCCATGTATTACACATACTTGCCTAGATCTGTAGGCTGTCTTCTTTACATTTGGATGCGACTTCTGCTTACTGCAACAATTGCAAAAAAAAAGGAAAACAGAAAATTGAAAATATTTTCCCTAATTAACATAGGTATACATATACATATAAATATATATATATTCTACTATTTGTATATATATGTACATATGCGCAGATACTTGTATATGTATATGTATACTTTTAAAACAAATATATATGTATATATACTAAATATACATGCTTATATACAATTACATTATTATATTATTATTATAATTATACAATTACATGCGCATATATATATATATATACTCATATAAAAATATATATTCTTATATTTACACTACCACTTATTAATACTTTAATTTACAGAAGTATTGTTAGTGAGTTTTTCCGGCTGATTGATATAAAATATGTCTGCCTAACATTTTTTTTTTTATTTAATTAGGTTTTATATAAAAAAAGAACGTTAAATAAAATATAATCTATTTAGATATTGCTATAGAACTTCGACATTATTATTCAGGCAATGTAATCATAATTTAGAGAAGTTATTTATATCAGTAATTAAAAATTATATCGTGTACTTTATACATTTTCAAGCTGCGCATGAAGACTATTGCGTTTCCTCATCGTCTTGATTTGTCTGCACATTTCCCTCTACATCGATGAAGAAGTTTTTACTGCGTTTCGGCGAAGGGGCTGCCCAGACTCGTGGCCAATTCAATCGCCGTCTGTTTGCAAAGCGGCTCCTCGTCCTGGTTGTCTTCATTGGCGCTCCACTCAAGTAGCAATTGAAAGCGTTAAAGGCGCGTTTGGACTCCGCCTTGAAGATGAAGATAACAAAGCCGAAGTCACGATACAAATACGAGGGAATACGTAAGGAATGCATCTCGACAAAGGCTCTCAGAACACGGATTAGAAATAGTATTTAAAAATCCTTAACAGGTATGACCAATACATACTTCAATATGTCTCAAACGTCTCGAATTTTTTGGCCCGTTTTTTTTTTTTTTTTTTTCGAGACAAACGTTGACTATCTTCACTATCTTGAGCCTTGAAAACGATCTAAGCGTTAACCAACAGAAAATTTATTTTTGAGTCACGTAATTTACTTCAGCAGAATGTTTAAATTCCGGGGATTATTAGGATTATTTCCCTTGGCAATTTAGACGGTGTGAATGCTACCTAAATGTCTGAACTGGTTCTTTATTAACTTTTAGTTTTTTTTTTGCTTCTCCCCAAGGATAGTCGTTTCGAAATCACTATCTCTCCAGTCCAATCCTGACAATCCCCAGAAAATAGACGAAGGATGAGGGCGAGCTCCGAAAACTCAGTGACTGCCGGCAATTTTATATAGTATATCATGGAATTCCATCTTTTTAAAGCCTTCTATCTCTTGGTTGAGCTTACAAAGCTGCAAATTCAGCATAGGCACAGGACCAAGGTACTAAAAAAACTTGCGCAGCTTTTCGACGGCACTGTAGGCCACTTTACAAAAAAGTATCTTCCCTTCTACTTCTCATTTGCGCATCGACGGGCACTGGTGTCACTTGTTGTTCACTATGGCTCGCTTTAGTCATCTTGTTGTTCTCGATGAAAAAACATGCGTGTCTTTCGTGAAGCAATGAATGGATTGATGAAATCCACGTAGCATTAGCCGTTTTTAGCTAGACAGGCAAACGGTTTACGGATGATACAGCAGTTTAAGAATCTTAAGGACCCTTCGGCTTAAATGACATGTAGTAGATTTTTGGCGACTTGACATGCTCTTGCTAGAACAACGCTTAGGGAGCTGCTCTATAAAAATTCGACGCATTTTCTGTAGTTACTTTCACTGAGTATAAATAATTTAATCGAATTAAAAAAAAATAGACCATGCAACAGACCTGCAAAAATACGATAGTATTATCGATAGTACCCCGGTCACCAACATCGATATGTCTTAGATAGTCGCCATAGTAAAATGCGTTTTATACCTGGGATTCAATACCATAACTTTTTCTTTGGTTATAAAAAAAATAAAATAAATTGACCAACAAAGACTTTCATTTAAATGATTCAATTGAGAAATTTAAAATATTCAACAATTTAAGAACATTTTTTACTTAAAG
>NY48Male_Carcass_2_1 
CTTTTCTAAGAGAGCTCCCCGAGGCCCTATTCACGGATCAGCTATATCCACGATTTTTTGACACATTCAGCGCCTTTAGCAACAACAACGAATCCATACGAATCAACGAGCTTCTCAAAGTTTTTGAGGAGTTGCCACAGGCCAACAAAGCCTCCATCACTTCGATATTAGATCATTTAATAAGGTTTGTTTCTTTTAGCTACATGGATGTCAAAAATATACTTATTTGACATGACTTATTGTAGAGTCCACGAAAAGGAGGCAGACAACAAGATGTCGTTGCACAATCTGGCAATGGTGTTTGGACCAACCTTGCTTAGGCCGGGCCAAACGCAGGTGAAGCAAAAGGATCCACTGGCAGCCAGCACTGTCGACGTTATGGCTCAGGCAGGAATCCTATACTGCTTTCTTCAGGCACGCATCAAGAAGGATTAGGACTTCGTGAGCCGTTTACACAGTTACATATGGAAATATATATGTATCAAAATTATAGATATTTATTTTTACAAACAAAAGCAGTTATAAGAGCGAAGTTGATGGATAGCCTACGCATACACCACCTCCCAATCTTTCTAACATCCCCTATATTATACAAGAAACCGCCAAACTCCCTTGAAGCTACGGAAAAGGCCTTTAAATTCTTTAAACCCCATAACACGCTGTTGCTGCCTACTGTATATACCAGAATCCGAAACTGCAATTATAAACCGAATATGATGATAGGACGAGAAAAAGGGAAACACCAAGTTCAATTCAAGGGCCCAGGGATGACAACATATCAGCTCAATGTCGGGTCACCCACGCACATCGCACACCTGGAACTACCGAGTGTTAAACACTTGTACATCCACAGCGTCTCCGTTCACTAAAAACTAATCCCATGTATTACACATACTTGCCTAGATCTGTAGGCTGTCTTCTTTACATTTGGATGCGACTTCTGCTTACTGCAACAATTGCAAAAAAAAAGGAAAACAGAAAATTGAAAATATTTTCCCTAATTAACATAGCTGCGCATGAAGACTATTGCGTTTCCTCATCGTCTTGATTTGTCTGCACATTTCCCTCTACATCGATGAAGAAGTTTTTACTGCGTTTCGGCGAAGGGGCTGCCCAGACTCGTGGCCAATTCAATCGCCGTCTGTTTGCAAAGCGGCTCCTCGTCCTGGTTGTCTTCATTGGCGCTCCACTCAAGTAGCAATTGAAAGCGTTAAAGGCGCGTTTGGACTCCGCCTTGAAGATGAAGATAACAAAGCCGAAGTCACGATACAAATACGAGGGAATACGTAAGGAATGCATCTCGACAAAGGCTCTCAGAACACGGATTAGAAATAGTATTTAAAAATCCTTAACAGGTATGACCAATACATACTTCAATATGTCTCAAACGTCTCGAATTTTTTGGCCCGTTTTTTTTTTTTTTTTTTTCGAGACAAACGTTGACTATCTTCACTATCTTGAGCCTTGAAAACGATCTAAGCGTTAACCAACAGAAAATTTATTTTTGAGTCACGTAATTTACTTCAGCAGAATGTTTAAATTCCGGGGATTATTAGGATTATTTCCCTTGGCAATTTAGACGGTGTGAATGCTACCTAAATGTCTGAACTGGTTCTTTATTAACTTTTAGTTTTTTTTTTGCTTCTCCCCAAGGATAGTCGTTTCGAAATCACTATCTCTCCAGTCCAATCCTGACAATCCCCAGAAAATAGACGAAGGATGAGGGCGAGCTCCGAAAACTCAGTGACTGCCGGCAATTTTATATAGTATATCATGGAATTCCATCTTTTTAAAGCCTTCTATCTCTTGGTTGAGCTTACAAAGCTGCAAATTCAGCATAGGCACAGGACCAAGGTACTAAAAAAACTTGCGCAGCTTTTCGACGGCACTGTAGGCCACTTTACAAAAAAGTATCTTCCCTTCTACTTCTCATTTGCGCATCGACGGGCACTGGTGTCACTTGTTGTTCACTATGGCTCGCTTTAGTCATCTTGTTGTTCTCGATGAAAAAACATGCGTGTCTTTCGTGAAGCAATGAATGGATTGATGAAATCCACGTAGCATTAGCCGTTTTTAGCTAGACAGGCAAACGGTTTACGGATGATACAGCAGTTTAAGAATCTTAAGGACCCTTCGGCTTAAATGACATGTAGTAGATTTTTGGCGACTTGACATGCTCTTGCTAGAACAACGCTTAGGGAGCTGCTCTATAAAAATTCGACGCATTTTCTGTAGTTACTTTCACTGAGTATAAATAATTTAATCGAATTAAAAAAAAATAGACCATGCAACAGACCTGCAAAAATACGATAGTATTATCGATAGTACCCCGGTCACCAACATCGATATGTCTTAGATAGTCGCCATAGTAAAATGCGTTTTATACCTGGGATTCAATACCATAACTTTTTCTTTGGTTATAAAAAAAATAAAATAAATTGACCAACAAAGACTTTCATTTAAATGATTCAATTGAGAAATTTAAAATATTCAACAATTTAAGAACATTTTTTACTTAAAG
>NY48Male_Carcass_2_2 
CTTTTCTAAGAGAGCTCCCCGAGGCCCTATTCACGGATCAGCTATATCCACGATTTTTTGACACATTCAGCGCCTTTAGCAACAACAACGAATCCATACGAATCAACGAGCTTCTCAAAGTTTTTGAGGAGTTGCCACAGGCCAACAAAGCCTCCATCACTTCGATATTAGATCATTTAATAAGAGTCCACGAAAAGGAGGCAGACAACAAGATGTCGTTGCACAATCTGGCAATGGTGTTTGGACCAACCTTGCTTAGGCCGGGCCAAACGCAGGTGAAGCAAAAGGATCCACTGGCAGCCAGCACTGTCGACGTTATGGCTCAGGCAGGAATCCTATACTGCTTTCTTCAGGCACGCATCAAGAAGGATTAGGACTTCGTGAGCCGTTTACACAGTTACATATGGAAATATATATGTATCAAAATTATAGATATTTATTTTTACAAACAAAAGCAGTTATAAGAGCGAAGTTGATGGATAGCCTACGCATACACCACCTCCCAATCTTTCTAACATCCCCTATATTATACAAGAAACCGCCAAACTCCCTTGAAGCTACGGAAAAGGCCTTTAAATTCTTTAAACCCCATAACACGCTGTTGCTGCCTACTGTATATACCAGAATCCGAAACTGCAATTATAAACCGAATATGATGATAGGACGAGAAAAAGGGAAACACCAAGTTCAATTCAAGGGCCCAGGGATGACAACATATCAGCTCAATGTCGGGTCACCCACGCACATCGCACACCTGGAACTACCGAGTGTTAAACACTTGTACATCCACAGCGTCTCCGTTCACTAAAAACTAATCCCATGTATTACACATACTTGCCTAGATCTGTAGGCTGTCTTCTTTACATTTGGATGCGACTTCTGCTTACTGCAACAATTGCAAAAAAAAAGGAAAACAGAAAATTGAAAATATTTTCCCTAATTAACATAGCTGCGCATGAAGACTATTGCGTTTCCTCATCGTCTTGATTTGTCTGCACATTTCCCTCTACATCGATGAAGAAGTTTTTACTGCGTTTCGGCGAAGGGGCTGCCCAGACTCGTGGCCAATTCAATCGCCGTCTGTTTGCAAAGCGGCTCCTCGTCCTGGTTGTCTTCATTGGCGCTCCACTCAAGTAGCAATTGAAAGCGTTAAAGGCGCGTTTGGACTCCGCCTTGAAGATGAAGATAACAAAGCCGAAGTCACGATACAAATACGAGGGAATACGTAAGGAATGCATCTCGACAAAGGCTCTCAGAACACGGATTAGAAATAGTATTTAAAAATCCTTAACAGGTATGACCAATACATACTTCAATATGTCTCAAACGTCTCGAATTTTTTGGCCCGTTTTTTTTTTTTTTTTTTTCGAGACAAACGTTGACTATCTTCACTATCTTGAGCCTTGAAAACGATCTAAGCGTTAACCAACAGAAAATTTATTTTTGAGTCACGTAATTTACTTCAGCAGAATGTTTAAATTCCGGGGATTATTAGGATTATTTCCCTTGGCAATTTAGACGGTGTGAATGCTACCTAAATGTCTGAACTGGTTCTTTATTAACTTTTAGTTTTTTTTTTGCTTCTCCCCAAGGATAGTCGTTTCGAAATCACTATCTCTCCAGTCCAATCCTGACAATCCCCAGAAAATAGACGAAGGATGAGGGCGAGCTCCGAAAACTCAGTGACTGCCGGCAATTTTATATAGTATATCATGGAATTCCATCTTTTTAAAGCCTTCTATCTCTTGGTTGAGCTTACAAAGCTGCAAATTCAGCATAGGCACAGGACCAAGGTACTAAAAAAACTTGCGCAGCTTTTCGACGGCACTGTAGGCCACTTTACAAAAAAGTATCTTCCCTTCTACTTCTCATTTGCGCATCGACGGGCACTGGTGTCACTTGTTGTTCACTATGGCTCGCTTTAGTCATCTTGTTGTTCTCGATGAAAAAACATGCGTGTCTTTCGTGAAGCAATGAATGGATTGATGAAATCCACGTAGCATTAGCCGTTTTTAGCTAGACAGGCAAACGGTTTACGGATGATACAGCAGTTTAAGAATCTTAAGGACCCTTCGGCTTAAATGACATGTAGTAGATTTTTGGCGACTTGACATGCTCTTGCTAGAACAACGCTTAGGGAGCTGCTCTATAAAAATTCGACGCATTTTCTGTAGTTACTTTCACTGAGTATAAATAATTTAATCGAATTAAAAAAAAATAGACCATGCAACAGACCTGCAAAAATACGATAGTATTATCGATAGTACCCCGGTCACCAACATCGATATGTCTTAGATAGTCGCCATAGTAAAATGCGTTTTATACCTGGGATTCAATACCATAACTTTTTCTTTGGTTATAAAAAAAATAAAATAAATTGACCAACAAAGACTTTCATTTAAATGATTCAATTGAGAAATTTAAAATATTCAACAATTTAAGAACATTTTTTACTTAAAG
>NY48Male_Carcass_2_3 
CTTTTCTAAGAGAGCTCCCCGAGGCCCTATTCACGGATCAGCTATATCCACGATTTTTTGACACATTCAGCGCCTTTAGCAACAACAACGAATCCATACGAATCAACGAGCTTCTCAAAGTTTTTGAGGAGTTGCCACAGGCCAACAAAGCCTCCATCACTTCGATATTAGATCATTTAATAAGAGTCCACGAAAAGGAGGCAGACAACAAGATGTCGTTGCACAATCTGGCAATGGTGTTTGGACCAACCTTGCTTAGGCCGGGCCAAACGCAGGTGAAGCAAAAGGATCCACTGGCAGCCAGCACTGTCGACGTTATGGCTCAGGCAGGAATCCTATACTGCTTTCTTCAGGCACGCATCAAGAAGGATTAGGACTTCGTGAGCCGTTTACACAGTTACATATGGAAATATATATGTATCAAAATTATAGATATTTATTTTTACAAACAAAAGCAGTTATAAGAGCGAAGTTGATGGATAGCCTACGCATACACCACCTCCCAATCTTTCTAACATCCCCTATATTATACAAGAAACCGCCAAACTCCCTTGAAGCTACGGAAAAGGCCTTTAAATTCTTTAAACCCCATAACACGCTGTTGCTGCCTACTGTATATACCAGAATCCGAAACTGCAATTATAAACCGAATATGATGATAGGACGAGAAAAAGGGAAACACCAAGTTCAATTCAAGGGCCCAGGGATGACAACATATCAGCTCAATGTCGGGTCACCCACGCACATCGCACACCTGGAACTACCGAGTGTTAAACACTTGTACATCCACAGCGTCTCCGTTCACTAAAAACTAATCCCATGTATTACACATACTTGCCTAGATCTGTAGGCTGTCTTCTTTACATTTGGATGCGACTTCTGCTTACTGCAACAATTGCAAAAAAAAAGGAAAACAGAAAATTGAAAATATTTTCCCTAATTAACATAGGTATACATATACATATAAATATATATATATTCTACTATTTGTATATATATGTACATATGCGCAGATACTTGTATATGTATATGTATACTTTTAAAACAAATATATATGTATATATACTAAATATACATGCTTATATACAATTACATTATTATATTATTATTATAATTATACAATTACATGCGCATATATATATATATATACTCATATAAAAATATATATTCTTATATTTACACTACCACTTATTAATACTTTAATTTACAGAAGTATTGTTAGTGAGTTTTTCCGGCTGATTGATATAAAATATGTCTGCCTAACATTTTTTTTTTTATTTAATTAGGTTTTATATAAAAAAAGAACGTTAAATAAAATATAATCTATTTAGATATTGCTATAGAACTTCGACATTATTATTCAGGCAATGTAATCATAATTTAGAGAAGTTATTTATATCAGTAATTAAAAATTATATCGTGTACTTTATACATTTTCAAGCTGCGCATGAAGACTATTGCGTTTCCTCATCGTCTTGATTTGTCTGCACATTTCCCTCTACATCGATGAAGAAGTTTTTACTGCGTTTCGGCGAAGGGGCTGCCCAGACTCGTGGCCAATTCAATCGCCGTCTGTTTGCAAAGCGGCTCCTCGTCCTGGTTGTCTTCATTGGCGCTCCACTCAAGTAGCAATTGAAAGCGTTAAAGGCGCGTTTGGACTCCGCCTTGAAGATGAAGATAACAAAGCCGAAGTCACGATACAAATACGAGGGAATACGTAAGGAATGCATCTCGACAAAGGCTCTCAGAACACGGATTAGAAATAGTATTTAAAAATCCTTAACAGGTATGACCAATACATACTTCAATATGTCTCAAACGTCTCGAATTTTTTGGCCCGTTTTTTTTTTTTTTTTTTTCGAGACAAACGTTGACTATCTTCACTATCTTGAGCCTTGAAAACGATCTAAGCGTTAACCAACAGAAAATTTATTTTTGAGTCACGTAATTTACTTCAGCAGAATGTTTAAATTCCGGGGATTATTAGGATTATTTCCCTTGGCAATTTAGACGGTGTGAATGCTACCTAAATGTCTGAACTGGTTCTTTATTAACTTTTAGTTTTTTTTTTGCTTCTCCCCAAGGATAGTCGTTTCGAAATCACTATCTCTCCAGTCCAATCCTGACAATCCCCAGAAAATAGACGAAGGATGAGGGCGAGCTCCGAAAACTCAGTGACTGCCGGCAATTTTATATAGTATATCATGGAATTCCATCTTTTTAAAGCCTTCTATCTCTTGGTTGAGCTTACAAAGCTGCAAATTCAGCATAGGCACAGGACCAAGGTACTAAAAAAACTTGCGCAGCTTTTCGACGGCACTGTAGGCCACTTTACAAAAAAGTATCTTCCCTTCTACTTCTCATTTGCGCATCGACGGGCACTGGTGTCACTTGTTGTTCACTATGGCTCGCTTTAGTCATCTTGTTGTTCTCGATGAAAAAACATGCGTGTCTTTCGTGAAGCAATGAATGGATTGATGAAATCCACGTAGCATTAGCCGTTTTTAGCTAGACAGGCAAACGGTTTACGGATGATACAGCAGTTTAAGAATCTTAAGGACCCTTCGGCTTAAATGACATGTAGTAGATTTTTGGCGACTTGACATGCTCTTGCTAGAACAACGCTTAGGGAGCTGCTCTATAAAAATTCGACGCATTTTCTGTAGTTACTTTCACTGAGTATAAATAATTTAATCGAATTAAAAAAAAATAGACCATGCAACAGACCTGCAAAAATACGATAGTATTATCGATAGTACCCCGGTCACCAACATCGATATGTCTTAGATAGTCGCCATAGTAAAATGCGTTTTATACCTGGGATTCAATACCATAACTTTTTCTTTGGTTATAAAAAAAATAAAATAAATTGACCAACAAAGACTTTCATTTAAATGATTCAATTGAGAAATTTAAAATATTCAACAATTTAAGAACATTTTTTACTTAAAG
>NY48Male_Carcass_3_0 
AACTGCTCCGCCTCATAGGCATCTGAAGAATATAAAATAAAACGACAAATTAGTAATAAGACATGGTTACCGATCAGAGCCGTCTATTTACCAGATTCAAAGGCCTTCTTAAGCTTCGCCAAATCAGAAGCGGAACCGCTGACGCGGTAGCAGCCAACCTCCAGCATCCCACGCCGCTCTACTTCCCGAATGCAGGCGCCTATGATGAACGGAATGTCGCGTTTCTCACGTTTTAATACTTGACTCATTTTGGCACCAAAGAGGGCTCCTGGCTTAGTGTTGCCGCGGCAGAGCTCGCCTGGAATAAAACGGAAGCTACAGCCGAGCTCTAAGGTATCACTAAGTTTAATTGACTTCGGCTGCGTCGTTTCTGTCAGCCAACTAAGACTCAACTTAAGTATGTGCTTGGCTCTAAGAAGTGGCCGCTCCTTGGCCTCATACAGAAGAATGCGCACATTCTGGCTGCCCTCTAATTCTAGCATAAAGCTCTCGTTCCAAAGCGGCGTTTGACTGCGACATATCATCTTGGTGGTGGCCTTGCGGAAATAGTGGCCATATGAGTCCACCTCGACGCAGATGTACAGGTCGTCCGCCTGCTCCAGTCCCTCCAATCCCTGGACACCCATGTACAGGTCTCCAACCAGCAAACTTTCATCGTTGGTGTTACGCATAAGATATGAACCCATTTCAGTTTTCATGCCCTTCTG
>NY48Male_Carcass_3_1 
AGAAGGCCTTTGAATCTGATGCCAGTGACCGAATGGATGTCCACCTCGCGTAGCAACTGCTCCGCCTCATAGGCATCAGATTCAAAGGCCTTCTTAAGCTTCGCCAAATCAGAAGCGGAACCGCTGACGCGGTAGCAGCCAACCTCCAGCATCCCACGCCGCTCTACTTCCCGAATGCAGGCGCCTATGATGAACGGAATGTCGCGTTTCTCACGTTTTAATACTTGACTCATTTTGGG
>NY48Male_Carcass_3_2 
GCCTCGGGGAGCTCTCTTAGAAAAGTCTTCAAAATGCCAGTGACCGAATGGATGTCCACCTCGCGTAGCAACTGCTCCGCCTCATAGGCATCAGATTCAAAGGCCTTCTTAAGCTTCGCCAAATCAGAAGCGGAACCGCTGACGCGGTAGCAGCCAACCTCCAGCATCCCACGCCGCTCTACTTCCCGAATGCAGGCGCCTATGATGAACGGAATGTCGCGTTTCTCACGTTTTAATACTTGACTCATTTTGGCACCAAAGAGGGCTCCTGGCTTAGTGTTGCCGCGGCAGAGCTCGCCTGGAATAAAACGGAAGCTACAGCCGAGCTCTAAGGTATCACTAAGTTTAATTGACTTCGGCTGCGTCGTTTCTGTCAGCCAACTAAGACTCAACTTAAGTATGTGCTTGGCTCTAAGAAGTGGCCGCTCCTTGGCCTCATACAGAAGAATGCGCACATTCTGGCTGCCCTCTAATTCTAGCATAAAGCTCTCGTTCCAAAGCGGCGTTTGACTGCGACATATCATCTTGGTGGTGGCCTTGCGGAAATAGTGGCCATATGAGTCCACCTCGACGCAGATGTACAGGTCGTCCGCCTGCTCCAGTCCCTCCAATCCCTGGACACCCATGTACAGGTCTCCAACCAGCAAACTTTCATCGTTGGTGTTACGCATAAGATATGAACCCATTTCAGTTTTCATGCCCTTCTG
>NY48Male_Carcass_3_3 
GCCTCGGGGAGCTCTCTTAGAAAAGTCTTCAAAATGCCAGTGACCGAATGGATGTCCACCTCGCGTAGCAACTGCTCCGCCTCATAGGCATCAGATTCAAAGGCCTTCTTAAGCTTCGCCAAATCAGAAGCGGAACCGCTGACGCGGTAGCAGCCAACCTCCAGCATCCCACGCCGCTCTACTTCCCGAATGCAGGCGCCTATGATGAACGGAATGTCGCGTTTCTCACGTTTTAATACTTGACTCATTTTGGCACCAAAGAGGGCTCCTGGCTTAGTGTTGCCGCGGCAGAGCTCGCCTGGAATAAAACGGAAGCTACAGCCGAGCTCTAAGGTATCACTAAGTTTAATTGACTTCGGCTGCGTCGTTTCTGTCAGCCAACTAAGACTCAACTTAAGTATGTGCTTGGCTCTAAGAAGTGGCCGCTCCTTGGCCTCATACAGAAGAATGCGCACATTCTGGCTGCCCTCTAATTCTAGCATAAAGCTCTCATCCCTTAAGCAAAAGTGCAACCTGCCTGGGGCAAATACTATTAATTCATTGGAGGTAACCGCCTTCAT
>NY56Male_Carcass_1_0 
CTCTATTCGTCGGCAGCGTCAGATGTGTATAAGAGACAGCTATATAGCAGGATTATTGAATATGCCTAAACCCCAAGATAATGTTAAACGATTAAAGCACACACCACCACACATACACTTTAAATGCAAGTATTTCAAATGGAATAATATGGAAATATCTATCATAAGTCGTATAATATGCAATTATGTATTATGAACATGCGTATGAGAAATTAATAAATATGAATGAAAACTATGCCACGACCAAATTTATTC
>NY56Male_Carcass_2_0 
ACTCGTTCTCCACCTGCACCATTGTGCTCCGGTTGGCACTGGCGATCGGTTGTGCCTTCTTGTTCATCCATCCGAGTGGCGGCGAGTGGAGTGAGCTTTCAAGCTTTTCCTAGCGATACATTTGTAGTGTTTACTTCAAGCTCCAAAGTCGGGTCTTCAACATGAACGGCTGTCGCGGCAATCGAAAGCTGACAATGGCCGTAAGTGGATGTCTGATAATTGCAGTGATGGCCCTCACCGTTGGGCTCTGCGTGGGACTGGGCGGTGGCACCGAAGCCCTCGAGGTGAGTCGCAGTTCGCATTCGTCACACAGTCTTTTTTGGAATGCACATTAATAATC
>NY56Male_Carcass_3_0 
CGACGCAGCCGAAGTCAATTAAACTTAGTGATACCTTAGAGCTCGGCTGTAGCTTCCGTTTTATTCCAGGCGAGCTCTGCCGCGGCAACACTAAGCCAGGAGCCCTCTTTGGTGCCAAAATGAGTCAAGTATTAAAACGTGAGAAACGCGACATTCCGTTCATCATAGGCGCCTGCATTCGGGAAGTAGAGCGGCGTGGGATGCTGGAGGTTGGCTGCTACCGCGTCAGCGGTTCCGCTTCTGATTTGGCGAAGCTTAAGAAGGCCTTTGAATCTGATGCCTATGAGGCGGAGCAGTTGCTACGCGAGGTGGACATCCATTCGGTCACTGGCATTTTGAAGACTTTTCTAAGAGAGCTCCCCGAGGCCCTATTCACGGATCAGCTATATCCACGATTT
>NY56Male_Carcass_3_1 
CGACGCAGCCGAAGTCAATTAAACTTAGTGATACCTTAGAGCTCGGCTGTAGCTTCCGTTTTATTCCAGGCGAGCTCTGCCGCGGCAACACTAAGCCAGGAGCCCTCTTTGGTGCCAAAATGAGTCAAGTATTAAAGTAAATAATAGTTCTATATATTAAAAATAAAAGCACCACTTTTCGTAAAATGAACCTAGTGAAGATCTTGATTTTAAAATAAATTCGATATGCTATTAAACTTTGTGAGCAATTTTAATTATTAATTAATAATTGTTTATTCTGGTTTATTCAGACGTGAGAAACGCGACATTCCGTTCATCATAGGCGCCTGCATTCGGGAAGTAGAGCGGCGTGGGATGCTGGAGGTTGGCTGCTACCGCGTCAGCGGTTCCGCTTCTGATTTGGCGAAGCTTAAGAAGGCCTTTGAATCTGATGCCTATGAGGCGGAGCAGTTGCTACGCGAGGTGGACATCCATTCGGTCACTGGCATTTTGAAGACTTTTCTAAGAGAGCTCCCCGAGGCCCTATTCACGGATCAGCTATATCCACGATTT
>NY56Male_Carcass_4_0 
AACAGCGTGTTATGGGGTTTAAAGAATTTAAAGGCCTTTTCCGTAGCTTCAAGGGAGTTTGGCGGTTTCTTGTATAATATAGGGGATGTTAGAAAGATTGGGAGGTGGTGTATGCGTAGGCTATCCATCAACTTCGCTCTTATAACTGCTTTTGTTTGTAAAAATAAATATCTATAATTTTGATACATATATATTTCCATATGTAACTGTGTAAACGGCTCACGAAGTCCTAATCCTTCTTGATGCGTGCCTGAAGAAAGCAGTATAGGATTCCTGCCTGAGCCATAACGTCGACAGTGCTGGCTGCCAGTGGATCCTTTTGCTTCACCTGCGTTTGGCCCGGCCTAAGCAAGGTTGGTCCAAACACCATTGCCAGATTGTGCAACGACATCTTGTTGTCTGCCTCCTTTTCGTGGACTCTTATTAAATGATCTAATATCGAAGTGATGGAGGCTTTGTTGGCCTGTGGCAACTCCTCAAAAACTTTGAGAAGCTCGTTGATTCGTATGGATTCGTTGTTGTTGCTAAAGGCGCTGAATGTGTCAAAAAATCGTGGATATAGCTGATCCGTG
>NY56Male_Carcass_4_1 
AACAGCGTGTTATGGGGTTTAAAGAATTTAAAGGCCTTTTCCGTAGCTTCAAGGGAGTTTGGCGGTTTCTTGTATAATATAGGGGATGTTAGAAAGATTGGGAGGTGGTGTATGCGTAGGCTATCCATCAACTTCGCTCTTATAACTGCTTTTGTTTGTAAAAATAAATATCTATAATTTTGATACATATATATTTCCATATGTAACTGTGTAAACGGCTCACGAAGTCCTAATCCTTCTTGATGCGTGCCTGAAGAAAGCAGTATAGGATTCCTGCCTGAGCCATAACGTCGACAGTGCTGGCTGCCAGTGGATCCTTTTGCTTCACCTGCGTTTGGCCCGGCCTAAGCAAGGTTGGTCCAAACACCATTGCCAGATTGTGCAACGACATCTTGTTGTCTGCCTCCTTTTCGTGGACTCTACAATAAGTCATGTCAAATAAGTATATTTTTGACATCCATGTAGCTAAAAGAAACAAACCTTATTAAATGATCTAATATCGAAGTGATGGAGGCTTTGTTGGCCTGTGGCAACTCCTCAAAAACTTTGAGAAGCTCGTTGATTCGTATGGATTCGTTGTTGTTGCTAAAGGCGCTGAATGTGTCAAAAAATCGTGGATATAGCTGATCCGTG
>NY56Male_Carcass_5_0 
AAGCGATTATACTGCTAGACAATGGGGGGAAAGGTGTTTTGTTTAGTCGATTAGATTTGGCTTCGATTGCGGATATTGTTAGTAGAAGTGCGGCGGCGGCAACGTTTGCGAGGGCAACGTCGTCGGCTGCTGTTCCCATCAGACAACAGAATCTTTCCGGATCCTGAATTTGTTAGCATGTTTTCGGGGGAAAAGAGAGACAAGACAACATTTCATCAGCAATGGAAGGGATAGGAGATGAGTTAGTTTCAGGAATTTGGTTGCTTAAAACTATTTTCGCACCACATATAATTCTCAGTCTGAGGGGCTCGCATCACGCCCACGCCGCCGCCCAGTCGACGGTAGTTCATGCAGCCGCACAAACGCCATTGGTTCGTCTCTGGGTCGTAGACCTCGATGGTTTTTAAATAGGCGGAACCATCAAAGCCATCAAATATGTGAACACATTCTAACGACTCTTTTTTCTAATGCAGGTGGACCTTTGGTCTCTGGGCATTATGGCCATAGAAATGGTTGAGGG
>NY56Male_Carcass_5_1 
TGAGATTTCCTCTGCTACCCACGGTATTCCTAGCTCCTTATGGATTGTCATTGCAGCCGCACAAACGCCATTGGTTCGTCTCTGGGTCGTAGACCTCGATGGTTTTTAAATAGGCGGAACCATCAAAGCCATCAAATATGTGAACACATTCTAACGACTCTTTTTTCTAATGCAGGTGGACCTTTGGTCTCTGGGCATTATGGCCATAGAAATGGTTGAGGG
>NY56Male_Carcass_6_0 
GCGTCAGATGTGTATAAGAGACAGGCCCTATATTCATGATTGATGGGATCATGGATCGTACTGTATATGTGAACATATTAGAAAATGATATGTTTCCTTATGCCAATTGGGGAATGCAAACATACCAGCGAACTGGTCAAAAGCTGGATGGCATCAAAGCAAATCGATCTTATGTCATGGCCTGCGCAGTCTCCGGATTTAAATCCAATTGAAAACCTATGGGGAGATGTTAAACGATATGTTGCAAGTTCAAATCCAACATCTCGATCACAGCTTTGGGAGGTTGTTCAAAAATCATGGGAGCGGATCCCTGTCAAGCGCTGCCAGGACTTGGTGGATTCTATGCCTCGCAGATGCCAGGCCACAATAAAAAATAAAGGGTACATGACTAAGTACTAACCCAAACAAACAAATTAACATAGTTGTTGGAGTTTAAAAATGTTTTTTTTCAACTAATTCCACTGTTTTCATTACTCACTGCTACTTTTATGAACAGCTGTAAACGGCACCTTTTTGTTTAAATTAATAATGTAAAAAAAATTAAGAGCATTTTGAATAATAAATTTTGTTTTTGTTTAAAACAATCACAAAGTTAA
>NY56Male_Carcass_6_1 
GCGTCAGATGTGTATAAGAGACAGGCCCTATATTCATGATTGATGGGATCATGGATCGTACTGTATATGTGAACATATTAGAAAATGATATGTTTCCTTATGCCAATTGGGGAATGCAAACATACCAGCGAACTGGTCAAAAGCTGGATGGCATCAAAGCAAATCGATCTTATGTCATGGCCTGCGCAGTCTCCGGATTTAAATCCAATTGAAAACCTATGGGGAGATGTTAAACGATATGTTGCAAGTTCAAATCCAACATCTCGATCACAGCTTTGGGAGGTTGTTCAAAAATCATGGGAGCGGATCCCTGTCAAGCGCTGCCAGGACTTGGTGGATTCTATGCCTCGCAGATGCCAGGCCACAATAAAAAATAAAGGGTACATGACTAAGTACTAACCCAAACAAACAAATTAACATAGTTGTTGGAGTTTAAAAATGTTTTTTTTCAACTAATTCCACTGTTTTCATTACTCACTGCTACTTTTATGAACAGCTGTAAACGGCACCTTTTTGTTTAAATTAATAATGTAAAAAAAATTAACAAAATTTGACAAATTTAATTTTGTTTTAACTTTGTGATTGTTTTAAACAA
>NY56Male_Carcass_6_2 
TACAGGTGTATAAGGAAGAAACGAAAAAATTCCGTTTGATTTGTCAAATATAAGCAAATTAACAACTCTTTTTGCTAGATGCACCAGTAGTTAGCTGTTCATTAAAATAGCAGTGCGTATCTTGTTAACACAACAAAATTTTTTTAAGACGTTTAATTGATAGAAATTAATTTTTTTTTTGTTAGTGACTATCATTAACATCAGAAAACACTATAATAAATTTATATTTTTTAACTTAGTGGGCAGGGCCAAACATTGTACTCTAAATATTATAGTGCAACTAAAAAAACATGGAAAAACATATAAAGACATAAAAGAAATATGTGGATGTTCTGCTAAAATGATTCAAAATGCATTAAACTTTAAAGAAATGCCCGAGATTCGTGGTATCCGACGTAAAACCACGCCTCATGAGGACCGATCTATTGTGCGATATAGCAGAGCGCAGCTTTTGCATCGTCCAGCAAGATAAAAAAGGACTTAAGCTTGAATGTTAGTGGCGTTACTATTCGGCGACGCCTTAAAAAAAAATCTCAAAGCGTGCCATCCACGAAAAGTACCACTTTTAACCCCCAGACATGTCAAAGCACGTTTGGAGTACGCCAAAAGTCACCTTAATTGGCCCATTACAAAGTGGCGAAATATTTAATGGAGTGATGAAAGCAAAATTGTCTTATTTGGTGGAAAGGGCTCCAGACAATATGTCAGACGTCCACCTAACACAGAGTACGAATCAGGTACACTTTGAAGACGGTTAAACACGGCGGTTTGAGTATAATGGTATGGGCATGTTTTTCTTACAGTGGGGTGGGCCCTATATTCATGATTGATGGGATCATGGATCGTACTGTATATGTGAACATATTAGAAAATGATATGTTTCCTTATGCCAATTGGGGAATGCAAACATACCAGCGAACTGGTCAAAAGCTGGATGGCATCAAAGCAAATCGATCTTATGTCATGGCCTGCGCAGTCTCCGGATTTAAATCCAATTGAAAACCTATGGGGAGATGTTAAACGATATGTTGCAAGTTCAAATCCAACATCTCGATCACAGCTTTGGGAGGTTGTTCAAAAATCATGGGAGCGGATCCCTGTCAAGCGCTGCCAGGACTTGGTGGATTCTATGCCTCGCAGATGCCAGGCCACAATAAAAAATAAAGGGTACATGACTAAGTACTAACCCAAACAAACAAATTAACATAGTTGTTGGAGTTTAAAAATGTTTTTTTTCAACTAATTCCACTGTTTTCATTACTCACTGCTACTTTTATGAACAGCTGTAAACGGCACCTTTTTGTTTAAATTAATAATGTAAAAAAAATTAACAAAATTTGACAAATTTAATTTTGTTTTAACTTTGTGATTGTTTTAAACAA
>NY56Male_Carcass_6_3 
TACAGGTGTATAAGGAAGAAACGAAAAAATTCCGTTTGATTTGTCAAATATAAGCAAATTAACAACTCTTTTTGCTAGATGCACCAGTAGTTAGCTGTTCATTAAAATAGCAGTGCGTATCTTGTTAACACAACAAAATTTTTTTAAGACGTTTAATTGATAGAAATTAATTTTTTTTTTGTTAGTGACTATCATTAACATCAGAAAACACTATAATAAATTTATATTTTTTAACTTAGTGGGCAGGGCCAAACATTGTACTCTAAATATTATAGTGCAACTAAAAAAACATGGAAAAACATATAAAGACATAAAAGAAATATGTGGATGTTCTGCTAAAATGATTCAAAATGCATTAAACTTTAAAGAAATGCCCGAGATTCGTGGTATCCGACGTAAAACCACGCCTCATGAGGACCGATCTATTGTGCGATATAGCAGAGCGCAGCTTTTGCATCGTCCAGCAAGATAAAAAAGGACTTAAGCTTGAATGTTAGTGGCGTTACTATTCGGCGACGCCTTAAAAAAAAATCTCAAAGCGTGCCATCCACGAAAAGTACCACTTTTAACCCCCAGACATGTCAAAGCACGTTTGGAGTACGCCAAAAGTCACCTTAATTGGCCCATTACAAAGTGGCGAAATATTTAATGGAGTGATGAAAGCAAAATTGTCTTATTTGGTGGAAAGGGCTCCAGACAATATGTCAGACGTCCACCTAACACAGAGTACGAATCAGGTACACTTTGAAGACGGTTAAACACGGCGGTTTGAGTATAATGGTATGGGCATGTTTTTCTTACAGTGGGGTGGGCCCTATATTCATGATTGATGGGATCATGGATCGTACTGTATATGTGAACATATTAGAAAATGATATGTTTCCTTATGCCAATTGGGGAATGCAAACATACCAGCGAACTGGTCAAAAGCTGGATGGCATCAAAGCAAATCGATCTTATGTCATGGCCTGCGCAGTCTCCGGATTTAAATCCAATTGAAAACCTATGGGGAGATGTTAAACGATATGTTGCAAGTTCAAATCCAACATCTCGATCACAGCTTTGGGAGGTTGTTCAAAAATCATGGGAGCGGATCCCTGTCAAGCGCTGCCAGGACTTGGTGGATTCTATGCCTCGCAGATGCCAGGCCACAATAAAAAATAAAGGGTACATGACTAAGTACTAACCCAAACAAACAAATTAACATAGTTGTTGGAGTTTAAAAATGTTTTTTTTCAACTAATTCCACTGTTTTCATTACTCACTGCTACTTTTATGAACAGCTGTAAACGGCACCTTTTTGTTTAAATTAATAATGTAAAAAAAATTAAGAGCATTTTGAATAATAAATTTTGTTTTTGTTTAAAACAATCACAAAGTTAA
>NY62Male_Carcass_1_0 
TATATAAGTTATCACGCGCAACGAAGATATTACCAAACTGTCAAGTTGCAGACCGGCACGCGAAAGACAGAAACTGCTAAATACGCAGTCGAATAATAGAATAATTTGAATCAATGAATAAAGATCAATATAATAATTTTAATATTAATATTTTAATGTTATACAGAATAAAGAGCAATCAAATAATTTACATACATAATTAACCTAGGCTGGTTTACCTTACGCAAGAAAGCATACTACAAAATACATAAGTACTTAACTTAAATTTGTTGTTTTTCACTTAACAGTCAATTGCATTTCTCTGCAACAAAAAAGGAACTCTCACTTGTTCTTTACTTCACAGACCTCTCCAAAATCCGCAAAAAAATATCTAATTGTTTGTACAAACAATTTATCAAAATACAAACCCAAAAGGTTTTCTCTGAATCTATAAGAAAATGTACAATATGCGCAAATTTAAAAACTAAGTCGAAACACTGGGTTCTAGTTAAAAATCGAAGGCCTTGCGAAACAGGTTGTTAAGGGCGCGCTGCTTCTTCTTGGTGGTGGATGAGGTGGTGCTGCCGCCACTGCCACTTCCACTACTGCTGCTTGCCAAAACACCGGACGTTGCGTTGCCATTCCCATTGGGGGTGATGCGTCCCTCCCCAGAGGACAGAATGGCCTCGCCCAGTATCCGAAAGGAATTCTGTGTGACTGTGCTGGAGCTAAGTGGAAAGTTCACCTCCGACAGCGACGAGCTGTCCAGGCTACCGCTGGGCAGACTCTTGCTGGCCAGCTTCGCCTGCTGTTGCTGCTGGTGCTTTTCGTTTCGCTTGAGGCGGTACCACTCCCAGGATGTGGGCTCGTGAACAGAATGGCTGTTTTTGACGCCATTAAAGCTGTAGCCCTTGTTTTTGCTTTTGCTAAAAGGCGACTTAAAGAAAGCCGGCGAGGACAGGCGTCTCGATTTCTTGGTGCCTTGCTCTTTGGCTGGTTTTCCGTCAACTGTGTCCACAATCTGGTAGCCCGAGGGTCCTTCTGGCATAAACTCATTGTAGGCCAAATCGCTGGTGGGAATAAAGTTAGCTAGATCATCATCGTCAAGCATTAGGCTTTCGTCGAAGTCGCTCTGTGTGGCTGGTTCTTCAGCTTGCAGATCAGGCGTATTGGTGGCTGGCGCGGATTCCTGGCGTTTAAGACCCAATGGTTTAAGTTGCTGATGGGATTTCTTTTTTCCCGCCTTCCCAGAGCTTTGCTTTGTGCTTTTAAGGGTTTCCACATCAAAGAACTTGTCCGTTTGCTCGCCCCAAGACGTCTCCGTGGTATCCAGACTGTTGTGCCACGAGTGCTTGGCTCCCTTTCGCCTGTGCAGAGAATTTCGAACGTTCGCACCGCCATTTGTGTTAGCAATCAGCATATTGGCCGCTATGTTATTGTTACTGCCATAGCAAACGGATATTTTGCGCTGCCGGTTTGGGGGATCCTGCTCATGCATGTTGCTGTCCCCACACTCTTTTAGAATGAGCATAGCCTCCTCGCTTGGACGCCGTTGCTTGGGTGTGGTTTGATTTGGCATCTGCTCATAGGACTTACGACGATCCAATTTGGGTTTGGC
>NY62Male_Carcass_2_0 
TACATATATATTTCCATATGTAACTGTGTAAACGGCTCACGAAGTCCTAATCCTTCTTGATGCGTGCCTGAAGAAAGCAGTATAGGATTCCTGCCTGAGCCATAACGTCGACAGTGCTGGCTGCCAGTGGATCCTTTTGCTTCACCTGCGTTTGGCCCGGCCTAAGCAAGGTTGGTCCAAACACCATTGCCAGATTGTGCAACGACATCTTGTTGTCTGCCTCCTTTTCGTGGACTCTACAATAAGTCATGTCAAATAAGTATATTTTTGACATCCATGTAGCTAAAAGAAACAAACCTTATTAAATGATCTAATATCGAAGTGATGGAGGCTTTGTTGGCCTGTGGCAACTCCTCAAAAACTTTGAGAAGCTCGTTGATTCGTATGGATTCGTTGTTGTTGCTAAAGGCGCTGAATGTGTCAAAAAATCGTGGATATAGCTGATCCGTGAATAGGGCCTCGGGGAGCTCTCTTAGAAAAGTCTTCAAAATGCCAGTGACCGAATGGATGTCCACCTCGCGTAGCAACTGCTCCGCCTCATAGGCATCTGAAGAATATAAAATAAAACGACAAATTAGTAATAAGACATGGTTACCGATCAGAGCCGTCTATTTACCAGATTCAAAGGCCTTCTTAAGCTTCGCCAAATCAGAAGCGGAACCGCTGACGCGGTAGCAGCCAACCTCCAGCATCCCACGGCGCTCTACTTCCCGAATGCAGGCGCCTATGATGAACGGAATGTCGCGTTTCTCACGTCTGAATAAACCAGAATAAACAATTATTAATTAATAATTAAAATTGCTCACAAAGTTTAATAGCATATCGAATTTATTTTAAAATCAAGATCTTCACTAGGTTCATTTTACGAAAAGTGGTGCTTTTATTTTTAATATATAGAACTATTATTTACTTTAATACTTGACTCATTTTGGC
>NY62Male_Carcass_2_1 
TACATATATATTTCCATATGTAACTGTGTAAACGGCTCACGAAGTCCTAATCCTTCTTGATGCGTGCCTGAAGAAAGCAGTATAGGATTCCTGCCTGAGCCATAACGTCGACAGTGCTGGCTGCCAGTGGATCCTTTTGCTTCACCTGCGTTTGGCCCGGCCTAAGCAAGGTTGGTCCAAACACCATTGCCAGATTGTGCAACGACATCTTGTTGTCTGCCTCCTTTTCGTGGACTCTTATTAAATGATCTAATATCGAAGTGATGGAGGCTTTGTTGGCCTGTGGCAACTCCTCAAAAACTTTGAGAAGCTCGTTGATTCGTATGGATTCGTTGTTGTTGCTAAAGGCGCTGAATGTGTCAAAAAATCGTGGATATAGCTGATCCGTGAATAGGGCCTCGGGGAGCTCTCTTAGAAAAGTCTTCAAAATGCCAGTGACCGAATGGATGTCCACCTCGCGTAGCAACTGCTCCGCCTCATAGGCATCAGATTCAAAGGCCTTCTTAAGCTTCGCCAAATCAGAAGCGGAACCGCTGACGCGGTAGCAGCCAACCTCCAGCATCCCACGGCGCTCTACTTCCCGAATGCAGGCGCCTATGATGAACGGAATGTCGCGTTTCTCACGTTTTAATACTTGACTCATTTTGGCACCAAAGAGGGCTCCTGGCTTAGTGTTGCCGCGGCAGAGCTCGCCTGGAATAAAACGGAAGCTACAGCCGAGCTCTAAGGTATCACTAAGTTTAATTGACTTCGGCTGCGTCGTTTCTGTCAGCCAACTAAGACTCAACTTAAGTATGTGCTTGGCTCTAAGAAGTGGCCGCTCCTTGGCCTCATACAGAAGAATGCGCACATTCTGGCTGCCCTCTAATTCTAGCATAAAGCTCTCGTTCCAAAGCGGCGTT
>NY62Male_Carcass_3_0 
AGTTACATATGGAAATATATATGTATCAAAATTATAGATATTTATTTTTACAAACAAAAGCAGTTATAAGAGCGAAGTTGATGGATAGCCTACGCATACACCACCTCCCAATCTTTCTAACATCCCCTATATTATACAAGAAACCGCCAAACTCCCTTGAAGCTACGGAAAAGGCCTTTAAATTCTTTAAACCCCATAACACGCTGTTGCTGCCTACTGTATATACCAGAATCCGAAACTGCAATTATAAACCGAATATGATGATAGGACGAGAAAAAGGGAAACACCAAGTTCAATTCAAGGGCCCAGGGATGACAACATATCAGCTCAATGTCGGGTCACCCACGCACATCGCACACCTGGAACTACCGAGTGTTAAACACTTGTACATCCACTGCGTCTCCGTTCACTAAAAACTAATCCCATGTATTACACATACTTGCCTAGATCTGTAGGCTGTCTTCTTTACATTTGGATGCGACTTCTGCTTACTGCAACAATTGCAAAAAAAAAGGAAAACAGAAAATTGAAAA
>NY62Male_Carcass_4_0 
AGGCCAGGCGCTTAGCAGGAGTCAAGGTGATTTCCGGCAGCGGAAGGAACTCTCCAATCACAGCCTTGACCAGGTCGTACTTCGTGGTGACGCCACCAGCCTCGTCCATCACCGCATCGTAGTCGTAACTGGTAATGTCCGCCGCATATCCGATGCCTCCGTCCAGGTTGTAGTTGGCACCAGCAGTGAAGCCGAAGTTTGTGCCGCCGAAGAACATATAGAGGTTAACACTGGCGTTGTAGCTCAGAATTGTCCTTAACGCATTGGCCACCTCCTGGCCATCACGCCTTTGGTTCTGCTCCTGCCAATGGGTTAGCCAGCCGGGATAGAACTCCGAGTTAACCAGTGGACCAGTGGGCTGCAGGGCACGGAGCATTGCCCAGATCTTGTCAATCTCATTGATGCGATCGATGCCGAAGTCAGTGGTGGCGAACACGTTCTCGATTTTGCCGCAGCTCATCTTTTCGTTGGGTATGTCCACCGTGAAGAGCAGCGCCTTGCCGGACACATACTTCTCCGTCTCGTCTCGCAGCCAGTTGAGGTAGTCGTGATCGCAGGCATAGTCCCCGTACTCGTTCTCCACCTGCACCATTATGATCTTGCCGCCGTTGCCCACGAACAGGTGCTGGAGGCGTGGCATCAACTCCGCATACCACTTGCCCACCTCTGAGATGTAGTTGGGGTCGTTGGTCCGCATCTTGATGGACGGGTATTTGGCAAACAACCAGTGGGGAAGACCACCATTATCTCGCTCAGCACAAATGTAGGCCCCTGGCCGTAGAATGATGTAAAAGTCTTCTTCCTGAGCAATCTCCAGAAACTTCACCACATCCGCAATGCCCTCCCAGTTGTATTCTCCATCGTGGGGATTGTGTAGCGACCATTCCACATAGGTATCCAGAGCATTGAGACCAGATGCCCGCATGGTGCGCAACCGACTTCGCCAGGACTCGGGCACAGCGCGGAAGTAGTGGAACGATCCAGAGACGTAGCGGAAGGGCTGGCCATCCAGCATGAACGTGTTGGCCTCATGGTCGATCGCAAACCGTGGCTGTTCCTCGAGGGCTTCGGTGCCACCGCCCAGTCCCACGCAGAGCCCAACGGTGAGGGCCATCACTGCAATTATCAGACATCCACTTACGGCCATTGTCAGCTTTCGATTGCCGCGACAGCCGTTCATGTTGAAGACCCGACTTTGGAGCTTGAAGTAAACACTACAAATGTATCGCTAGGTAAAGCTTGAAAGCTCACTCCACTCGCCGCCACTCGGATGGATGAACAAGAAGGCACAACCGATCGCCAGTGCCAACCGGAGCACAGTCTTTTTTGGAATGCACATTAATGATCTCTACCAAGGGAAATTAATGAAAATTGATCTCCGCAGCTAGCCAAAGTTAAAAAAGAAATGATGAGGAAAACATATTTTATAGGCAATTTTCACTATATGCTAGAATTTCCAGGGCGTTTCAATGCTAATCGAATACAGTGACATGAAAGCAAACATAGCGAAAATATTAAGAAAATCAATCAAAAAGAAAGAAAAACCAATTCCCAAAAATCGCATTGATCTCATGGATTTATACAATACAATTACATCAACCGTTTTTTACAATGAGAAATGTTATAAAAAGCAGAAAGTGAAACACAGAAACATAAACAAAAATTAACGAAAAGCTTAGAATTAAGTTCGCCAAGCGTTTTAGTTCTACATCTTAGAATGTCTAAGTCGGTTTAGTGAGTTTACACAAGTTTACTTGTATATAAAGCAATATTACTGTCTCTTATACACATCTT
>NY62Male_Carcass_4_1 
CTCACAATATATAATAGTTTTAAGCTCCACGCCCAGGAGGTTGATGGCAAAACGATTGAAACTTGGCCAGGAGAGAGATAGTTTTCCCATTCGTCACACAGTCTTTTTTGGAACGCACATTAATGATCTCTCACAATGGAAATTAATGAAAATTGATCTCCGCAGCTAGCCAAAGTTAAAAAAGAAATGATGAGGAAAACATATTTTATAGGCAATTTTCACTATATGCTAGAATTTCCAGGGCGTTTCAATGCTAATCGAATACAGTGACATGAAAGCAAACCTGTCTCTTATACACATCTG
>NY62Male_Carcass_4_2 
CTCACAATATATAATAGTTTTAAGCTCCACGCCCAGGAGGTTGATGGCAAAACGATTGAAACTTGGCCAGGAGAGAGATAGTTTTCCCATTCGTCACACAGTCTTTTTTGGAACGCACATTAATGATCTCTCACAATGGAAATTAATGAAAATTGATCTCCGCAGCTAGCCAAAGTTAAAAAAGAAATGATGAGGAAAACATATTTTATAGGCAATTTTCACTATATGCTAGAATTTCCAGGGCGTTTCAATGCTAATCGAATACAGTGACATGAAAGCAAACATAGCGAAAATATTAAGAAAATCAATCAA
>NY62Male_Carcass_4_3 
AGGCCAGGCGCTTAGCGGGATTCAATGTGATTTCAGGCAGCGGAAGGAACTCTCCAATCACAGCCTTGACCAGGTCGTACTTCGTGGTGACGCCACCGGCCTCGTCCATCACCGCATCGTAGTCGTAACTGGTAATGTCCGCCGCATATCCGATGCCTCCGTCCAGGTTGTAGTTGGCACCAGCAGTGAAGCCGAAGTTTGTGCCGCCGAAGAACATATAGAGGTTAACACTGGCGTTGTAGCTCAGAATTGTCCTTAACGCATTGGCCACCTCCTGGCCATCACGCCTTTGGTTCTGCTCCTGCCAATGGGTTAGCCAGCCGGGATAGAACTCCGAGTTAACCAGTGGACCAGTGGGCTGCAGGGCACGGAGCATTGCCCAGATCTTGTCAATCTCATTGATGCGATCGATGCCGAAGTCAGTGGTGGCGAACACGTTCTCGATTTTGCCGCAGCTCATCTTTTCGTTGGGTATGTCCACCGTGAAGAGCAGCGCCTTGCCGGACACATACTTCTCCGTCTCGTCTCGCAGCCAGTTGAGGTAGTCGTGATCGCAGGCATAGTCCCCGTACTCGTTCTCCACCTGCACCATTATGATCTTGCCGCCGTTGCCCACGAACAGGTGCTGGAGGCGTGGCATCAACTCCGCATACCACTTGCCCACCTCTGAGATGTAGTTGGGGTCGTTGGTCCGCATCTTGATGGACGGGTATTTGGCAAACAACCAGTGGGGAAGACCACCATTATCTCGCTCAGCACAAATGTAGGGACCTGGCCGGAGAATAATGTAGAAGTCTTCTTCCTGCGCAATTTCCAGGAACTTTACCACATCCGCAATGCCCTCCCAGTTGTATTCTCCATCGTGGGGATTGTGTAGCGCCCATTCCACATAGGTATCCAGAGCATTGAGACCAGATGCCCGCATGGTGCGCAACCGACTTCGCCAGGACTCGGGCACAGCGCGGAAGTAGTGGAACGATCCAGAGACGTAGCGGAAGGGCTGGCCATCCAGCATGAACGTGTTGGCCTCATGGTCGATCGCAAACCTTGGCTGGTCCTCGAGGGCTTCGGTGCCACCGCCCAGTCCCACGCAGAGCCCAACGGTGAGGGCCATCACTGCAATTATCAGACATCCACTTACGGCCATTGTCAGCTTTCGATTGCCGCGACAGCCGTTCATGTTGAAGACCCGACTTTGGAGCTTGAAGTAAACACTACAAATGTATGGCTAGGAAAAGCTTGAAAGCTCACTCCACTCGCCGCCACTCGGATGGATGAACAAGAAGGCACAACCGATCGCCAGTGCCAACCGGAGCACAGTCTTTTTTGGAATGCACATTAATGATCTCTACCAAGGGAAATTAATGAAAATTGATCTCCGCAGCTAGCCAAAGTTAAAAAAGAAATGATGAGGAAAACATATTTTATAGGCAATTTTCACTATATGCTAGAATTTCCAGGGCGTTTCAATGCTAATCGAATACAGTGACATGAAAGCAAACATAGCGAAAATATTAAGAAAATCAATCAAAAAGAAAGAAAAACCAATTCCCAAAAATCGCATTGATCTCATGGATTTATACAATACAATTACATCAACCGTTTTTTACAATGAGAAATGTTATAAAAAGCAGAAAGTGAAACACAGAAACATAAACAAAAATTAACGAAAAGCTTAGAATTAAGTTCGCCAAGCGTTTTAGTTCTACATCTTAGAATGTCTAAGTCGGTTTAGTGAGTTTACACAAGTTTACTTGTATATAAAGCAATATTATTTGTGTAGCCTAAGTGACAGTCCCAATCAAATCAAATCCAATCCAATAT
>NY62Male_Carcass_5_0 
GTCAGATGTGTATAAGAGACAGAATTAAATACAAAACTTCGGGCGAAACGAACGTAAAGGGGGAACCATTATCAATAAACCCCATTATCACTAACAAATGGTAGAGTTGTGTGAATGAGGATTAACATTAAGATGTGTGTGCTGTTTATCGATTTGAAATCGTTATAATCTTTTTAAATGTGCCTGCTTTCGCTGCCCCACCGCCATGCTTATAAGTCTTATCGTTATTTAAATGTTGGACTTGGATCCAGAGAGTTCGAGCTTAATCATCCTTGTTTCCGCCTCCGCCGATGGTTATCTTCTTCTGCAGCTTGCTGTACTCCTCGGTGAGTCGGTCGTACTCGCGGTTGATGCTCTCCGCCTGCGACTTAACCGCCTCCTTGTCCTTCTTCAAGTCCAAATTCCTAGCAATGCTGGGACAGCAGGCGCACATATACTACCCACTGATCCTGGGATTGCTGGTCATTTTCCTGCTGGAGTCCATACGCGAGATGAGGAAGTACTCAGGGCTGCAGGAGTCCAACGAGGTGCACCTGAACGTGGAGATG
>NY62Male_Carcass_5_1 
GTCAGATGTGTATAAGAGACAGAATTAAATACAAAACTTCGGGCGAAACGAACGTAAAGGGGGAACCATTATCAATAAACCCCATTATCACTAACAAATGGTAGAGTTGTGTGAATGAGGATTAACATTAAGATGTGTGTGCTGTTTATCGATTTGAAATCGTTATAATCTTTTTAAATGTGCCTGCTTTCGCTGCCCCACCGCCATGCTTATAAGTCTTATCGTTATTTAAATGTTGGACTTGGATCCAGAGAGTTCGAGCTTAATCATCCTTGTTTCCGCCTCCGCCGATGGTTATCTTCTTCTGCAGCTTGCTGTACTCCTCGGTGAGTCGGTCGTACTCGCGGTTGATGCTCTCCGCCTGCGACTTAACCGCCTCCTTGTCCTTCTTCTCGCGGTTCAATTCAGAGGTCAGCTCCTGGACGCGCTCGCGCAGCTTGTTGAGCTCGATGAGAGTAGTATCCTCGCCGGCTTCCTTGGCCTTCTCGGTCTTCTTGTCATCCATCAGGGAGCGTGCGGCGGCAGTGGCGCTCTGTGCCTGCTTCATGGAGGCCTCGCTCTGAGCCAGGAGATTGGCCTGGTTGCAGATCAGGTTCACCAATCGCCGGATGACCAGCAGCAGGAAAATGGCGAATCCGGTGATGTAGAAGTTGCGCTGGGCACGGAACATCTTCATGCTGTGCTGCATCTCCACGTTCAGGTGCACCTCG
>NY62Male_Carcass_5_2 
CGGAGATGTGTATAAGAGACAGACGCTTCTGGGTGTGTTACTGTGGCAAACAAAACTTAACACATACGAATTAAATACAAAACTTCGGGCGAAACGAACGTAAAGGGGGAACCATTATCAATAAACCCCATTATCACTAACAAATGGTAGAGTTGTGTGAATGAGGATTAACATTAAGATGTGTGTGCTGTTTATCGATTTGAAATCGTTATAATCTTTTTAAATGTGCCTGCTTTCGCTGCCCCACCGCCATGCTTATAAGTCCTGTCTCTTATACACATCTGA
>NY62Male_Carcass_5_3 
TCATTGCCGTGTACTATCAGCCATGATGTGGACTAAGCGGCCGCAGATGAATCATCGAATCGATCACAACTGGAGGGTACTTTTTAGTTGTTCTTTTAATAGCCACGACGCTTCTGGGTGTGTTACTGTGGCAAACAAAACTTAACACATACGAATTAAATACAAAACTTCGGGCGAAACGAACGTAAAGGGGGAACCATTATCAATAAACCCCATTATCACTAACAAATGGTAGAGTTGTGTGAATGAGGATTAACATTAAGATGTGTGTGCTGTTTATCGATTTGAAATCGTTATAATCTTTTTAAATGTGCCTGCTTTCGCTGCCCCACCGCCATGCTTATAAGTCTTATCGTTATTTAAATGTTGGACTTGGATCCAGAGAGTTCGAGCTTAATCATCCTTGTTTCCGCCTCCGCCGATGGTTATCTTCTTCTGCAGCTTGCTGTACTCCTCGGTGAGTCGGTCGTACTCGCGGTTGATGCTCTCCGCCTGCGACTTAACCGCCTCCTTGTCCTTCTTCAAGTCCAAATTCCTAGCAATGCTGGGACAGCAGGCGCACATATACTACCCACTGATCCTGGGATTGCTGGTCATTTTCCTGCTGGAGTCCATACGCTGTCTCTTATACACATCTGAC
>NY62Male_Carcass_5_4 
TCATTGCCGTGTACTATCAGCCATGATGTGGACTAAGCGGCCGCAGATGAATCATCGAATCGATCACAACTGGAGGGTACTTTTTAGTTGTTCTTTTAATAGCCACGACGCTTCTGGGTGTGTTACTGTGGCAAACAAAACTTAACACATACGAATTAAATACAAAACTTCGGGCGAAACGAACGTAAAGGGGGAACCATTATCAATAAACCCCATTATCACTAACAAATGGTAGAGTTGTGTGAATGAGGATTAACATTAAGATGTGTGTGCTGTTTATCGATTTGAAATCGTTATAATCTTTTTAAATGTGCCTGCTTTCGCTGCCCCACCGCCATGCTTATAAGTCTTATCGTTATTTAAATGTTGGACTTGGATCCAGAGAGTTCGAGCTTAATCATCCTTGTTTCCGCCTCCGCCGATGGTTATCTTCTTCTGCAGCTTGCTGTACTCCTCGGTGAGTCGGTCGTACTCGCGGTTGATGCTCTCCGCCTGCGACTTAACCGCCTCCTTGTCCTTCTTCTCGCGGTTCAATTCAGAGGTCAGCTCCTGGACGCGCTCGCGCAGCTTGTTGAGCTCGATGAGAGTAGTATCCTCGCCGGCTTCCTTGGCCTTCTCGGTCTTCTTGTCATCCATCAGGGAGCGTGCGGCGGCAGTGGCGCTCTGTGCCTGCTTCATGGAGGCCTCGCTCTGAGCCAGGAGATTGGCCTGGTTGCAGATCAGGTTCACCAATCGCCGGATGACCAGCAGCAGGAAAATGGCGAATCCGGTGATGTAGAAGTTGCGCTGGGCACGGAACATCTTCATGCTGTGCTGCATCTCCACGTTCAGGTGCACCTCG
>NY62Male_Carcass_5_5 
TCATTGCCGTGTACTATCAGCCATGATGTGGACTAAGCGGCCGCAGATGAATCATCGAATCGATCACAACTGGAGGGTACTTTTTAGTTGTTCTTTTAATAGCCACGACGCTTCTGGGTGTGTTACTGTGGCAAACAAAACTTAACACATACGAATTAAATACAAAACTTCGGGCGAAACGAACGTAAAGGGGGAACCATTATCAATAAACCCCATTATCACTAACAAATGGTAGAGTTGTGTGAATGAGGATTAACATTAAGATGTGTGTGCTGTTTATCGATTTGAAATCGTTATAATCTTTTTAAATGTGCCTGCTTTCGCTGCCCCACCGCCATGCTTATAAGTCTTATCGTTATTTAAATGTTGGACTTGGATCCAGAGAGTTCGAGCTTAATCATCCTTGTTTCCGCCTCCGCCGATGGTTATCTTCTTCTGCAGCTTGCTGTACTCCTCGGTGAGTCGGTCGTACTCGCGGTTGATGCTCTCCGCCTGCGACTTAACCGCCTCCTTGTCCTTCTTCTCGCGGTTCAATTCAGAGGTCAGCTCCTGGACGCGCTCGCGCAGCTTGTTGAGCTCGATGAGAGTAGTATCCTCGCCGGCTTCCTTGGCCTTCTCGGTCTTCTTGTCATCCATCAGGGAGCGTGCGGCGGCAGTGGCGCTCTGTGCCTGCTTCATGGAGGCCTCGCTCTGAGCCAGGAGATTGGCCTGGTTGCAGATCAGGTTCACCAATCGCCGGATGACCAGCAGCAGGAAAATGGCGAATCCGGTGATGTAGAAGTTGCGCTGGGCACGGAACATTTTCCTGCTGGAGTCCATACGCGAGATGAGGAAGTACTCAGGGCTGCAGGAGTCCAACGAGGT
>NY62Male_Carcass_5_6 
TCATTGCCGTGTACTATCAGCCATGATGTGGACTAAGCGGCCGCAGATGAATCATCGAATCGATCACAACTGGAGGGTACTTTTTAGTTGTTCTTTTAATAGCCACGACGCTTCTGGGTGTGTTACTGTGGCAAACAAAACTTAACACATACGAATTAAATACAAAACTTCGGGCGAAACGAACGTAAAGGGGGAACCATTATCAATAAACCCCATTATCACTAACAAATGGTAGAGTTGTGTGAATGAGGATTAACATTAAGATGTGTGTGCTGTTTATCGATTTGAAATCGTTATAATCTTTTTAAATGTGCCTGCTTTCGCTGCCCCACCGCCATGCTTATAAGTCTTATCGTTATTTAAATGTTGGACTTGGATCCAGAGAGTTCGAGCTTAATCATCCTTGTTTCCGCCTCCGCCGATGGTTATCTTCTTCTGCAGCTTGCTGTACTCCTCGGTGAGTCGGTCGTACTCGCGGTTGATGCTCTCCGCCTGCGACTTAACCGCCTCCTTGTCCTTCTTCAAGTCCAAATTCCTAGCAATGCTGGGACAGCAGGCGCACATATACTACCCACTGATCCTGGGATTGCTGGTCATTTTCCTGCTGGAGTCCATACGCGAGATGAGGAAGTACTCAGGGCTGCAGGAGTCCAACGAGGTGCACCTGAACGTGGAGATG
>NY66Male_Carcass_1_0 
GTTCGATTTAAGTTCGCGTTTAGTGCAAGTCTTTTGGCGTTTTCGATGGATGAATTTGTTTATAGAATTTAATATCCGCATAGATTTTCGGTTAAGTATAGCAGATTCAGATAAAGATGAAGAAAATTGCAGGAAACTATAACTAAGAGCGAAGACTGAAGGTCAACTGCAGAAAAGCCGCGATATTTTTTATTTTGCAGCCATAGAAAAGACAACAGCAATTTAAGAAAAAACATATATACATACCTATATATATCCATATAATGTATGTATGCTTATTTAGTGTTAT
>NY66Male_Carcass_2_0 
GCTCTTAGTTTAAATCGAACTAAATAATACTTTAAAAACATGAACAATGACTGCAGTGTATCCTTAGCCTTTGTTTCATGGAACTGAAAATCTAAAATCTGAAAAACTTACCAAGTAGGTGGGCGATTCTGGCATGAAGAAGAAGATGACGCCAAAGACGAGGGGCAAAATGCCACAAATGACGCTCAACCAGAATATGTTCACACCAGCTCCGACGGCATAGACGAACAGGATACCAATGGTTATCATCAGCTGGAAGAAGCTGCCCAGCGTTCCGCGAATTTCCTTCTGGGCAATCTCACCCGTGTACATGGGAGCGGTCACACAGAAGGCTCCACCGGCGATACCGAGGATGAAACGGGAGGCATACAGCATACCCAGATTGGACGCCCAGATGAGCATGGCCCAACCCAGGATGAAGGGCAGCACCAGCAACAGCAGAAATTCCTTTTCAAGTGTAATTTAATTCAATTTGTATAAAATAAGGAATATTTATTTCAAAGAAAGCACCCTGTAAAATTAATATCTTAAGTGCACGCTATAGAAAGAATCCATTGGTCAGATATAATCTGCCAGTCAATCAAGATTAAACCTTGGGCAACCCCACCTTGTATATCTTTGAGATACGCAACCACCACGAGTTTGCCATCAACACCAGAAATTCCTTTTCAAGTG
>NY66Male_Carcass_2_1 
CACTAAACGCGAACTTAAATCGAACGTATATTAACAGCAAGTTAACAGTGATTTCCGGTCCGTCTTTCGCCTTCCGGTTTGCAAATTGCGCTTTGCGTTTCTGGCTACACAGGTGGATATAGGAGTTCCTTTACTTTTCCGCGGGAATAGCTTCAGGAGTCGACCGGTTGCCAGCCAGCTCCTGCTGAATCTCATTAAGACTCTTGCCCTTCGTTTCCGGCACGGCGAAGAAAACGAATATCACTCCCAGAACAGTCAGACCAGCGAAGAGCCAGAAGGTTCCGCCAATGCCCATGCCCTCGTTCAAGTTCACAAACGTCTTGGTAACCACAAAGGCCAATAGCCAGTTGGATGTTCCGGCCAGCGATCCAGCGAATCCCTTAATGTCGGTGGCAAAGAGCTCTCCCATCATCAGCCATGGCACCGGTCCATAGCCAATCGAGAACATGATGATGAACAGACACAAGCTGCCCACTGGGAGCCAGCCCAGACTTGCCACTTGATTGATGTCCTGGTCCTGGAGGTAGAAGTACACTCCAATGGCGGTGGTGGAAATGGCCATGGCAATTCCAGAAGCCAACAGAAGGATGCGACGGCCCAGTTTATCCACAACCAGGGTGGAGACAAAGGTGGCCACCACCTGCATGATGCCGATGATGATCGTTGCCCACTGGGGTCCGATGCCAGTATTGGCTTCCTTGAAGATCCTCGAAGAGTAGAAAATAACAGCGTTGATTCCGCAAACCTGCTGGAAGAACATAAGACCCATGCTGATGGCCAAAGCCTTCCGAGTGACGGGACGGTTCAGGGCAGCCCACACGTTCACCTTGCTGGCCTTGGTTTCCCGATCGATTTCACGCAGCTCCGCCAGCTCTGGCTCGTAGTCGTATTCCTTTCCACGCAGCCATTGAATGGACTTGATGGCGTTCTCCGACCGATCTTTGGAAACCAAGTAGGTGGGCGATTCTGGCATGAAGAAGAAGATGACGCCAAAGACGAGGGGCAAAATGCCACAAATGACGCTCAACCAGAATATGTTCACACCAGCTCCGACGGCATAGACGAACAGGATACCAATGGTTATCATCAGCTGGAAGAAGCTGCCCAGCGTTCCGCGAATTTCCTTCTGGGCAATCTCACCCGTGTACATGGGAGCGGTCACACAGAAGGCTCCACCGGCGATACCGAGGATGAAACGGGAGGCATACAGCATACCCAGATTGGACGCCCAGATGAGCATGGCCCAACCCAGGATGAAGGGCAGCACCAGCAACAGCATGGTCCACTTTCGGCCAATCATATTGATCAGGAAGCCAATGGGAATGCACACACAGGCGGCACCCAGCGTCATGGCCGATCCTACCCACGAAAACTGATCTGCGTCAATGGGGAAATCGTATCCTTCCTGGTCGTGCACGATCACCGTTTCGGCCGGCGATGTCCAACCCAGGACGGTACCGGCGGCGAAGGCGCCACCAGCTGCAGCCAATGCGGCGACATATTGCGGCCACTTCTGGGCGTTATTCGAAGTCGACGTGTGCACCATGTTGTCCAGTAGATTCTCCTGATCAGTCAACGATCACAGATTGCGAATTTTAACTGCAGTTCCCGCCTAAAAAACAAACACACGTGTTTTGTTGTTGCCCCTGCAGCTTCCCACTCGAATTCGTGAACTTGAATTGTCCTTTGAAGAGCGGAACTTTCCCTTCTCTCCTTTTTTTCGATTTCCTCTGTTCTTATTTTGCACAAAGAAAGTGCACGTAATTATATTAAAATATACAGCGGCGGACGAAATTACAGTTCACATTCACGCACATAAAACACACCGTTACTTGGACATGTACGACAAAATCAGTCGTTTTTGCGAATTCGAAGCGCGCGGTTCTGTTCCAGAAACCCGCAG
>NY66Male_Carcass_2_2 
GCTCTTAGTTTAAATCGAACTAAATAATACTTTAAAAACATGAACAATGACTGCAGTGTATCCTTAGCCTTTGTTTCATGGAACTGAAAATCTAAAATCTGAAAAACTTACCAAGTAGGTGGGCGATTCTGGCATGAAGAAGAAGATGACGCCAAAGACGAGGGGCAAAATGCCACAAATGACGCTCAACCAGAATATGTTCACACCAGCTCCGACGGCATAGACGAACAGGATACCAATGGTTATCATCAGCTGGAAGAAGCTGCCCAGCGTTCCGCGAATTTCCTTCTGGGCAATCTCACCCGTGTACATGGGAGCGGTCACACAGAAGGCTCCACCGGCGATACCGAGGATGAAACGGGAGGCATACAGCATACCCAGATTGGACGCCCAGATGAGCATGGCCCAACCCAGGATGAAGGGCAGCACCAGCAACAGCATGGTCCACTTTCGGCCAATCATATTGATCAGGAAGCCAATGGGAATGCACACACAGGCGGCACCCAGCGTCATGGCCGATCCTACCCACGAAAACTGATCTGCGTCAATGGGGAAATCGTATCCTTCCTGGTCGTGCACGATCACCGTTTCGGCCGGCGATGTCCAACCCAGGACGGTACCGGCGGCGAAGGCGCCACCAGCTGCAGCCAATGCGGCGACATATTGCGGCCACTTCTGGGCGTTATTCGAAGTCGACGTGTGCACCATGTTGTCCAGTAGATTCTCCTGATCAGTCAACGATCACAGATTGCGAATTTTAACTGCAGTTCCCGCCTAAAAAACAAACACACGTGTTTTGTTGTTGCCCCTGCAGCTTCCCACTCGAATTCGTGAACTTGAATTGTCCTTTGAAGAGCGGAACTTTCCCTTCTCTCCTTTTTTTCGATTTCCTCTGTTCTTATTTTGCACAAAGAAAGTGCACGTAATTATATTAAAATATACAGCGGCGGACGAAATTACAGTTCACATTCACGCACATAAAACACACCGTTACTTGGACATGTACGACAAAATCAGTCGTTTTTGCGAATTCGAAGCGCGCGGTTCTGTTCCAGAAACCCGCAG
>NY66Male_Carcass_2_3 
CACTAAACGCGAACTTAAATCGAACGTATATTAACAGCAAGTTAACAGTGATTTCCGGTCCGTCTTTCGCCTTCCGGTTTGCAAATTGCGCTTTGCGTTTCTGGCTACACAGGTGGATATAGGAGTTCCTTTACTTTTCCGCGGGAATAGCTTCAGGAGTCGACCGGTTGCCAGCCAGCTCCTGCTGAATCTCATTAAGACTCTTGCCCTTCGTTTCCGGCACGGCGAAGAAAACGAATATCACTCCCAGAACAGTCAGACCAGCGAAGAGCCAGAAGGTTCCGCCAATGCCCATGCCCTCGTTCAAGTTCACAAACGTCTTGGTAACCACAAAGGCCAATAGCCAGTTGGATGTTCCGGCCAGCGATCCAGCGAATCCCTTAATGTCGGTGGCAAAGAGCTCTCCCATCATCAGCCATGGCACCGGTCCATAGCCAATCGAGAACATGATGATGAACAGACACAAGCTGCCCACTGGGAGCCAGCCCAGACTTGCCACTTGATTGATGTCCTGGTCCTGGAGGTAGAAGTACACTCCAATGGCGGTGGTGGAAATGGCCATGGCAATTCCAGAAGCCAACAGAAGGATGCGACGGCCCAGTTTATCCACAACCAGGGTGGAGACAAAGGTGGCCACCACCTGCATGATGCCGATGATGATCGTTGCCCACTGGGGTCCGATGCCAGTATTGGCTTCCTTGAAGATCCTCGAAGAGTAGAAAATAACAGCGTTGATTCCGCAAACCTGCTGGAAGAACATAAGACCCATGCTGATGGCCAAAGCCTTCCGAGTGACGGGACGGTTCAGGGCAGCCCACACGTTCACCTTGCTGGCCTTGGTTTCCCGATCGATTTCACGCAGCTCCGCCAGCTCTGGCTCGTAGTCGTATTCCTTTCCACGCAGCCATTGAATGGACTTGATGGCGTTCTCCGACCGATCTTTGGAAACCAAGTAGGTGGGCGATTCTGGCATGAAGAAGAAGATGACGCCAAAGACGAGGGGCAAAATGCCACAAATGACGCTCAACCAGAATATGTTCACACCAGCTCCGACGGCATAGACGAACAGGATACCAATGGTTATCATCAGCTGGAAGAAGCTGCCCAGCGTTCCGCGAATTTCCTTCTGGGCAATCTCACCCGTGTACATGGGAGCGGTCACACAGAAGGCTCCACCGGCGATACCGAGGATGAAACGGGAGGCATACAGCATACCCAGATTGGACGCCCAGATGAGCATGGCCCAACCCAGGATGAAGGGCAGCACCAGCAACAGCATGGTCCACTTTCGGCCAATCATATTGATCAGGAAGCCAATGGGAATGCACACACAGGCGGCACCCAGCGTCATGGCCGATCCTACCCACGAAAACTGATCTGCGTCAATGGGGAAATCGTATCCTTCCTGGTCGTGCACGATCACCGTTTCGGCCGGCGATGTCCAACCCAGGACGGTACCGGCGGCGAAGGCGCCACCAGCTGCAGCCAATGCGGCGACATATTGCGGCCACTTCTGGGCGTTATTCGAAGTCGACGTGTGCACCATGTTGTCCAGTAGATTCTCCTGATCATGTGGGGTGGAGCTGGTGCGTCCATTATCGCTGGCTTTGACGATTTTGACCGGCTGTCTGGAGCCGTACTTGGCTCCATTTTCGGCGGATTCCAGCAGGTGGGAGCTCTCCTCGTTGTTGGAGCCGGACTTTTTGTTGGGCTCCTCGCCGCTGGAGTTGCTCGATGATGCGGTGGACATGGCGAAGGGATTATGTAAACTTCGGTAGGATTGCACAGTTACGATTGGGGGATATGTATTTCAATATTCTTCGGCGATTATCCGTTTGTTTCTAGCCGCTTTTCTCACTTGAAACTGCACTTTAGCTGGCGATATGATAATGTTGAGCAATGCGTCAACGCCTGAGAAATGTCCTTTGGCTTGCGTTTTTGTCCTTTAACACGTCGGACACCCACGTAGCATGGAATACTTTAAGGCGCATGCGCATCAACAATCAAACATGTTGTTGTCCAAAAATGTATTTTTTTTGTTGGCCCTTCTTTGCCCGTCTAATTAGCCAGTGAACTGGGTGATATGACACGAGTTGCGTTTCAGATATTTGGATATTTTCGGATATGTATCGGTTGATTCATCGATGTTTCCGCCGTGGCACTCGCGAGTATCTTATTTGTGCGCCGAGAGTATCTTTGTATCTTTAACCGCACGCAACGAATGTTGGCTAGCAAATGGCGCGCCAAACATTAAAAAGGCCTCCGCCGGGCTCTACTATGTGGACTCGCCGCTCTCCCAGTTCCCCGGATTCTCTTGCTGGCTGGCTCTCTTTCGGTTTGGTCTTGGGCCTCGGGAAACTGGTCTGGTACCGCTCTCCAGCGACCATACACTGGGGTGAAGACTATATCCATAGGAGGCTATTGACTCTTGGCGGCAAAATCCAAACTGGAATTGCAGGCGCTTTCGTTGCTCAGATTTTCTGATTGTATTTCGGATCGTTCTGCTCGAAATTGCATTCAACGCGGCATTGATGTGGCTGTAAGTGTGCATGTGGATGCCACCTTTGATGCACTACCCAGCTCATGGGGTGCATCTCCTGGGTTTCCGCTTGTTGCATCTGCCTCTCCATTAAGTCAAGGCAATGCAGATTTATGCATTTGCAATTGATCCGAATTGTCAAAGGACTACTCCGTAATTTGCGCTGATTGATTGAGAACTTTGATATAAAGGAAAGCTATTGATTTCAGTCCATCTAATGTAACGTATCTAATATATATAACTTTTTGAAATTAAAAAAAAAATACAATTGCTTTTTGTAGTATAAACAGGTATAAAAAATTATTTTATAGAATTTATTTTATAATAATTAAATAACAAAATAAGTACACATCTTTTAAACTAAGGATAAAGAAGACAGACTGCTTAAAACTTAATGTTTATATAAGGTATACAATTTAATTAAAACACTCCAAAATTATATTATTATATTATTTGCTTTTACTAAAGCATACATATTGACAGATAAAGAAAAAGGTTAACCTGAAACTTTACAATATATGTAGATGGCCATGTGTCTTTCTGTTTACTGAGCTTCCGTATGCACAGAAAGATTATATAGACACAAAGCCAGCCGAGGAAATGCACTGTCTCTCCTTCCACCTACCGAATCGGGGCATACATGGATCTATAGATATATCTTTGTGCACACTCGATGCTTGTTCAAATTGTAGAATTTCCATTATCAATTCCAATTCCATTTGGCCAGGCGGGGAGTACTATTTGCCTAGCTGCGAGTGGGTACGTTCCATGGATCACGTTTGTTGTGTGGCCGGAAAACGCGGCTGCCACTGAGCATAATAGGTTGCCGCTTTATGTGGGTGGAAATAAGCATTTTCACGCTTTGGCCCTTTTTAATAAACAAACATCACACTGCTCCAAAGCCATAAATGGGTCAGATAGTGTGCGTACACTTTTCATATCGAAATGTTTAAGGCCAGAATCAAGTTGATTCTTAGTGAGAACTTATGGAAATTTTCTGCATACAAATGCTCTTTAAATAAGCACGTGAAATTATTTTTAAGTTACAGGAATTTTTATTGCACTTCTCAGGCATTAAAATGTGTACAAATATAAGTACGTGAAATGCATTAGGCATTTTATAATTTATTCAGGCACATGGGATTTTAAAATTTTACTCAAGGAAGCTTTTGCGCAGAAATG
>NY66Male_Carcass_2_4 
CACTAAACGCGAACTTAAATCGAACGTATATTAACAGCAAGTTAACAGTGATTTCCGGTCCGTCTTTCGCCTTCCGGTTTGCAAATTGCGCTTTGCGTTTCTGGCTACACAGGTGGATATAGGAGTTCCTTTACTTTTCCGCGGGAATAGCTTCAGGAGTCGACCGGTTGCCAGCCAGCTCCTGCTGAATCTCATTAAGACTCTTGCCCTTCGTTTCCGGCACGGCGAAGAAAACGAATATCACTCCCAGAACAGTCAGACCAGCGAAGAGCCAGAAGGTTCCGCCAATGCCCATGCCCTCGTTCAAGTTCACAAACGTCTTGGTAACCACAAAGGCCAATAGCCAGTTGGATGTTCCGGCCAGCGATCCAGCGAATCCCTTAATGTCGGTGGCAAAGAGCTCTCCCATCATCAGCCATGGCACCGGTCCATAGCCAATCGAGAACATGATGATGAACAGACACAAGCTGCCCACTGGGAGCCAGCCCAGACTTGCCACTTGATTGATGTCCTGGTCCTGGAGGTAGAAGTACACTCCAATGGCGGTGGTGGAAATGGCCATGGCAATTCCAGAAGCCAACAGAAGGATGCGACGGCCCAGTTTATCCACAACCAGGGTGGAGACAAAGGTGGCCACCACCTGCATGATGCCGATGATGATCGTTGCCCACTGGGGTCCGATGCCAGTATTGGCTTCCTTGAAGATCCTCGAAGAGTAGAAAATAACAGCGTTGATTCCGCAAACCTGCTGGAAGAACATAAGACCCATGCTGATGGCCAAAGCCTTCCGAGTGACGGGACGGTTCAGGGCAGCCCACACGTTCACCTTGCTGGCCTTGGTTTCCCGATCGATTTCACGCAGCTCCGCCAGCTCTGGCTCGTAGTCGTATTCCTTTCCACGCAGCCATTGAATGGACTTGATGGCGTTCTCCGACCGATCTTTGGAAACCAAGTAGGTGGGCGATTCTGGCATGAAGAAGAAGATGACGCCAAAGACGAGGGGCAAAATGCCACAAATGACGCTCAACCAGAATATGTTCACACCAGCTCCGACGGCATAGACGAACAGGATACCAATGGTTATCATCAGCTGGAAGAAGCTGCCCAGCGTTCCGCGAATTTCCTTCTGGGCAATCTCACCCGTGTACATGGGAGCGGTCACACAGAAGGCTCCACCGGCGATACCGAGGATGAAACGGGAGGCATACAGCATACCCAGATTGGACGCCCAGATGAGCATGGCCCAACCCAGGATGAAGGGCAGCACCAGCAACAGCAGAAATTCCTTTTCAAGTGTAATTTAATTCAATTTGTATAAAATAAGGAATATTTATTTCAAAGAAAGCACCCTGTAAAATTAATATCTTAAGTGCACGCTATAGAAAGAATCCATTGGTCAGATATAATCTGCCAGTCAATCAAGATTAAACCTTGGGCAACCCCACCTTGTATATCTTTGAGATACGCAACCACCACGAGTTTGCCATCAACACCAGAAATTCCTTTTCAAGTG
>NY66Male_Carcass_2_5 
GCTTAGTCTCGTGGGCTCGGAGATGTGTATAAGAGACAGCTCCCAGAACAGTCAGACCAGCGAAGAGCCAGAAGGTTCCGCCAATGCCCATGCCCTCGTTCAAGTTCACAAACGTCTTGGTAACCACAAAGGCCAATAGCCAGTTGGATGTTCCGGCCAGCGATCCAGCGAATCCCTTAATGTCGGTGGCAAAGAGCTCTCCCATCATCAGCCATGGCACCGGTCCATAGCCAATCGAGAACATGATGATGAACAGACACAAGCTGCCCACTGGGAGCCAGCCCAGACTTGCCACTTGATTGATGTCCTGGTCCTGGAGGTAGAAGTACACTCCAATGGCGGTGGTGGAAATGGCCATGGCAATTCCAGAAGCCAACAGAAGGATGCGACGGCCCAGTTTATCCACAACCAGGGTGGAGACAAAGGTGGCCACCACCTGCATGATGCCGATGATGATCGTTGCCCACTGGGGTCCGATGCCAGTATTGGCTTCCTTGAAGATCCTCGAAGAGTAGAAAATAACAGCGTTGATTCCGCAAACCTGCTGGAAGAACATAAGACCCATGCTGATGGCCAAAGCCTTCCGAGTGACGGGACGGTTCAGGGCAGCCCACACGTTCACCTTGCTGGCCTTGGTTTCCCGATCGATTTCACGCAGCTCCGCCAGCTCCTGTCTCTTATACACATCTCCG
>NY66Male_Carcass_3_0 
TTGTGGATGTTCTGCTAAAATGATTCAAAATGCATTAAACTTTAAAGAAATGCCCGAGATTCGTGGTATCCGACGTAAAACCACGCCTCATGAGGACCGATCTATTGTGCGATATAGCAGAGCGCAGCTTTTGCATCGTCCAGCAAGATAAAAAAGGACTTAAGCTTGAATGTTAGTGGCGTTACTATTCGGCGACGCCTTAAAAAAAAATCTCAAAGCGTGCCATCCACGAAAAGTACCACTTTTAACCCCCAGACATGTCAAAGCACGTTTGGAGTACGCCAAAAGTCACCTTAATTGGCCCATTACAAAGTGGCGAAATATTTAATGGAGTGATGAAAGCAAAATTGTCTTATTTGGTGGAAAGGGCTCCAGACAATATGTCAGACGTCCACCTAACACAGAGTACGATCCTAGGTACACTTTGAAGACGGTTAAACACGGCGGTTTGAGTATAATGGTATGGGCATGTTTTTCTTACA
>NY66Male_Carcass_4_0 
ATCTAGTATACCCTTTTACTCTACGAGTAACAAAATTTGACAAATTTAATTTTGTTTTAACTTTGTGATTGTTTTAAACAAAAACAAAATTTATTATTCAAAATGCTCTTAATTTTTTTTACATTATTAATTTAAACAAAAAGGTGCCGTTTACAGCTGTTCATAAAAGTAGCAGTGAGTAATGAAAACAGTGGAATTAGTTGAAAAAAAACATTTTTAAACTCCAACAACTATGTTAATTTGTTTGTTTGGGTTAGTACTTAGTCATGTACCCTTTATTTTTTATTGTGGCCTGGCATCTGCGAGGCATAGAATCCACCAAGTCCTGGCAGCGCTTGACAGGGATCCGCTCCCATGATTTTTGAACAACCTCCCAAAGCTGTGATCGAGATGTTGGATTTGAACTTGCAACATATCGTTTAACATCTCCCCATAGGTTTTCAATTGGATTTAAATCCGGAGACTGCGCAGGCCATGACCTGTCTCTTATACACATCTGA
>NY66Male_Carcass_4_1 
ATCTAGTATACCCTTTTACTCTACGAGTAACAAAATTTGACAAATTTAATTTTGTTTTAACTTTGTGATTGTTTTAAACAAAAACAAAATTTATTATTCAAAATGCTCTTAATTTTTTTTACATTATTAATTTAAACAAAAAGGTGCCGTTTACAGCTGTTCATAAAAGTAGCAGTGAGTAATGAAAACAGTGGAATTAGTTGAAAAAAAACATTTTTAAACTCCAACAACTATGTTAATTTGTTTGTTTGGGTTAGTACTTAGTCATGTACCCTTTATTTTTTATTGTGGCCTGGCATCTGCGAGGCATAGAATCCACCAAGTCCTGGCAGCGCTTGACAGGGATCCGCTCCCATGATTTTTGAACAACCTCCCAAAGCTGTGATCGAGATGTTGGATTTGAACTTGCAACATATCGTTTAACATCTCCCCATAGGTTTTCAATTGGATTTAAATCCGGAGACTGCGCAGGCCATGACATAAGATCGATTTGCTTTGATGCCATCCAGCTTTTGACCAGTTCGCTGGTATGTTTGCATTCCCCAATTGGCATAAGGAAACATATCATTTTCTAATATGTTCACATATACAGTACGATCCATGATCCCATCAATCATGAATATAGGGCCCACCCCACTGTAAGAAAAACATGCCCATACCATTATACTCAAACCGCCGTGTTTAACCGTCTTCAAAGTGTACCTAGGATCGTACTCTGTGTTAGGTGGACGTCTGACATATTGTCTGGAGCCCTTTCCACCAAATAAGACAATTTTGCTTTCATCACTCCATTAAATATTTCGCCACTTTGTAATGGGCCAATTAAGGTGACTTTTGGCGTACTCCAAACGTGCTTTGACATGTCTGGGGGTTAAAAGTGGTACTTTTCGTGGATGGCACGCTTTGAGATTTTTTTTTAAGGCGTCGCCGAATAGTAACGCCACTAACATTCAAGCTTAAGTCCTTTTTTATCTTGCTGGACGATGCAAAAGCTGCGCTCTGCTATATCGCACAATAGATCGGTCCTCATGAGGCGTGGTTTTACGTCGGATACCACGAATCTCGGGCATTTCTTTAAAGTTTAATGCATTTTGAATCATTTTAGCAGAACATCCACAA
>NY66Male_Carcass_5_0 
GTCAGCTCGGTACCAGTCCTGTGGCGATCAAAAGGAGTGTGTTCCCCGTGTTTTGTGTGCGAATAACGCGATTAACAACGATGGCGAAGGTATCGTTCGAAGGTATCGTTCGCCATGCCAAAACTTCTTGGATTTGTGCTGTCATATATCCAACAAGAGAACAAATCCACTCAATTTCAAAGTAGAAGTTCGTTAAATTGTCTATAAATAATGGTTAAAGTAGAAGTAAATGGCTTTGAATTAAAACCTTGCCATATTCAGTCTACAGAGTTGGCCATTCCATTAACTCGCTTATCAAATCATATTCATTCGTTATGAAATAAATTACAAATTAAATAAAATCATGATGGGATAAAACAAGTTAAATAATTTCTCCTTCGTTTATGTTGCGACTTATTCGATGATTTCCAAATGTGGGCAATGGTTGTTGATTTCGTTTTCGGTGCACTTAGCTCAATAGGTATAAATTAGAAATATAACTAAGCAATATGGATTGCCGGATAATGGAAACATTTCGTTATTGCATTTGGGGAGCCCAGCTTTGCTAATCATACATTAGTTAATGATTACGTTCGTAAAGTTCATAAATTCAAAGGTCGTTCATGCAGTCTATGGAAACGATAATGAAATCTTCTTCCCCTTTCTTCTGGCTACTTAAACCTAACACTCCGCCACTCTGCCACTCTGCCCACTTGAATGCTTGGATGTTCGCTGCTTTCCAAGCCACTTGGCCCTATGGTGTCTGTATGTACAATAAAGGGTTAGATCTTTCAAGCAAATCCCCTCCAGCCGGCGATCCTCAGTAGATCCGCTGGAGGTATAGACGCATCACATGGACGTGGATGACGATGTGCCCCAGGTGGAATCCAATCCAGCCTACCCCTCCCTGCCCGAGGACGACTTCAGTCTGCGGGACGTGAACTTTCCGCTCGTCGAGCTGGAGGATATAGCCGAGTCCGAGAAGGATGAGCCTCGGAGCATACCCAGTCCCTTCGAGGTGGACCACAGGCATGTGAAACTGGCGCCCGATACAAGCCTGGATGGCAGTGGCAGCGGAAGTGGTGGCGGCGACATCGATCTCTACCAGGAGAAGTCCTCCACCACCGAGGAAATGATGGCGGCCGGCTCATCCATCCACGAGAAGAGCGCCCTGGTGCCACTGCTCATGTACAGTG
>NY66Male_Carcass_5_1 
GCTTAGTCTCGTGGGCTCGGAGATGTGTATAAGAGACAGGAGTGATAGTGTGCATGATCATCGCCTAAATAAATTATGTTCATATAGGTAATTATTATTTATTATATGTACTAACTAAAGAATGACTGCGTTTTCATTTTGACACTTTTCTCCGCTCGTTAGCTTTGAAATCCAGGCGAGCTTTCGAACTCCATTAAAGGAAAATCCTTCGATTATCATCGACTCAATGTCAAAGTAAAATTAATTTAAATTGTATATATAAATAATGGTTAAAGTAGGAGTAAATTGCTTTAAATTAAAACTTTGCCATATTCAGTCTAAACTTAAAAGCTTTTCAATTCAAAGAGGACTACACAGTTGGCCATTGCATTAAATCGTTTATCAAATCATATTCATTCGTTATGAAATAAATTACAAATTAAATAAAATCATGATGGGATAAAACAAGTTAAATAATTTCTCCTTCGTTTATGTTGCGACTTATTCGATGATTTCCAAATGTGGGCAATGGTTGTTGATTTCGTTTTCGGTGCACTTAGCTCAATAGGTATAAATTAGAAATATAACTAAGCAATATGGATTGCCGGATAATGGAAACATTTCGTTATTGCATTTGGGGAGCCCAGCTTTGCTAATCATACATTAGTTAATGATTACGTTCGTAAAGTTCATAAATTCAAAGGTCGTTCATGCAGTCTATGGAAACGATAATGAAATCTTCTTCCCCTTTCTTCTGGCTACTTAAACCTAACACTCCGCCACTCTGCCACTCTGCCCACTTGAATGCTTGGATGTTCGCTGCTTTCCAAGCCACTTGGCCCTATGGTGTCTGTATGTACAATAAAGGGTTAGATCTTTCAAGCAAATCCCCTCCAGCCGGCGATCCTCAGTAGATCCGCTGGAGGTATAGACGCATCACATGGACGTGGATGACGATGTGCCCCAGGTGGAATCCAATCCAGCCTACCCCTCCCTGCCCGAGGACGACTTCAGTCTGCGGGACGTGAACTTTCCGCTCGTCGAGCTGGAGGATATAGCCGAGTCCGAGAAGGATGAGCCTCGGAGCATACCCAGTCCCTTCGAGGTGGACCACAGGCATGTGAAACTGGCGCCCGATACAAGCCTGGATGGCAGTGGCAGCGGAAGTGGTGGCGGCGACATCGATCTCTACCAGGAGAAGTCCTCCACCACCGAGGAAATGATGGCGGCCGGCTCATCCATCCACGAGAAGAGCGCCCTGGTGCCACTGCTCATGTACAGTG
>NY66Male_Carcass_6_0 
TGTTTGAGTTCTTATTTATTAATTTCTCATACGCATGTTCATAATACATAATTGCATATTATACGACTTATGATAGATATTTCCATATTATTCCATTTGAAATACTTGCATTTAAAGTGTATGTGTGGTGGTGTGTGCTTTAATCGTTTAACATTATCTTGGGGTTTAGGCATATTCAATAATCCTGCTATATAGCGTTTCCAACACATTCGCAGTTGCACGAATTCACGCATTCGTGTTGCATGCCCCCATCGAGTGGGAAATGCATAATGCGTGATGTAGTTGTAACTGAGCACTGCACGTGGATTAACTAGACGGTTTAACTTAAAAACTAACAAGCTTGATGGCTAATCATATTTGTTTACATGTACGCGCGGGGTTGGAACTAAAACAATTTACAAATAATTAGCAACTATTGCGAGAACTAAAAAGTGTGCTAAAACCTAGTTATACGCTAGAGTATCCAATATATTCT
>NY66Male_Carcass_6_1 
TGTTTGAGTTCTTATTTATTAATTTCTCATACGCATGTTCATAATACATAATTGCATATTATACGACTTATGATAGATATTTCCATATTATTCCATTTGAAATACTTGCATTTAAAGTGTATGTGTGGTGGTGTGTGCTTTAATCGTTTAACATTATCTTGGGGTTTAGGCATATTCAATAATCCCTGTCTCTTATACACATCTCCGAGCCCACGAGACTAAGC
>NY66Male_Carcass_7_0 
AAATCGTGGATATAGCTGATCCGTGAATAGGGCCTCGGGGAGCTCTCTTAGAAAAGTCTTCAAAATGCCAGTGACCGAATGGATGTCCACCTCGCGTAGCAACTGCTCCGCCTCATAGGCATCAGATTCAAAGGCCTTCTTAAGCTTCGCCAAATCAGAAGCGGAACCGCTGACGCGGTAGCAGCCAACCTCCAGCATCCCACGGCGCTCTACTTCCCGAATGCAGGCGCCTATGATGAACGGAATGTCGCGTTTCTCACGTCTGAATAAACCAGAATAAACAATTATTAATTAATAATTAAAATTGTTCACAAAGTTTAATAGCATATCGAATTTATTTTAAAATCAAGATCTTCACTAGGTTCATTTTACGAAAAGTGGTGCTTTTATTTTTAATATATAGAACTATTATTTACTTTAATACTTGACTCATTTTGGCACCAAAGAGGGCTCCTGGCTTAGTGTTGCCGCGGCAGAGCTCGCCTGGAATAAAACGGAAGCTACAGCCGAGCTCTAAGGTATCACTAAGTTTAATTGACTTCGGCTGCGTCGTTTCTGTCAGCCAACTAAGACTCAACTTAAGTATGTGCT
>NY66Male_Carcass_7_1 
AGTAATAAGACATGGTTACCGATCAGAGCCGTCTATTTACCAGATTCAAAGGCCTTCTTAAGCTTCGCCAAATCAGAAGCGGAACCGCTGACGCGGTAGCAGCCAACCTCCAGCATCCCACGGCGCTCTACTTCCCGAATGCAGGCGCCTATGATGAACGGAATGTCGCGTTTCTCACGTTTTAATACCTGTCTCTTATACACATCTCCGAGCCCACGAGACTAAGC
>NY66Male_Carcass_7_2 
AAATCGTGGATATAGCTGATCCGTGAATAGGGCCTCGGGGAGCTCTCTTAGAAAAGTCTTCAAAATGCCAGTGACCGAATGGATGTCCACCTCGCGTAGCAACTGCTCCGCCTCATAGGCATCAGATTCAAAGGCCTTCTTAAGCTTCGCCAAATCAGAAGCGGAACCGCTGACGCGGTAGCAGCCAACCTCCAGCATCCCACGGCGCTCTACTTCCCGAATGCAGGCGCCTATGATGAACGGAATGTCGCGTTTCTCACGTTTTAATACTTGACTCATTTTGGCACCAAAGAGGGCTCCTGGCTTAGTGTTGCCGCGGCAGAGCTCGCCTGGAATAAAACGGAAGCTACAGCCGAGCTCTAAGGTATCACTAAGTTTAATTGACTTCGGCTGCGTCGTTTCTGTCAGCCAACTAAGACTCAACTTAAGTATGTGCT
>NY66Male_Carcass_8_0 
CACGGATCAGCTATATCCACGATTTTTTGACACATTCAGCGCCTTTAGCAACAACAACGAATCCATACGAATCAACGAGCTTCTCAAAGTTTTTGAGGAGTTGCCACAGGCCAACAAAGCCTCCATCACTTCGATATTAGATCATTTAATAAGAGTCCACGAAAAGGAGGCAGACAACAAGATGTCGTTGCACAATCTGGCAATGGTGTTTGGACCAACCTTGCTTAGGCCGGGCCAAACGCAGGTGAAGCAAAAGGATCCACTGGCAGCCAGCACTGTCGACGTTATGGCTCAGGCAGGAATCCTATACTGCTTTCTTCAGGCACGCATCAAGAAGGATTAGGACTTCGTGAGCCGTTTACACAGTTACATATGGAAATATATATGTATCAAAATTATAGATATTTATTTTTACAAACAAAAGCAGTTATAAGAGCGAAGTTGATGGATAGCCTACGCATACACCACCTCCCAATCTTTCTAACATCCCCTATATTATACAAGAAACCGCCAAACTCCCTTGAAGCTACGGAAAAGGCCTTTAAATTCTTTAAACCCCATAACACGCTGTTGCTGCCTACTGTATATACCAGAATCCGAAACTGCAATTATAAACCGAATATGATGATAGGACGAGAAAAAGGGAAACACCAAGTTCAATTCAAGGGCCCAGGGATGACAACATATCAGCTCAATGTCGGGTCACCCACGCACATCGCACACCTGGAACTACCGAGTGTTAAACACTTGTACATCCACTGCGTCTCCGTTCACTAAAAACTAATCCCATGTATTACACATACTTGCCTAGATCTGTAGGCTGTCTTCTTTACATTTGGATGCGACTTCTGCTTACTGCAACAATTGCAAAAAAAAAGGAAAACAGAAAATTGAAAATATTTTCCCTAATTAACATAGGTATACATATACATATAAATATATATATATTCTACTATTTGTATATATATGTA
>NY66Male_Carcass_8_1 
CGTCAGATGTGTATAAGAGACAGCATCAAGAAGGATTAGGACTTCGTGAGCCGTTTACACAGTTACATATGGAAATATATATGTATCAAAATTATAGATATTTATTTTTACAAACAAAAGCAGTTATAAGAGCGAAGTTGATGGATAGCCTACGCATACACCACCTCCCAATCTTTCTAACATCCCCTATATTATACAAGAAACCGCCAAACTCCCTTGAAGCTACGGAAAAGGCCTTTAAATTCTTTAAACCCCATAACACGCTGTTGCTGCCTACTGTATATACCAGAATCCGAAACTGCAATTATAAACCGAATATGATGATAGGACGAGAAAAAGGGAAACACCAAGTTCAATTCAAGGGCCCAGGGATGACAACATATCAGCTCAATGTCGGGTCACCCACGCACATCGCACACCTGGAACTACCGAGTGTTAAACACCTGTCTCTTATACACAT
>NY66Male_Carcass_8_2 
ATGTGTATAAGAGACAGATATTAGATCATTTAATAAGGTTTGTTTCTTTTAGCTACATGGATGTCAAAAATATACTTATTTGACATGACTTATTGTAGAGTCCACGAAAAGGAGGCAGACAACAAGATGTCGTTGCACAATCTGGCAATGGTGTTTGGACCAACCTTGCTTAGGCCGGGCCAAACGCAGGTGAAGCAAAAGGATCCACTGGCAGCCAGCACTGTCGACGTTATGGCTCAGGCAGGAATCCTATACTGCTTTCTTCAGGCACGCATCAAGAAGGATTAGGACTTCGTGAGCCGTTTACACAGTTACATATGGAAATATATATGTATCAAAATTATAGATATTTATTTTTACAAACAAAAGCAGTTATAAGAGCGAAGTTGATGGATAGCCTACGCATACACCACCTCCCAATCTTTCTAACATCCCCTATATTATACAAGAAACCGCCAAACTCCCTTGAAGCTACGGAAAAGGCCTTTAAATTCTTTAAACCCCATAACACGCTGTTGCTGCCTACTGTATATACCAGAATCCGAAACTGCAATTATAAACCGAATATGATGATAGGACGAGAAAAAGGGAAACACCAAGTTCAATTCAAGGGCCCAGGGATGACAACATATCAGCTCAATGTCGGGTCACCCACGCACATCGCACACCTGGAACTACCGAGTGTTAAACACTTGTACATCCACTGCGTCTCCGTTCACTAAAAACTAATCCCATGTATTACACATACTTGCCTAGATCTGTAGGCTGTCTTCTTTACATTTGGATGCGACTTCTGCTTACTGCAACAATTGCAAAAAAAAAGGAAAACAGAAAATTGAAAATATTTTCCCTAATTAACATAGGTATACATATACATATAAATATATATATATTCTACTATTTGTATATATATGTA
>NY73Male_Carcass_1_0 
TCAGATATTAAATATATTGATATATTTTTATTTTACTCGGTAGTTTACATTTTTCCATAAATACTATATGCAAGTTTAACAATGATAGACGGGATTTCTTTATAGCTTTCAGCGATTATAAAATTAAATTCAAATATCGGTTGGAAAATTATTTTAAAATGCGTATATTTTGGTTTTACTAAATAAAATATAAACATCTTCCTCTCGCTAACTGTGCATAAATAAATATATTGGCAAATGGCGTGGCTTATAACTTAAACGAGCTATGCTAAGTGAATCGACTGAATGCTTTTGGAAATTTAGACCCAAACAGCTACACATACATAAAGTTCATATACATAGACATACAATATAGTACAATTAGATTAAGAATTATCGAACAAATGCTTGCAAACACCGTAAAAATCCGAACAAATGCAAGTATGCCTTAAAATGTTGTAAAACAGATTTCGTTGGTTGAATGAATAACACTAAATAAGCATACATACATTATATGGATATATATAGGTATGTATATATGTTTTTTCTTAAATTGCTGTTGTCTTTTCTATGGCTGCAAAATAAAAAATATCGCGGCTTTTCTGCAGTTGACCTTCAGTCTTCGCTCTTAGTTATAGTTTCCTGCAATTTTCTTCATCTTTATCTGAATCTGCTATACTTAACCGAAAATCTATGCGGATATTAAATTCTATAAACAAATTCTTCCATCGAAAACGCCAAAAGACTTGCACTAAACGCGAACTTAAATCGAACGTATATTAACAGCAAGTTAACAGTGATTTCCGGTCCGTCTTTCGCCTTCCGGTTTGCAAATTGCGCTTTGCGTTTCTGGCTACACAGGTGGATATAGGAGTTCCTTTACTTTTCCGCGGGAATAGCTTCAGGAGTCGACCGGTTGCCAGCCAGCTCCTGCTGAATCTCATTAAGACTCTTGCCCTTCGTTTCCGGCACGGCGAAGAAAACGAATATCACTCCCAGAACAGTCAGACCAGCGAAGAGCCAGAAGGTTCCGCCAATGCCCATGCCCTCGTTCAAGTTCACAAACGTCTTGGTAACCACAAAGGCCAATAGCCAGTTGGATGTTCCGGCCAGCGATCCAGCGAATCCCTTAATGTCGGTGGCAAAGAGCTCTCCCATCATCAGCCATGGCACCGGTCCATAGCCAATCGAGAACATGATGATGAACAGACACAAGCTGCCCACTGGGAGCCAGCCCAGACTTGCCACTTGATTGATGTCCTGGTCCTGGAGGTAAAAGTACACTCCAATGGCGGTGGTGGAAATGGCCATGGCAATTCCAGAAGCCAACAGAAGGATGCGACGGCCCAGTTTATCCACAACCAGGGTGGAGACAAAGGTGGCCACCACCTGCATAATGCCGATGATGATCGTTGCCCACTGGGGTCCGATGCCAGTATTGGCTTCCTTGAAGATCCTCGAAGAGTAGAAAATAACAGCGTTGATTCCGCAAACCTGCTGGAAGAACATAAGACCCATGCTGATGGCCAAAGCCTTCCGAGTGACGGGACGGTTCAGGGCAGCCCACACGTTCACCTTGCTGGCCTTGGTTTCCCGATCGATTTCACGCAGCTCCGCCAGCTCTGGCTCGTAGTCGTATTCCTTGCCACGCAGCCATTGAATGGACTTGATGGCGTTCTCCGACCGATCTTTGGAAACCAAGTAGGTGGGTGATTCTGGCATGAAGAAGAAGATGACGCCAAAGACGAGGGGCAAAATGCCACAAATGACGCTCAACCAGAATATGTTCACACCAGCTCCGACGGCATAGACGAACAGGATACCAATGGTTATCATCAGCTGGAAGAAGCTGCCCAGCGTTCCGCGAATTTCCTTCTGGGCAATCTCACCCGTGTACATGGGAGCGGTCACACAGAAGGCTCCACCGGCGATACCGAGGATGAAACGGGAGGCATACAGCATACCCAGATTGGACGCCCAGATGAGCATGGCCCAACCGAGGATGAAGGGCAGCACCAGCAACAGCATGGTCCACTTTCGGCCAATCATATTGATCAGGAAGCCAATGGGAATGCACACACAGGCGGCACCCAGCGTCATGGCCGATCCCACCCACGAAAACTGATCTGCGTCAATGGGGAAATCGTATCCTTCCTGGTCGTGCACGATCACCGTTTCGGCCGGCGATGTCCAACCCAGGACGGTACCGGCGGCGAAGGCGCCACCAGCTGCAGCCAATGCGGCGACATATTGCGGCCACTTCTGGGCGTTATTCGAAGTCGACGTGTGCACCATGTTGTCCAGTAGATTCTCCTGATCAGTCAACGATCACAGATTGCGAATTTTAACTGCAGTTCCCGCCTAAAAAACAAACACACGTGTTTTGTTGTTGCCCCTGCAGCTTCCCACTCGAATTCGTGAACTTGAATTGTCCTTTGAAGAGCGGAACTTTCCCTTCTCTCCTTTTTTTCGATTTCCTCTGTTCTTATTTTGCACAAAGAAAGTGCACGTAATTATATTAAAATATACAGCGGCGGACGAAATTACAGTTCACATTCACGCACATAAAACACACCGTTACTTGGACATGTACGACAAAATCAGTGGCTTATTCCAATGGAATCCTGCTGCGGGTTTCTGGAACAGAACCGC
>NY73Male_Carcass_1_1 
GGAGATGTGTATAAGAGACAGGATATACAAGGTGGGGTTGCCCAAGGTTTAATCTTGATTGACTGGCAGATTATATCTGACCAATGGATTCTTTCTATAGCGCGCATTTAAGATATTAATTTTACAGGGTGCTTTCTTTGAAACAAATATTCCTTTTTTTTATACAAATTAATGTTTGTTTGCAATCGAAAAGAAAAATGTATTTGAAACGAGTTATTTAACTTCGAACAATTTTGGCTTCTCTTAAGCTCTTAGTTTGAATCGAACTAAATAATACTTTAAAAACATGAACAATGACTGCAGTGTGTGTCTTTAGCGTTTGTTTCACGGAACTGAAAATCTAAAATCTGAAAAACTTACCAAGTAGGTGGGTGATTCTGGCATGAAGAAGAAGATGACGCCAAAGACGAGGGGCAAAATGCCACAAATGACGCTCAACCAGAATATGTTCACACCAGCTCCGACGGCATAGACGAACAGGATACCAATGGTTATCATCAGCTGGAAGAAGCTGCCCAGCGTTCCGCGAATTTCCTTCTGGGCAATCTCACCCGTGTACATGGGAGCGGTCACACAGAAGGCTCCACCGGCGATACCGAGGATGAAACGGGAGGCATACAGCATACCCAGATTGGACGCCCAGATGAGCATGGCCCAACCGAGGATGAAGGGCAGCACCAGCAACAGCATGGTCCACTTTCGGCCAATCATATTGATCAGGAAGCCAATGGGAATGCACACACAGGCGGCACCCAGCGTCATGGCCGATCCCACCCACGAAAACTGATCTGCGTCAATGGGGAAATCGTATCCTTCCTGGTCGTGCACGATCACCGTTTCGGCCGGCGATGTCCAACCCAGGACGGTACCGGCGGCGAAGGCGCCACCAGCTGCAGCCAATGCGGCGACATATTGCGGCCACTTCTGGGCGTTATTCGAAGTCGACGTGTGCACCATGTTGTCCAGTAGATTCTCCTGATCAGTCAACGATCACAGATTGCGAATTTTAACTGCAGTTCCCGCCTAAAAAACAAACACACGTGTTTTGTTGTTGCCCCTGCAGCTTCCCACTCGAATTCGTGAACTTGAATTGTCCTTTGAAGAGCGGAACTTTCCCTTCTCTCCTTTTTTTCGATTTCCTCTGTTCTTATTTTGCACAAAGAAAGTGCACGTAATTATATTAAAATATACAGCGGCGGACGAAATTACAGTTCACATTCACGCACATAAAACACACCGTTACTTGGACATGTACGACAAAATCAGTGGCTTATTCCAATGGAATCCTGCTGCGGGTTTCTGGAACAGAACCGC
>NY73Male_Carcass_2_0 
GTAGAGATCGATGTCGCCGCCACCACTTCCGCTGCCACTGCCATCCAGGCTTGTATCGGGCGCCAGTTTCACATGCCTGTGGTCCACCTCGAAGGGACTGGGTATGCTCCGAGGCTCATCCTTCTCGGACTCGGCTATATCCTCCAGCTCGACGAGCGGAAAGTTCACGTCCCGCAGACTGAAGTCGTCCTCGGGCAGGGAGGGGTAGGCTGGATTGGATTCCACCTGGGGCACATCGTCATCCACGTCCATGTGATGCGTGGAGCTCA
>NY73Male_Carcass_3_0 
TGTTGTTGTTGCTGCTGGGCAATGTGTTACTGTTGCAGCAGCAGCAGCAGCCGCGGCAGCAGCAGCCCACCATCATGCCGCCCACCATTTGCTGGCGGCCAATGGCATGGTACCCCACCCCCTGGCCGCCCATCCACACTTGCATGTCCCGGTGGCAATGCATCCCCAAATGCCGCATCCCAAGGAGCAGCAGCAGCAGCATTTGCAGCAGATTCTAGCCGGTTCCTCCGCCGCCTCCTACCAGGGATCGCCACAGCTGAGCTTGGGTGGACATTCTGGCAGTTCCAGCACTCTGCTCCAGCAGCCCCATCAGTCGCCATCACTGTCGGTGGCCAGCAATGGATCGTGCCAGCAGCCGCTGGAAAGCAATGGAGGAGGAGCTTCCGGCAATGGCAATCAGAATCGAAACAATAACCCCTCCGTGGGACAGTACAGCAGCGCCACTGCACCGCGCGTCAAAAAGAGCGGCTATAACGCCCCGCGATCGGTGGTGCTGCACCGAGCCAAGCGCGGATTTGGCTTCATATTGCGCGGCGCCAAGGCAAGTTCCCAGCTGATGCAGCTGCGCCCTTCGGAGCGCTTCCCGGCTCTCCAATACCTGGATGATGTAGATCCGGGTGGAGTGGCGGACATGGCAGGACTTCGTCCCGGTGACTTCCTGCTGACCATCAACGGCGAAGATGTTAGCTCCGCCTCGCACGAACAAGTGGTCGAAATGATCCGTTCGGCCGGCGCTTTGGTCAACTTGACGGTGGTGTCGCCACAGTTCCCCCACCAGATGCAGGCCAGTGCTCAGTATCTGCCCAGTGGAGCGCGTGCGGGCAGCCACCATTTGAATAGTGGACCAAGTACTCCTCAAAGCTCGCACCGTCAGTGCGCCACGTTGCCGAGGAAGATGACCGGTCCGGGAGCAAGTGGTCCCTCCTCCTCCTCGGGAGGCAGTGTGCGAATGGCTCCGATGCCACCGCGCAGGGATCCCAAAACCACGTTAAGTGTGGGCAGAGCCAGGGCCAAATCCATGGTTGCTGGTCTGGAG
>NY73Male_Carcass_3_1 
GCAGCAGCAGCAGCAGCAACTACTCCCGCAGCAATCGGTATCGCCGACACCGGCGGTCAAGGTGTTCCATCAGCTGAGCCATCCGCTGGTGCATCAGTTGCATCACCATCATGCCGCCGCGGTGGGTCATCATCATCATCATGCCGCCCACCATCATGCCGCCCATCATCATCATGCGGCAGCAGCAGCGGCGGCAGCAGCAGCAGCAGCCGCGGCAGCAGCAGCCCACCATCATGCCGCCCACCATTTGCTGGCGGCCAATGGCATGGTACCCCACCCCCTGGCCGCCCATCCACACTTGCATGTCCCGGTGGCAATGCATCCCCAAATGCCGCATCCCAAGGAGCAGCAGCAGCAGCATTTGCAGCAGATTCTAGCCGGTTCCTCCGCCGCCTCCTACCAGGGATCGCCACAGCTGAGCTTGGGTGGACATTCTGGCAGTTCCAGCACTCTGCTCCAGCAGCCCCATCAGTCGCCATCACTGTCGGTGGCCAGCAATGGATCGTGCCAGCAGCCGCTGGAAAGCAATGGAGGAGGAGCTTCCGGCAATGGCAATCAGAATCGAAACAATAACCCCTCCGTGGGACAGTACAGCAGCGCCACTGCACCGCGCGTCAAAAAGAGCGGCTATAACGCCCCGCGATCGGTGGTGCTGCACCGAGCCAAGCGCGGATTTGGCTTCATATTGCGCGGCGCCAAGGCAAGTTCCCAGCTGATGCAGCTGCGCCCTTCGGAGCGCTTCCCGGCTCTCCAATACCTGGATGATGTAGATCCGGGTGGAGTGGCGGACATGGCAGGACTTCGTCCCGGTGACTTCCTGCTGACCATCAACGGCGAAGATGTTAGCTCCGCCTCGCACGAACAAGTGGTCGAAATGATCCGTTCGGCCGGCGCTTTGGTCAACTTGACGGTGGTGTCGCCACAGTTCCCCCACCAGATGCAGGCCAGTGCTCAGTATCTGCCCAGTGGAGCGCGTGCGGGCAGCCACCATTTGAATAGTGGACCAAGTACTCCTCAAAGCTCGCACCGTCAGTGCGCCACGTTGCCGAGGAAGATGACCGGTCCGGGAGCAAGTGGTCCCTCCTCCTCCTCGGGAGGCAGTGTGCGAATGGCTCCGATGCCACCGCGCAGGGATCCCAAAACCACGTTAAGTGTGGGCAGAGCCAGGGCCAAATCCATGGTTGCTGGTCTGGAG
>NY81Male_Carcass_1_0 
GATTTTGATGGCTCAAAAAGAGGTGAATAAATTTGGTCGTGGCGTAGTTTTCATTCATATTTATTAATTTCTCATACGCATGTTCATAATACATAATTGCATATTATACGACTTATGATAGATATTTCCATATTATTCCATTTGAAATACTTGCATTTAAAGTGTATGTGTGGTGGTGTGTGCTTTAATCGTTTAACATTATCTTGGGGTTTAGGCATATTCAATAATCCTGCTATATAGCGTTTCCAACACATTCGCAGTTGCACGAATTCACGCATTCGTGTTGCATGCCCCCATCGAGTGGGAAATGCATAATGCGTGATGTAGTTGTAACTGAGCACTGCACGTGGATTAACTAGACGGTTTAACTTAAAAACTAACAAGCTTGATGGCTAATCATATTTGTTTACATGTACGCGCGGGGTTGGAACTAAAACAATTTACAAATAATTAGCAACTATTGCGAGAACTAAAAAGTGTGCTAAAA
>NY81Male_Carcass_2_0 
ACATCGACTACTTTCTACAGCAAAGCAATGAGACGCGATCCAGTTCGCTAGACAGTGACGGCGAGTACGAGGGTCCGCCCATATTGCGCACGATTTCGCACGACGATCAAACCACAACACAAACTACCCCGGGAGCAATTCGCAAGGTTTGTGGAAATGCACGCGGTGCTAAAATACGATCCATACTCAGCTCAATTATTCAGAGTGAAACGATCTACGTGGAATGTCTTAACAAAATGATGCAGTACAAGAAGGCCATCCACGCAACCCTAACAACTTCGCAGCCTGTGATCAGGGAGGAGGAGGAGAACACAATTTTCTTTAAAATCGATGAGCTGTACGATCTGCATACCGCCTTCTTATCTGACTTAAAGACCATTGTGTCTCATGAGGGCGGTGATGTGCTGATCGGTGAACCGTTTCGTCGTCTGGCGGATATGTTTGACTTATACAGTGCCTTTTTGCACAACTACAAAAATGCTATAGAAACGGTGAAGAAGTGCAGTGCAAATAATCCCCAGTTCAAAAAGATCGTCTCCACCATTGTGCTCAATTTGCAAACGGAGCAATCACTTACTCTCGAGGATCTATTGCACAAACCAGTGGCGAGAGTGCAAATAAATGCGTTGGTCTTCAACGATTTGCTGCGCGAAACCCCAAATGCACATCCGGATCACCAGCCATTAAGGCAGGCACAAAAGATTATTCAGATGTTCCTCAATCAGTTCAATGTGGTCAATCAGCGGCTGCCAATTGAATCAAATCGAAATTTGAGACGAATGGTGCGTAATTCTTTTATTGTGGAACTTGTCGATGGGCATCGCAAGCTGCGGCATCTCTTTCTTTTTAATGATGTCATCGCATGTGCCAAGTACAAGGCATTAGGCCGCGATCGTATCGACTATGAGCTGAAGTGGTTCATTCCGCTAAAGGACGTATCCATTTATGAGGAAGCAGATTCGGCGATCGAGCTTAAGGAATCTAGTCCAGCGAACATTTCGCAAGTTAAACGCAATTTACGTTCCGTTCGAGATCAACTGGCCATTGAGGTGGCTAACAGTGGAAATGGGGGCTTCCGGTCCGGCGAAAAATATCGCCGCAAGCTGGCGGATCTGGAATCACAGCTGGTGCTGGCAACGCCCAATTTGGTGTTCCGCCTGGGAAACAAGGCAAATAATAAAACCATAACCTTCTTTCTTAGCTCGGATTTCGAGAGGACACAGTGGATCGACTCAATCTCATCCCTTAAGCAAAAGTGCAACCTGCCTGGGGCAAATACTATTAATTCATTGGAGGTAACCGCCTTCATTGTGGCCATGCAGAAGGGCATGAAAACTGAAATGGGTTCATATCTTATGCGTAACACCAACGATGAAAGTTTGCTGGTTGGAGACCTGTACATGGGTGTCCAGGGATTGGAGGGACTGGAGCAGGCGGACGACCTGTACATCTGCGTCGAGGTGGACTCATATGGCCACTATTTCCGCAAGGCCACCACCAAGATGATATGTCGCAGTCAAACGCCGCTTTGGAACGAGAGCTTTATGCTAGAATTAGAGGGCAGCCAGAATGTGCGCATTCTTCTGTATGAGGCCAAGGAGCGGCCACTTCTTAGAGCCAAGCACATACTTAAGTTGAGTCTTAGTTGGCTGACAGAAACGACGCAGCCGAAGTCAATTAAACTTAGTGATACCTTAGAGCTCGGCTGTAGCTTCCGTTTTATTCCAGGCGAGCTCTGCCGCGGCAACACTAAGCCAGGAGCCCTCTTTGGTGCCAAAATGAGTCAAGTATTAAAACGTGAGAAACGCGACATTCCGTTCATCATAGGCGCCTGCATTCGGGAAGTAGAGCGGCGTGGGATGCTGGAGGTTGGCTGCTACCGCGTCAGCGGTTCCGCTTCTGATTTGGCGAAGCTTAAGAAGGCCTTTGAATCTGATGCCTATGAGGCGGAGCAGTTGCTACGCGAGGTGGACATCCATTCGGTCACTGGCATTTTGAAGACTTTTCTAAGAGAGCTCCCCGAGGCCCTATTCACGGATCAGCTATATCCACGATTTTTTGACACATTCAGCGCCTTTAGCAACAACAACGAATCCATACGAATCAACGAGCTTCTCAAAGTTTTTGAGGAGTTGCCACAGGCCAACAAAGCCTCCATCACTTCGATATTAGATCATTTAATAAGGTTTGTTTCTTTTAGCTACATGGATGTCAAAAATATACTTATTTGACATGACTTATTGTAGAGTCCACGAAAAGGAGGCAGACAACAAGATGTCGTTGCACAATCTGGCAATGGTGTTTGGACCAACCTTGCTTAGGCCGGGCCAAACGCAGGTGAAGCAAAAGGATCCACTGGCAGCCAGCACTGTCGACGTTATGGCTCAG
>NY81Male_Carcass_2_1 
ACACATGCAACGAAGGTACATTGCACTTTTTTTTCGATTAATCCTATAGCAGCCCGTTTCGACTTCTGTTGATATTGATCAAGACTATAAATACTTCATATGGTTCTCCTTTACTGCTTCGTAAGCTTTTACTTAAATTTATATAACCTCGCAAGGGTATAACAAAGGAGTTACAACGTGATTTATATAAGGTGGTAATATTGCTAATATGAATAATTCCTGTTTCTACCAAATACAGTACAAGAAGGCCATCCACGCAACCCTAACAACTTCGCAGCCTGTGATCAGGGAGGAGGAGGAGAACACAATTTTCTTTAAAATCGATGAGCTGTACGATCTGCATACCGCCTTCTTATCTGACTTAAAGACCATTGTGTCTCATGAGGGCGGTGATGTGCTGATCGGTGAACCGTTTCGTCGTCTGGCGGATATGTTTGACTTATACAGTGCCTTTTTGCACAACTACAAAAATGCTATAGAAACGGTGAAGAAGTGCAGTGCAAATAATCCCCAGTTCAAAAAGATCGTCTCCACCATTGTGCTCAATTTGCAAACGGAGCAATCACTTACTCTCGAGGATCTATTGCACAAACCAGTGGCGAGAGTGCAAATAAATGCGTTGGTCTTCAACGATTTGCTGCGCGAAACCCCAAATGCACATCCGGATCACCAGCCATTAAGGCAGGCACAAAAGATTATTCAGATGTTCCTCAATCAGTTCAATGTGGTCAATCAGCGGCTGCCAATTGAATCAAATCGAAATTTGAGACGAATGGTGCGTAATTCTTTTATTGTGGAACTTGTCGATGGGCATCGCAAGCTGCGGCATCTCTTTCTTTTTAATGATGTCATCGCATGTGCCAAGTACAAGGCATTAGGCCGCGATCGTATCGACTATGAGCTGAAGTGGTTCATTCCGCTAAAGGACGTATCCATTTATGAGGAAGCAGATTCGGCGATCGAGCTTAAGGAATCTAGTCCAGCGAACATTTCGCAAGTTAAACGCAATTTACGTTCCGTTCGAGATCAACTGGCCATTGAGGTGGCTAACAGTGGAAATGGGGGCTTCCGGTCCGGCGAAAAATATCGCCGCAAGCTGGCGGATCTGGAATCACAGCTGGTGCTGGCAACGCCCAATTTGGTGTTCCGCCTGGGAAACAAGGCAAATAATAAAACCATAACCTTCTTTCTTAGCTCGGATTTCGAGAGGACACAGTGGATCGACTCAATCTCATCCCTTAAGCAAAAGTGCAACCTGCCTGGGGCAAATACTATTAATTCATTGGAGGTAACCGCCTTCATTGTGGCCATGCAGAAGGGCATGAAAACTGAAATGGGTTCATATCTTATGCGTAACACCAACGATGAAAGTTTGCTGGTTGGAGACCTGTACATGGGTGTCCAGGGATTGGAGGGACTGGAGCAGGCGGACGACCTGTACATCTGCGTCGAGGTGGACTCATATGGCCACTATTTCCGCAAGGCCACCACCAAGATGATATGTCGCAGTCAAACGCCGCTTTGGAACGAGAGCTTTATGCTAGAATTAGAGGGCAGCCAGAATGTGCGCATTCTTCTGTATGAGGCCAAGGAGCGGCCACTTCTTAGAGCCAAGCACATACTTAAGTTGAGTCTTAGTTGGCTGACAGAAACGACGCAGCCGAAGTCAATTAAACTTAGTGATACCTTAGAGCTCGGCTGTAGCTTCCGTTTTATTCCAGGCGAGCTCTGCCGCGGCAACACTAAGCCAGGAGCCCTCTTTGGTGCCAAAATGAGTCAAGTATTAAAACGTGAGAAACGCGACATTCCGTTCATCATAGGCGCCTGCATTCGGGAAGTAGAGCGGCGTGGGATGCTGGAGGTTGGCTGCTACCGCGTCAGCGGTTCCGCTTCTGATTTGGCGAAGCTTAAGAAGGCCTTTGAATCTGATGCCTATGAGGCGGAGCAGTTGCTACGCGAGGTGGACATCCATTCGGTCACTGGCATTTTGAAGACTTTTCTAAGAGAGCTCCCCGAGGCCCTATTCACGGATCAGCTATATCCACGATTTTTTGACACATTCAGCGCCTTTAGCAACAACAACGAATCCATACGAATCAACGAGCTTCTCAAAGTTTTTGAGGAGTTGCCACAGGCCAACAAAGCCTCCATCACTTCGATATTAGATCATTTAATAAGAGTCCACGAAAAGGAGGCAGACAACAAGATGTCGTTGCACAATCTGGCAATGGTGTTTGGACCA
>NY81Male_Carcass_2_10 
ACATCGACTACTTTCTACAGCAAAGCAATGAGACGCGATCCAGTTCGCTAGACAGTGACGGCGAGTACGAGGGTCCGCCCATATTGCGCACGATTTCGCACGACGATCAAACCACAACACAAACTACCCCGGGAGCAATTCGCAAGAACTTAGTTTCGGCGATACTTGTTTGTGGAAATGCACGCGGTGCTAAAATACGATCCATACTCAGCTCAATTATTCAGAGTGAAACGATCTACGTGGAATGTCTTAACAAAATGATGCAGTACAAGAAGGCCATCCACGCAACCCTAACAACTTCGCAGCCTGTGATCAGGGAGGAGGAGGAGAACACAATTTTCTTTAAAATCGATGAGCTGTACGATCTGCATACCGCCTTCTTATCTGACTTAAAGACCATTGTGTCTCATGAGGGCGGTGATGTGCTGATCGGTGAACCGTTTCGTCGTCTGGCGGATATGTTTGACTTATACAGTGCCTTTTTGCACAACTACAAAAATGCTATAGAAACGGTGAAGAAGTGCAGTGCAAATAATCCCCAGTTCAAAAAGATCGTCTCCACCATTGTGCTCAATTTGCAAACGGAGCAATCACTTACTCTCGAGGATCTATTGCACAAACCAGTGGCGAGAGTGCAAATAAATGCGTTGGTCTTCAACGATTTGCTGCGCGAAACCCCAAATGCACATCCGGATCACCAGCCATTAAGGCAGGCACAAAAGATTATTCAGATGTTCCTCAATCAGTTCAATGTGGTCAATCAGCGGCTGCCAATTGAATCAAATCGAAATTTGAGACGAATGGTGCGTAATTCTTTTATTGTGGAACTTGTCGATGGGCATCGCAAGCTGCGGCATCTCTTTCTTTTTAATGATGTCATCGCATGTGCCAAGTACAAGGCATTAGGCCGCGATCGTATCGACTATGAGCTGAAGTGGTTCATTCCGCTAAAGGACGTATCCATTTATGAGGAAGCAGATTCGGCGATCGAGCTTAAGGAATCTAGTCCAGCGAACATTTCGCAAGTTAAACGCAATTTACGTTCCGTTCGAGATCAACTGGCCATTGAGGTGGCTAACAGTGGAAATGGGGGCTTCCGGTCCGGCGAAAAATATCGCCGCAAGCTGGCGGATCTGGAATCACAGCTGGTGCTGGCAACGCCCAATTTGGTGTTCCGCCTGGGAAACAAGGCAAATAATAAAACCATAACCTTCTTTCTTAGCTCGGATTTCGAGAGGACACAGTGGATCGACTCAATCTCATCCCTTAAGCAAAAGTGCAACCTGCCTGGGGCAAATACTATTAATTCATTGGAGGTAACCGCCTTCATTGTGGCCATGCAGAAGGGCATGAAAACTGAAATGGGTTCATATCTTATGCGTAACACCAACGATGAAAGTTTGCTGGTTGGAGACCTGTACATGGGTGTCCAGGGATTGGAGGGACTGGAGCAGGCGGACGACCTGTACATCTGCGTCGAGGTGGACTCATATGGCCACTATTTCCGCAAGGCCACCACCAAGATGATATGTCGCAGTCAAACGCCGCTTTGGAACGAGAGCTTTATGCTAGAATTAGAGGGCAGCCAGAATGTGCGCATTCTTCTGTATGAGGCCAAGGAGCGGCCACTTCTTAGAGCCAAGCACATACTTAAGTTGAGTCTTAGTTGGCTGACAGAAACGACGCAGCCGAAGTCAATTAAACTTAGTGATACCTTAGAGCTCGGCTGTAGCTTCCGTTTTATTCCAGGCGAGCTCTGCCGCGGCAACACTAAGCCAGGAGCCCTCTTTGGTGCCAAAATGAGTCAAGTATTAAAGTAAATAATAGTTCTATATATTAAAAATAAAAGCACCACTTTTCGTAAAATGAACCTAGTGAAGATCTTGATTTTAAAATAAATTCGATATGCTATTAAACTTTGTGAGCAATTTTAATTATTAATTAATAATTGTTTATTCTGGTTTATTCAGACGTGAGAAACGCGACATTCCGTTCATCATAGGCGCCTGCATTCGGGAAGTAGAGCGGCGTGGGATGCTGGAGGTTGGCTGCTACCGCGTCAGCGGTTCCGCTTCTGATTTGGCGAAGCTTAAGAAGGCCTTTGAATCTGATGCCTATGAGGCGGAGCAGTTGCTACGCGAGGTGGACATCCATTCGGTCACTGGCATTTTGAAGACTTTTCTAAGAGAGCTCCCCGAGGCCCTATTCACGGATCAGCTATATCCACGATTTTTTGACACATTCAGCGCCTTTAGCAACAACAACGAATCCATACGAATCAACGAGCTTCTCAAAGTTTTTGAGGAGTTGCCACAGGCCAACAAAGCCTCCATCACTTCGATATTAGATCATTTAATAAGAGTCCACGAAAAGGAGGCAGACAACAAGATGTCGTTGCACAATCTGGCAATGGTGTTTGGACCA
>NY81Male_Carcass_2_2 
ACATCGACTACTTTCTACAGCAAAGCAATGAGACGCGATCCAGTTCGCTAGACAGTGACGGCGAGTACGAGGGTCCGCCCATATTGCGCACGATTTCGCACGACGATCAAACCACAACACAAACTACCCCGGGAGCAATTCGCAAGGTTTGTGGAAATGCACGCGGTGCTAAAATACGATCCATACTCAGCTCAATTATTCAGAGTGAAACGATCTACGTGGAATGTCTTAACAAAATGATGCAGTACAAGAAGGCCATCCACGCAACCCTAACAACTTCGCAGCCTGTGATCAGGGAGGAGGAGGAGAACACAATTTTCTTTAAAATCGATGAGCTGTACGATCTGCATACCGCCTTCTTATCTGACTTAAAGACCATTGTGTCTCATGAGGGCGGTGATGTGCTGATCGGTGAACCGTTTCGTCGTCTGGCGGATATGTTTGACTTATACAGTGCCTTTTTGCACAACTACAAAAATGCTATAGAAACGGTGAAGAAGTGCAGTGCAAATAATCCCCAGTTCAAAAAGATCGTCTCCACCATTGTGCTCAATTTGCAAACGGAGCAATCACTTACTCTCGAGGATCTATTGCACAAACCAGTGGCGAGAGTGCAAATAAATGCGTTGGTCTTCAACGATTTGCTGCGCGAAACCCCAAATGCACATCCGGATCACCAGCCATTAAGGCAGGCACAAAAGATTATTCAGATGTTCCTCAATCAGTTCAATGTGGTCAATCAGCGGCTGCCAATTGAATCAAATCGAAATTTGAGACGAATGGTGCGTAATTCTTTTATTGTGGAACTTGTCGATGGGCATCGCAAGCTGCGGCATCTCTTTCTTTTTAATGATGTCATCGCATGTGCCAAGTACAAGGCATTAGGCCGCGATCGTATCGACTATGAGCTGAAGTGGTTCATTCCGCTAAAGGACGTATCCATTTATGAGGAAGCAGATTCGGCGATCGAGCTTAAGGAATCTAGTCCAGCGAACATTTCGCAAGTTAAACGCAATTTACGTTCCGTTCGAGATCAACTGGCCATTGAGGTGGCTAACAGTGGAAATGGGGGCTTCCGGTCCGGCGAAAAATATCGCCGCAAGCTGGCGGATCTGGAATCACAGCTGGTGCTGGCAACGCCCAATTTGGTGTTCCGCCTGGGAAACAAGGCAAATAATAAAACCATAACCTTCTTTCTTAGCTCGGATTTCGAGAGGACACAGTGGATCGACTCAATCTCATCCCTTAAGCAAAAGTGCAACCTGCCTGGGGCAAATACTATTAATTCATTGGAGGTAACCGCCTTCATTGTGGCCATGCAGAAGGGCATGAAAACTGAAATGGGTTCATATCTTATGCGTAACACCAACGATGAAAGTTTGCTGGTTGGAGACCTGTACATGGGTGTCCAGGGATTGGAGGGACTGGAGCAGGCGGACGACCTGTACATCTGCGTCGAGGTGGACTCATATGGCCACTATTTCCGCAAGGCCACCACCAAGATGATATGTCGCAGTCAAACGCCGCTTTGGAACGAGAGCTTTATGCTAGAATTAGAGGGCAGCCAGAATGTGCGCATTCTTCTGTATGAGGCCAAGGAGCGGCCACTTCTTAGAGCCAAGCACATACTTAAGTTGAGTCTTAGTTGGCTGACAGAAACGACGCAGCCGAAGTCAATTAAACTTAGTGATACCTTAGAGCTCGGCTGTAGCTTCCGTTTTATTCCAGGCGAGCTCTGCCGCGGCAACACTAAGCCAGGAGCCCTCTTTGGTGCCAAAATGAGTCAAGTATTAAAACGTGAGAAACGCGACATTCCGTTCATCATAGGCGCCTGCATTCGGGAAGTAGAGCGGCGTGGGATGCTGGAGGTTGGCTGCTACCGCGTCAGCGGTTCCGCTTCTGATTTGGCGAAGCTTAAGAAGGCCTTTGAATCTGATGCCTATGAGGCGGAGCAGTTGCTACGCGAGGTGGACATCCATTCGGTCACTGGCATTTTGAAGACTTTTCTAAGAGAGCTCCCCGAGGCCCTATTCACGGATCAGCTATATCCACGATTTTTTGACACATTCAGCGCCTTTAGCAACAACAACGAATCCATACGAATCAACGAGCTTCTCAAAGTTTTTGAGGAGTTGCCACAGGCCAACAAAGCCTCCATCACTTCGATATTAGATCATTTAATAAGAGTCCACGAAAAGGAGGCAGACAACAAGATGTCGTTGCACAATCTGGCAATGGTGTTTGGACCA
>NY81Male_Carcass_2_3 
ACATCGACTACTTTCTACAGCAAAGCAATGAGACGCGATCCAGTTCGCTAGACAGTGACGGCGAGTACGAGGGTCCGCCCATATTGCGCACGATTTCGCACGACGATCAAACCACAACACAAACTACCCCGGGAGCAATTCGCAAGGTTTGTGGAAATGCACGCGGTGCTAAAATACGATCCATACTCAGCTCAATTATTCAGAGTGAAACGATCTACGTGGAATGTCTTAACAAAATGATGCAGTACAAGAAGGCCATCCACGCAACCCTAACAACTTCGCAGCCTGTGATCAGGGAGGAGGAGGAGAACACAATTTTCTTTAAAATCGATGAGCTGTACGATCTGCATACCGCCTTCTTATCTGACTTAAAGACCATTGTGTCTCATGAGGGCGGTGATGTGCTGATCGGTGAACCGTTTCGTCGTCTGGCGGATATGTTTGACTTATACAGTGCCTTTTTGCACAACTACAAAAATGCTATAGAAACGGTGAAGAAGTGCAGTGCAAATAATCCCCAGTTCAAAAAGATCGTCTCCACCATTGTGCTCAATTTGCAAACGGAGCAATCACTTACTCTCGAGGATCTATTGCACAAACCAGTGGCGAGAGTGCAAATAAATGCGTTGGTCTTCAACGATTTGCTGCGCGAAACCCCAAATGCACATCCGGATCACCAGCCATTAAGGCAGGCACAAAAGATTATTCAGATGTTCCTCAATCAGTTCAATGTGGTCAATCAGCGGCTGCCAATTGAATCAAATCGAAATTTGAGACGAATGGTGCGTAATTCTTTTATTGTGGAACTTGTCGATGGGCATCGCAAGCTGCGGCATCTCTTTCTTTTTAATGATGTCATCGCATGTGCCAAGTACAAGGCATTAGGCCGCGATCGTATCGACTATGAGCTGAAGTGGTTCATTCCGCTAAAGGACGTATCCATTTATGAGGAAGCAGATTCGGCGATCGAGCTTAAGGAATCTAGTCCAGCGAACATTTCGCAAGTTAAACGCAATTTACGTTCCGTTCGAGATCAACTGGCCATTGAGGTGGCTAACAGTGGAAATGGGGGCTTCCGGTCCGGCGAAAAATATCGCCGCAAGCTGGCGGATCTGGAATCACAGCTGGTGCTGGCAACGCCCAATTTGGTGTTCCGCCTGGGAAACAAGGCAAATAATAAAACCATAACCTTCTTTCTTAGCTCGGATTTCGAGAGGACACAGTGGATCGACTCAATCTCATCCCTTAAGCAAAAGTGCAACCTGCCTGGGGCAAATACTATTAATTCATTGGAGGTAACCGCCTTCATTGTGGCCATGCAGAAGGGCATGAAAACTGAAATGGGTTCATATCTTATGCGTAACACCAACGATGAAAGTTTGCTGGTTGGAGACCTGTACATGGGTGTCCAGGGATTGGAGGGACTGGAGCAGGCGGACGACCTGTACATCTGCGTCGAGGTGGACTCATATGGCCACTATTTCCGCAAGGCCACCACCAAGATGATATGTCGCAGTCAAACGCCGCTTTGGAACGAGAGCTTTATGCTAGAATTAGAGGGCAGCCAGAATGTGCGCATTCTTCTGTATGAGGCCAAGGAGCGGCCACTTCTTAGAGCCAAGCACATACTTAAGGTAGGAGTTTATAGTTTATTTTGTGATTAAATGCTACATCAATAATAATTCCCTTTTCATTCTATAGTTGAGTCTTAGTTGGCTGACAGAAACGACGCAGCCGAAGTCAATTAAACTTAGTGATACCTTAGAGCTCGGCTGTAGCTTCCGTTTTATTCCAGGCGAGCTCTGCCGCGGCAACACTAAGCCAGGAGCCCTCTTTGGTGCCAAAATGAGTCAAGTATTAAAACGTGAGAAACGCGACATTCCGTTCATCATAGGCGCCTGCATTCGGGAAGTAGAGCGGCGTGGGATGCTGGAGGTTGGCTGCTACCGCGTCAGCGGTTCCGCTTCTGATTTGGCGAAGCTTAAGAAGGCCTTTGAATCTGATGCCTATGAGGCGGAGCAGTTGCTACGCGAGGTGGACATCCATTCGGTCACTGGCATTTTGAAGACTTTTCTAAGAGAGCTCCCCGAGGCCCTATTCACGGATCAGCTATATCCACGATTTTTTGACACATTCAGCGCCTTTAGCAACAACAACGAATCCATACGAATCAACGAGCTTCTCAAAGTTTTTGAGGAGTTGCCACAGGCCAACAAAGCCTCCATCACTTCGATATTAGATCATTTAATAAGAGTCCACGAAAAGGAGGCAGACAACAAGATGTCGTTGCACAATCTGGCAATGGTGTTTGGACCA
>NY81Male_Carcass_2_4 
ACATCGACTACTTTCTACAGCAAAGCAATGAGACGCGATCCAGTTCGCTAGACAGTGACGGCGAGTACGAGGGTCCGCCCATATTGCGCACGATTTCGCACGACGATCAAACCACAACACAAACTACCCCGGGAGCAATTCGCAAGAACTTAGTTTCGGCGATACTTGTTTGTGGAAATGCACGCGGTGCTAAAATACGATCCATACTCAGCTCAATTATTCAGAGTGAAACGATCTACGTGGAATGTCTTAACAAAATGATGCAGTACAAGAAGGCCATCCACGCAACCCTAACAACTTCGCAGCCTGTGATCAGGGAGGAGGAGGAGAACACAATTTTCTTTAAAATCGATGAGCTGTACGATCTGCATACCGCCTTCTTATCTGACTTAAAGACCATTGTGTCTCATGAGGGCGGTGATGTGCTGATCGGTGAACCGTTTCGTCGTCTGGCGGATATGTTTGACTTATACAGTGCCTTTTTGCACAACTACAAAAATGCTATAGAAACGGTGAAGAAGTGCAGTGCAAATAATCCCCAGTTCAAAAAGATCGTCTCCACCATTGTGCTCAATTTGCAAACGGAGCAATCACTTACTCTCGAGGATCTATTGCACAAACCAGTGGCGAGAGTGCAAATAAATGCGTTGGTCTTCAACGATTTGCTGCGCGAAACCCCAAATGCACATCCGGATCACCAGCCATTAAGGCAGGCACAAAAGATTATTCAGATGTTCCTCAATCAGTTCAATGTGGTCAATCAGCGGCTGCCAATTGAATCAAATCGAAATTTGAGACGAATGGTGCGTAATTCTTTTATTGTGGAACTTGTCGATGGGCATCGCAAGCTGCGGCATCTCTTTCTTTTTAATGATGTCATCGCATGTGCCAAGTACAAGGCATTAGGCCGCGATCGTATCGACTATGAGCTGAAGTGGTTCATTCCGCTAAAGGACGTATCCATTTATGAGGAAGCAGATTCGGCGATCGAGCTTAAGGAATCTAGTCCAGCGAACATTTCGCAAGTTAAACGCAATTTACGTTCCGTTCGAGATCAACTGGCCATTGAGGTGGCTAACAGTGGAAATGGGGGCTTCCGGTCCGGCGAAAAATATCGCCGCAAGCTGGCGGATCTGGAATCACAGCTGGTGCTGGCAACGCCCAATTTGGTGTTCCGCCTGGGAAACAAGGCAAATAATAAAACCATAACCTTCTTTCTTAGCTCGGATTTCGAGAGGACACAGTGGATCGACTCAATCTCATCCCTTAAGCAAAAGTGCAACCTGCCTGGGGCAAATACTATTAATTCATTGGAGGTAACCGCCTTCATTGTGGCCATGCAGAAGGGCATGAAAACTGAAATGGGTTCATATCTTATGCGTAACACCAACGATGAAAGTTTGCTGGTTGGAGACCTGTACATGGGTGTCCAGGGATTGGAGGGACTGGAGCAGGCGGACGACCTGTACATCTGCGTCGAGGTGGACTCATATGGCCACTATTTCCGCAAGGCCACCACCAAGATGATATGTCGCAGTCAAACGCCGCTTTGGAACGAGAGCTTTATGCTAGAATTAGAGGGCAGCCAGAATGTGCGCATTCTTCTGTATGAGGCCAAGGAGCGGCCACTTCTTAGAGCCAAGCACATACTTAAGGTAGGAGTTTATAGTTTATTTTGTGATTAAATGCTACATCAATAATAATTCCCTTTTCATTCTATAGTTGAGTCTTAGTTGGCTGACAGAAACGACGCAGCCGAAGTCAATTAAACTTAGTGATACCTTAGAGCTCGGCTGTAGCTTCCGTTTTATTCCAGGCGAGCTCTGCCGCGGCAACACTAAGCCAGGAGCCCTCTTTGGTGCCAAAATGAGTCAAGTATTAAAACGTGAGAAACGCGACATTCCGTTCATCATAGGCGCCTGCATTCGGGAAGTAGAGCGGCGTGGGATGCTGGAGGTTGGCTGCTACCGCGTCAGCGGTTCCGCTTCTGATTTGGCGAAGCTTAAGAAGGCCTTTGAATCTGATGCCTATGAGGCGGAGCAGTTGCTACGCGAGGTGGACATCCATTCGGTCACTGGCATTTTGAAGACTTTTCTAAGAGAGCTCCCCGAGGCCCTATTCACGGATCAGCTATATCCACGATTTTTTGACACATTCAGCGCCTTTAGCAACAACAACGAATCCATACGAATCAACGAGCTTCTCAAAGTTTTTGAGGAGTTGCCACAGGCCAACAAAGCCTCCATCACTTCGATATTAGATCATTTAATAAGAGTCCACGAAAAGGAGGCAGACAACAAGATGTCGTTGCACAATCTGGCAATGGTGTTTGGACCA
>NY81Male_Carcass_2_5 
ACATCGACTACTTTCTACAGCAAAGCAATGAGACGCGATCCAGTTCGCTAGACAGTGACGGCGAGTACGAGGGTCCGCCCATATTGCGCACGATTTCGCACGACGATCAAACCACAACACAAACTACCCCGGGAGCAATTCGCAAGAACTTAGTTTCGGCGATACTTGTTTGTGGAAATGCACGCGGTGCTAAAATACGATCCATACTCAGCTCAATTATTCAGAGTGAAACGATCTACGTGGAATGTCTTAACAAAATGATGCAGTACAAGAAGGCCATCCACGCAACCCTAACAACTTCGCAGCCTGTGATCAGGGAGGAGGAGGAGAACACAATTTTCTTTAAAATCGATGAGCTGTACGATCTGCATACCGCCTTCTTATCTGACTTAAAGACCATTGTGTCTCATGAGGGCGGTGATGTGCTGATCGGTGAACCGTTTCGTCGTCTGGCGGATATGTTTGACTTATACAGTGCCTTTTTGCACAACTACAAAAATGCTATAGAAACGGTGAAGAAGTGCAGTGCAAATAATCCCCAGTTCAAAAAGATCGTCTCCACCATTGTGCTCAATTTGCAAACGGAGCAATCACTTACTCTCGAGGATCTATTGCACAAACCAGTGGCGAGAGTGCAAATAAATGCGTTGGTCTTCAACGATTTGCTGCGCGAAACCCCAAATGCACATCCGGATCACCAGCCATTAAGGCAGGCACAAAAGATTATTCAGATGTTCCTCAATCAGTTCAATGTGGTCAATCAGCGGCTGCCAATTGAATCAAATCGAAATTTGAGACGAATGGTGCGTAATTCTTTTATTGTGGAACTTGTCGATGGGCATCGCAAGCTGCGGCATCTCTTTCTTTTTAATGATGTCATCGCATGTGCCAAGTACAAGGCATTAGGCCGCGATCGTATCGACTATGAGCTGAAGTGGTTCATTCCGCTAAAGGACGTATCCATTTATGAGGAAGCAGATTCGGCGATCGAGCTTAAGGAATCTAGTCCAGCGAACATTTCGCAAGTTAAACGCAATTTACGTTCCGTTCGAGATCAACTGGCCATTGAGGTGGCTAACAGTGGAAATGGGGGCTTCCGGTCCGGCGAAAAATATCGCCGCAAGCTGGCGGATCTGGAATCACAGCTGGTGCTGGCAACGCCCAATTTGGTGTTCCGCCTGGGAAACAAGGCAAATAATAAAACCATAACCTTCTTTCTTAGCTCGGATTTCGAGAGGACACAGTGGATCGACTCAATCTCATCCCTTAAGCAAAAGTGCAACCTGCCTGGGGCAAATACTATTAATTCATTGGAGGTAACCGCCTTCATTGTGGCCATGCAGAAGGGCATGAAAACTGAAATGGGTTCATATCTTATGCGTAACACCAACGATGAAAGTTTGCTGGTTGGAGACCTGTACATGGGTGTCCAGGGATTGGAGGGACTGGAGCAGGCGGACGACCTGTACATCTGCGTCGAGGTGGACTCATATGGCCACTATTTCCGCAAGGCCACCACCAAGATGATATGTCGCAGTCAAACGCCGCTTTGGAACGAGAGCTTTATGCTAGAATTAGAGGGCAGCCAGAATGTGCGCATTCTTCTGTATGAGGCCAAGGAGCGGCCACTTCTTAGAGCCAAGCACATACTTAAGTTGAGTCTTAGTTGGCTGACAGAAACGACGCAGCCGAAGTCAATTAAACTTAGTGATACCTTAGAGCTCGGCTGTAGCTTCCGTTTTATTCCAGGCGAGCTCTGCCGCGGCAACACTAAGCCAGGAGCCCTCTTTGGTGCCAAAATGAGTCAAGTATTAAAACGTGAGAAACGCGACATTCCGTTCATCATAGGCGCCTGCATTCGGGAAGTAGAGCGGCGTGGGATGCTGGAGGTTGGCTGCTACCGCGTCAGCGGTTCCGCTTCTGATTTGGCGAAGCTTAAGAAGGCCTTTGAATCTGATGCCTATGAGGCGGAGCAGTTGCTACGCGAGGTGGACATCCATTCGGTCACTGGCATTTTGAAGACTTTTCTAAGAGAGCTCCCCGAGGCCCTATTCACGGATCAGCTATATCCACGATTTTTTGACACATTCAGCGCCTTTAGCAACAACAACGAATCCATACGAATCAACGAGCTTCTCAAAGTTTTTGAGGAGTTGCCACAGGCCAACAAAGCCTCCATCACTTCGATATTAGATCATTTAATAAGAGTCCACGAAAAGGAGGCAGACAACAAGATGTCGTTGCACAATCTGGCAATGGTGTTTGGACCA
>NY81Male_Carcass_2_6 
ACATCGACTACTTTCTACAGCAAAGCAATGAGACGCGATCCAGTTCGCTAGACAGTGACGGCGAGTACGAGGGTCCGCCCATATTGCGCACGATTTCGCACGACGATCAAACCACAACACAAACTACCCCGGGAGCAATTCGCAAGAACTTAGTTTCGGCGATACTTGTTTGTGGAAATGCACGCGGTGCTAAAATACGATCCATACTCAGCTCAATTATTCAGAGTGAAACGATCTACGTGGAATGTCTTAACAAAATGATGCAGTACAAGAAGGCCATCCACGCAACCCTAACAACTTCGCAGCCTGTGATCAGGGAGGAGGAGGAGAACACAATTTTCTTTAAAATCGATGAGCTGTACGATCTGCATACCGCCTTCTTATCTGACTTAAAGACCATTGTGTCTCATGAGGGCGGTGATGTGCTGATCGGTGAACCGTTTCGTCGTCTGGCGGATATGTTTGACTTATACAGTGCCTTTTTGCACAACTACAAAAATGCTATAGAAACGGTGAAGAAGTGCAGTGCAAATAATCCCCAGTTCAAAAAGATCGTCTCCACCATTGTGCTCAATTTGCAAACGGAGCAATCACTTACTCTCGAGGATCTATTGCACAAACCAGTGGCGAGAGTGCAAATAAATGCGTTGGTCTTCAACGATTTGCTGCGCGAAACCCCAAATGCACATCCGGATCACCAGCCATTAAGGCAGGCACAAAAGATTATTCAGATGTTCCTCAATCAGTTCAATGTGGTCAATCAGCGGCTGCCAATTGAATCAAATCGAAATTTGAGACGAATGGTGCGTAATTCTTTTATTGTGGAACTTGTCGATGGGCATCGCAAGCTGCGGCATCTCTTTCTTTTTAATGATGTCATCGCATGTGCCAAGTACAAGGCATTAGGCCGCGATCGTATCGACTATGAGCTGAAGTGGTTCATTCCGCTAAAGGACGTATCCATTTATGAGGAAGCAGATTCGGCGATCGAGCTTAAGGAATCTAGTCCAGCGAACATTTCGCAAGTTAAACGCAATTTACGTTCCGTTCGAGATCAACTGGCCATTGAGGTGGCTAACAGTGGAAATGGGGGCTTCCGGTCCGGCGAAAAATATCGCCGCAAGCTGGCGGATCTGGAATCACAGCTGGTGCTGGCAACGCCCAATTTGGTGTTCCGCCTGGGAAACAAGGCAAATAATAAAACCATAACCTTCTTTCTTAGCTCGGATTTCGAGAGGACACAGTGGATCGACTCAATCTCATCCCTTAAGCAAAAGTGCAACCTGCCTGGGGCAAATACTATTAATTCATTGGAGGTAACCGCCTTCATTGTGGCCATGCAGAAGGGCATGAAAACTGAAATGGGTTCATATCTTATGCGTAACACCAACGATGAAAGTTTGCTGGTTGGAGACCTGTACATGGGTGTCCAGGGATTGGAGGGACTGGAGCAGGCGGACGACCTGTACATCTGCGTCGAGGTGGACTCATATGGCCACTATTTCCGCAAGGCCACCACCAAGATGATATGTCGCAGTCAAACGCCGCTTTGGAACGAGAGCTTTATGCTAGAATTAGAGGGCAGCCAGAATGTGCGCATTCTTCTGTATGAGGCCAAGGAGCGGCCACTTCTTAGAGCCAAGCACATACTTAAGTTGAGTCTTAGTTGGCTGACAGAAACGACGCAGCCGAAGTCAATTAAACTTAGTGATACCTTAGAGCTCGGCTGTAGCTTCCGTTTTATTCCAGGCGAGCTCTGCCGCGGCAACACTAAGCCAGGAGCCCTCTTTGGTGCCAAAATGAGTCAAGTATTAAAACGTGAGAAACGCGACATTCCGTTCATCATAGGCGCCTGCATTCGGGAAGTAGAGCGGCGTGGGATGCTGGAGGTTGGCTGCTACCGCGTCAGCGGTTCCGCTTCTGATTTGGCGAAGCTTAAGAAGGCCTTTGAATCTGATGCCTATGAGGCGGAGCAGTTGCTACGCGAGGTGGACATCCATTCGGTCACTGGCATTTTGAAGACTTTTCTAAGAGAGCTCCCCGAGGCCCTATTCACGGATCAGCTATATCCACGATTTTTTGACACATTCAGCGCCTTTAGCAACAACAACGAATCCATACGAATCAACGAGCTTCTCAAAGTTTTTGAGGAGTTGCCACAGGCCAACAAAGCCTCCATCACTTCGATATTAGATCATTTAATAAGGTTTGTTTCTTTTAGCTACATGGATGTCAAAAATATACTTATTTGACATGACTTATTGTAGAGTCCACGAAAAGGAGGCAGACAACAAGATGTCGTTGCACAATCTGGCAATGGTGTTTGGACCAACCTTGCTTAGGCCGGGCCAAACGCAGGTGAAGCAAAAGGATCCACTGGCAGCCAGCACTGTCGACGTTATGGCTCAG
>NY81Male_Carcass_2_7 
ACATCGACTACTTTCTACAGCAAAGCAATGAGACGCGATCCAGTTCGCTAGACAGTGACGGCGAGTACGAGGGTCCGCCCATATTGCGCACGATTTCGCACGACGATCAAACCACAACACAAACTACCCCGGGAGCAATTCGCAAGGTTTGTGGAAATGCACGCGGTGCTAAAATACGATCCATACTCAGCTCAATTATTCAGAGTGAAACGATCTACGTGGAATGTCTTAACAAAATGATGCAGTACAAGAAGGCCATCCACGCAACCCTAACAACTTCGCAGCCTGTGATCAGGGAGGAGGAGGAGAACACAATTTTCTTTAAAATCGATGAGCTGTACGATCTGCATACCGCCTTCTTATCTGACTTAAAGACCATTGTGTCTCATGAGGGCGGTGATGTGCTGATCGGTGAACCGTTTCGTCGTCTGGCGGATATGTTTGACTTATACAGTGCCTTTTTGCACAACTACAAAAATGCTATAGAAACGGTGAAGAAGTGCAGTGCAAATAATCCCCAGTTCAAAAAGATCGTCTCCACCATTGTGCTCAATTTGCAAACGGAGCAATCACTTACTCTCGAGGATCTATTGCACAAACCAGTGGCGAGAGTGCAAATAAATGCGTTGGTCTTCAACGATTTGCTGCGCGAAACCCCAAATGCACATCCGGATCACCAGCCATTAAGGCAGGCACAAAAGATTATTCAGATGTTCCTCAATCAGTTCAATGTGGTCAATCAGCGGCTGCCAATTGAATCAAATCGAAATTTGAGACGAATGGTGCGTAATTCTTTTATTGTGGAACTTGTCGATGGGCATCGCAAGCTGCGGCATCTCTTTCTTTTTAATGATGTCATCGCATGTGCCAAGTACAAGGCATTAGGCCGCGATCGTATCGACTATGAGCTGAAGTGGTTCATTCCGCTAAAGGACGTATCCATTTATGAGGAAGCAGATTCGGCGATCGAGCTTAAGGAATCTAGTCCAGCGAACATTTCGCAAGTTAAACGCAATTTACGTTCCGTTCGAGATCAACTGGCCATTGAGGTGGCTAACAGTGGAAATGGGGGCTTCCGGTCCGGCGAAAAATATCGCCGCAAGCTGGCGGATCTGGAATCACAGCTGGTGCTGGCAACGCCCAATTTGGTGTTCCGCCTGGGAAACAAGGCAAATAATAAAACCATAACCTTCTTTCTTAGCTCGGATTTCGAGAGGACACAGTGGATCGACTCAATCTCATCCCTTAAGCAAAAGTGCAACCTGCCTGGGGCAAATACTATTAATTCATTGGAGGTAACCGCCTTCATTGTGGCCATGCAGAAGGGCATGAAAACTGAAATGGGTTCATATCTTATGCGTAACACCAACGATGAAAGTTTGCTGGTTGGAGACCTGTACATGGGTGTCCAGGGATTGGAGGGACTGGAGCAGGCGGACGACCTGTACATCTGCGTCGAGGTGGACTCATATGGCCACTATTTCCGCAAGGCCACCACCAAGATGATATGTCGCAGTCAAACGCCGCTTTGGAACGAGAGCTTTATGCTAGAATTAGAGGGCAGCCAGAATGTGCGCATTCTTCTGTATGAGGCCAAGGAGCGGCCACTTCTTAGAGCCAAGCACATACTTAAGTTGAGTCTTAGTTGGCTGACAGAAACGACGCAGCCGAAGTCAATTAAACTTAGTGATACCTTAGAGCTCGGCTGTAGCTTCCGTTTTATTCCAGGCGAGCTCTGCCGCGGCAACACTAAGCCAGGAGCCCTCTTTGGTGCCAAAATGAGTCAAGTATTAAAGTAAATAATAGTTCTATATATTAAAAATAAAAGCACCACTTTTCGTAAAATGAACCTAGTGAAGATCTTGATTTTAAAATAAATTCGATATGCTATTAAACTTTGTGAGCAATTTTAATTATTAATTAATAATTGTTTATTCTGGTTTATTCAGACGTGAGAAACGCGACATTCCGTTCATCATAGGCGCCTGCATTCGGGAAGTAGAGCGGCGTGGGATGCTGGAGGTTGGCTGCTACCGCGTCAGCGGTTCCGCTTCTGATTTGGCGAAGCTTAAGAAGGCCTTTGAATCTGATGCCTATGAGGCGGAGCAGTTGCTACGCGAGGTGGACATCCATTCGGTCACTGGCATTTTGAAGACTTTTCTAAGAGAGCTCCCCGAGGCCCTATTCACGGATCAGCTATATCCACGATTTTTTGACACATTCAGCGCCTTTAGCAACAACAACGAATCCATACGAATCAACGAGCTTCTCAAAGTTTTTGAGGAGTTGCCACAGGCCAACAAAGCCTCCATCACTTCGATATTAGATCATTTAATAAGAGTCCACGAAAAGGAGGCAGACAACAAGATGTCGTTGCACAATCTGGCAATGGTGTTTGGACCA
>NY81Male_Carcass_2_8 
ACATCGACTACTTTCTACAGCAAAGCAATGAGACGCGATCCAGTTCGCTAGACAGTGACGGCGAGTACGAGGGTCCGCCCATATTGCGCACGATTTCGCACGACGATCAAACCACAACACAAACTACCCCGGGAGCAATTCGCAAGAACTTAGTTTCGGCGATACTTGTTTGTGGAAATGCACGCGGTGCTAAAATACGATCCATACTCAGCTCAATTATTCAGAGTGAAACGATCTACGTGGAATGTCTTAACAAAATGATGCAGTACAAGAAGGCCATCCACGCAACCCTAACAACTTCGCAGCCTGTGATCAGGGAGGAGGAGGAGAACACAATTTTCTTTAAAATCGATGAGCTGTACGATCTGCATACCGCCTTCTTATCTGACTTAAAGACCATTGTGTCTCATGAGGGCGGTGATGTGCTGATCGGTGAACCGTTTCGTCGTCTGGCGGATATGTTTGACTTATACAGTGCCTTTTTGCACAACTACAAAAATGCTATAGAAACGGTGAAGAAGTGCAGTGCAAATAATCCCCAGTTCAAAAAGATCGTCTCCACCATTGTGCTCAATTTGCAAACGGAGCAATCACTTACTCTCGAGGATCTATTGCACAAACCAGTGGCGAGAGTGCAAATAAATGCGTTGGTCTTCAACGATTTGCTGCGCGAAACCCCAAATGCACATCCGGATCACCAGCCATTAAGGCAGGCACAAAAGATTATTCAGATGTTCCTCAATCAGTTCAATGTGGTCAATCAGCGGCTGCCAATTGAATCAAATCGAAATTTGAGACGAATGGTGCGTAATTCTTTTATTGTGGAACTTGTCGATGGGCATCGCAAGCTGCGGCATCTCTTTCTTTTTAATGATGTCATCGCATGTGCCAAGTACAAGGCATTAGGCCGCGATCGTATCGACTATGAGCTGAAGTGGTTCATTCCGCTAAAGGACGTATCCATTTATGAGGAAGCAGATTCGGCGATCGAGCTTAAGGAATCTAGTCCAGCGAACATTTCGCAAGTTAAACGCAATTTACGTTCCGTTCGAGATCAACTGGCCATTGAGGTGGCTAACAGTGGAAATGGGGGCTTCCGGTCCGGCGAAAAATATCGCCGCAAGCTGGCGGATCTGGAATCACAGCTGGTGCTGGCAACGCCCAATTTGGTGTTCCGCCTGGGAAACAAGGCAAATAATAAAACCATAACCTTCTTTCTTAGCTCGGATTTCGAGAGGACACAGTGGATCGACTCAATCTCATCCCTTAAGCAAAAGTGCAACCTGCCTGGGGCAAATACTATTAATTCATTGGAGGTAACCGCCTTCATTGTGGCCATGCAGAAGGGCATGAAAACTGAAATGGGTTCATATCTTATGCGTAACACCAACGATGAAAGTTTGCTGGTTGGAGACCTGTACATGGGTGTCCAGGGATTGGAGGGACTGGAGCAGGCGGACGACCTGTACATCTGCGTCGAGGTGGACTCATATGGCCACTATTTCCGCAAGGCCACCACCAAGATGATATGTCGCAGTCAAACGCCGCTTTGGAACGAGAGCTTTATGCTAGAATTAGAGGGCAGCCAGAATGTGCGCATTCTTCTGTATGAGGCCAAGGAGCGGCCACTTCTTAGAGCCAAGCACATACTTAAGGTAGGAGTTTATAGTTTATTTTGTGATTAAATGCTACATCAATAATAATTCCCTTTTCATTCTATAGTTGAGTCTTAGTTGGCTGACAGAAACGACGCAGCCGAAGTCAATTAAACTTAGTGATACCTTAGAGCTCGGCTGTAGCTTCCGTTTTATTCCAGGCGAGCTCTGCCGCGGCAACACTAAGCCAGGAGCCCTCTTTGGTGCCAAAATGAGTCAAGTATTAAAGTAAATAATAGTTCTATATATTAAAAATAAAAGCACCACTTTTCGTAAAATGAACCTAGTGAAGATCTTGATTTTAAAATAAATTCGATATGCTATTAAACTTTGTGAGCAATTTTAATTATTAATTAATAATTGTTTATTCTGGTTTATTCAGACGTGAGAAACGCGACATTCCGTTCATCATAGGCGCCTGCATTCGGGAAGTAGAGCGGCGTGGGATGCTGGAGGTTGGCTGCTACCGCGTCAGCGGTTCCGCTTCTGATTTGGCGAAGCTTAAGAAGGCCTTTGAATCTGATGCCTATGAGGCGGAGCAGTTGCTACGCGAGGTGGACATCCATTCGGTCACTGGCATTTTGAAGACTTTTCTAAGAGAGCTCCCCGAGGCCCTATTCACGGATCAGCTATATCCACGATTTTTTGACACATTCAGCGCCTTTAGCAACAACAACGAATCCATACGAATCAACGAGCTTCTCAAAGTTTTTGAGGAGTTGCCACAGGCCAACAAAGCCTCCATCACTTCGATATTAGATCATTTAATAAGAGTCCACGAAAAGGAGGCAGACAACAAGATGTCGTTGCACAATCTGGCAATGGTGTTTGGACCA
>NY81Male_Carcass_2_9 
GCTTAAGAAGGCCTTTGAATCTGGTAAATAGACGGCTCTGATCGGTAACCATGTCTTATTACTAATTTGTCGTTTTATTTTATATTCTTCAGATGCCTATGAGGCGGAGCAGTTGCTACGCGAGGTGGACATCCATTCGGTCACTGGCATTTTGAAGACTTTTCTAAGAGAGCTCCCCGAGGCCCTATTCACGGATCAGCTATATCCACGATTTTTTGACACATTCAGCGCCTTTAGCAACAACAACGAATCCATACGAATCAACGAGCTTCTCAAAGTTTTTGAGGAGTTGCCACAGGCCAACAAAGCCTCCATCACTTCGATATTAGATCATTTAATAAGGTTTGTTTCTTTTAGCTACATGGATGTCAAAAATATACTTATTTGACATGACTTATTGTAGAGTCCACGAAAAGGAGGCAGA
>NY81Male_Carcass_3_0 
GTCAGATGTGTATAAGAGACAGATACAGTAGGCAGCAACAGCGTGTTATGGGGTTTAAAGAATTTAAAGGCCTTTTCCGTAGCTTCAAGGGAGTTTGGCGGTTTCTTGTATAATATAGGGGATGTTAGAAAGATTGGGAGGTGGTGTATGCGTAGGCTATCCATCAACTTCGCTCTTATAACTGCTTTTGTTTGTAAAAATAAATATCTATAATTTTGATACATATATATTTCCATATGTAACTGTGTAAACGGCTCACGAAGTCCTAATCCTTCTTGATGCGTGCCTGAAGAAAGCAGTATAGGATTCCTGCCTGAGCCATAACGTCGACAGTGCTG
>NY81Male_Carcass_3_1 
CTGTGTATAAGAGACAGGTTAGAAAGATTGGGAGGTTGTGTATGCGTAGGCTATCCATCAACTTCGCTCTTATAACTGCTTTTGTTTGTAAAAATAAATATCTATAATTTTGATACATATATATTTCCATATGTAACTGTGTAAACGGCTCACGAAGTCCTAATCCTTCTTGATGCGTGCCTGAAGAAAGCAGTATAGGATTCCTGCCTGAGCCATAACGTCGACAGTGCTG
>NY81Male_Carcass_3_2 
TATGTGTATAAGAGACAGATGTACAAGTGTTTAACACTCGGTAGTTCCAGGTGTGCGATGTGCGTGGGTGACCCGACATTGAGCTGATATGTTGTCATCCCTGGGCCCTTGAATTGAACTTGGTGTTTCCCTTTTTCTCGTCCTATCATCATATTCGGTTTATAATTGCAGTTTCGGATTCTGGTATATACAGTAGGCAGCAACAGCGTGTTATGGGGTTTAAAGAATTTAAAGGCCTTTTCCGTAGCTTCAAGGGAGTTTGGCGGTTTCTTGTATAATATAGGGGATGTTAGAAAGATTGGGAGGTGGTGTATGCGTAGGCTATCCATCAACTTCGCTCTTATAACTGCTTTTGTTTGTAAAAATAAATATCTATAATTTTGATACATATATATTTCCATATGTAACTGCTGTCTCTTATC
>NY81Male_Carcass_3_3 
CGTCAGATGTGTATAAGAGACAGCGCAGTGGATGTACAAGTGTTTAACACTCGGTAGTTCCAGGTGTGCGATGTGCGTGGGTGACCCGACATTGAGCTGATATGTTGTCATCCCTGGGCCCTTGAATTGAACTTGGTGTTTCCCTTTTTCTCGTCCTATCATCATATTCGGTTTATAATTGCAGTTTCGGATTCTGGTATATACAGTAGGCAGCAACAGCGTGTTATGGGGTTTAAAGAATTTAAAGGCCTTTTCCGTAGCTTCAAGGGAGTTTGGCGGTTTCTTGTATAATATAGGGGATGTTAGAAAGATTGGGAGGTGGTGTATGCGTAGGCTATCCATCAACTTCGCTCTTATAACTGCTTTTGTTTGTAAAAATAAATATCTATAATTTTGATACATATATATTTCCATATGTAACTGTGTAAACGGCTCACGAAGTCCTAATCCTTCTTGATGCGTGCCTGAAGAAAGCAGTATAGGATTCCTGCCTGAGCCATAACGTCGACAGTGCTG
>NY81Male_Carcass_3_4 
CTAATGAAAATAGTCAAAGTTTGTCTCGAAAAAAAAAAAAAAAAAAACGGGCCAAAAAATTCGAGACGTTTGAGACATATTGAAGTATGTATTGGTCATACCTGTTAAGGATTTTTAAATACTATTTCTAATCCGTGTTCTGAGAGCCTTTGTCGAGATGCATTCCTTACGTATTCCCTCGTATTTGTATCGTGACTTCGGCTTTGTTATCTTCATCTTCAAGGCGGAGTCCAAACGCGCCTTTAACGCTTTCAATTGCTACTTGAGTGGAGCGCCAATGAAGACAACCAGGACGAGGAGCCGCTTTGCAAACAGACGGCGATTGAATTGGCCACGAGTCTGGGCAGCCCCTTCGCCGAAACGCAGTAAAAACTTCTTCATCGATGTAGAGGGAAATGTGCAGACAAATCAAGATGATGAGGAAACGCAATAGTCTCCATGCGCAGCTTGAAAATGTATAAAGTACACGATATAATTTTTAATTACTGATATAAATAACTTCTCTAAATTATGATTACATTGCCTGAATAATAATTTCGAAGTTCTATAGCAATATCTAAATAGATTATATTTTATTTAACGTTCTTTTTTTATATAAAACCTAATTAAATAAAAAAAAAAATGTTAGGCAGACATATTTTATATCAATCAGCCGGAAAAACTCACTAACAATACTTCTGTAAATTAAAGTATTAATAAGTGGTAGTGTAAATATAAGAATATATATTTTTATATGAGTATATATATATATATATACAATTACATGCGCATATATATATATATAAGCATGTATATTTAGTATATATACATATATATTTGTTTTAAAAGTATACATATACATATACAAGTATCTGCGCATATGTACATATATATACAAATAGTAGAATATATATATATTTATATGTATATGTATACCTATGTTAATTAGGGAAAATATTTTCAATTTTCTGTTTTCCTTTTTTTTTGCAATTGTTGCAGTAAGCAGAAGTCGCATCCAAATGTAAAGAAGACAGCCTACAGATCTAGGCAAGTATGTGTAATACATGGGATTAGTTTTTAGTGAACGGAGACGCAGTGGATGTACAAGTGTTTAACACTCGGTAGTTCCAGGTGTGCGATGTGCGTGGGTGACCCGACATTGAGCTGATATGTTGTCATCCCTGGGCCCTTGAATTGAACTTGGTGTTTCCCTTTTTCTCGTCCTATCATCATATTCGGTTTATAATTGCAGTTTCGGATTCTGGTATATACAGTAGGCAGCAACAGCGTGTTATGGGGTTTAAAGAATTTAAAGGCCTTTTCCGTAGCTTCAAGGGAGTTTGGCGGTTTCTTGTATAATATAGGGGATGTTAGAAAGATTGGGAGGTGGTGTATGCGTAGGCTATCCATCAACTTCGCTCTTATAACTGCTTTTGTTTGTAAAAATAAATATCTATAATTTTGATACATATATATTTCCATATGTAACTGTGTAAACGGCTCACGAAGTCCTAATCCTTCTTGATGCGTGCCTGAAGAAAGCAGTATAGGATTCCTGCCTGAGCCATAACGTCGACAGTGCTG
>NY81Male_Carcass_3_5 
TCGGAGATGTGTATAAGAGACAGAGTTTTTAGTGAACGGAGACGCAGTGGATGTACAAGTGTTTAACACTCGGTAGTTCCAGGTGTGCGATGTGCGTGGGTGACCCGACATTGAGCTGATATGTTGTCATCCCTGGGCCCTTGAATTGAACTTGGTGTTTCCCTTTTTCTCGTCCTATCATCATATTCGGTTTATAATTGCAGTTTCGGATTCTGGTATATACAGTAGGCAGCAACAGCGTGTTATGGGGTTTAAAGAATTTAAAGGCCTTTTCCGTAGCTTCAAGGGAGTTTGGCGGTTTCTTGTATAATATAGGGGATGTTAGAAAGATTGGGAGGTGGTGTATGCGTAGGCTATCCATCAACTTCGCTCTTATAACTGCTTTTGTTTGTAAAAATAAATATCTATAATTTTGATACATATATATTTCCATATGTAACTGCTGTCTCTTATC
>NY81Male_Carcass_4_0 
GATCCGGGTGGAGTGGCGGACATGGCAGGACTTCGTCCCGGTGACTTCCTGCTGACCATCAACGGCGAAGATGTTAGCTCCGCCTCGCACGAACAAGTGGTCGAAATGATCCGTTCGGCCGGCGCTTTGGTCAACTTGACGGTGGTGTCGCCACAGTTCCCGCACCAGATGCAGGCCAGTGCTCAGTATCTGCCCAGTGGAGCGCGTGCGGGCAGCCACCATTTGAATAGTGGACCAAGTACTCCTCAAAGCTCACACCGTCAGTGCGCCACGTTGCCGAGGAAGATGACCGGTCCGGGAGCAAGTGGTCCCTCCTCCTCCTCGGGAGGCAGTGTGCGAATGGCTCCGATGCCACCGCGCAGGGATCCCAAAACCACGTTAAGTGTGGGCAGAGCCAGGGCCAAATCCATGGTTGCTGGTCTGGAGAACGGTGGTGAGAAGGAGGACGATTTGCCGCACACCAAATCCAACTCGGTGGAGTCGATTGCAACGCCCACACCAACCGGTATCCAAACCGGACCCGGAACACCCGTTCAGCTACGCACGGCCAGCATTAAGGCGCGACCCACATCCAGTAGGATCACGGCTGCCGAATTGGAGGAGCTATTCCAGCGCCAGCAGGGCGAGGGCAGTGCGGCGAACGCCAGTCGCTATGCCACCATGATGACCAGCTCCCGTTTCCAGTCGGGCACGGACAGCGGTGCAGCCACTCCGCCTGCATCCAATGGATCTCCCATGAGGAGTGGTC
>NY81Male_Carcass_5_0 
CCATGTCCGCCACTCCACCCGGATCTACATCATCCAGGTATTGGAGAGCCGGGAAGCGCTCCGAAGGGCGCAGCTGCATCAGCTGGGAACTTGCCTTGGCGCCGCGCAATATGAAGCCAAATCCGCGCTTGGCTCGGTGCAGCACCACCGATCGAGGGGCGTTGTAGCCGCTCTTTTTGACGCGCGGTGCAGTGGCGCTGCTGTACTGTCCCACGGAGTGGTTATTGTTCCGATTCTGGATGCCATTGCCGGATGCTCCTCCTCCATTGCTCTCCAGCGGCTGCTGGCACGATCCATTGCTGGCCACCGACAGTGATGGCGACTGATGGGGCTGCTGGAGCAGAGTGCTGGAACTGCCTGAATGTCCACCCAAGCTCAGCTGTGGCGATCCCTGGTAGGAGGCGGCGGAGGAACCGGCTGGAATCTGCTGCAAATGCTGCTGCTGCTGTTGCTGCTGGGGAGCCATGCCCGTGCTGGCTGTCATCACATTAGTGATGTGCTTCTGGCGCAGACTCACCTCCTGGACGCAGTCGGCCGGAAAGAAGCCGGACTGATTGGTGCCTCGCACATAGCCCTCGAGCAATCCGCAGTCGGTGCTGCCCACCACTTCGATCACATCGCCCGGCTGGAGGCGAATGTGACCAACGGTATTGCCAGCGTATGGCTCCATGCACACCACTGTGGTGCTGGGATGCCCGATGGAACAGGCTGCCGAGTCCGAGTTCGTTCCCACGCCCGAAGAATCGCTGATTATGTCGCTGGTGTCGCCCAGGGATTTGTCAATATCCTCCGACTTGTAG
>NY85Male_Carcass_1_0 
ACCAGCGGATGGCTCAGCTGATGGAACACCTTGACCGCCGGTGTCGGCGATACCGATTGCTGCGGGAGTAGTTGCTGCTGCTGCTGCTGCTGTTGCTGCTGCTGCTGTTGCATCACCATCATGCCGCCGCGGTGGGTCATCATCATCATCATGCCGCCCACCATCATGCCGCCCATCATCATCATGCGGCAGCAGCAGCGGCGGCAGCAGCAGCAGCAGCCGCGGCAGCAGCAGCCCACCATCATGCCGCCCACCATTTGCTGGCGGCCAATGGCATGGTACCCCACCCCCTGGCCGCCCATCCACACTTGCATGTCCCGGTGGCAATGCATCCCCAAATGCAGCATCCCAAGGAGCAGCAGCAGCAGCATTTGCAGCAGGTTCCAGCCGGTTCTTCCGCCGCCTCCTACCAGGGATCGCCACAGCTGAGCTTGGGTGGACATTCTGGCAGTTCCAGCACTCTGCTCCAGCAGCCCCATCAGTCGCCATCACTGTCGGTGGCCAGCAATGGATCGTGCCAGCAGCCGCTGGAAAGCAATGGAGGAGGAGCATCCGGCAATGGCATCCAGAATCGAAACAATAACCACTCCGTGGGACAGTACAGCAGCGCCACTGCACCGCGCGTCAAAAAGAGCGGCTACAACGCCCCTCGATCGGTGGTGCTGCACCGAGCCAAGCGCGGATTTGGCTTCATATTGCGCGGCGCCAAGGCAAGTTCCCAGCTGATGCAGCTGCGCCCTTCGGAGCGCTTCCCGGCGCTCCAATACCTGGATGATGTAGATCCGGGTGGAGTGGCGGACATGGCAGGACTTCGTCCCGGTGACTTCCTGCTGACCATCAACGGCGAAGATGTTAGCTCCGCCTCGCACGAACAAGTGGTCGAAATGATCCGTTCGGCCGGCGCTTTGGTCAACTTGACGGTGGTGTCGCCACAGTTCCCCCACCAGATGCAGGCCAGTGCTCAGTATCTGCCCAGTGGAGCGCGTGCGGGCAGCCACCATTTGAATAGTGGACCAAGTACTCCTCAAAGCTCACACCGTCAGTGCGCCACGTTGCCGAGGAAGATGACCGGTCCGGGAGCAAGTGGTCCCTCCTCCTCCTCGGGAGGCAGTGTGCGAATGGCTCCGATGCCACCACGCAGGGATCCCAAAACCACGTTAAGTGTGGGCAGAGCCAGGGCCAAATCCATGGTTGCTGGTCTGGAGAACGGTGGTGAGAAGGAGGACGATTTGCCGCACACCAAATCCAACTCGGTGGAGTCGATTGCAACGCCCACACCAACCGGTATCCAAACCGGACCCGGAACACCCGTTCAGCTACGCACGGCCAGCATTAAGGCGCGACCCACATCCAGTAGGATCACGGCTGCCGAATTGGAGGAGCTATTCCAGCGCCAGCAGGGCGAGGGCAGTGCGGCGAACGCCAGCCGCTATGCCACCATGATGACCAGCTCCCGTTTCCAGTCGGGCACGGACAGCGGTGCAGCCACTCCGCCTGCATCCAATGGATCTCCCATGAGGAGTGGTCCGCTGGTGTACGGCAGTGTGGCTGAGATGAAGCGTAAGACCGCGAGGAGCAAGCATGGCAGTGGCACGCTTCGTGGAAAGCCCGTAGCCACACCCACAGTCGGCCCAGGTGGAGTGGGCGGTGGTCGTGACCTCAAGCGGTTCCATTCCACACCCGACTTGCATGGTCCTCAGCTGCACGGCTCTGCCTCATCCATTTGGCAGGCATCTGGCAAGGGTCACCACTCGCAGGACGATGTGGCCACGCTCCATGCCTCACTGCAACGCTTAAACTCTAACCAAGGAGAACTAAAACTAGGAGGATTAGGAGCAGCAGCTGGTGCAGGAGCAGGAGGAGCGGTACTGCCCCCGCCCAATCACCCACCTCCACCACCTCCAGTGGGTCAGGTTGTTAAAGTAGAAACACGCAGCAGTGTTTCGGAGTATGAGAGCACCATCTCTTTACAACAAAAATTAAAGAAACGAACGGAAAACGATGCTGTGACCAGTGCAGCCATCGATGGCGTCCAGAGCAGCTTCAATCCCTCGGCAAATGCCAAGATCTATGCCTCGCCGCAGGAACTGCGCAACGTGATGGCCTGGAAGTTGCGCCAGGCGCAGGAGAAGCCATCGCAGGAGACATCCGCTGGATCCCAGCAGCCAGTTAGTCAGTATGCTGCTCCCACGCAGATGCGACCAGCACAACAACAACCGCAGCAACAGCAACAGCAACAGCAGCAGCAGCAGCAAGCACAGCAGCCACCTACAG
>NY85Male_Carcass_1_1 
GTCAGATGTGTATAAGAGACAGCCCCCTGGCCGCCCATCCACACTTGCATGTCCCGGTGGCAATGCATCCCCAAATGCAGCATCCCAAGGAGCAGCAGCAGCAGCATTTGCAGCAGGTTCCAGCCGGTTCTTCCGCCGCCTCCTACCAGGGATCGCCACAGCTGAGCTTGGGTGGACATTCTGGCAGTTCCAGCACTCTGCTCCAGCAGCCCCATCAGTCGCCATCACTGTCGGTGGCCAGCAATGGATCGTGCCAGCAGCCGCTGGAAAGCAATGGAGGAGGAGCATCCGGCAATGGCATCCAGAATCGAAACAATAACCACTCCGTGGGACAGTACAGCAGCGCCACTGCACCGCGCGTCAAAAAGAGCGGCTACAACGCCCCTCGATCGGTGGTGCTGCACCGAGCCAAGCGCGGATTTGGCTTCATATTGCGCGGCGCCAAGGCAAGTTCCCAGCTGATGCAGCTGCGCCCTTCGGAGCGCTTCCCGGCGCTCCAATACCTGGATGATGTAGATCCGGGTGGAGTGGCGGACATGGCAGGACTTCGTCCCGGTGACTTCCTGCTGACCATCAACGGCGAAGATGTTAGCTCCGCCTCGCACGAACAAGTGGTCGAAATGATCCGTTCGGCCGGCGCTTTGGTCAACTTGACGGTGGTGTCGCCACAGTTCCCCCACCAGATGCAGGCCAGTGCTCAGTATCTGCCCAGTGGAGCGCGTGCGGGCAGCCACCATTTGAATAGTGGACCAAGTACTCCTCAAAGCTCACACCGTCAGTGCGCCACGTTGCCGAGGAAGATGACCGGTCCGGGAGCAAGTGGTCCCTCCTCCTCCTCGGGAGGCAGTGTGCGAATGGCTCCGATGCCACCACGCAGGGATCCCAAAACCACGTTAAGTGTGGGCAGAGCCAGGGCCAAATCCATGGTTGCTGGTCTGGAGAACGGTGGTGAGAAGGAGGACGATTTGCCGCACACCAAATCCAACTCGGTAGAGTCGATTGCAACGCCCACACCTACCGGTATCCAAACGGGACCCGGAACTCCCGTTCAGCTACGCACGGCCAGCATTAAGGCGCGACCCACATCCAGTAGGATCACGGCTGCCGAATTGGAGGAGCTATTCCAGCGCCAGCAGGGCGAGGGCAGTGCGGCGAACGCCAGCCGCTATGCCACCATGATGACCAGCTCCCGTTTCCAGTCGGGCACGGACAGCGGTGCAGCCACTCCGCCTGCATCCAATGGATCTCCCATGAGGAGTGGTCCGCTGGTGTACGGCAGTGTGGCTGAGATGAAGCGTAAGACCGCGAGGAGCAAGCATGGCAGTGGCACGCTTCGTGGAAAGCCCGTAGCCACACCCACAGTCGGCCCAGGTGGAGTGGGCGGTGGTCGTGACCTCAAGCGGTTCCATTCCACACCCGACTTGCATGGTCCTCAGCTGCACGGCTCTGCCTCTGTCTCTTATACACATCTGAC
>NY85Male_Carcass_2_0 
GGGTTATGTACATACATAGGTAGTGATTTTCCAAACGTCTTGCGTCTACCTGGACGAATATGTTGACAAAAATAATTGTAAAAAGGATCAGGAGCCACAGCCGTCAGTGGGATTTGTTGTTGGGCTGATGGTGATAAACACCCAGAGGCGAAAAATGCAATGCTGCAAAGGCAAAAACAACATAAGTCGTCGTCGTCTCAAGAAGTACGGATATCTTCGGGAACCAACCCCCGAGGAAAAGGGACGGCAAGTTGGTTTGGCGATCCTGTTTTACCGCTGTTGTTGCAGCAGTAGACGAAGAAAAGCAACCCCTATTTTTGAGGCCGTTGCATTCGTTGGGCAGGATAACGACGATCGGGAATCGGGGAATTCGGGCTGTCTCTTATACACATCTCCG
>NY85Male_Carcass_3_0 
GGTTACAACATATTAAATATATTGATATATTTTTATTTTACTCGGTAGTTTACATTTTTCCATAAATACTATATGCAAGTTTAACAATGATAGACGGGATTTCTTTATAGCTTTCAGCGATTATAAAATTAAATTCAAATATCGGTTGGAAAATTATTTTAAAATGCGTATATTTTGGTTTTACTAAATAAAATATAAACATCTTCCTCTCGCTAACTGTGCATAAATAAATATATTGGCAAATGGCGTGGCTTATAACTTAAACGAGCTATGCTAAGTGAATCGACTGAATGCTTTTGGAAATTTAGACCCAAACAGCTACACATACATAAAGTTCATATACATAGACATACAATATAGTACAATTAGATTAAGAATTATCGAACAAATGCTTGCAAACACCGTAAAAATCCGAACAAATGCAAGTATGCCTTAAAATTTTGTAAAACACATTTCGTTGGTTGAATGAATAACACTAAATAAGCATACATACATTATATGGATATATATAGGTATGTATATATGTTTTTTCTTAAATTGCTGTTGTCTTTTCTATGGCTGCAAAATAAAAAATATCGCGGCTTTTCTGCAGTTGACCTTCAGTCTTCGCTCTTAGTTATAGTTTCCTGCAATTTTCTTCATCTTTATCTGAATCTGCTATACTTAACCGAAAATCTATGCGGATATTAAATTCTATAAACAAATTCTTCCATCAAAAACGCCAAAAGACTTGCACTAAACGCGAACTTAAATCGAACGTATATTAACAGCAAGTTAACAGTGATTTCCGGTCCGTCTTTCGCCTTCCGGTTTGCAAATTGCGATTTGCGTTTCTGGCTACACAGGTGGATATAGGTGTTCCTTTACTTTTCCGCGGGAATAGCTTCAGGAGTCGACCGGTTGCCAGCCAGCTCCTGCTGAATCTCATTAAGACTCTTGCCCTTCGTTTCCGGCACGGCGAAGAAAACGAATATCACTCCCAGAACAGTCAGACCAGCGAAGAGCCAGAAGGTTCCGCCAATGCCCATGCCTTCGTTCAAGTTCACAAACGTCTTGGTAACCACAAAGGCCAATAGCCAGTTGGATGTTCCGGCCAGCGATCCAGCGAATCCCTTAATGTCGGTGGCAAAGAGCTCTCCCATCATCAGCCATGGCACCGGTCCATAGCCAATCGAGAACATGATGATGAACAGACACAAGCTGCCCACTGGGAGCCAGCCCAGACTTGCCACTTGATTGATGTCCTGGTCCTGGAGGTAAAAGTACACTCCAATGGCGGTGGTGGAAATGGCCATGGCAATTCCAGAAGCCAACAGAAGGATGCGACGGCCCAGTTTATCCACAACCAGGGTGGAGACAAAGGTGGCCACCACCTGCATGATGCCGATGATGATCGTTGCCCACTGGGGTCCGATGCCAGTATTGGCTTCCTTGAAGATCCTCGAAGAGTAGAAAATAACAGCGTTGATTCCGCAAACCTGCTGGAAGAACATAAGACCCATGCTGATGGCCAAAGCCTTCCGAGTGACGGGACGGTTCAGGGCAGCCCACACGTTCACCTTGCTGGCCTTGGTTTCCCGATCGATTTCACGCAGCTCCGCCAGCTCTGGCTCGTAGTCGTATTCCTTTCCACGCAGCCATTGAATGGACTTGATGGCGTTCTCCGACCGATCTTTGGAAACCAAGTAGGTGGGCGATTCTGGCATGAAGAAGAAGATGACGCCAAAGACGAGGGGCAAAATGCCACAAATGACGCTCAACCAGAATATGTTCACACCAGCTCCGACGGCATAGACGAACAGGATACCAATGGTTATCATCAGCTGGAAGAAGCTGCCCAGCGTTCCGCGAATTTCCTTCTGGGCAATCTCACCCGTGTACATGGGAGCGGTCACACAGAAGGCTCCACCGGCGATACCGAGGATGAAACGGGAGGCATACAGCATACCCAGATTGGACGCCCAGATGAGCATGGCCCAACCGAGGATGAAGGGCAGCACCAGCAACAGCATGGTCCACTTTCGGCCAATCATATTGATCAGGAAGCCAATGGGAATGCACACACAGGCGGCACCCAGCGTCATGGCCGATCCCACCCACGAAAACTGATCTGCGTCAATGGGGAAATCGTATCCTTCCTGGTCGTGCACGATCACCGTTTCGGCCGGCGATGTCCAACCCAGGACGGTACCGGCGGCGAAGGCGCCACCAGCTGCAGCCAATGCGGCGACATATTGCGGCCACTTCTGGGCGTTATTCGAAGTCGACGTATGCACCATGTTGTCCAGTAGATTCTCCTGATCATGTGGGGTGGAGCTAGTGCGTCCATTATCGCTGGCTTTGACGATTTTGACCGGCTGTCTGGAGCCGTACTTGGCTCCATTTTCGGCGGATTCCAGCAGGTGGGAGCTCTCCTCGTTGTTGGAGCCGGACTTTTTGTTGGGCTCCTCGCCGCTGGAGTTGCTCGATGATGCGGTGGACATGGCGAAGGGATTATGTAAACTTCGGTAGGATTGCACAGTTACGATTGGGGGATATGTATTTCAATATTCTTCGGCGATTATCCGTTCGTTTCTAGCCGCTTTTCTCACTTGAAACTGCACTTTAGCTGGCGATATGATAATGTTGAGCAATGCGTCAACGCCTGAGAAATGTCCTTTGGCTTGCGTTTTTGTCCTTTAACACGTCGGCCACCCACGTAGCATGGAATACTTTAAGGCGCATGCGCATCAACAATCAAACATGTTGTTGTCCAAAAATGTATTTTTTTTTGTTGGCCCTTCTTTGCCCGTCTAATTAGCCAGTGAACTGGGTGATATGACACGAGTTGCGTTTCAGATATTTGGATATTTTCGGATATGTATCGGTTGATTCATCGATGTTTCCGCCGTGGCACTCGCGAGTATCTTATTTGTGCGCCGAGAGTATCTTTGTATCTTTAACCGCACGCAAC
>NY85Male_Carcass_3_1 
ATGGCAAGCTCGTGGTGGTTGCGTATCTCAAAGATATACAAGGTGGGGTTGCCCAAGGTTTAATCTTGATTGACTGGCAGATTATATCTGACCAATGGATTCTTTCTATAGCGCGCATTTAAGATATTAATTTTACAGGGTGCTTTCTTTAAAAAAATATTCCTAATTTATATACGAATTAAGGTTTGTTTGCAGGTGAAAAGAACAAAGTATTTGAATCGAGTTTATTTAACTTTGAACAATTTGGGCTTCTCTTAAGCTCTTAGTTTGAATCGAACTAAATAATACTTTAAAAACATGAACAATGACTGCAGTGTGTCTCTTTAGCGTTTGTTTCATGGAACTGGAAATCTAAAATCTAAAAAACTTACCAAGTAGGTGGGCGATTCTGGCATGAAGAAGAAGATGACGCCAAAGACGAGGGGCAAAATGCCACAAATGACGCTCAACCAGAATATGTTCACACCAGCTCCGACGGCATAGACGAACAGGATACCAATGGTTATCATCAGCTGGAAGAAGCTGCCCAGCGTTCCGCGAATTTCCTTCTGGGCAATCTCACCCGTGTACATGGGAGCGGTCACACAGAAGGCTCCACCGGCGATACCGAGGATGAAACGGGAGGCATACAGCATACCCAGATTGGACGCCCAGATGAGCATGGCCCAACCGAGGATGAAGGGCAGCACCAGCAACAGCATGGTCCACTTTCGGCCAATCATATTGATCAGGAAGCCAATGGGAATGCACACACAGGCGGCACCCAGCGTCATGGCCGATCCCACCCACGAAAACTGATCTGCGTCAATGGGGAAATCGTATCCTTCCTGGTCGTGCACGATCACCGTTTCGGCCGGCGATGTCCAACCCAGGACGGTACCGGCGGCGAAGGCGCCACCAGCTGCAGCCAATGCGGCGACATATTGCGGCCACTTCTGGGCGTTATTCGAAGTCGACGTATGCACCATGTTGTCCAGTAGATTCTCCTGATCATGTGGGGTGGAGCTAGTGCGTCCATTATCGCTGGCTTTGACGATTTTGACCGGCTGTCTGGAGCCGTACTTGGCTCCATTTTCGGCGGATTCCAGCAGGTGGGAGCTCTCCTCGTTGTTGGAGCCGGACTTTTTGTTGGGCTCCTCGCCGCTGGAGTTGCTCGATGATGCGGTGGACATGGCGAAGGGATTATGTAAACTTCGGTAGGATTGCACAGTTACGATTGGGGGATATGTATTTCAATATTCTTCGGCGATTATCCGTTCGTTTCTAGCCGCTTTTCTCACTTGAAACTGCACTTTAGCTGGCGATATGATAATGTTGAGCAATGCGTCAACGCCTGAGAAATGTCCTTTGGCTTGCGTTTTTGTCCTTTAACACGTCGGCCACCCACGTAGCATGGAATACTTTAAGGCGCATGCGCATCAACAATCAAACATGTTGTTGTCCAAAAATGTATTTTTTTTTGTTGGCCCTTCTTTGCCCGTCTAATTAGCCAGTGAACTGGGTGATATGACACGAGTTGCGTTTCAGATATTTGGATATTTTCGGATATGTATCGGTTGATTCATCGATGTTTCCGCCGTGGCACTCGCGAGTATCTTATTTGTGCGCCGAGAGTATCTTTGTATCTTTAACCGCACGCAAC
>NY85Male_Carcass_3_2 
GGTTACAACATATTAAATATATTGATATATTTTTATTTTACTCGGTAGTTTACATTTTTCCATAAATACTATATGCAAGTTTAACAATGATAGACGGGATTTCTTTATAGCTTTCAGCGATTATAAAATTAAATTCAAATATCGGTTGGAAAATTATTTTAAAATGCGTATATTTTGGTTTTACTAAATAAAATATAAACATCTTCCTCTCGCTAACTGTGCATAAATAAATATATTGGCAAATGGCGTGGCTTATAACTTAAACGAGCTATGCTAAGTGAATCGACTGAATGCTTTTGGAAATTTAGACCCAAACAGCTACACATACATAAAGTTCATATACATAGACATACAATATAGTACAATTAGATTAAGAATTATCGAACAAATGCTTGCAAACACCGTAAAAATCCGAACAAATGCAAGTATGCCTTAAAATTTTGTAAAACACATTTCGTTGGTTGAATGAATAACACTAAATAAGCATACATACATTATATGGATATATATAGGTATGTATATATGTTTTTTCTTAAATTGCTGTTGTCTTTTCTATGGCTGCAAAATAAAAAATATCGCGGCTTTTCTGCAGTTGACCTTCAGTCTTCGCTCTTAGTTATAGTTTCCTGCAATTTTCTTCATCTTTATCTGAATCTGCTATACTTAACCGAAAATCTATGCGGATATTAAATTCTATAAACAAATTCTTCCATCAAAAACGCCAAAAGACTTGCACTAAACGCGAACTTAAATCGAACGTATATTAACAGCAAGTTAACAGTGATTTCCGGTCCGTCTTTCGCCTTCCGGTTTGCAAATTGCGATTTGCGTTTCTGGCTACACAGGTGGATATAGGTGTTCCTTTACTTTTCCGCGGGAATAGCTTCAGGAGTCGACCGGTTGCCAGCCAGCTCCTGCTGAATCTCATTAAGACTCTTGCCCTTCGTTTCCGGCACGGCGAAGAAAACGAATATCACTCCCAGAACAGTCAGACCAGCGAAGAGCCAGAAGGTTCCGCCAATGCCCATGCCTTCGTTCAAGTTCACAAACGTCTTGGTAACCACAAAGGCCAATAGCCAGTTGGATGTTCCGGCCAGCGATCCAGCGAATCCCTTAATGTCGGTGGCAAAGAGCTCTCCCATCATCAGCCATGGCACCGGTCCATAGCCAATCGAGAACATGATGATGAACAGACACAAGCTGCCCACTGGGAGCCAGCCCAGACTTGCCACTTGATTGATGTCCTGGTCCTGGAGGTAAAAGTACACTCCAATGGCGGTGGTGGAAATGGCCATGGCAATTCCAGAAGCCAACAGAAGGATGCGACGGCCCAGTTTATCCACAACCAGGGTGGAGACAAAGGTGGCCACCACCTGCATGATGCCGATGATGATCGTTGCCCACTGGGGTCCGATGCCAGTATTGGCTTCCTTGAAGATCCTCGAAGAGTAGAAAATAACAGCGTTGATTCCGCAAACCTGCTGGAAGAACATAAGACCCATGCTGATGGCCAAAGCCTTCCGAGTGACGGGACGGTTCAGGGCAGCCCACACGTTCACCTTGCTGGCCTTGGTTTCCCGATCGATTTCACGCAGCTCCGCCAGCTCTGGCTCGTAGTCGTATTCCTTTCCACGCAGCCATTGAATGGACTTGATGGCGTTCTCCGACCGATCTTTGGAAACCAAGTAGGTGGGCGATTCTGGCATGAAGAAGAAGATGACGCCAAAGACGAGGGGCAAAATGCCACAAATGACGCTCAACCAGAATATGTTCACACCAGCTCCGACGGCATAGACGAACAGGATACCAATGGTTATCATCAGCTGGAAGAAGCTGCCCAGCGTTCCGCGAATTTCCTTCTGGGCAATCTCACCCGTGTACATGGGAGCGGTCACACAGAAGGCTCCACCGGCGATACCGAGGATGAAACGGGAGGCATACAGCATACCCAGATTGGACGCCCAGATGAGCATGGCCCAACCGAGGATGAAGGGCAGCACCAGCAACAGCATGGTCCACTTTCGGCCAATCATATTGATCAGGAAGCCAATGGGAATGCACACACAGGCGGCACCCAGCGTCATGGCCGATCCCACCCACGAAAACTGATCTGCGTCAATGGGGAAATCGTATCCTTCCTGGTCGTGCACGATCACCGTTTCGGCCGGCGATGTCCAACCCAGGACGGTACCGGCGGCGAAGGCGCCACCAGCTGCAGCCAATGCGGCGACATATTGCGGCCACTTCTGGGCGTTATTCGAAGTCGACGTATGCACCATGTTGTCCAGTAGATTCTCCTGATCAGTCAACGATCACAGATTGCGAATTTTAACTGCAGTTCCCGCCTAAAAAACAAACACACGTGTTTTGTTGTTGCCCCTGCAGCTTCCCACTCGAATTCGTGAACTTGAATTGTCCTTTGAAGAGCGGAACTTTCCCTTCTCTCCTTTTTTTCGATTTCCTCTGTTCTTATTTTGCACAAAGAAAGTGCACGTAATTATATTAAAATATACAGCGGCGGACGAAATTACAGTTCACATTCACGCACATAAAACACACCGTTACTTGGACATGTACGACAAAATCAGTGGCTTATTCCAATGGAATCCTGCTGCGGGTTTCTGGAACAGAACCAC
>NY85Male_Carcass_3_3 
GGTTACAACATATTAAATATATTGATATATTTTTATTTTACTCGGTAGTTTACATTTTTCCATAAATACTATATGCAAGTTTAACAATGATAGACGGGATTTCTTTATAGCTTTCAGCGATTATAAAATTAAATTCAAATATCGGTTGGAAAATTATTTTAAAATGCGTATATTTTGGTTTTACTAAATAAAATATAAACATCTTCCTCTCGCTAACTGTGCATAAATAAATATATTGGCAAATGGCGTGGCTTATAACTTAAACGAGCTATGCTAAGTGAATCGACTGAATGCTTTTGGAAATTTAGACCCAAACAGCTACACATACATAAAGTTCATATACATAGACATACAATATAGTACAATTAGATTAAGAATTATCGAACAAATGCTTGCAAACACCGTAAAAATCCGAACAAATGCAAGTATGCCTTAAAATTTTGTAAAACACATTTCGTTGGTTGAATGAATAACACTAAATAAGCATACATACATTATATGGATATATATAGGTATGTATATATGTTTTTTCTTAAATTGCTGTTGTCTTTTCTATGGCTGCAAAATAAAAAATATCGCGGCTTTTCTGCAGTTGACCTTCAGTCTTCGCTCTTAGTTATAGTTTCCTGCAATTTTCTTCATCTTTATCTGAATCTGCTATACTTAACCGAAAATCTATGCGGATATTAAATTCTATAAACAAATTCTTCCATCAAAAACGCCAAAAGACTTGCACTAAACGCGAACTTAAATCGAACGTATATTAACAGCAAGTTAACAGTGATTTCCGGTCCGTCTTTCGCCTTCCGGTTTGCAAATTGCGATTTGCGTTTCTGGCTACACAGGTGGATATAGGTGTTCCTTTACTTTTCCGCGGGAATAGCTTCAGGAGTCGACCGGTTGCCAGCCAGCTCCTGCTGAATCTCATTAAGACTCTTGCCCTTCGTTTCCGGCACGGCGAAGAAAACGAATATCACTCCCAGAACAGTCAGACCAGCGAAGAGCCAGAAGGTTCCGCCAATGCCCATGCCTTCGTTCAAGTTCACAAACGTCTTGGTAACCACAAAGGCCAATAGCCAGTTGGATGTTCCGGCCAGCGATCCAGCGAATCCCTTAATGTCGGTGGCAAAGAGCTCTCCCATCATCAGCCATGGCACCGGTCCATAGCCAATCGAGAACATGATGATGAACAGACACAAGCTGCCCACTGGGAGCCAGCCCAGACTTGCCACTTGATTGATGTCCTGGTCCTGGAGGTAAAAGTACACTCCAATGGCGGTGGTGGAAATGGCCATGGCAATTCCAGAAGCCAACAGAAGGATGCGACGGCCCAGTTTATCCACAACCAGGGTGGAGACAAAGGTGGCCACCACCTGCATGATGCCGATGATGATCGTTGCCCACTGGGGTCCGATGCCAGTATTGGCTTCCTTGAAGATCCTCGAAGAGTAGAAAATAACAGCGTTGATTCCGCAAACCTGCTGGAAGAACATAAGACCCATGCTGATGGCCAAAGCCTTCCGAGTGACGGGACGGTTCAGGGCAGCCCACACGTTCACCTTGCTGGCCTTGGTTTCCCGATCGATTTCACGCAGCTCCGCCAGCTCTGGCTCGTAGTCGTATTCCTTTCCACGCAGCCATTGAATGGACTTGATGGCGTTCTCCGACCGATCTTTGGAAACCAAGTAGGTGGGCGATTCTGGCATGAAGAAGAAGATGACGCCAAAGACGAGGGGCAAAATGCCACAAATGACGCTCAACCAGAATATGTTCACACCAGCTCCGACGGCATAGACGAACAGGATACCAATGGTTATCATCAGCTGGAAGAAGCTGCCCAGCGTTCCGCGAATTTCCTTCTGGGCAATCTCACCCGTGTACATGGGAGCGGTCACACAGAAGGCTCCACCGGCGATACCGAGGATGAAACGGGAGGCATACAGCATACCCAGATTGGACGCCCAGATGAGCATGGCCCAACCGAGGATGAAGGGCAGCACCAGCAACAGCATGGTCCACTTTCGGCCAATCATATTGATCAGGAAGCCAATGGGAATGCACACACAGGCGGCACCCAGCGTCATGGCCGATCCCACCCACGAAAACTGATCTGCGTCAATGGGGAAATCGTATCCTTCCTGGTCGTGCACGATCACCGTTTCGGCCGGCGATGTCCAACCCAGGACGGTACCGGCGGCGAAGGCGCCACCAGCTGCAGCCAATGCGGCGACATATTGCGGCCACTTCTGGGCGTTATTCGAAGTCGACGTATGCACCATGTTGTCCAGTAGATTCTCCTGATCCTGCAATGGACGAAGGCTTTGATAAGTAAATGTTGAATTTACTAGTAAAATTTTAAGTACTGGTTGGCTATTCTGCAAACACTTCTACGTATGTGTAGTTAATAGGACAACAGGATCGTTGTCCTTTATCGGCATATTTTGTTTAAGATATAAACTGATTCAGTATGCATATTTAAGTAAATGTACATTTATCCTTATTTTACCTAATACGTTACTTTTTACTTTTAATTAGATCGTTCTGCGCTGACCAACTGAATTAGACTGGGGGCCAGCAATTAGCTACCTACAAGTATTATCATGCCACGGTTCTTGATAAGGTCAGAACCCCCAGCTCAGTGATTAGGACATTTATTGGAGGTCCGATAGTGGGCACTTCGTCAAATGC
>NY85Male_Carcass_3_4 
ATGGCAAGCTCGTGGTGGTTGCGTATCTCAAAGATATACAAGGTGGGGTTGCCCAAGGTTTAATCTTGATTGACTGGCAGATTATATCTGACCAATGGATTCTTTCTATAGCGCGCATTTAAGATATTAATTTTACAGGGTGCTTTCTTTAAAAAAATATTCCTAATTTATATACGAATTAAGGTTTGTTTGCAGGTGAAAAGAACAAAGTATTTGAATCGAGTTTATTTAACTTTGAACAATTTGGGCTTCTCTTAAGCTCTTAGTTTGAATCGAACTAAATAATACTTTAAAAACATGAACAATGACTGCAGTGTGTCTCTTTAGCGTTTGTTTCATGGAACTGGAAATCTAAAATCTAAAAAACTTACCAAGTAGGTGGGCGATTCTGGCATGAAGAAGAAGATGACGCCAAAGACGAGGGGCAAAATGCCACAAATGACGCTCAACCAGAATATGTTCACACCAGCTCCGACGGCATAGACGAACAGGATACCAATGGTTATCATCAGCTGGAAGAAGCTGCCCAGCGTTCCGCGAATTTCCTTCTGGGCAATCTCACCCGTGTACATGGGAGCGGTCACACAGAAGGCTCCACCGGCGATACCGAGGATGAAACGGGAGGCATACAGCATACCCAGATTGGACGCCCAGATGAGCATGGCCCAACCGAGGATGAAGGGCAGCACCAGCAACAGCATGGTCCACTTTCGGCCAATCATATTGATCAGGAAGCCAATGGGAATGCACACACAGGCGGCACCCAGCGTCATGGCCGATCCCACCCACGAAAACTGATCTGCGTCAATGGGGAAATCGTATCCTTCCTGGTCGTGCACGATCACCGTTTCGGCCGGCGATGTCCAACCCAGGACGGTACCGGCGGCGAAGGCGCCACCAGCTGCAGCCAATGCGGCGACATATTGCGGCCACTTCTGGGCGTTATTCGAAGTCGACGTATGCACCATGTTGTCCAGTAGATTCTCCTGATCAGTCAACGATCACAGATTGCGAATTTTAACTGCAGTTCCCGCCTAAAAAACAAACACACGTGTTTTGTTGTTGCCCCTGCAGCTTCCCACTCGAATTCGTGAACTTGAATTGTCCTTTGAAGAGCGGAACTTTCCCTTCTCTCCTTTTTTTCGATTTCCTCTGTTCTTATTTTGCACAAAGAAAGTGCACGTAATTATATTAAAATATACAGCGGCGGACGAAATTACAGTTCACATTCACGCACATAAAACACACCGTTACTTGGACATGTACGACAAAATCAGTGGCTTATTCCAATGGAATCCTGCTGCGGGTTTCTGGAACAGAACCAC
>NY85Male_Carcass_3_5 
ATGGCAAGCTCGTGGTGGTTGCGTATCTCAAAGATATACAAGGTGGGGTTGCCCAAGGTTTAATCTTGATTGACTGGCAGATTATATCTGACCAATGGATTCTTTCTATAGCGCGCATTTAAGATATTAATTTTACAGGGTGCTTTCTTTAAAAAAATATTCCTAATTTATATACGAATTAAGGTTTGTTTGCAGGTGAAAAGAACAAAGTATTTGAATCGAGTTTATTTAACTTTGAACAATTTGGGCTTCTCTTAAGCTCTTAGTTTGAATCGAACTAAATAATACTTTAAAAACATGAACAATGACTGCAGTGTGTCTCTTTAGCGTTTGTTTCATGGAACTGGAAATCTAAAATCTAAAAAACTTACCAAGTAGGTGGGCGATTCTGGCATGAAGAAGAAGATGACGCCAAAGACGAGGGGCAAAATGCCACAAATGACGCTCAACCAGAATATGTTCACACCAGCTCCGACGGCATAGACGAACAGGATACCAATGGTTATCATCAGCTGGAAGAAGCTGCCCAGCGTTCCGCGAATTTCCTTCTGGGCAATCTCACCCGTGTACATGGGAGCGGTCACACAGAAGGCTCCACCGGCGATACCGAGGATGAAACGGGAGGCATACAGCATACCCAGATTGGACGCCCAGATGAGCATGGCCCAACCGAGGATGAAGGGCAGCACCAGCAACAGCATGGTCCACTTTCGGCCAATCATATTGATCAGGAAGCCAATGGGAATGCACACACAGGCGGCACCCAGCGTCATGGCCGATCCCACCCACGAAAACTGATCTGCGTCAATGGGGAAATCGTATCCTTCCTGGTCGTGCACGATCACCGTTTCGGCCGGCGATGTCCAACCCAGGACGGTACCGGCGGCGAAGGCGCCACCAGCTGCAGCCAATGCGGCGACATATTGCGGCCACTTCTGGGCGTTATTCGAAGTCGACGTATGCACCATGTTGTCCAGTAGATTCTCCTGATCCTGCAATGGACGAAGGCTTTGATAAGTAAATGTTGAATTTACTAGTAAAATTTTAAGTACTGGTTGGCTATTCTGCAAACACTTCTACGTATGTGTAGTTAATAGGACAACAGGATCGTTGTCCTTTATCGGCATATTTTGTTTAAGATATAAACTGATTCAGTATGCATATTTAAGTAAATGTACATTTATCCTTATTTTACCTAATACGTTACTTTTTACTTTTAATTAGATCGTTCTGCGCTGACCAACTGAATTAGACTGGGGGCCAGCAATTAGCTACCTACAAGTATTATCATGCCACGGTTCTTGATAAGGTCAGAACCCCCAGCTCAGTGATTAGGACATTTATTGGAGGTCCGATAGTGGGCACTTCGTCAAATGC
>NY85Male_Carcass_4_0 
ATCTAAGGCAAATAGTGTGTTGACTTCTGTTTTAAAAATGATTTACATTATTTATTAAGTTCCTTTATAAGATTTGATGTTGTATTCCACATTTTGAATTTCCAAGTAATGATCCCAATAGTAAAAATCGGAATTCAAATCTGCGGATTAAACAAATAGAGACTGAGTTTCTTAGAAAACAAGCTGAATGGAGAAAAATAAATCAGAAATCGGATTAAATAACATCAATATTGCTAAGCTCTTTTTTATTGATGCTACAATGATTGTTTCCTTAACTCATTAATTTCTGAGTAGAACAAAAAACCAAAACAACACAAAGCACTCGCACGTTTTTCGTATCAAAAGCTGTTTAGGTCCTCTTTTTTTTATAACCCCAGCTCATGAGGAACATCAATGAGGCGCAAATGTTCTGGGGCCATGAAATATTTGCTGGGCGCATGCTAAATTATTATTAAAAGTAATTGTTGAGTTGTCTGATTTATAATTAGAAATGAGCCGGAAACCGGTAACTCTGCCTTCTCCACCTCCTCTGAAAGTGGCAACATCTCCAATTGTAATTAGTTATTGGCAAAGAATCTCTGGGCTCGCCATTGAATCATCGTTAAGAAAAACTCAAACTAGGAACTCATTAGTGTAAACGCTCGAAATACCTCCGGTGCGACGATTTGCTTAGTACAGTTCTTCTTTATTCGCGACTTTATTCTTCAAGTACCAGCGACCGAATGCCGCGCTTTGCTTCTTCGTTTTTCTTATGCTCTCTCATGCGTGAGAGCTAGGTGTATGTACATTGTTATCTCTTAAAGCTAACTTATAAGTAAGAGCGGGACAACAGTATTGTCCTTACTTATAACGGGGATATGATCGCATACTTCTCTCTGCCACCATGGGCTTCATACGTTAACCTAAACTACTACATGATACATACATGGTACTGTGGGCCTAAAGGGTATCTATCCTACTACAAAGGTATACTCTACTATGGAAAATTTTCGTTTACCTAATAATAAGACATCGTTAAAAACTTGGGGAATTCCTTTTTCACAAATAAGAAGTCAACTGAGCACAAAGCACTTAAAGTTAAAAGACTCCCATTTTTAAAACACCAAAACCTTTGTTTGTCAGCTTAATCTAAAAAAGAAC
>NY85Male_Carcass_4_1 
GTCTATGAGGCATTATAATTGTTGATATTGGCGCTCTTGCGCTCCGGGCATTGTCCGACGAAGTGTCCGAACGCTCCACAAGCGTAGCAGGATCCGGGCTCTCTCTTCGGCTTCAGGCACTCCTTGGCGAAGTGTCCTTTTGAGTTGCAGTTGGCGCAACGCAAATCCTTCTTAGCTGGGCCTCCTTCATAGAAGCGTTTTGGCGAACTATTATCCGGCTTGTGCTTTGGCAGACGTACTTCCGAGAAGGCTCTCAAAACCTGCATCGGTTCGGAAAAGCACTGTATGCGGGCCTGATTGCGTAGCGCTGGTGCCGGAATTCCTTCGATAATGTTTTCCAGGAGTTCCTCCAGATCGATGTTGATATCGTTGGCCAGCATCATCTTGTCCTCGAAATAAGCCGCAAATTTCTCCTCTGAACGCCATTCGCGCTTTTGGAATGCGCTCCTCAATTCTCCTTTGGACATTTTGACCCCAAATGACACAATTAACTGCTTACACAGCTGATCGGTTGACTCCAGAATTCGCGTGGTGTTTGCGTGCAGCCAACGTTGTGCACTCCCTTTCAGCTTGGCAATTAGAAGCATATGCAAGCAGACGTCGTCCAAATTGTAGATCTTGCCGATGTTCTGGAACTGTGTGACCCAATTACGCACACACACGCTGCCGTCGTACTCCATGGTGACCTCTTTTGCCAAGGCGAGCGCTGCTGCTGGCGATTCCAAGAGTTTGTTTACATTTGTACTCTGGCGTTGATCGTCACTGCTAGTGGTCTCCTTTCCAACACTGGTATCTCCCCCGATCATGTTATCGGCAGTGATGGTCACTTTGGTGCTGTTAGCTTTAACATTGGTGCTGTTAGCGCACATGTTAACATTGCCATCATTTTCAATGTTATTTTCGATGACGTCATGGGCTTGCCCAGCATGAACGGACTTGTTCTTGTTCGCCTCGTCGATTTCTGTGTAAATGCTCTGCAACACGGCCATGTTTGCATCTATTTCGTCACGAATTTTCTGCAGGGTGGCTTTTTCGGCATCCACTAGCGATAACTGCTCCAAATCCAGACTTTCTAGGGTCTCTGACGCCGCCGATTGCGCGTCTAACGGGGTCGCTGGTGTGTCTCCCTCTTGCAGCTCTCGTTGTGCTAGCTGCGATGCAGCTCCATCCGTTGCTTCCGTTGCTGATCCGTTGTTTGACGGTGGATCGCCACGTTTTTCCGGAGAAATGGCTTGAAGACGCCCTATCAACTCCGCTTTAGTGCCGGAAGTTTGGCGTCCAAGGGCTCCCAACCATTTTTTTAGTTGTTGCACCGAGAATTGATTTAATATGGTGTCAGGCATAGTGAGTAATGACCACTTCTGATGTTGTAAACGCTCGAAATACCTCCGGTGCGACGATTTGCTTAGTACAGTTCTTCTTTATTCGCGACTTTATTCTTCAAGTACCAGCGACCGAATGCCGCGCTTTGCTTCTTCGTTTTTCTTATGCTCTCTCATGCGTGAGAGCTAGGTGTATGTACATTGTTATCTCTTAAAGCTAACTTATAAGTAAGAGCGGGACAACAGTATTGTCCTTACTTATAACGGGGATATGATCGCATACTTCTCTCTGCCACCATGGGCTTCATACGTTAACCTAAACTACTACATGATACATACATGGTACTGTGGGCCTAAAGGGTATCTATCCTACTACATTAGCATTATGCCAGTAGCGTCGCACTACCTGGGAATTTTTTTACGATCGCTTTTATGCTGCACTGTGCCGAACAATCGAAAAGTCAAAATAAACAGAATTGAATTGCACGCAGCGAATGAAGTTGTAATACCTGAGACCTGAGCGACCTTGGCAAATGGGAATCCATCGTTCTACCTTACCTTGCCCTAACCCTCGAATTCTCACTTCCTTACGACCTCGTCCTTTTCCGCCAGCAGGAACTCGGGCTAAGGTACTTCTACTCCTACCTGAGGGCCTGAGAATGGGAATCGGCGCATTGTACACACACTCGAGTGATTAATTTCCTGTTTATGAGCAGTTCGCTTCGCCTTGTTCTTTGTTGTGCGGCTTCTTTGGCCAAGGTTCGAAGGTTTCCCTCCCTCAATGAAACGCAGTTTCGGGACTCGGATATTTGTTCCTATGTGCTGGGTACACTGTGAAAAATAATGTATTTCTTCTTGCAAGGCTGAATCAAATAACTTAAGCTGATCACAAACAGCAGTAAAAAATATGGTATTTAAGCGTAATAATTCTATGAATTTTTTAAAGACTTAACTACTTCAGTTGTGATTAAAAAAAAAGCTACTTATTGCTCTCTCTGGTTCTGAAGACTTAAGAGATACATATAATACAAATCGATTATTGTGAACAGATCTAAGCCTGTCTCTTATACACATCTCC
>NY85Male_Carcass_4_2 
ATCTAAGGCAAATAGTGTGTTGACTTCTGTTTTAAAAATGATTTACATTATTTATTAAGTTCCTTTATAAGATTTGATGTTGTATTCCACATTTTGAATTTCCAAGTAATGATCCCAATAGTAAAAATCGGAATTCAAATCTGCGGATTAAACAAATAGAGACTGAGTTTCTTAGAAAACAAGCTGAATGGAGAAAAATAAATCAGAAATCGGATTAAATAACATCAATATTGCTAAGCTCTTTTTTATTGATGCTACAATGATTGTTTCCTTAACTCATTAATTTCTGAGTAGAACAAAAAACCAAAACAACACAAAGCACTCGCACGTTTTTCGTATCAAAAGCTGTTTAGGTCCTCTTTTTTTTATAACCCCAGCTCATGAGGAACATCAATGAGGCGCAAATGTTCTGGGGCCATGAAATATTTGCTGGGCGCATGCTAAATTATTATTAAAAGTAATTGTTGAGTTGTCTGATTTATAATTAGAAATGAGCCGGAAACCGGTAACTCTGCCTTCTCCACCTCCTCTGAAAGTGGCAACATCTCCAATTGTAATTAGTTATTGGCAAAGAATCTCTGGGCTCGCCATTGAATCATCGTTAAGAAAAACTCAAACTAGGAACTCATTAGTGTAAACGCTCGAAATACCTCCGGTGCGACGATTTGCTTAGTACAGTTCTTCTTTATTCGCGACTTTATTCTTCAAGTACCAGCGACCGAATGCCGCGCTTTGCTTCTTCGTTTTTCTTATGCTCTCTCATGCGTGAGAGCTAGGTGTATGTACATTGTTATCTCTTAAAGCTAACTTATAAGTAAGAGCGGGACAACAGTATTGTCCTTACTTATAACGGGGATATGATCGCATACTTCTCTCTGCCACCATGGGCTTCATACGTTAACCTAAACTACTACATGATACATACATGGTACTGTGGGCCTAAAGGGTATCTATCCTACTACATTAGCATTATGCCAGTAGCGTCGCACTACCTGGGAATTTTTTTACGATCGCTTTTATGCTGCACTGTGCCGAACAATCGAAAAGTCAAAATAAACAGAATTGAATTGCACGCAGCGAATGAAGTTGTAATACCTGAGACCTGAGCGACCTTGGCAAATGGGAATCCATCGTTCTACCTTACCTTGCCCTAACCCTCGAATTCTCACTTCCTTACGACCTCGTCCTTTTCCGCCAGCAGGAACTCGGGCTAAGGTACTTCTACTCCTACCTGAGGGCCTGAGAATGGGAATCGGCGCATTGTACACACACTCGAGTGATTAATTTCCTGTTTATGAGCAGTTCGCTTCGCCTTGTTCTTTGTTGTGCGGCTTCTTTGGCCAAGGTTCGAAGGTTTCCCTCCCTCAATGAAACGCAGTTTCGGGACTCGGATATTTGTTCCTATGTGCTGGGTACACTGTGAAAAATAATGTATTTCTTCTTGCAAGGCTGAATCAAATAACTTAAGCTGATCACAAACAGCAGTAAAAAATATGGTATTTAAGCGTAATAATTCTATGAATTTTTTAAAGACTTAACTACTTCAGTTGTGATTAAAAAAAAAGCTACTTATTGCTCTCTCTGGTTCTGAAGACTTAAGAGATACATATAATACAAATCGATTATTGTGAACAGATCTAAGCCTGTCTCTTATACACATCTCC
>NY85Male_Carcass_4_3 
ATCTAAGGCAAATAGTGTGTTGACTTCTGTTTTAAAAATGATTTACATTATTTATTAAGTTCCTTTATAAGATTTGATGTTGTATTCCACATTTTGAATTTCCAAGTAATGATCCCAATAGTAAAAATCGGAATTCAAATCTGCGGATTAAACAAATAGAGACTGAGTTTCTTAGAAAACAAGCTGAATGGAGAAAAATAAATCAGAAATCGGATTAAATAACATCAATATTGCTAAGCTCTTTTTTATTGATGCTACAATGATTGTTTCCTTAACTCATTAATTTCTGAGTAGAACAAAAAACCAAAACAACACAAAGCACTCGCACGTTTTTCGTATCAAAAGCTGTTTAGGTCCTCTTTTTTTTATAACCCCAGCTCATGAGGAACATCAATGAGGCGCAAATGTTCTGGGGCCATGAAATATTTGCTGGGCGCATGCTAAATTATTATTAAAAGTAATTGTTGAGTTGTCTGATTTATAATTAGAAATGAGCCGGAAACCGGTAACTCTGCCTTCTCCACCTCCTCTGAAAGTGGCAACATCTCCAATTGTAATTAGTTATTGGCAAAGAATCTCTGGGCTCGCCATTGAATCATCGTTAAGAAAAACTCAAACTAGGAACTCATTAGTGTAAACGCTCGAAATACCTCCGGTGCGACGATTTGCTTAGTACAGTTCTTCTTTATTCGCGACTTTATTCTTCAAGTACCAGCGACCGAATGCCGCGCTTTGCTTCTTCGTTTTTCTTATGCTCTCTCATGCGTGAGAGCTAGGTGTATGTACATTGTTATCTCTTAAAGCTAACTTATAAGTAAGAGCGGGACAACAGTATTGTCCTTACTTATAACGGGGATATGATCGCATACTTCTCTCTGCCACCATGGGCTTCATACGTTAACCTAAACTACTACATGATACATACATGGTACTGTGGGCCTAAAGGGTATCTATCCTACTACAACTCGGCCGTCCTGACTAGCTGATCCCCTGATCATGGTTTACATTTTTTTTGTTTGTAGTTACATATATAATGATTTTGTATCTTAAATATTTATGTAATTGCACGTACTATATATGTTTGTTGACCTTGTTAACAGTGTTTAATTGTGTGTTCGTTTATTTTTCTTATTGCCTATCCAATGTTTAATGTTTTGAATGCTCCAGACACCTTGGTACGGGTTACGGGATACCTGGAAACCTTCTACGTCTTTTAATAAGAATCTGTCATTTCTCAATATTTTGGAAATCATATATGGACCTTTACATTTTGGAATCAATTTTCTAGAAATACCTGCTGTGCTGTCGAAATTTTTTACCATTACATAATCTCCTATTTTGTATTCAGAAGGTTTTCTGGCGGACTTGTCATATTGTGTTTTGTTATACTCTTGAGCTTTTCCTTGATTATTTTCTGCTTCGCTCCTAATCTTCTCTAAATCCCTATCTTCTGGAGTGTTATCTAATTCTTCTAGTTTTTCTTTCAATTCGTCTACTATTTTTCCTCTTTGCTCTAAACCAAAAAGAACTTTGCTTGGAGTTTGCTTGATACTGCGGTGTTGTGTATTATTTAGAACGTGCTCCACCTTATCTATTACTGTATCCCAATATATACCTTTCTCTGGTTCTACCAGTTTCGCTATCATTGGACCTAAACTTCTGTTGACTCTTTCAACCTGTCCGTTCGCCTGTGGTGATCCAGTCGCAATCTTCATATGCTTAACATCAAACTCTAACATAAAATCATCAAACTCCTTGGATGTAAAACAACTTCCCCTGTCTGAAATAATGCATCTAGGCTTGCTGTATGCTCTAAAATAGTCTTTTAAAGCTGTTATGACTTCTCTTGTATTGGTGGTCTTTGTAGTGTATAAACGTACGAACTTAGTAAAACCGTCGATGACAACAAAAATATGTTTTTTGGATCTACCCGAGTCGACTGGGCCGTAATGATCGATATGTATTAGTTCAAACGGTTGACTACCTTTTGGAATGCAGTGCAGAAATCCCTCCTTACCCGTCTTAGGGGAGAACGCAACACATTTTAAACAATTTTCTATATGGCTTAAACATTTGTCTTTGGCATTGGGAAACCAATAAGATTTCAAAATTATATCTAACATTTTGTCTCTACCTATGTGTCCGATCTCATTGTGGTATTTAAATAGAATATGATCTTCCATGTCTGTGGGAACATAAAATAATAGTCTGCCGTCGTTACATTTTCTATAAATTATTCCGTTTCTCATTTCGTATAACTTATGTTCACTTTCCTCTAACAGTTTTCTAATTTCTTGAATTTTTTGATCTTTGGCTTGGCAAATTACTAAATTGTCTTCAAACGTATTTGATTCTACTATCATGATATTCGTACATCTACTAAGAGCATCTACATGCTGCATCCTTTTACCTTCTCTATGTATAAGTTCATAGTCGTAGTTCTGGAGCTCTAACGCCCATCTAGCTATTCGTGGATTAAGTTCAATCTTATTCAGTGTTAAAGTAAGTGAATTACAATCAGTGATAATTTTAAAGCGTTTTCCATACAAGTATATTCTAAATCGTCTCAGTGCGTGAATAATTGCCATCGTCTCCAGTTCGAAACTGTGATATTTTGCCTCAGCGACTGTTGTACGTTTTGAGAAATAAAATATGGGGTGCAATTTTCCATCCTCTTTCTTTTGACATAATACGGCACCGAAGCCAAGAGCGCTTGCGTCACAGTGCAGCTCTATCTCGTCTTTGAAATTATAAATGGCTAAAACCGGCGCCTGCACTAACTTTTCCTTGAGCGTAGAAAAACAGCTCATTTCTTTTTCTCCAAATTTAAATTTCTCGTCTTTTCTCAAGAGGTCGTATAACGGTTTCGCTAATGTTGAAAAATCTTTTATGAATCTACGAAAGTATGAACATAAACCTAGGAAACTTTGAACGGATTGCATCTTGTCTGGAATTGGAAAATGTTGTATGGCCTCTATACCTTTATCATCTGCCCTAATGCCTTCGCCGTTTATAATGAATCCTAAATACTTAATATTTGTTTGAAGAAACTCACATTTATCCATTCTTAATTCTAATTTATTTTGAGCTAATCTGAGAAACACTTCCTTTAAGGTTCTTAAGTGTTCCTCCGTGTCCTTGCTGGCGATCATGATGTCGTCCATGTATACAATTACTTTGTTGTCCCTAATGAGATCCTCGAAAATTTTGTTTACAAATCTTTGAAACACTGCCGATGCAGTTTTTAGCCCCATTGGCATCCTGAGAAACTCGAATTGACCTAACGGTGTAACAAATGAGGTGTATTTAACCGAATCCTTATTAACAAATACATGAAAATAACCGTTTTTTAAATCAAGTTTCGAAAAAATTTTCTTGTTAACTAGTTTGTCTAAGAGGTCATCGATAAGCGGTATCGGGTAATTGTCCTTGATTAATATCTTGTTTAGTTTTCTAAAGTCTATGCATAGTCGTATGTCTCCCGTTTTCTTTTTAACTAAAACTATTGGCGAAGCATATTCGGATTCACTAGGTCGTATAATCCCTTCTTTCATATATTCATCTAACAATTTTTGTAATTTCTCCTTTTCTGAGTAGGCAAGTCTTCTTGGTGAGCAGCTAAATGGTTTTGACGTTTCTAAACATAGTTTTATTTCACATCTGACTAGAGGTTCGGTAGGCTTTCTAACATTTAAGTAGTTGCTTTTGATAATCTCTTTCAATTGACAGCTTAAGGCTCGGTCATTTTCTGCGCCGCATATGTAATTCATTTGCTCATCCTCTTGGTAATCAATGCTAAAAATTTCTCTAACTGCTTTTTCATAACTGGGCCTAACTGTATTATAAAATTTCTGACTAAGTGCGGAATCCGTTGTAACGCTGCCTAAAGGAATAACTGTTTCGTTCAGTGTTTTAATAACTGCAGGGTTACCTGTTTTACTACTCGTTTCGATATCTGCTATACTAACTGTTCCATAACCTGTTTCACTAACTGTTTTACTAACTGTATTACTAACTGTATCACTAACTGTCTCACTAACTGTATTACTAACTGTTTCACTAACTGTTTCACTAACTGTTTTACTAACTGTCTCACTAACTGTATCATTATCTAAGGTACTAACTGTTTCCTCATTTAATGAGTTAACCGTAATCCTTCCCAAAGTATCTGGATCCAGTTTAAGCTGGCAAGCTTCCATAAAATTTCGTCCAAGGATTACATTATGACTCATAGACCCGTCTGGAACTACGTATAAATCAAAATAACATTTTATTCTTTCTTTTGTAATGTAACATAAGGTTTTTCCGAGTATTATTAGTTGGCTTTTATTTAGCCCGAAATAGTTTTCAGCAGCAGAC
>NY85Male_Carcass_5_0 
TATTTCCATATGTAACTGTGTAAACGGCTCACGAAGTCCTAATCCTTCTTGATGCGTGCCTGAAGAAAGCAGTATAGGATTCCTGCCTGAGCCATAACGTCGACAGTGCTGGCTGCCAGTGGATCCTTTTGCTTCACCTGCGTTTGGCCCGGCCTAAGCAAGGTTGGTCCAAACACCATTGCCAGATTGTGCAACGACATCTTGTTGTCTGCCTCCTTTTCGTGGACTCTTATTAAATGATCTAATATCGAAGTGATGGAGGCTTTGTTGGCCTGTGGCAACTCCTCAAAAACTTTGAGAAGCTCGTTGATTCGTATGGATTCGTTGTTGTTGCTAAAGGCGCTGAATGTG
>NY85Male_Carcass_5_1 
TATTTCCATATGTAACTGTGTAAACGGCTCACGAAGTCCTAATCCTTCTTGATGCGTGCCTGAAGAAAGCAGTATAGGATTCCTGCCTGAGCCATAACGTCGACAGTGCTGGCTGCCAGTGGATCCTTTTGCTTCACCTGCGTTTGGCCCGGCCTAAGCAAGGTTGGTCCAAACACCATTGCCAGATTGTGCAACGACATCTTGTTGTCTGCCTCCTTTTCGTGGACTCTACAATAAGTCATGTCAAATAAGTATATTTTTGACATCCATGTAGCTAAAAGAAACAAACCTTATTAAATGATCTAATATCGAAGTGATGGAGGCTTTGTTGGCCTGTGGCAACTCCTCAAAAACTTTGAGAAGCTCGTTGATTCGTATGGATTCGTTGTTGTTGCTAAAGGCGCTGAATGTG
>NY85Male_Carcass_5_2 
GAGATGTGTATAAGAGACAGGTATAGGATTCCTGCCTGAGCCATAACGTCGACAGTGCTGGCTGCCAGTGGATCCTTTTGCTTCACCTGCGTTTGGCCCGGCCTAAGCAAGGTTGGTCCAAACACCATTGCCAGATTGTGCAACGACATCTTGTTGTCTGCCTCCTTTTCGTGGACTCTTATTAAATGATCTAATATCGAAGTGATGGAGGCTTTGTTGGCCTGTGGCAACTCCTCAAAAACTTTGAGAAGCTCGTTGATTCGTATGGATTCGTTGTTGTTGCTAAAGGCGCTGAATGTG
>NY85Male_Carcass_5_3 
GTCAGATGTGTATAAGAGACAGAAGCAAGGTTGGTCCAAACACCATTGCCAGATTGTGCAACGACATCTTGTTGTCTGCCTCCTTTTCGTGGACTCTTATTAAATGATCTAATATCGAAGTGATGGAGGCTTTGTTGGCCTGTGGCAACTCCTCAAAAACTTTGAGAAGCTCGTTGATTCGTATGGATTCGTTGTTGTTGCTAAAGGCGCTGAATGTG
>NY85Male_Carcass_6_0 
GGAGATCGTCGGCAGCGTCAGATGTGTATAAGAGACAGGCCATGCAGAAGGGCATGAAAACTGAAATGGGTTCATATCTTATGCGTAACACCAACGATGAAAGTTTGCTGGTTGGAGACCTGTACATGGGTGTCCAGGGATTGGAGGGACTGGAGCAGGCGGACGACCTGTACATCTGCGTCGAGGTGGACTCATATGGCCACTATTTCCGCAAGGCCACCACCAAGATGATATGTCGCAGTCAAACGCCGCTTTGGAACGAGAGCTTTATGCTAGAATTAGAGGGCAGCCAGAATGTGCGCATTCTTCTGTATGAGGCCAAGGAGCGGCCACTTCTTAGAGCCAAGCACATACTTAAGTTGAGTCTTAGTTGGCTGACAGAAACGACGCAGCCGAAGTCAATTAAACTTAGTGATACCTTAGAGCTCGGCTGTAGCTTCCGTTTTATTCCAGGCGAGCTCTGCCGCGGCAACACTAAGCCAGGAGCCCTCTTTGGTGCCAAAATGAGTCAAGTATTAAAACGTGAGAAACGCGACATTCCGTTCATCATAGGCGCCTGCATTCGGGAAGTAGAGCGCCGTGGGATGCTGGAGGTTGGCTGCTACCGCGTCAGCGGTTCCGCTTCTGATTTGGCGAAGCTTAAGAAGGCCTTTGAATCTGATGCCTATGAGGCGGAGCAGTTGCTACGCGAGGTGGACATCCATTCGGTCACTGGCATTTTGAAGACTTTTCTAAGAGAGCTCCCCGAGGCCCTATTCACGGATCAGCTATATCCACGATTTTTTGACACATTCAGCGCCTTTAGCAACAAC
>NY85Male_Carcass_6_1 
GGAGATCGTCGGCAGCGTCAGATGTGTATAAGAGACAGGGGAAGTAGAGCGCCGTGGGATGCTGGAGGTTGGCTGCTACCGCGTCAGCGGTTCCGCTTCTGATTTGGCGAAGCTTAAGAAGGCCTTTGAATCTGGTAAATAGACGGCTCTGATCGGTAACCATGTCTTATTACTAATTTGTCGTTTTATTTTATATTCTTCAGATGCCTATGAGGCGGAGCAGTTGCTACGCGAGGTGGACATCCATTCCTGTCTCTTATACACATCTGA
>NY85Male_Carcass_6_2 
ACCTGCCTGGGGCAAATACTATTAATTCATTGGAGGTAACCGCCTTCATTGTGGCCATGCAGAAGGGCATGAAAACTGAAATGGGTTCATATCTTATGCGTAACACCAACGATGAAAGTTTGCTGGTTGGAGACCTGTACATGGGTGTCCAGGGATTGGAGGGACTGGAGCAGGCGGACGACCTGTACATCTGCGTCGAGGTGGACTCATATGGCCACTATTTCCGCAAGGCCACCACCAAGATGATATGTCGCAGTCAAACGCCGCTTTGGAACGAGAGCTTTATGCTAGAATTAGAGGGCAGCCAGAATGTGCGCATTCTTCTGTATGAGGCCAAGGAGCGGCCACTTCTTAGAGCCAAGCACATACTTAAGTTGAGTCTTAGTTGGCTGACAGAAACGACGCAGCCGAAGTCAATTAAACTTAGTGATACCTTAGAGCTCGGCTGTAGCTTCCGTTTTATTCCAGGCGAGCTCTGCCGCGGCAACACTAAGCCAGGAGCCCTCTTTGGTGCCAAAATGAGTCAAGTATTAAAACGTGAGAAACGCGACATTCCGTTCATCATAGGCGCCTGCATTCGGGAAGTAGAGCGCCGTGGGATGCTGGAGGTTGGCTGCTACCGCGTCAGCGGTTCCGCTTCTGATTTGGCGAAGCTTAAGAAGGCCTTTGAATCTGATGCCTATGAGGCGGAGCAGTTGCTACGCGAGGTGGACATCCATTCGGTCACTGGCATTTTGAAGACTTTTCTAAGAGAGCTCCCCGAGGCCCTATTCACGGATCAGCTATATCCACGATTTTTTGACACATTCAGCGCCTTTAGCAACAAC
>NY85Male_Carcass_7_0 
GCTTGATCGATTCGACGGGACTACCCTTGGAGAGCGCCGTTCGTCCTTCCGTAGAGAGCAGTGCCAACTTGGGCGTGAGTTCCACCCTTCCGTAGGCCAGGCGCTTAGCGGGATTCAAGGTGATTTCAGGCAGCGGAAGGAACTCTCCAATCACAGCCTTGACAAGGTCGTACTTCGTGGTGACGCCACCGGCCTCGTCCATCACCGCATCGTAGTCGTAACTGGTAATGTCCGCCGCATATCCGATGCCTCCGTCCAGGTTGTAGTTGGCACCAGCAGTGAAGCCGAAGTTTGTGCCGCCGAAGAACATATAGAGGTTAACACTGGCGTTGTAGCTCAGAATTGTCCTTAACGCATTGGCCACCTCCTGGCCATCACGCCTTTGGTTCTGCTCCTGCCAATGGGTTAGCCAGCCGGGATAGAACTCCGAGTTAACCAGTGGACCAGTGGGCTGCAGGGCACGCAGCATTGCCCAGATCTTGTCAATCTCATTGATGCGATCGATGCCGAAGTCAGTGGTGGCGAACACGTTCTCGATTTTGCCGCAGCTCATCTTCTCGTTGGGTATGTCCACCGTGAAGAGCAGCGCCTTGCCGGACACATACTTCTCCGTCTCGTCTCGCAGCCAGTTGAGGTAGTCGTGATCGCAGGCATAGTCCCCGTACTCGTTCTCCACCTGCACCATTATGATCTTGCCGCCGTTGCCCACGAACAGGTGCTGGAGGCGTGGCATCAACTCCGCATACCACTTGCCCACCTCTGAGATGTAGTTGGGGTCGTTGGTCCGCATCTTGATGGACGGGTATTTGGCAAACAACCAGTGGGGAAGACCACCATTATCTCGCTCAGCACAAATGTAGGGACCTGGCCGTAGAATGATGTAAAAGTCTTCTTCCTGAGCAATCTCCAGAAACTTCACCACATCGGCAATGCCCTCCCAGTTGTATTCTCCATCGTGGGGATTGTGTAGCGACCATTCCACATAGGTATCCAGAGCATTGAGACCAGATGCCCGCATGGTGCGCAACCGACTTCGCCAGGACTCGGGCACAGCGCGGAAGTAGTGGAACGATCCAGAGACGTAGCGGAAGGGCTGGCCATCCAGCATGAACGTGTTGGCCTCATGGTCGATCGCAAACCTTGGCTGGTCCTGTGAAAAATCCACATTTAAGTCAGCCATCAGTTTGAAAATTGCCTCGAAAATAGTCTTTTGTTTTGCTGGGAATTGATTTTATTGGGACTGTCACTTAGGCTACACAAATAATA
>NY85Male_Carcass_7_1 
ATAGATCATTAATGTGCATTCCAAAAAAGACTGTGTGACGAATGCGAACTGCGACTCACCTCGAGGTTTTCGGTGCCACCGCCCAGTCCCACGCAGAGCCCAACGGTGAGGGCCATCACTGCAATTATCAGACATCCACTTACGGCCATTGTCAGCTTTCGATTGCCGCGACAGCCGTTCATGTTGAAGACCCGACTTTGGAGCTTGAAGTAAACACTACAAATGTAT
>NY85Male_Carcass_8_0 
TTGTACTTTAATCTCTAAGTTTATATTCCTATTAGTCCACAACAATAAATATATTTCACAAATACAGATGAAAATGTAAGACCCTAGCTCAACAGAATTCGGATCAAACCTCAATCCTGTTCCTCGTCCTCCTCCGAGGCAGCGCCATCCTCAATTTCTTCGGCCATTCGCCGTTGCACCTTTTGCCGGACGTTGGCATCCTCGACCAGGTGCGCTGGCTGGATGTAGGTCTTGTTGGCACAGCCGAGCACCGGACATAGGATGCCAATGTTGTCCTTGATGATCAGCATCACCGAGTCGCGGTCGTAGATGTGGCCGCACACTTTGTTTCGCACGGGGTTCTTCATCAGCGCCTTGGACCAGGGATCATAGAGCGAGAAAATCTCGCCGCCGGTCTCTTCGATTCCTTCGACGATAAGGTCCTCATCCTGGTCGGTGCCATTCGCCTGACCATTGACCTCAGCACCTAGCTGGGCAGCTGCAGATTTCACAGTTTTCTTGAAATTCTTAAACTCGGCTATGTTCTTGACCTGTCTCG
>NY85Male_Carcass_9_0 
GTGTTTGATGTGGCCGGCGCAGTGACTACATAAAATATTCGCATATTTCATCACGGCAGCGATTTAATTATTGCTATTTAAAGCGACAGACGAAAAAGGTGAAAATCGAAGAAGCGAAAATCGAAAAAACGAAAAAGGGAATTAATTAAACACTAAAAATGAGTTTGGTGTGGACTTTGATCGCCGGATTTCTCTATGCGGAAATCGCACTGGTGCTCCTGCTGATCTTGCCGGTGGCCAGTCCCTACCGCTGGAACCGGTTCTTCAAGTCCAAATTCCTAGCGATGCTGGGACAGCAGGCGCACATATACTACCCACTGATCCTGGGATTGCTGGTCATTTTCCTGCTGGAGTCCATACGCGAGATGAGGAAGTACTCAGGGCTGCAGGAGTCCAACGAGGTGCACCTGAACGTGGAGATGCAGCACAGCATGAAGATGTTCCGTGCCCAGCGCAACTTCTACATCACCGGATTCGCCATTTTCCTGCTGCTGGTCATCCGGCGATTGGTGAACCTGATCTGCAACCAGGCCAATCTCCTGGCTCAGAGCGAGGCCTCCATGAAGCAGGCACAGAGCGCCACTGCCGCCGCACGCTCCCTGATGGATGACAAGAAGACCGAGAAGGCCAAGGAAGCCGGCGAGGATACCACTCTCATCGAGCTCAACAAGCTGCGCGAGCGCGTCCAGGAGCTGACCTCTGAATTGAACCGCGAGAAGAAGGACAAGGAGGCGGTTAAGTCGCAGGCGGAGAGCATCAACCGCGAGTACGACCGACTCACCGAGGAGTACAGCAAGCTGCAGAAGAAGATAACCATCGGCGGAGGCGGAAACAAGGATGATTAAGCTCGAACTCTCTGGATCCAAGTCCAACATTTAAATAACGATAAGACTTATAAGCATGGCGGTGGGGCAGCGAAAGCAGGCACATTTAAAAAGATTATAACGATTTCAAATCGATAAACAGCACACACATCTTAATGTTAATCCTCATTCACACAACTCTACCATTTGTTAGTGATAATGGGGTTTATTGATAATGGTTCCCCCTTTACGTTCGTTTCGCCCGAAGTTTTGTATTTAATTCGTATGTGTTAAGTTTTGTTTGCCACAGTAACACACCCAGAAGCGTCGTGGCTATTAAAAGAACAACCAAAAAGTACCCTCCAGTTGTGATCGATTCGATGATTCATCTGCAGCCGCTTAGTCCACATCATGGCTGATAGCACACGGCAATGACGTCAGACGCAACCTGTTTGTTTACTTGGAGGTCAATCGACGCTTAGAAATCGCAGGCATTGCTTTACTCGTGTGAGAGTAGAGTGTTTCATATGTTTCGCTGATAATTACCCAGAAATACCATCTAATTCGTATTAGCATAATGATAACAAGTTTAATTATTAAGTGATCAAATGTAGTCGTTGTTTGATGTGGAGTAATCCACGTAGACAACTTTGGTAAACTCTAGACTTCAACCTTAACTTAAATATGAATCTTATTTCACTAGAATGCTTACTCCCACCAGAAGCTTACTGAAAAGCTAGGAGCTTCAGATCTCACGTAGTGCCACCATTTGGGGGGCATGTACAAACAATCACCGGGCTGCAGGAGCAGCTGGTAGAACTTCACCTTGGCCACCAAGGGATACGTGTCCGCATCCAGTTGAGCAGCATCTATGCGCGCTGTGTTGGCTAGGAACTCACTTTCGTGGGGATACAGGTTGGCTGTGTCTTCGGGCGCAGCTAGGATGATCCGCTTGGAACCAAATACCTGGCACAGTAAGTTGTGCTTGGGATCGTAGTGCATGGGCGAAACGGTTCCAGCTGGTCCCAGCCAGGCTTTGATGTCCACAGCTCCTGGGGCATCGCCGTCGCTAATGGTACAGTAGTCGGGTATGGATATATCCTCCTTGAGGGCGGATATCTGGGAGAAGAGCTCGTGCTGGGCGAGATACTCAATATTTTGGTCAGCCTTGCTAGTATCCTTTCCGAACTGCCTGCTCAGGAAATCGCGGATCTTCACCAGCTGCTGGGACCACTCATCGCTGGCATAGTTGGAACCTATCTCAATGGGCACCGTGCGATTGCCGGCCACTTGGAGAAGGTAATTGAGATCCAGCCACTTGTGCAGAGCAGGCCAATGCTGGATGGTGTTTAGGAGGAGTGTGGGCTGTCCTGCCTTGAAGCACTTTGTCTGGAACTCTTCCAGACTGGGAGCATCCAGTTGGGGTATATCACAGGCAGATGAAACTCGTGTTAATGGCTCTAGAGTTGGAAGTGTTTCGGAACTCGGTGCTGCGGCTCCACCCTTGTCCAGATAGTCCATTAAGGCAACTTTCAGTTCGCTCCAGTCCTCCAAGCAGCCCAAGAGTTGCGCCTCATCCAGGATTTCGCTGCATGCATCCTTCTGGGCAGGAGTAGTGCTCTCCAGCAGAAGCAAAAAAGTAAACAAATAAAAGTTGTTGAGCATTCTATGGAAACTGGGTTCCTGGAGCTGACGAAGCTGCTCCCCTCCTGGGCGGATCTTGAAAATGTGGTCCAGGATGATGTGGAGGCGCGCTATATACTCTGTCTCA
>NY85Male_Carcass_9_1 
GTGTTTGATGTGGCCGGCGCAGTGACTACATAAAATATTCGCATATTTCATCACGGCAGCGATTTAATTATTGCTATTTAAAGCGACAGACGAAAAAGGTGAAAATCGAAGAAGCGAAAATCGAAAAAACGAAAAAGGGAATTAATTAAACACTAAAAATGAGTTTGGTGTGGACTTTGATCGCCGGATTTCTCTATGCGGAAATCGCACTGGTGCTCCTGCTGATCTTGCCGGTGGCCAGTCCCTACCGCTGGAACCGGTTCTTCAAGTCCAAATTCCTAGCGATGCTGGGACAGCAGGCGCACATATACTACCCACTGATCCTGGGATTGCTGGTCATTTTCCTGCTGGAGTCCATACGCGAGATGAGGAAGTACTCAGGGCTGCAGGAGTCCAACGAGGTGCACCTGAACGTGGAGATGCAGCACAGCATGAAGATGTTCCGTGCCCAGCGCAACTTCTACATCACCGGATTCGCCATTTTCCTGCTGCTGGTCATCCGGCGATTGGTGAACCTGATCTGCAACCAGGCCAATCTCCTGGCTCAGAGCGAGGCCTCCATGAAGCAGGCACAGAGCGCCACTGCCGCCGCACGCTCCCTGATGGATGACAAGAAGACCGAGAAGGCCAAGGAAGCCGGCGAGGATACCACTCTCATCGAGCTCAACAAGCTGCGCGAGCGCGTCCAGGAGCTGACCTCTGAATTGAACCGCGAGAAGAAGGACAAGGAGGCGGTTAAGTCGCAGGCGGAGAGCATCAACCGCGAGTACGACCGACTCACCGAGGAGTACAGCAAGCTGCAGAAGAAGATAACCATCGGCGGAGGCGGAAACAAGGATGATTAAGCTCGAACTCTCTGGATCCAAGTCCAACATTTAAATAACGATAAGACTTATAAGCATGGCGGTGGGGCAGCGAAAGCAGGCACATTTAAAAAGATTATAACGATTTCAAATCGATAAACAGCACACACATCTTAATGTTAATCCTCATTCACACAACTCTACCATTTGTTAGTGATAATGGGGTTTATTGATAATGGTTCCCCCTTTACGTTCGTTTCGCCCGAAGTTTTGTATTTAATTCGTATGTGTTAAGTTTTGTTTGCCACAGTAACACACCCAGAAGCGTCGTGGCTATTAAAAGAACAACCAAAAAGTACCCTCCAGTTGTGATCGATTCGATGATTCATCTGCAGCCGCTTAGTCCACATCATGGCTGATAGCACACGGCAATGACGTCAGACGCAACCTGTTTGTTTACTTGGAGGTCAATCGACGCTTAGAAATCGCAGGCATTGCTTTACTCGTGTGAGAGTAGAGTGTTTCATATGTTTCGCTGATAATTACCCAGAAATACCATCTAATTCGTATTAGCATAATGATAACAAGTTTAATTATTAAGTGATCAAATGTAGTCGTTGTTTGATGTGGAGTAATCCACGTAGACAACTTTGGTAAACTCTAGACTTCAACCTTAACTTAAATATGAATCTTATTTCACTAGAATGCTTACTCCCACCAGAAGCTTACTGAAAAGCTAGGAGCTTCAGATCTCACGTAGTGCCACCATTTGGGGGGCATGTACAAACAATCACCGGGCTGCAGGAGCAGCTGGTAGAACTTCACCTTGGCCACCAAGGGATACGTGTCCGCATCCAGTTGAGCAGCATCTATGCGCGCTGTGTTGGCTAGGAACTCACTTTCGTGGGGATACAGGTTGGCTGTGTCTTCGGGCGCAGCTAGGATGATCCGCTTGGAACCAAATACCTGGCACAGTAAGTTGTGCTTGGGATCGTAGTGCATGGGCGAAACGGTTCCAGCTGGTCCCAGCCAGGCTTTGATGTCCACAGCTCCTGGGGCATCGCCGTCGCTAATGGTACAGTAGTCGGGTATGGATATATCCTCCTTGAGGGCGGATATCTGGGAGAAGAGCTCGTGCTGGGCGAGATACTCAATATTTTGGTCAGCCTTGCTAGTATCCTTTCCGAACTGCCTGCTCAGGAAATCGCGGATCTTCACCAGCTGCTGGGACCACTCATCGCTGGCATAGTTGGAACCTATCTCAATGGGCACCGTGCGATTGCCGGCCACTTGGAGAAGGTAATTGAGATCCAGCCACTTGTGCAGAGCAGGCCAATGCTGGATGGTGTTTAGGAGGAGTGTGGGCTGTCCTGCCTTGAAGCACTTTGTCTGGAACTCTTCCAGACTGGGAGCATCCAGTTGGGGTATATCACAGGCAGATGAAACTCGTGTTAATGGCTCTAGAGTTGGAAGTGTTTCGGAACTCGGTGCTGCGGCTCCACCCTTGTCCAGATAGTCCATTAAGGCAACTTTCAGTTCGCTCCAGTCCTCCAAGCAGCCCAAGAGTTGCGCCTCATCCAGGATTTCGCTGCATGCATCCTTCTGGGCAGGAGTAGTGCTCTCCAGCAGAAGGAAAAAAATCTTGAAGCAGCAGGCTATGGCATATATCTTCCTTGTGGCCAAGGGAACCTGGCTGAAGTGCCCTGTGTGAATGCGTTCCCAGCTCCTATCCACCAGTGCACCAACTAGATATCCGGTTTCCTCCTCGCAGGAATCTCTGCTAGACTGGATGTTTGCCAAGTGATCCGCGGCTCTTTTGAGTA
>NY85Male_Carcass_9_10 
GTCTATGAGGCATTATAATTGTTGATATTGGCGCTCTTGCGCTCCGGGCATTGTCCGACGAAGTGTCCGAACGCTCCACAAGCGTAGCAGGATCCGGGCTCTCTCTTCGGCTTCAGGCACTCCTTGGCGAAGTGTCCTTTTGAGTTGCAGTTGGCGCAACGCAAATCCTTCTTAGCTGGGCCTCCTTCATAGAAGCGTTTTGGCGAACTATTATCCGGCTTGTGCTTTGGCAGACGTACTTCCGAGAAGGCTCTCAAAACCTGCATCGGTTCGGAAAAGCACTGTATGCGGGCCTGATTGCGTAGCGCTGGTGCCGGAATTCCTTCGATAATGTTTTCCAGGAGTTCCTCCAGATCGATGTTGATATCGTTGGCCAGCATCATCTTGTCCTCGAAATAAGCCGCAAATTTCTCCTCTGAACGCCATTCGCGCTTTTGGAATGCGCTCCTCAATTCTCCTTTGGACATTTTGACCCCAAATGACACAATTAACTGCTTACACAGCTGATCGGTTGACTCCAGAATTCGCGTGGTGTTTGCGTGCAGCCAACGTTGTGCACTCCCTTTCAGCTTGGCAATTAGAAGCATATGCAAGCAGACGTCGTCCAAATTGTAGATCTTGCCGATGTTCTGGAACTGTGTGACCCAATTACGCACACACACGCTGCCGTCGTACTCCATGGTGACCTCTTTTGCCAAGGCGAGCGCTGCTGCTGGCGATTCCAAGAGTTTGTTTACATTTGTACTCTGGCGTTGATCGTCACTGCTAGTGGTCTCCTTTCCAACACTGGTATCTCCCCCGATCATGTTATCGGCAGTGATGGTCACTTTGGTGCTGTTAGCTTTAACATTGGTGCTGTTAGCGCACATGTTAACATTGCCATCATTTTCAATGTTATTTTCGATGACGTCATGGGCTTGCCCAGCATGAACGGACTTGTTCTTGTTCGCCTCGTCGATTTCTGTGTAAATGCTCTGCAACACGGCCATGTTTGCATCTATTTCGTCACGAATTTTCTGCAGGGTGGCTTTTTCGGCATCCACTAGCGATAACTGCTCCAAATCCAGACTTTCTAGGGTCTCTGACGCCGCCGATTGCGCGTCTAACGGGGTCGCTGGTGTGTCTCCCTCTTGCAGCTCTCGTTGTGCTAGCTGCGATGCAGCTCCATCCGTTGCTTCCGTTGCTGATCCGTTGTTTGACGGTGGATCGCCACGTTTTTCCGGAGAAATGGCTTGAAGACGCCCTATCAACTCCGCTTTAGTGCCGGAAGTTTGGCGTCCAAGGGCTCCCAACCATTTTTTTAGTTGTTGCACCGAGAATTGATTTAATATGGTGTCAGGCATAGTGAGTAATGACCACTTCTGATGTTGTAAACGCTCGAAATACCTCCGGTGCGACGATTTGCTTAGTACAGTTCTTCTTTATTCGCGACTTTATTCTTCAAGTACCAGCGACCGAATGCCGCGCTTTGCTTCTTCGTTTTTCTTATGCTCTCTCATGCGTGAGAGCTAGGTGTATGTACATTGTTATCTCTTAAAGCTAACTTATAAGTAAGAGCGGGACAACAGTATTGTCCTTACTTATAACGGGGATATGATCGCATACTTCTCTCTGCCACCATGGGCTTCATACGTTAACCTAAACTACTACATGATACATACATGGTACTGTGGGCCTAAAGGGTATCTATCCTACTACATTAGCATTATGCCAGTAGCGTCGCACTACCTGGGAATTTTTTTACGATCGCTTTTATGCTGCACTGTGCCGAACAATCGAAAAGTCAAAATAAACAGAATTGAATTGCACGCAGCGAATGAAGTTGTAATACCTGAGACCTGAGCGACCTTGGCAAATGGGAATCCATCGTTCTACCTTACCTTGCCCTAACCCTCGAATTCTCACTTCCTTACGACCTCGTCCTTTTCCGCCAGCAGGAACTCGGGCTAAGGTACTTCTACTCCTACCTGAGGGCCTGAGAATGGGAATCGGCGCATTGTACACACACTCGAGTGATTAATTTCCTGTTTATGAGCAGTTCGCTTCGCCTTGTTCTTTGTTGTGCGGCTTCTTTGGCCAAGGTTCGAAGGTTTCCCTCCCTCAATGAAACGCAGTTTCGGGACTCGGATATTTGTTCCTATGTGCTGGGTACACTGTGAAAAATAATGTATTTCTTCTTGCAAGGCTGAATCAAATAACTTAAGCTGATCACAAACAGCAGTAAAAAATATGGTATTTAAGCGTAATAATTCTATGAATTTTTTAAAGACTTAACTACTTCAGTTGTGATTAAAAAAAAAGCTACTTATTGCTCTCTCTGGTTCTGAAGACTTAAGAGATACATATAATACAAATCGATTATTGTGAACAGATCTAAGCCTGTCTCTTATACACATCTCC
>NY85Male_Carcass_9_11 
GCTTGATCGATTCGACGGGACTACCCTTGGAGAGCGCCGTTCGTCCTTCCGTAGAGAGCAGTGCCAACTTGGGCGTGAGTTCCACCCTTCCGTAGGCCAGGCGCTTAGCGGGATTCAAGGTGATTTCAGGCAGCGGAAGGAACTCTCCAATCACAGCCTTGACAAGGTCGTACTTCGTGGTGACGCCACCGGCCTCGTCCATCACCGCATCGTAGTCGTAACTGGTAATGTCCGCCGCATATCCGATGCCTCCGTCCAGGTTGTAGTTGGCACCAGCAGTGAAGCCGAAGTTTGTGCCGCCGAAGAACATATAGAGGTTAACACTGGCGTTGTAGCTCAGAATTGTCCTTAACGCATTGGCCACCTCCTGGCCATCACGCCTTTGGTTCTGCTCCTGCCAATGGGTTAGCCAGCCGGGATAGAACTCCGAGTTAACCAGTGGACCAGTGGGCTGCAGGGCACGCAGCATTGCCCAGATCTTGTCAATCTCATTGATGCGATCGATGCCGAAGTCAGTGGTGGCGAACACGTTCTCGATTTTGCCGCAGCTCATCTTCTCGTTGGGTATGTCCACCGTGAAGAGCAGCGCCTTGCCGGACACATACTTCTCCGTCTCGTCTCGCAGCCAGTTGAGGTAGTCGTGATCGCAGGCATAGTCCCCGTACTCGTTCTCCACCTGCACCATTATGATCTTGCCGCCGTTGCCCACGAACAGGTGCTGGAGGCGTGGCATCAACTCCGCATACCACTTGCCCACCTCTGAGATGTAGTTGGGGTCGTTGGTCCGCATCTTGATGGACGGGTATTTGGCAAACAACCAGTGGGGAAGACCACCATTATCTCGCTCAGCACAAATGTAGGGACCTGGCCGTAGAATGATGTAAAAGTCTTCTTCCTGAGCAATCTCCAGAAACTTCACCACATCGGCAATGCCCTCCCAGTTGTATTCTCCATCGTGGGGATTGTGTAGCGACCATTCCACATAGGTATCCAGAGCATTGAGACCAGATGCCCGCATGGTGCGCAACCGACTTCGCCAGGACTCGGGCACAGCGCGGAAGTAGTGGAACGATCCAGAGACGTAGCGGAAGGGCTGGCCATCCAGCATGAACGTGTTGGCCTCATGGTCGATCGCAAACCTTGGCTGGTCCTGTGAAAAATCCACATTTAAGTCAGCCATCAGTTTGAAAATTGCCTCGAAAATAGTCTTTTGTTTTGCTGGGAATTGATTTTATTGGGACTGTCACTTAGGCTACACAAATAATA
>NY85Male_Carcass_9_12 
ATAGATCATTAATGTGCATTCCAAAAAAGACTGTGTGACGAATGCGAACTGCGACTCACCTCGAGGTTTTCGGTGCCACCGCCCAGTCCCACGCAGAGCCCAACGGTGAGGGCCATCACTGCAATTATCAGACATCCACTTACGGCCATTGTCAGCTTTCGATTGCCGCGACAGCCGTTCATGTTGAAGACCCGACTTTGGAGCTTGAAGTAAACACTACAAATGTAT
>NY85Male_Carcass_9_13 
GGAGATCGTCGGCAGCGTCAGATGTGTATAAGAGACAGGGGAAGTAGAGCGCCGTGGGATGCTGGAGGTTGGCTGCTACCGCGTCAGCGGTTCCGCTTCTGATTTGGCGAAGCTTAAGAAGGCCTTTGAATCTGGTAAATAGACGGCTCTGATCGGTAACCATGTCTTATTACTAATTTGTCGTTTTATTTTATATTCTTCAGATGCCTATGAGGCGGAGCAGTTGCTACGCGAGGTGGACATCCATTCCTGTCTCTTATACACATCTGA
>NY85Male_Carcass_9_14 
GGAGATCGTCGGCAGCGTCAGATGTGTATAAGAGACAGGCCATGCAGAAGGGCATGAAAACTGAAATGGGTTCATATCTTATGCGTAACACCAACGATGAAAGTTTGCTGGTTGGAGACCTGTACATGGGTGTCCAGGGATTGGAGGGACTGGAGCAGGCGGACGACCTGTACATCTGCGTCGAGGTGGACTCATATGGCCACTATTTCCGCAAGGCCACCACCAAGATGATATGTCGCAGTCAAACGCCGCTTTGGAACGAGAGCTTTATGCTAGAATTAGAGGGCAGCCAGAATGTGCGCATTCTTCTGTATGAGGCCAAGGAGCGGCCACTTCTTAGAGCCAAGCACATACTTAAGTTGAGTCTTAGTTGGCTGACAGAAACGACGCAGCCGAAGTCAATTAAACTTAGTGATACCTTAGAGCTCGGCTGTAGCTTCCGTTTTATTCCAGGCGAGCTCTGCCGCGGCAACACTAAGCCAGGAGCCCTCTTTGGTGCCAAAATGAGTCAAGTATTAAAACGTGAGAAACGCGACATTCCGTTCATCATAGGCGCCTGCATTCGGGAAGTAGAGCGCCGTGGGATGCTGGAGGTTGGCTGCTACCGCGTCAGCGGTTCCGCTTCTGATTTGGCGAAGCTTAAGAAGGCCTTTGAATCTGATGCCTATGAGGCGGAGCAGTTGCTACGCGAGGTGGACATCCATTCGGTCACTGGCATTTTGAAGACTTTTCTAAGAGAGCTCCCCGAGGCCCTATTCACGGATCAGCTATATCCACGATTTTTTGACACATTCAGCGCCTTTAGCAACAAC
>NY85Male_Carcass_9_15 
ACCTGCCTGGGGCAAATACTATTAATTCATTGGAGGTAACCGCCTTCATTGTGGCCATGCAGAAGGGCATGAAAACTGAAATGGGTTCATATCTTATGCGTAACACCAACGATGAAAGTTTGCTGGTTGGAGACCTGTACATGGGTGTCCAGGGATTGGAGGGACTGGAGCAGGCGGACGACCTGTACATCTGCGTCGAGGTGGACTCATATGGCCACTATTTCCGCAAGGCCACCACCAAGATGATATGTCGCAGTCAAACGCCGCTTTGGAACGAGAGCTTTATGCTAGAATTAGAGGGCAGCCAGAATGTGCGCATTCTTCTGTATGAGGCCAAGGAGCGGCCACTTCTTAGAGCCAAGCACATACTTAAGTTGAGTCTTAGTTGGCTGACAGAAACGACGCAGCCGAAGTCAATTAAACTTAGTGATACCTTAGAGCTCGGCTGTAGCTTCCGTTTTATTCCAGGCGAGCTCTGCCGCGGCAACACTAAGCCAGGAGCCCTCTTTGGTGCCAAAATGAGTCAAGTATTAAAACGTGAGAAACGCGACATTCCGTTCATCATAGGCGCCTGCATTCGGGAAGTAGAGCGCCGTGGGATGCTGGAGGTTGGCTGCTACCGCGTCAGCGGTTCCGCTTCTGATTTGGCGAAGCTTAAGAAGGCCTTTGAATCTGATGCCTATGAGGCGGAGCAGTTGCTACGCGAGGTGGACATCCATTCGGTCACTGGCATTTTGAAGACTTTTCTAAGAGAGCTCCCCGAGGCCCTATTCACGGATCAGCTATATCCACGATTTTTTGACACATTCAGCGCCTTTAGCAACAAC
>NY85Male_Carcass_9_16 
GAGATGTGTATAAGAGACAGGTATAGGATTCCTGCCTGAGCCATAACGTCGACAGTGCTGGCTGCCAGTGGATCCTTTTGCTTCACCTGCGTTTGGCCCGGCCTAAGCAAGGTTGGTCCAAACACCATTGCCAGATTGTGCAACGACATCTTGTTGTCTGCCTCCTTTTCGTGGACTCTTATTAAATGATCTAATATCGAAGTGATGGAGGCTTTGTTGGCCTGTGGCAACTCCTCAAAAACTTTGAGAAGCTCGTTGATTCGTATGGATTCGTTGTTGTTGCTAAAGGCGCTGAATGTG
>NY85Male_Carcass_9_17 
GTCAGATGTGTATAAGAGACAGAAGCAAGGTTGGTCCAAACACCATTGCCAGATTGTGCAACGACATCTTGTTGTCTGCCTCCTTTTCGTGGACTCTTATTAAATGATCTAATATCGAAGTGATGGAGGCTTTGTTGGCCTGTGGCAACTCCTCAAAAACTTTGAGAAGCTCGTTGATTCGTATGGATTCGTTGTTGTTGCTAAAGGCGCTGAATGTG
>NY85Male_Carcass_9_18 
TATTTCCATATGTAACTGTGTAAACGGCTCACGAAGTCCTAATCCTTCTTGATGCGTGCCTGAAGAAAGCAGTATAGGATTCCTGCCTGAGCCATAACGTCGACAGTGCTGGCTGCCAGTGGATCCTTTTGCTTCACCTGCGTTTGGCCCGGCCTAAGCAAGGTTGGTCCAAACACCATTGCCAGATTGTGCAACGACATCTTGTTGTCTGCCTCCTTTTCGTGGACTCTACAATAAGTCATGTCAAATAAGTATATTTTTGACATCCATGTAGCTAAAAGAAACAAACCTTATTAAATGATCTAATATCGAAGTGATGGAGGCTTTGTTGGCCTGTGGCAACTCCTCAAAAACTTTGAGAAGCTCGTTGATTCGTATGGATTCGTTGTTGTTGCTAAAGGCGCTGAATGTG
>NY85Male_Carcass_9_19 
TATTTCCATATGTAACTGTGTAAACGGCTCACGAAGTCCTAATCCTTCTTGATGCGTGCCTGAAGAAAGCAGTATAGGATTCCTGCCTGAGCCATAACGTCGACAGTGCTGGCTGCCAGTGGATCCTTTTGCTTCACCTGCGTTTGGCCCGGCCTAAGCAAGGTTGGTCCAAACACCATTGCCAGATTGTGCAACGACATCTTGTTGTCTGCCTCCTTTTCGTGGACTCTTATTAAATGATCTAATATCGAAGTGATGGAGGCTTTGTTGGCCTGTGGCAACTCCTCAAAAACTTTGAGAAGCTCGTTGATTCGTATGGATTCGTTGTTGTTGCTAAAGGCGCTGAATGTG
>NY85Male_Carcass_9_2 
ATGGCAAGCTCGTGGTGGTTGCGTATCTCAAAGATATACAAGGTGGGGTTGCCCAAGGTTTAATCTTGATTGACTGGCAGATTATATCTGACCAATGGATTCTTTCTATAGCGCGCATTTAAGATATTAATTTTACAGGGTGCTTTCTTTAAAAAAATATTCCTAATTTATATACGAATTAAGGTTTGTTTGCAGGTGAAAAGAACAAAGTATTTGAATCGAGTTTATTTAACTTTGAACAATTTGGGCTTCTCTTAAGCTCTTAGTTTGAATCGAACTAAATAATACTTTAAAAACATGAACAATGACTGCAGTGTGTCTCTTTAGCGTTTGTTTCATGGAACTGGAAATCTAAAATCTAAAAAACTTACCAAGTAGGTGGGCGATTCTGGCATGAAGAAGAAGATGACGCCAAAGACGAGGGGCAAAATGCCACAAATGACGCTCAACCAGAATATGTTCACACCAGCTCCGACGGCATAGACGAACAGGATACCAATGGTTATCATCAGCTGGAAGAAGCTGCCCAGCGTTCCGCGAATTTCCTTCTGGGCAATCTCACCCGTGTACATGGGAGCGGTCACACAGAAGGCTCCACCGGCGATACCGAGGATGAAACGGGAGGCATACAGCATACCCAGATTGGACGCCCAGATGAGCATGGCCCAACCGAGGATGAAGGGCAGCACCAGCAACAGCATGGTCCACTTTCGGCCAATCATATTGATCAGGAAGCCAATGGGAATGCACACACAGGCGGCACCCAGCGTCATGGCCGATCCCACCCACGAAAACTGATCTGCGTCAATGGGGAAATCGTATCCTTCCTGGTCGTGCACGATCACCGTTTCGGCCGGCGATGTCCAACCCAGGACGGTACCGGCGGCGAAGGCGCCACCAGCTGCAGCCAATGCGGCGACATATTGCGGCCACTTCTGGGCGTTATTCGAAGTCGACGTATGCACCATGTTGTCCAGTAGATTCTCCTGATCCTGCAATGGACGAAGGCTTTGATAAGTAAATGTTGAATTTACTAGTAAAATTTTAAGTACTGGTTGGCTATTCTGCAAACACTTCTACGTATGTGTAGTTAATAGGACAACAGGATCGTTGTCCTTTATCGGCATATTTTGTTTAAGATATAAACTGATTCAGTATGCATATTTAAGTAAATGTACATTTATCCTTATTTTACCTAATACGTTACTTTTTACTTTTAATTAGATCGTTCTGCGCTGACCAACTGAATTAGACTGGGGGCCAGCAATTAGCTACCTACAAGTATTATCATGCCACGGTTCTTGATAAGGTCAGAACCCCCAGCTCAGTGATTAGGACATTTATTGGAGGTCCGATAGTGGGCACTTCGTCAAATGC
>NY85Male_Carcass_9_20 
ACCAGCGGATGGCTCAGCTGATGGAACACCTTGACCGCCGGTGTCGGCGATACCGATTGCTGCGGGAGTAGTTGCTGCTGCTGCTGCTGCTGTTGCTGCTGCTGCTGTTGCATCACCATCATGCCGCCGCGGTGGGTCATCATCATCATCATGCCGCCCACCATCATGCCGCCCATCATCATCATGCGGCAGCAGCAGCGGCGGCAGCAGCAGCAGCAGCCGCGGCAGCAGCAGCCCACCATCATGCCGCCCACCATTTGCTGGCGGCCAATGGCATGGTACCCCACCCCCTGGCCGCCCATCCACACTTGCATGTCCCGGTGGCAATGCATCCCCAAATGCAGCATCCCAAGGAGCAGCAGCAGCAGCATTTGCAGCAGGTTCCAGCCGGTTCTTCCGCCGCCTCCTACCAGGGATCGCCACAGCTGAGCTTGGGTGGACATTCTGGCAGTTCCAGCACTCTGCTCCAGCAGCCCCATCAGTCGCCATCACTGTCGGTGGCCAGCAATGGATCGTGCCAGCAGCCGCTGGAAAGCAATGGAGGAGGAGCATCCGGCAATGGCATCCAGAATCGAAACAATAACCACTCCGTGGGACAGTACAGCAGCGCCACTGCACCGCGCGTCAAAAAGAGCGGCTACAACGCCCCTCGATCGGTGGTGCTGCACCGAGCCAAGCGCGGATTTGGCTTCATATTGCGCGGCGCCAAGGCAAGTTCCCAGCTGATGCAGCTGCGCCCTTCGGAGCGCTTCCCGGCGCTCCAATACCTGGATGATGTAGATCCGGGTGGAGTGGCGGACATGGCAGGACTTCGTCCCGGTGACTTCCTGCTGACCATCAACGGCGAAGATGTTAGCTCCGCCTCGCACGAACAAGTGGTCGAAATGATCCGTTCGGCCGGCGCTTTGGTCAACTTGACGGTGGTGTCGCCACAGTTCCCCCACCAGATGCAGGCCAGTGCTCAGTATCTGCCCAGTGGAGCGCGTGCGGGCAGCCACCATTTGAATAGTGGACCAAGTACTCCTCAAAGCTCACACCGTCAGTGCGCCACGTTGCCGAGGAAGATGACCGGTCCGGGAGCAAGTGGTCCCTCCTCCTCCTCGGGAGGCAGTGTGCGAATGGCTCCGATGCCACCACGCAGGGATCCCAAAACCACGTTAAGTGTGGGCAGAGCCAGGGCCAAATCCATGGTTGCTGGTCTGGAGAACGGTGGTGAGAAGGAGGACGATTTGCCGCACACCAAATCCAACTCGGTGGAGTCGATTGCAACGCCCACACCAACCGGTATCCAAACCGGACCCGGAACACCCGTTCAGCTACGCACGGCCAGCATTAAGGCGCGACCCACATCCAGTAGGATCACGGCTGCCGAATTGGAGGAGCTATTCCAGCGCCAGCAGGGCGAGGGCAGTGCGGCGAACGCCAGCCGCTATGCCACCATGATGACCAGCTCCCGTTTCCAGTCGGGCACGGACAGCGGTGCAGCCACTCCGCCTGCATCCAATGGATCTCCCATGAGGAGTGGTCCGCTGGTGTACGGCAGTGTGGCTGAGATGAAGCGTAAGACCGCGAGGAGCAAGCATGGCAGTGGCACGCTTCGTGGAAAGCCCGTAGCCACACCCACAGTCGGCCCAGGTGGAGTGGGCGGTGGTCGTGACCTCAAGCGGTTCCATTCCACACCCGACTTGCATGGTCCTCAGCTGCACGGCTCTGCCTCATCCATTTGGCAGGCATCTGGCAAGGGTCACCACTCGCAGGACGATGTGGCCACGCTCCATGCCTCACTGCAACGCTTAAACTCTAACCAAGGAGAACTAAAACTAGGAGGATTAGGAGCAGCAGCTGGTGCAGGAGCAGGAGGAGCGGTACTGCCCCCGCCCAATCACCCACCTCCACCACCTCCAGTGGGTCAGGTTGTTAAAGTAGAAACACGCAGCAGTGTTTCGGAGTATGAGAGCACCATCTCTTTACAACAAAAATTAAAGAAACGAACGGAAAACGATGCTGTGACCAGTGCAGCCATCGATGGCGTCCAGAGCAGCTTCAATCCCTCGGCAAATGCCAAGATCTATGCCTCGCCGCAGGAACTGCGCAACGTGATGGCCTGGAAGTTGCGCCAGGCGCAGGAGAAGCCATCGCAGGAGACATCCGCTGGATCCCAGCAGCCAGTTAGTCAGTATGCTGCTCCCACGCAGATGCGACCAGCACAACAACAACCGCAGCAACAGCAACAGCAACAGCAGCAGCAGCAGCAAGCACAGCAGCCACCTACAG
>NY85Male_Carcass_9_21 
GTCAGATGTGTATAAGAGACAGCCCCCTGGCCGCCCATCCACACTTGCATGTCCCGGTGGCAATGCATCCCCAAATGCAGCATCCCAAGGAGCAGCAGCAGCAGCATTTGCAGCAGGTTCCAGCCGGTTCTTCCGCCGCCTCCTACCAGGGATCGCCACAGCTGAGCTTGGGTGGACATTCTGGCAGTTCCAGCACTCTGCTCCAGCAGCCCCATCAGTCGCCATCACTGTCGGTGGCCAGCAATGGATCGTGCCAGCAGCCGCTGGAAAGCAATGGAGGAGGAGCATCCGGCAATGGCATCCAGAATCGAAACAATAACCACTCCGTGGGACAGTACAGCAGCGCCACTGCACCGCGCGTCAAAAAGAGCGGCTACAACGCCCCTCGATCGGTGGTGCTGCACCGAGCCAAGCGCGGATTTGGCTTCATATTGCGCGGCGCCAAGGCAAGTTCCCAGCTGATGCAGCTGCGCCCTTCGGAGCGCTTCCCGGCGCTCCAATACCTGGATGATGTAGATCCGGGTGGAGTGGCGGACATGGCAGGACTTCGTCCCGGTGACTTCCTGCTGACCATCAACGGCGAAGATGTTAGCTCCGCCTCGCACGAACAAGTGGTCGAAATGATCCGTTCGGCCGGCGCTTTGGTCAACTTGACGGTGGTGTCGCCACAGTTCCCCCACCAGATGCAGGCCAGTGCTCAGTATCTGCCCAGTGGAGCGCGTGCGGGCAGCCACCATTTGAATAGTGGACCAAGTACTCCTCAAAGCTCACACCGTCAGTGCGCCACGTTGCCGAGGAAGATGACCGGTCCGGGAGCAAGTGGTCCCTCCTCCTCCTCGGGAGGCAGTGTGCGAATGGCTCCGATGCCACCACGCAGGGATCCCAAAACCACGTTAAGTGTGGGCAGAGCCAGGGCCAAATCCATGGTTGCTGGTCTGGAGAACGGTGGTGAGAAGGAGGACGATTTGCCGCACACCAAATCCAACTCGGTAGAGTCGATTGCAACGCCCACACCTACCGGTATCCAAACGGGACCCGGAACTCCCGTTCAGCTACGCACGGCCAGCATTAAGGCGCGACCCACATCCAGTAGGATCACGGCTGCCGAATTGGAGGAGCTATTCCAGCGCCAGCAGGGCGAGGGCAGTGCGGCGAACGCCAGCCGCTATGCCACCATGATGACCAGCTCCCGTTTCCAGTCGGGCACGGACAGCGGTGCAGCCACTCCGCCTGCATCCAATGGATCTCCCATGAGGAGTGGTCCGCTGGTGTACGGCAGTGTGGCTGAGATGAAGCGTAAGACCGCGAGGAGCAAGCATGGCAGTGGCACGCTTCGTGGAAAGCCCGTAGCCACACCCACAGTCGGCCCAGGTGGAGTGGGCGGTGGTCGTGACCTCAAGCGGTTCCATTCCACACCCGACTTGCATGGTCCTCAGCTGCACGGCTCTGCCTCTGTCTCTTATACACATCTGAC
>NY85Male_Carcass_9_22 
TTGTACTTTAATCTCTAAGTTTATATTCCTATTAGTCCACAACAATAAATATATTTCACAAATACAGATGAAAATGTAAGACCCTAGCTCAACAGAATTCGGATCAAACCTCAATCCTGTTCCTCGTCCTCCTCCGAGGCAGCGCCATCCTCAATTTCTTCGGCCATTCGCCGTTGCACCTTTTGCCGGACGTTGGCATCCTCGACCAGGTGCGCTGGCTGGATGTAGGTCTTGTTGGCACAGCCGAGCACCGGACATAGGATGCCAATGTTGTCCTTGATGATCAGCATCACCGAGTCGCGGTCGTAGATGTGGCCGCACACTTTGTTTCGCACGGGGTTCTTCATCAGCGCCTTGGACCAGGGATCATAGAGCGAGAAAATCTCGCCGCCGGTCTCTTCGATTCCTTCGACGATAAGGTCCTCATCCTGGTCGGTGCCATTCGCCTGACCATTGACCTCAGCACCTAGCTGGGCAGCTGCAGATTTCACAGTTTTCTTGAAATTCTTAAACTCGGCTATGTTCTTGACCTGTCTCG
>NY85Male_Carcass_9_3 
GGTTACAACATATTAAATATATTGATATATTTTTATTTTACTCGGTAGTTTACATTTTTCCATAAATACTATATGCAAGTTTAACAATGATAGACGGGATTTCTTTATAGCTTTCAGCGATTATAAAATTAAATTCAAATATCGGTTGGAAAATTATTTTAAAATGCGTATATTTTGGTTTTACTAAATAAAATATAAACATCTTCCTCTCGCTAACTGTGCATAAATAAATATATTGGCAAATGGCGTGGCTTATAACTTAAACGAGCTATGCTAAGTGAATCGACTGAATGCTTTTGGAAATTTAGACCCAAACAGCTACACATACATAAAGTTCATATACATAGACATACAATATAGTACAATTAGATTAAGAATTATCGAACAAATGCTTGCAAACACCGTAAAAATCCGAACAAATGCAAGTATGCCTTAAAATTTTGTAAAACACATTTCGTTGGTTGAATGAATAACACTAAATAAGCATACATACATTATATGGATATATATAGGTATGTATATATGTTTTTTCTTAAATTGCTGTTGTCTTTTCTATGGCTGCAAAATAAAAAATATCGCGGCTTTTCTGCAGTTGACCTTCAGTCTTCGCTCTTAGTTATAGTTTCCTGCAATTTTCTTCATCTTTATCTGAATCTGCTATACTTAACCGAAAATCTATGCGGATATTAAATTCTATAAACAAATTCTTCCATCAAAAACGCCAAAAGACTTGCACTAAACGCGAACTTAAATCGAACGTATATTAACAGCAAGTTAACAGTGATTTCCGGTCCGTCTTTCGCCTTCCGGTTTGCAAATTGCGATTTGCGTTTCTGGCTACACAGGTGGATATAGGTGTTCCTTTACTTTTCCGCGGGAATAGCTTCAGGAGTCGACCGGTTGCCAGCCAGCTCCTGCTGAATCTCATTAAGACTCTTGCCCTTCGTTTCCGGCACGGCGAAGAAAACGAATATCACTCCCAGAACAGTCAGACCAGCGAAGAGCCAGAAGGTTCCGCCAATGCCCATGCCTTCGTTCAAGTTCACAAACGTCTTGGTAACCACAAAGGCCAATAGCCAGTTGGATGTTCCGGCCAGCGATCCAGCGAATCCCTTAATGTCGGTGGCAAAGAGCTCTCCCATCATCAGCCATGGCACCGGTCCATAGCCAATCGAGAACATGATGATGAACAGACACAAGCTGCCCACTGGGAGCCAGCCCAGACTTGCCACTTGATTGATGTCCTGGTCCTGGAGGTAAAAGTACACTCCAATGGCGGTGGTGGAAATGGCCATGGCAATTCCAGAAGCCAACAGAAGGATGCGACGGCCCAGTTTATCCACAACCAGGGTGGAGACAAAGGTGGCCACCACCTGCATGATGCCGATGATGATCGTTGCCCACTGGGGTCCGATGCCAGTATTGGCTTCCTTGAAGATCCTCGAAGAGTAGAAAATAACAGCGTTGATTCCGCAAACCTGCTGGAAGAACATAAGACCCATGCTGATGGCCAAAGCCTTCCGAGTGACGGGACGGTTCAGGGCAGCCCACACGTTCACCTTGCTGGCCTTGGTTTCCCGATCGATTTCACGCAGCTCCGCCAGCTCTGGCTCGTAGTCGTATTCCTTTCCACGCAGCCATTGAATGGACTTGATGGCGTTCTCCGACCGATCTTTGGAAACCAAGTAGGTGGGCGATTCTGGCATGAAGAAGAAGATGACGCCAAAGACGAGGGGCAAAATGCCACAAATGACGCTCAACCAGAATATGTTCACACCAGCTCCGACGGCATAGACGAACAGGATACCAATGGTTATCATCAGCTGGAAGAAGCTGCCCAGCGTTCCGCGAATTTCCTTCTGGGCAATCTCACCCGTGTACATGGGAGCGGTCACACAGAAGGCTCCACCGGCGATACCGAGGATGAAACGGGAGGCATACAGCATACCCAGATTGGACGCCCAGATGAGCATGGCCCAACCGAGGATGAAGGGCAGCACCAGCAACAGCATGGTCCACTTTCGGCCAATCATATTGATCAGGAAGCCAATGGGAATGCACACACAGGCGGCACCCAGCGTCATGGCCGATCCCACCCACGAAAACTGATCTGCGTCAATGGGGAAATCGTATCCTTCCTGGTCGTGCACGATCACCGTTTCGGCCGGCGATGTCCAACCCAGGACGGTACCGGCGGCGAAGGCGCCACCAGCTGCAGCCAATGCGGCGACATATTGCGGCCACTTCTGGGCGTTATTCGAAGTCGACGTATGCACCATGTTGTCCAGTAGATTCTCCTGATCAGTCAACGATCACAGATTGCGAATTTTAACTGCAGTTCCCGCCTAAAAAACAAACACACGTGTTTTGTTGTTGCCCCTGCAGCTTCCCACTCGAATTCGTGAACTTGAATTGTCCTTTGAAGAGCGGAACTTTCCCTTCTCTCCTTTTTTTCGATTTCCTCTGTTCTTATTTTGCACAAAGAAAGTGCACGTAATTATATTAAAATATACAGCGGCGGACGAAATTACAGTTCACATTCACGCACATAAAACACACCGTTACTTGGACATGTACGACAAAATCAGTGGCTTATTCCAATGGAATCCTGCTGCGGGTTTCTGGAACAGAACCAC
>NY85Male_Carcass_9_4 
GGTTACAACATATTAAATATATTGATATATTTTTATTTTACTCGGTAGTTTACATTTTTCCATAAATACTATATGCAAGTTTAACAATGATAGACGGGATTTCTTTATAGCTTTCAGCGATTATAAAATTAAATTCAAATATCGGTTGGAAAATTATTTTAAAATGCGTATATTTTGGTTTTACTAAATAAAATATAAACATCTTCCTCTCGCTAACTGTGCATAAATAAATATATTGGCAAATGGCGTGGCTTATAACTTAAACGAGCTATGCTAAGTGAATCGACTGAATGCTTTTGGAAATTTAGACCCAAACAGCTACACATACATAAAGTTCATATACATAGACATACAATATAGTACAATTAGATTAAGAATTATCGAACAAATGCTTGCAAACACCGTAAAAATCCGAACAAATGCAAGTATGCCTTAAAATTTTGTAAAACACATTTCGTTGGTTGAATGAATAACACTAAATAAGCATACATACATTATATGGATATATATAGGTATGTATATATGTTTTTTCTTAAATTGCTGTTGTCTTTTCTATGGCTGCAAAATAAAAAATATCGCGGCTTTTCTGCAGTTGACCTTCAGTCTTCGCTCTTAGTTATAGTTTCCTGCAATTTTCTTCATCTTTATCTGAATCTGCTATACTTAACCGAAAATCTATGCGGATATTAAATTCTATAAACAAATTCTTCCATCAAAAACGCCAAAAGACTTGCACTAAACGCGAACTTAAATCGAACGTATATTAACAGCAAGTTAACAGTGATTTCCGGTCCGTCTTTCGCCTTCCGGTTTGCAAATTGCGATTTGCGTTTCTGGCTACACAGGTGGATATAGGTGTTCCTTTACTTTTCCGCGGGAATAGCTTCAGGAGTCGACCGGTTGCCAGCCAGCTCCTGCTGAATCTCATTAAGACTCTTGCCCTTCGTTTCCGGCACGGCGAAGAAAACGAATATCACTCCCAGAACAGTCAGACCAGCGAAGAGCCAGAAGGTTCCGCCAATGCCCATGCCTTCGTTCAAGTTCACAAACGTCTTGGTAACCACAAAGGCCAATAGCCAGTTGGATGTTCCGGCCAGCGATCCAGCGAATCCCTTAATGTCGGTGGCAAAGAGCTCTCCCATCATCAGCCATGGCACCGGTCCATAGCCAATCGAGAACATGATGATGAACAGACACAAGCTGCCCACTGGGAGCCAGCCCAGACTTGCCACTTGATTGATGTCCTGGTCCTGGAGGTAAAAGTACACTCCAATGGCGGTGGTGGAAATGGCCATGGCAATTCCAGAAGCCAACAGAAGGATGCGACGGCCCAGTTTATCCACAACCAGGGTGGAGACAAAGGTGGCCACCACCTGCATGATGCCGATGATGATCGTTGCCCACTGGGGTCCGATGCCAGTATTGGCTTCCTTGAAGATCCTCGAAGAGTAGAAAATAACAGCGTTGATTCCGCAAACCTGCTGGAAGAACATAAGACCCATGCTGATGGCCAAAGCCTTCCGAGTGACGGGACGGTTCAGGGCAGCCCACACGTTCACCTTGCTGGCCTTGGTTTCCCGATCGATTTCACGCAGCTCCGCCAGCTCTGGCTCGTAGTCGTATTCCTTTCCACGCAGCCATTGAATGGACTTGATGGCGTTCTCCGACCGATCTTTGGAAACCAAGTAGGTGGGCGATTCTGGCATGAAGAAGAAGATGACGCCAAAGACGAGGGGCAAAATGCCACAAATGACGCTCAACCAGAATATGTTCACACCAGCTCCGACGGCATAGACGAACAGGATACCAATGGTTATCATCAGCTGGAAGAAGCTGCCCAGCGTTCCGCGAATTTCCTTCTGGGCAATCTCACCCGTGTACATGGGAGCGGTCACACAGAAGGCTCCACCGGCGATACCGAGGATGAAACGGGAGGCATACAGCATACCCAGATTGGACGCCCAGATGAGCATGGCCCAACCGAGGATGAAGGGCAGCACCAGCAACAGCATGGTCCACTTTCGGCCAATCATATTGATCAGGAAGCCAATGGGAATGCACACACAGGCGGCACCCAGCGTCATGGCCGATCCCACCCACGAAAACTGATCTGCGTCAATGGGGAAATCGTATCCTTCCTGGTCGTGCACGATCACCGTTTCGGCCGGCGATGTCCAACCCAGGACGGTACCGGCGGCGAAGGCGCCACCAGCTGCAGCCAATGCGGCGACATATTGCGGCCACTTCTGGGCGTTATTCGAAGTCGACGTATGCACCATGTTGTCCAGTAGATTCTCCTGATCATGTGGGGTGGAGCTAGTGCGTCCATTATCGCTGGCTTTGACGATTTTGACCGGCTGTCTGGAGCCGTACTTGGCTCCATTTTCGGCGGATTCCAGCAGGTGGGAGCTCTCCTCGTTGTTGGAGCCGGACTTTTTGTTGGGCTCCTCGCCGCTGGAGTTGCTCGATGATGCGGTGGACATGGCGAAGGGATTATGTAAACTTCGGTAGGATTGCACAGTTACGATTGGGGGATATGTATTTCAATATTCTTCGGCGATTATCCGTTCGTTTCTAGCCGCTTTTCTCACTTGAAACTGCACTTTAGCTGGCGATATGATAATGTTGAGCAATGCGTCAACGCCTGAGAAATGTCCTTTGGCTTGCGTTTTTGTCCTTTAACACGTCGGCCACCCACGTAGCATGGAATACTTTAAGGCGCATGCGCATCAACAATCAAACATGTTGTTGTCCAAAAATGTATTTTTTTTTGTTGGCCCTTCTTTGCCCGTCTAATTAGCCAGTGAACTGGGTGATATGACACGAGTTGCGTTTCAGATATTTGGATATTTTCGGATATGTATCGGTTGATTCATCGATGTTTCCGCCGTGGCACTCGCGAGTATCTTATTTGTGCGCCGAGAGTATCTTTGTATCTTTAACCGCACGCAAC
>NY85Male_Carcass_9_5 
ATGGCAAGCTCGTGGTGGTTGCGTATCTCAAAGATATACAAGGTGGGGTTGCCCAAGGTTTAATCTTGATTGACTGGCAGATTATATCTGACCAATGGATTCTTTCTATAGCGCGCATTTAAGATATTAATTTTACAGGGTGCTTTCTTTAAAAAAATATTCCTAATTTATATACGAATTAAGGTTTGTTTGCAGGTGAAAAGAACAAAGTATTTGAATCGAGTTTATTTAACTTTGAACAATTTGGGCTTCTCTTAAGCTCTTAGTTTGAATCGAACTAAATAATACTTTAAAAACATGAACAATGACTGCAGTGTGTCTCTTTAGCGTTTGTTTCATGGAACTGGAAATCTAAAATCTAAAAAACTTACCAAGTAGGTGGGCGATTCTGGCATGAAGAAGAAGATGACGCCAAAGACGAGGGGCAAAATGCCACAAATGACGCTCAACCAGAATATGTTCACACCAGCTCCGACGGCATAGACGAACAGGATACCAATGGTTATCATCAGCTGGAAGAAGCTGCCCAGCGTTCCGCGAATTTCCTTCTGGGCAATCTCACCCGTGTACATGGGAGCGGTCACACAGAAGGCTCCACCGGCGATACCGAGGATGAAACGGGAGGCATACAGCATACCCAGATTGGACGCCCAGATGAGCATGGCCCAACCGAGGATGAAGGGCAGCACCAGCAACAGCATGGTCCACTTTCGGCCAATCATATTGATCAGGAAGCCAATGGGAATGCACACACAGGCGGCACCCAGCGTCATGGCCGATCCCACCCACGAAAACTGATCTGCGTCAATGGGGAAATCGTATCCTTCCTGGTCGTGCACGATCACCGTTTCGGCCGGCGATGTCCAACCCAGGACGGTACCGGCGGCGAAGGCGCCACCAGCTGCAGCCAATGCGGCGACATATTGCGGCCACTTCTGGGCGTTATTCGAAGTCGACGTATGCACCATGTTGTCCAGTAGATTCTCCTGATCATGTGGGGTGGAGCTAGTGCGTCCATTATCGCTGGCTTTGACGATTTTGACCGGCTGTCTGGAGCCGTACTTGGCTCCATTTTCGGCGGATTCCAGCAGGTGGGAGCTCTCCTCGTTGTTGGAGCCGGACTTTTTGTTGGGCTCCTCGCCGCTGGAGTTGCTCGATGATGCGGTGGACATGGCGAAGGGATTATGTAAACTTCGGTAGGATTGCACAGTTACGATTGGGGGATATGTATTTCAATATTCTTCGGCGATTATCCGTTCGTTTCTAGCCGCTTTTCTCACTTGAAACTGCACTTTAGCTGGCGATATGATAATGTTGAGCAATGCGTCAACGCCTGAGAAATGTCCTTTGGCTTGCGTTTTTGTCCTTTAACACGTCGGCCACCCACGTAGCATGGAATACTTTAAGGCGCATGCGCATCAACAATCAAACATGTTGTTGTCCAAAAATGTATTTTTTTTTGTTGGCCCTTCTTTGCCCGTCTAATTAGCCAGTGAACTGGGTGATATGACACGAGTTGCGTTTCAGATATTTGGATATTTTCGGATATGTATCGGTTGATTCATCGATGTTTCCGCCGTGGCACTCGCGAGTATCTTATTTGTGCGCCGAGAGTATCTTTGTATCTTTAACCGCACGCAAC
>NY85Male_Carcass_9_6 
ATGGCAAGCTCGTGGTGGTTGCGTATCTCAAAGATATACAAGGTGGGGTTGCCCAAGGTTTAATCTTGATTGACTGGCAGATTATATCTGACCAATGGATTCTTTCTATAGCGCGCATTTAAGATATTAATTTTACAGGGTGCTTTCTTTAAAAAAATATTCCTAATTTATATACGAATTAAGGTTTGTTTGCAGGTGAAAAGAACAAAGTATTTGAATCGAGTTTATTTAACTTTGAACAATTTGGGCTTCTCTTAAGCTCTTAGTTTGAATCGAACTAAATAATACTTTAAAAACATGAACAATGACTGCAGTGTGTCTCTTTAGCGTTTGTTTCATGGAACTGGAAATCTAAAATCTAAAAAACTTACCAAGTAGGTGGGCGATTCTGGCATGAAGAAGAAGATGACGCCAAAGACGAGGGGCAAAATGCCACAAATGACGCTCAACCAGAATATGTTCACACCAGCTCCGACGGCATAGACGAACAGGATACCAATGGTTATCATCAGCTGGAAGAAGCTGCCCAGCGTTCCGCGAATTTCCTTCTGGGCAATCTCACCCGTGTACATGGGAGCGGTCACACAGAAGGCTCCACCGGCGATACCGAGGATGAAACGGGAGGCATACAGCATACCCAGATTGGACGCCCAGATGAGCATGGCCCAACCGAGGATGAAGGGCAGCACCAGCAACAGCATGGTCCACTTTCGGCCAATCATATTGATCAGGAAGCCAATGGGAATGCACACACAGGCGGCACCCAGCGTCATGGCCGATCCCACCCACGAAAACTGATCTGCGTCAATGGGGAAATCGTATCCTTCCTGGTCGTGCACGATCACCGTTTCGGCCGGCGATGTCCAACCCAGGACGGTACCGGCGGCGAAGGCGCCACCAGCTGCAGCCAATGCGGCGACATATTGCGGCCACTTCTGGGCGTTATTCGAAGTCGACGTATGCACCATGTTGTCCAGTAGATTCTCCTGATCAGTCAACGATCACAGATTGCGAATTTTAACTGCAGTTCCCGCCTAAAAAACAAACACACGTGTTTTGTTGTTGCCCCTGCAGCTTCCCACTCGAATTCGTGAACTTGAATTGTCCTTTGAAGAGCGGAACTTTCCCTTCTCTCCTTTTTTTCGATTTCCTCTGTTCTTATTTTGCACAAAGAAAGTGCACGTAATTATATTAAAATATACAGCGGCGGACGAAATTACAGTTCACATTCACGCACATAAAACACACCGTTACTTGGACATGTACGACAAAATCAGTGGCTTATTCCAATGGAATCCTGCTGCGGGTTTCTGGAACAGAACCAC
>NY85Male_Carcass_9_7 
ATCTAAGGCAAATAGTGTGTTGACTTCTGTTTTAAAAATGATTTACATTATTTATTAAGTTCCTTTATAAGATTTGATGTTGTATTCCACATTTTGAATTTCCAAGTAATGATCCCAATAGTAAAAATCGGAATTCAAATCTGCGGATTAAACAAATAGAGACTGAGTTTCTTAGAAAACAAGCTGAATGGAGAAAAATAAATCAGAAATCGGATTAAATAACATCAATATTGCTAAGCTCTTTTTTATTGATGCTACAATGATTGTTTCCTTAACTCATTAATTTCTGAGTAGAACAAAAAACCAAAACAACACAAAGCACTCGCACGTTTTTCGTATCAAAAGCTGTTTAGGTCCTCTTTTTTTTATAACCCCAGCTCATGAGGAACATCAATGAGGCGCAAATGTTCTGGGGCCATGAAATATTTGCTGGGCGCATGCTAAATTATTATTAAAAGTAATTGTTGAGTTGTCTGATTTATAATTAGAAATGAGCCGGAAACCGGTAACTCTGCCTTCTCCACCTCCTCTGAAAGTGGCAACATCTCCAATTGTAATTAGTTATTGGCAAAGAATCTCTGGGCTCGCCATTGAATCATCGTTAAGAAAAACTCAAACTAGGAACTCATTAGTGTAAACGCTCGAAATACCTCCGGTGCGACGATTTGCTTAGTACAGTTCTTCTTTATTCGCGACTTTATTCTTCAAGTACCAGCGACCGAATGCCGCGCTTTGCTTCTTCGTTTTTCTTATGCTCTCTCATGCGTGAGAGCTAGGTGTATGTACATTGTTATCTCTTAAAGCTAACTTATAAGTAAGAGCGGGACAACAGTATTGTCCTTACTTATAACGGGGATATGATCGCATACTTCTCTCTGCCACCATGGGCTTCATACGTTAACCTAAACTACTACATGATACATACATGGTACTGTGGGCCTAAAGGGTATCTATCCTACTACAACTCGGCCGTCCTGACTAGCTGATCCCCTGATCATGGTTTACATTTTTTTTGTTTGTAGTTACATATATAATGATTTTGTATCTTAAATATTTATGTAATTGCACGTACTATATATGTTTGTTGACCTTGTTAACAGTGTTTAATTGTGTGTTCGTTTATTTTTCTTATTGCCTATCCAATGTTTAATGTTTTGAATGCTCCAGACACCTTGGTACGGGTTACGGGATACCTGGAAACCTTCTACGTCTTTTAATAAGAATCTGTCATTTCTCAATATTTTGGAAATCATATATGGACCTTTACATTTTGGAATCAATTTTCTAGAAATACCTGCTGTGCTGTCGAAATTTTTTACCATTACATAATCTCCTATTTTGTATTCAGAAGGTTTTCTGGCGGACTTGTCATATTGTGTTTTGTTATACTCTTGAGCTTTTCCTTGATTATTTTCTGCTTCGCTCCTAATCTTCTCTAAATCCCTATCTTCTGGAGTGTTATCTAATTCTTCTAGTTTTTCTTTCAATTCGTCTACTATTTTTCCTCTTTGCTCTAAACCAAAAAGAACTTTGCTTGGAGTTTGCTTGATACTGCGGTGTTGTGTATTATTTAGAACGTGCTCCACCTTATCTATTACTGTATCCCAATATATACCTTTCTCTGGTTCTACCAGTTTCGCTATCATTGGACCTAAACTTCTGTTGACTCTTTCAACCTGTCCGTTCGCCTGTGGTGATCCAGTCGCAATCTTCATATGCTTAACATCAAACTCTAACATAAAATCATCAAACTCCTTGGATGTAAAACAACTTCCCCTGTCTGAAATAATGCATCTAGGCTTGCTGTATGCTCTAAAATAGTCTTTTAAAGCTGTTATGACTTCTCTTGTATTGGTGGTCTTTGTAGTGTATAAACGTACGAACTTAGTAAAACCGTCGATGACAACAAAAATATGTTTTTTGGATCTACCCGAGTCGACTGGGCCGTAATGATCGATATGTATTAGTTCAAACGGTTGACTACCTTTTGGAATGCAGTGCAGAAATCCCTCCTTACCCGTCTTAGGGGAGAACGCAACACATTTTAAACAATTTTCTATATGGCTTAAACATTTGTCTTTGGCATTGGGAAACCAATAAGATTTCAAAATTATATCTAACATTTTGTCTCTACCTATGTGTCCGATCTCATTGTGGTATTTAAATAGAATATGATCTTCCATGTCTGTGGGAACATAAAATAATAGTCTGCCGTCGTTACATTTTCTATAAATTATTCCGTTTCTCATTTCGTATAACTTATGTTCACTTTCCTCTAACAGTTTTCTAATTTCTTGAATTTTTTGATCTTTGGCTTGGCAAATTACTAAATTGTCTTCAAACGTATTTGATTCTACTATCATGATATTCGTACATCTACTAAGAGCATCTACATGCTGCATCCTTTTACCTTCTCTATGTATAAGTTCATAGTCGTAGTTCTGGAGCTCTAACGCCCATCTAGCTATTCGTGGATTAAGTTCAATCTTATTCAGTGTTAAAGTAAGTGAATTACAATCAGTGATAATTTTAAAGCGTTTTCCATACAAGTATATTCTAAATCGTCTCAGTGCGTGAATAATTGCCATCGTCTCCAGTTCGAAACTGTGATATTTTGCCTCAGCGACTGTTGTACGTTTTGAGAAATAAAATATGGGGTGCAATTTTCCATCCTCTTTCTTTTGACATAATACGGCACCGAAGCCAAGAGCGCTTGCGTCACAGTGCAGCTCTATCTCGTCTTTGAAATTATAAATGGCTAAAACCGGCGCCTGCACTAACTTTTCCTTGAGCGTAGAAAAACAGCTCATTTCTTTTTCTCCAAATTTAAATTTCTCGTCTTTTCTCAAGAGGTCGTATAACGGTTTCGCTAATGTTGAAAAATCTTTTATGAATCTACGAAAGTATGAACATAAACCTAGGAAACTTTGAACGGATTGCATCTTGTCTGGAATTGGAAAATGTTGTATGGCCTCTATACCTTTATCATCTGCCCTAATGCCTTCGCCGTTTATAATGAATCCTAAATACTTAATATTTGTTTGAAGAAACTCACATTTATCCATTCTTAATTCTAATTTATTTTGAGCTAATCTGAGAAACACTTCCTTTAAGGTTCTTAAGTGTTCCTCCGTGTCCTTGCTGGCGATCATGATGTCGTCCATGTATACAATTACTTTGTTGTCCCTAATGAGATCCTCGAAAATTTTGTTTACAAATCTTTGAAACACTGCCGATGCAGTTTTTAGCCCCATTGGCATCCTGAGAAACTCGAATTGACCTAACGGTGTAACAAATGAGGTGTATTTAACCGAATCCTTATTAACAAATACATGAAAATAACCGTTTTTTAAATCAAGTTTCGAAAAAATTTTCTTGTTAACTAGTTTGTCTAAGAGGTCATCGATAAGCGGTATCGGGTAATTGTCCTTGATTAATATCTTGTTTAGTTTTCTAAAGTCTATGCATAGTCGTATGTCTCCCGTTTTCTTTTTAACTAAAACTATTGGCGAAGCATATTCGGATTCACTAGGTCGTATAATCCCTTCTTTCATATATTCATCTAACAATTTTTGTAATTTCTCCTTTTCTGAGTAGGCAAGTCTTCTTGGTGAGCAGCTAAATGGTTTTGACGTTTCTAAACATAGTTTTATTTCACATCTGACTAGAGGTTCGGTAGGCTTTCTAACATTTAAGTAGTTGCTTTTGATAATCTCTTTCAATTGACAGCTTAAGGCTCGGTCATTTTCTGCGCCGCATATGTAATTCATTTGCTCATCCTCTTGGTAATCAATGCTAAAAATTTCTCTAACTGCTTTTTCATAACTGGGCCTAACTGTATTATAAAATTTCTGACTAAGTGCGGAATCCGTTGTAACGCTGCCTAAAGGAATAACTGTTTCGTTCAGTGTTTTAATAACTGCAGGGTTACCTGTTTTACTACTCGTTTCGATATCTGCTATACTAACTGTTCCATAACCTGTTTCACTAACTGTTTTACTAACTGTATTACTAACTGTATCACTAACTGTCTCACTAACTGTATTACTAACTGTTTCACTAACTGTTTCACTAACTGTTTTACTAACTGTCTCACTAACTGTATCATTATCTAAGGTACTAACTGTTTCCTCATTTAATGAGTTAACCGTAATCCTTCCCAAAGTATCTGGATCCAGTTTAAGCTGGCAAGCTTCCATAAAATTTCGTCCAAGGATTACATTATGACTCATAGACCCGTCTGGAACTACGTATAAATCAAAATAACATTTTATTCTTTCTTTTGTAATGTAACATAAGGTTTTTCCGAGTATTATTAGTTGGCTTTTATTTAGCCCGAAATAGTTTTCAGCAGCAGAC
>NY85Male_Carcass_9_8 
ATCTAAGGCAAATAGTGTGTTGACTTCTGTTTTAAAAATGATTTACATTATTTATTAAGTTCCTTTATAAGATTTGATGTTGTATTCCACATTTTGAATTTCCAAGTAATGATCCCAATAGTAAAAATCGGAATTCAAATCTGCGGATTAAACAAATAGAGACTGAGTTTCTTAGAAAACAAGCTGAATGGAGAAAAATAAATCAGAAATCGGATTAAATAACATCAATATTGCTAAGCTCTTTTTTATTGATGCTACAATGATTGTTTCCTTAACTCATTAATTTCTGAGTAGAACAAAAAACCAAAACAACACAAAGCACTCGCACGTTTTTCGTATCAAAAGCTGTTTAGGTCCTCTTTTTTTTATAACCCCAGCTCATGAGGAACATCAATGAGGCGCAAATGTTCTGGGGCCATGAAATATTTGCTGGGCGCATGCTAAATTATTATTAAAAGTAATTGTTGAGTTGTCTGATTTATAATTAGAAATGAGCCGGAAACCGGTAACTCTGCCTTCTCCACCTCCTCTGAAAGTGGCAACATCTCCAATTGTAATTAGTTATTGGCAAAGAATCTCTGGGCTCGCCATTGAATCATCGTTAAGAAAAACTCAAACTAGGAACTCATTAGTGTAAACGCTCGAAATACCTCCGGTGCGACGATTTGCTTAGTACAGTTCTTCTTTATTCGCGACTTTATTCTTCAAGTACCAGCGACCGAATGCCGCGCTTTGCTTCTTCGTTTTTCTTATGCTCTCTCATGCGTGAGAGCTAGGTGTATGTACATTGTTATCTCTTAAAGCTAACTTATAAGTAAGAGCGGGACAACAGTATTGTCCTTACTTATAACGGGGATATGATCGCATACTTCTCTCTGCCACCATGGGCTTCATACGTTAACCTAAACTACTACATGATACATACATGGTACTGTGGGCCTAAAGGGTATCTATCCTACTACAAAGGTATACTCTACTATGGAAAATTTTCGTTTACCTAATAATAAGACATCGTTAAAAACTTGGGGAATTCCTTTTTCACAAATAAGAAGTCAACTGAGCACAAAGCACTTAAAGTTAAAAGACTCCCATTTTTAAAACACCAAAACCTTTGTTTGTCAGCTTAATCTAAAAAAGAAC
>NY85Male_Carcass_9_9 
ATCTAAGGCAAATAGTGTGTTGACTTCTGTTTTAAAAATGATTTACATTATTTATTAAGTTCCTTTATAAGATTTGATGTTGTATTCCACATTTTGAATTTCCAAGTAATGATCCCAATAGTAAAAATCGGAATTCAAATCTGCGGATTAAACAAATAGAGACTGAGTTTCTTAGAAAACAAGCTGAATGGAGAAAAATAAATCAGAAATCGGATTAAATAACATCAATATTGCTAAGCTCTTTTTTATTGATGCTACAATGATTGTTTCCTTAACTCATTAATTTCTGAGTAGAACAAAAAACCAAAACAACACAAAGCACTCGCACGTTTTTCGTATCAAAAGCTGTTTAGGTCCTCTTTTTTTTATAACCCCAGCTCATGAGGAACATCAATGAGGCGCAAATGTTCTGGGGCCATGAAATATTTGCTGGGCGCATGCTAAATTATTATTAAAAGTAATTGTTGAGTTGTCTGATTTATAATTAGAAATGAGCCGGAAACCGGTAACTCTGCCTTCTCCACCTCCTCTGAAAGTGGCAACATCTCCAATTGTAATTAGTTATTGGCAAAGAATCTCTGGGCTCGCCATTGAATCATCGTTAAGAAAAACTCAAACTAGGAACTCATTAGTGTAAACGCTCGAAATACCTCCGGTGCGACGATTTGCTTAGTACAGTTCTTCTTTATTCGCGACTTTATTCTTCAAGTACCAGCGACCGAATGCCGCGCTTTGCTTCTTCGTTTTTCTTATGCTCTCTCATGCGTGAGAGCTAGGTGTATGTACATTGTTATCTCTTAAAGCTAACTTATAAGTAAGAGCGGGACAACAGTATTGTCCTTACTTATAACGGGGATATGATCGCATACTTCTCTCTGCCACCATGGGCTTCATACGTTAACCTAAACTACTACATGATACATACATGGTACTGTGGGCCTAAAGGGTATCTATCCTACTACATTAGCATTATGCCAGTAGCGTCGCACTACCTGGGAATTTTTTTACGATCGCTTTTATGCTGCACTGTGCCGAACAATCGAAAAGTCAAAATAAACAGAATTGAATTGCACGCAGCGAATGAAGTTGTAATACCTGAGACCTGAGCGACCTTGGCAAATGGGAATCCATCGTTCTACCTTACCTTGCCCTAACCCTCGAATTCTCACTTCCTTACGACCTCGTCCTTTTCCGCCAGCAGGAACTCGGGCTAAGGTACTTCTACTCCTACCTGAGGGCCTGAGAATGGGAATCGGCGCATTGTACACACACTCGAGTGATTAATTTCCTGTTTATGAGCAGTTCGCTTCGCCTTGTTCTTTGTTGTGCGGCTTCTTTGGCCAAGGTTCGAAGGTTTCCCTCCCTCAATGAAACGCAGTTTCGGGACTCGGATATTTGTTCCTATGTGCTGGGTACACTGTGAAAAATAATGTATTTCTTCTTGCAAGGCTGAATCAAATAACTTAAGCTGATCACAAACAGCAGTAAAAAATATGGTATTTAAGCGTAATAATTCTATGAATTTTTTAAAGACTTAACTACTTCAGTTGTGATTAAAAAAAAAGCTACTTATTGCTCTCTCTGGTTCTGAAGACTTAAGAGATACATATAATACAAATCGATTATTGTGAACAGATCTAAGCCTGTCTCTTATACACATCTCC
>CY20AMale_Carcass_1_0 
GGTGGGTGGGCTGCGAGTGAAGGGATTGAATTTTGTTGATAGATAGTCTTTGCTTTGCTTCTTGGAAAACAGGACATCCTTTATAGCTGCTAACGTGGCTTCCATTGCAGTTTGCACAAGTAGCCGGAAGGTTTTTGGGTTTGGTGCATGAGACCGTGGCGTGCAGCTGGCCACATTTCATACATTTAAACGGGTTTCTGCAATAATTTTTTGTGTGTCCAAAGCATTGGCAGCGATGGCATTGTGTAGGATCCTTCGATACCCGTTTCCTTTCAACCTTGACCGTTTGTCCTCCAAGGGATTTTATTAGCAGGACCTTAAGATGGCTGCCGTCAGCCTTGGGTACAACCTCAACCTCATGGATGCGCATAGGATTTCTCGTGTCCCTAAACTGCATTGCCCTGATAAATTTTGTAGCTATACCGATGTCTTGAAGTTGGCTTTCAATCCATTTGGTCGGGGTTGACTGGTGGAGGTGCCTGATTACAATTTGGAAGCCCTTTGCACTCTTTGGCTGGTGAGAGTGTAGGGGAATGTTTGCTTCAAGGAGGACATTCTGAATTGCATTGTAGGCGTCCATCGTTTTAGCCTGGATTCTAATATTGTTGCCAAGTTCAGACTTGGTAGTAAAGCTATTTACCCCGGCTTTATAGTTTAGTTTTTCTATTAGCGGGATAATCTGCTGTATATTGGACAGGAAGATTGATGGTGGTTTTCTGCTAGCTGGAACAGTTTTCCAGGGCGGTAGGTCGGGATCGGCTGCTGCGTTTGAGGGACTTATTGCTGGAGCTGTGTCCATTTCAGCTGACTTCTGCAGGGATTCTCTTCTCGAGTCTTGCCGAATCTTAATAGCTGCTTTGCTTTTGAATAAGGGTGTTTCAGAGAGTAGGTTTGTGACCCCCAGATCATCATCAGAGAAGTCGTCGCGTATTCTAACCTTTTTGTTAGAGGTTTGAAGTAGGCCTTCATCAAGACAGTCCCCACAGCGCTTCCCAGGAGTTTTAGGAGAAATCAGTGTTTTATTTAGATTTTTTCTAGCTGCAGTCGGAGGGCGTCCGAGGGCGGCAGAGTCATGTTTTGCTTGAGGGGGATTTTGCATTGGAGTTGGTGAGCGTTTTGCATTTTCTCTAATCAGCTCTGCAAAAGTTTTGACAGGAAAAATATTCTGAGTAGCTGTGGGTTTGTCTGTGTAAGTGACAGCACTGATTGCTGGGCTTGGGTTTGTGTCTTGGGCGGCATGCAATGCGTTTATGGCGGGCTTTATTGGTTTTGTCTGGCGTGAGTATGTGTGGGAGGGAGAAGCTGCTTTTTCGGTTTTTAATGCTTTGGTTGCATTGGTGTCGTTATATTGTGTGGGTATGTTTATATGTGTTTTGGCGGGAATAAAGTTTTGTGATGCTGTGTGTTTGTTTGTGTGGGTGAGTGTCTTGGCTGCTATGCTTGTTATTTGCTTCTGGGAGAGGGGTGAGGGGCTTAAAGCGGGCTGTGTTGGCTTGGTTTCACTTTGGTGTGAGTGTGAAGAGAAATTTATTTTAGCGGTTTTTGATGCTTTGGTTGCATTAGTGTCATTATATTGTGTGGGGGAGTTTATATGTGTTTTGGCGGGAACTAGGTTTTGTGATGCTATGAGTTTGTCTGTGTGGGTGAGTGTCTCGGCTGCTTTGTTTGCAATAGGCTTTTGGGTGCGGGGTGAGGGGTCTTTGGCGGGCTGTGTTGGCTTGGTTTCACGTAGGTGTAACTGTGTAGAAATTATTTTGGCGGTTTTTGATGCTTTGGTTGCATTAATGTCGTCATCTTGTGTAGGTGTGTCTACATGTGTTTTGTCGGGTAGATTTTTCTGTGTTACTGTAATTTTGTCTGTGTAGCTAAGAGTTTTGGGTGCTGAGTTTGTGCTTAATTCTTTGGAAGGGGGCGAGGGTTTGGCGGGCTTTATCTGTGTGTGTGTGGGAAAAATTATTCTAGCTGTTTTAGCTGCTTTCAATGTATTGAATGCACTGGCGTCATCTTCTTGTGTAGGCGTGTCTACATGTGTTAGTGGCGAGGAAGTGCTAAAATTCTTGGTAATGGAAATGGGGAAGGGGCTATTGGCAGGCTTTTTTTCATTGGCTTCTGTGGTATTAGCAGTATTTCCGCATTTATCAACAAATAAAGAATCTGGCAATATGGTATTTTTATTTTCATTTAATACAATATTTTCAAAATCGTAAGATTTCATGTCAGCTTTTGGGTTGTGTAGGCTTCTTCTTACTATGGTGGTTTC
>CY20AMale_Carcass_1_1 
TTTTTGATGCTTTGGTTGCATTAGTGTCATTATATTGTGTGGGGGAGTTTATATGTGTTTTGGCGGGAACTAGGTTTTGTGATGCTATGAGTTTGTCCAAAGACATTGGAATAACAGGATGCGTAACGGCCATACATTGGTCTTGCACAAAGGCCAAAATTGCTCACTCTCCGTTCGCGTAAAGTTAAGAGCGTAAGAATCTAAAAATATAATTTTGTTGCTTGTGTGCGTGCTTGTGCT
>CY20AMale_Carcass_1_2 
GCTGTGTTGGCTTGGTTTCACTTAGGTGTGAGTGTGGGGAGAGAATTAATTTAGCGGTTTTTGATGCTGTGGCTGCACTAGTGTCGTTATGTTGTGTGGGTGAGTTAATGTGTGTTTTGGCGGAAAAGAGATTTTGTGATGCTGTGTTTTTGTGTTTGTCTGTATGGGTGTGTGTCCCGGCTGATTCGCTTGTGATTTGCTTTTGTGTGAGGGGTGAAATGTTTTTGGCGGGCTGTGTTGGCTTGGTTTCACTTTGGTGTGAGTGTGAAGAGAAATTTATTTTAGCGGTTTTTGATGCTTTGGTTGCATTAGTGTCATTATATTGTGTGGGGGAGTTTATATGTGTTTTGGCGGGAACTAGGTTTTGTGATGCTATGAGTTTGTCTGTGTGGGTGAGTGTCTCGGCTGCTTTGTTTGCAATAGGCTTTTGGGTGCGGGGTGAGGGGTCTTTGGCGGGCTGTGTTGGCTTGGTTTCACGTAGGTGTAACTGTGTAGAAATTATTTTGGCGGTTTTTGATGCTTTGGTTGCATTAATGTCGTCATCTTGTGTAGGTGTGTCTACATGTGTTTTGTCGGGTAGATTTTTCTGTGTTACTGTAATTTTGTCTGTGTAGCTAAGAGTTTTGGGTGCTGAGTTTGTGCTTAATTCTTTGGAAGGGGGCGAGGGTTTGGCGGGCTTTATCTGTGTGTGTGTGGGAAAAATTATTCTAGCTGTTTTAGCTGCTTTCAATGTATTGAATGCACTGGCGTCATCTTCTTGTGTAGGCGTGTCTACATGTGTTAGTGGCGAGGAAGTGCTAAAATTCTTGGTAATGGAAATGGGGAAGGGGCTATTGGCAGGCTTTTTTTCATTGGCTTCTGTGGTATTAGCAGTATTTCCGCATTTATCAACAAATAAAGAATCTGGCAATATGGTATTTTTATTTTCATTTAATACAATATTTTCAAAATCGTAAGATTTCATGTCAGCTTTTGGGTTGTGTAGGCTTCTTCTTACTATGGTGGTTTC
>CY20AMale_Carcass_1_3 
GCTGTGTTGGCTTGGTTTCACTTAGGTGTGAGTGTGGGGAGAGAATTAATTTAGCGGTTTTTGATGCTGTGGCTGCACTAGTGTCGTTATGTTGTGTGGGTGAGTTAATGTGTGTTTTGGCGGAAAAGAGATTTTGTGATGCTGTGTTTTTGTGTTTGTCTGTATGGGTGTGTGTCCCGGCTGATTCGCTTGTGATTTGCTTTTGTGTGAGGGGTGAAATGTTTTTGGCGGGCTGTGTTGGCTTGGTTTCACTTTGGTGTGAGTGTGAAGAGAAATTTATTTTAGCGGTTTTTGATGCTTTGGTTGCATTAGTGTCATTATATTGTGTGGGGGAGTTTATATGTGTTTTGGCGGGAACTAGGTTTTGTGATGCTATGAGTTTGTCTGTGTGGGTGAGTGTCTCGGCTGCTTTGTTTGCAATAGGATTTTGGGTGCAGCGTGAGGGGTCTTTGGCGGGCTGTGTTGGCTTGGTTTCACGTAGGTGTAACTGTGTAGAAATTATTTTGGCGGTTTTTGATGCTTTGGTTGCATTAATGTCGTCATCTTGTGTAGGTGTGTCTACATGTGTTTTGTCGGGTAGATTTTTCTGTGTTACTGTAATTTTGTCTGTGTAGCTAAGAGTTTTGGGTGCTGAGTTTGTGCTTAATTCTTTGGAAGGGGGCGAGGGTTTGGCGGGCTTTATCTGTGTGTGTGTGGGAAAAATTATTCTAGCTGTTTTAGCTGCTTTCAATGTATTGAATGCACTGGCGTCATCTTCTTGTGTAGGCGTGTCTACATGCTGTCTCTTATACACATCTCCGC
>CY20AMale_Carcass_2_0 
ATTTTCCTGTGGCCCTTGACGCATAAATTTCCGAAACGATTATGGAAGTCTCGAGTAAGCGGAGGGGCAACCAGTGCGTATACGTATTTTGGATGAGACTACGTAAGAATACGTAATGCGACTGTTAAGTCCCTTGGGTATTTACGCTTTTGTTGGTGACAAACTTTACGGGATTACCTCAATATTGTGGGGTCAGGTACGAGAAAGAGGCTATTCAGGGTTAGTTAACCAGTTTGTCGAGTCTTTAGTAAAAATAATATTTGCCTCACAACTGTAGTAGGATAGATACCCTTTAGGCCCACAGTACCATGTATGTATCATGTAGTAGTTTAGGTTAACGTATGAAGCCCATGGTGGCAGAGAGAAGTATGCGATCATATCCCCGTTATAAGTAAGGACAATACTGTTGTCCCGCTCTTACTTATAAGTTAGCTTTAAGAGATAACAATGTACATACACCTAGCTCTCACGCATGAGAAAGCATAAGAAAAACGAAGAAGCAAAGCGCGGCATTCGGTCGCTGGTACTTGAAGAATAAAGTCGCGAATAAAGAAGAACTGTACTAAGCAAATCGTCGCACCGGAGGTATTTCGAGCGTTTACACAACAAACTGCATTTAATTAGGAAACGAAATGCAGTTGGAGGCAAAATTCTAGAGAATCCTGAATAAAGGGAGATGCTTTTCTTATTATTTAGCAGACTAATTCCATTAGCAAGTACTTGTACGTAAATAGAGAGAAAGTGAAGAGTGGACGGAGCTACTAGAAATATTTAAATGGAAATTCTCCAGTACAACGCAAGGACATCGACAACATTTGGTTGGTTTTCAGCATGGAGACGAAACTGTTTTAATGAGTATGCAATTAGCATACCCTACACACACCCACTCACACACATAATACTGCTGTTAGATGCACATATTTATGTAGAATTTTGGCATGATTGTTTCTTT
>CY20AMale_Carcass_2_1 
TAACAAGGTCAACAAACATATATAGTACGTGCAATTACATAAATATTTAAGATACAAAATCATTATATATGTAACTACAAACAAAAAAATGTAAACCATGATCAGGGGATCAGCTAGTCAGGACGGCCGAGTTGTAGTAGGATAGATACCCTTTAGGCCCACAGTACCATGTATGTATCATGTAGTAGTTTAGGTTAACGTATGAAGCCCATGGTGGCAGAGAGAAGTATGCGATCATATCCCCGTTATAAGTAAGGACAATACTGTTGTCCCGCTCTTACTTATAAGTTAGCTTTAAGAGATAACAATGTACATACACCTAGCTCTCACGCATGAGAAAGCATAAGAAAAACGAAGAAGCAAAGCGCGGCATTCGGTCGCTGGTACTTGAAGAATAAAGTCGCGAATAAAGAAGAACTGTACTAAGCAAATCGTCGCACCGGAGGTATTTCGAGCGTTTACACAACAAACTGCATTTAATTAGGAAACGAAATGCAGTTGGAGGCAAAATTCTAGAGAATCCTGAATAAAGGGAGATGCTTTTCTTATTATTTAGCAGACTAATTCCATTAGCAAGTACTTGTACGTAAATAGAGAGAAAGTGAAGAGTGGACGGAGCTACTAGAAATATTTAAATGGAAATTCTCCAGTACAACGCAAGGACATCGACAACATTTGGTTGGTTTTCAGCATGGAGACGAAACTGTTTTAATGAGTATGCAATTAGCATACCCTACACACACCCACTCACACACATAATACTGCTGTTAGATGCACATATTTATGTAGAATTTTGGCATGATTGTTTCTTT
>CY20AMale_Carcass_2_2 
ATTTTCCTGTGGCCCTTGACGCATAAATTTCCGAAACGATTATGGAAGTCTCGAGTAAGCGGAGGGGCAACCAGTGCGTATACGTATTTTGGATGAGACTACGTAAGAATACGTAATGCGACTGTTAAGTCCCTTGGGTATTTACGCTTTTGTTGGTGACAAACTTTACGGGATTACCTCAATATTGTGGGGTCAGGTACGAGAAAGAGGCTATTCAGGGTTAGTTAACCAGTTTGTCGAGTCTTTAGTAAAAATAATATTTGCCTCACAACTGTAGTAGGATAGATACCCTTTAGGCCCACAGTACCATGTATGTATCATGTAGTAGTTTAGGTTAACGTATGAAGCCCATGGTGGCAGAGAGAAGTATGCGATCATATCCCCGTTATAAGTAAGGACAATACTGTTGTCCCGCTCTTACTTATAAGTTAGCTTTAAGAGATAACAATGTACATACACCTAGCTCTCACGCATGAGAAAGCATAAGAAAAACGAAGAAGCAAAGCGCGGCATTCGGTCGCTGGTACTTGAAGAATAAAGTCGCGAATAAAGAAGAACTGTACTAAGCAAATCGTCGCACCGGAGGTATTTCGAGCGTTTACAACATCAGAAGTGGTCATTACTCACTATGCCTGACACCATATTAAATCAATTCTCGGTGCAACAACTAAAAAAATGGTTGGGAGCCCTTGGACGCCAAACTTCCGGCACTAAAGCGGAGTTGATAGGGCGTCTTCAAGCCATTTCTCCGGAAAAACGTGGCGATCCACCGTCAAACAACGGATCAGCAACGGAAGCAACGGATGGAGCTGCATCGCAGCTAGCACAACGAGAGCTGCAAGAGGGAGACACACCAGCGACCCCGTTAGACGCGCAATCGGCGGCGTCAGAGACCCTAGAAAGTCTGGATTTGGAGCAGTTATCGCTAGTGGATGCCGAAAAAGCCACCCTGCAGAAAATTCGTGACGAAATAGATGCAAACATGGCCGTGTTGCAGAGCATTTACACAGAAATCGACGAGGCGAACAAGAACAAGTCCGTTCATGCTGGGCAAGCCCATGACGTCATCGAAAATAACATTGAAAATGATGGCAATGTTAACATGTGCGCTAACAGCACCAATGTTAAAGCTAACAGCACCAAAGTGACCATCACTGCCGATAACATGATCGGGGGAGATAACAGTGTTGGAAAGGAGACCACTAGCAGTGACGATCAACGCCAGAGTACAAATGTAAACAAACTCTTGGAATCGCCAGCAGCAGCGCTCGCCTTGGCAAAAGAGGTCACCATGGAGTACGACGGCAGCGTGTGTGTGCGTAATTGGGTCACACAGTTCCAGAACATCGGCAAGATCTACAATTTGGACGACGCCTGCTTGCATATGCTTCTAATTGCCAAGCTGAAAGGGAGTGCACAACGTTGGCTGCACGCAAACACCACGCGAATTCTGGAGTCAACCGATCAGCTGTGTAAGCAGTTAATTGTGTCATTTGGGGTCAAAATGTCCAAAGGAGAATTGAGGAGCGCATTCCAAAAGCGCGAATGGCGTTCAGAGGAGAAATTTGCGGCTTATTTCGAGGACAAGATGATGCTGGCCAACGATATCAACATCGATCTGGAGGAACTCCTGGAAAACATTATCGAAGGAATTCCGGCACCAGCGCTACGCAATCAGGCCCGCATACAGTGCTTTTCCGAACCGATGCAGGTTTTGAGAGCCTTCTCGGAAGTACGTCTGCCAAAGCACAAGCCGGATAATAGTTCGCCAAAACGCTTCTATGAAGGAGGCCCAGCTAAGAAGGATTTGCGTTGCGCCAACTGCAACTCAAAAGGACACTTCGCCAAGGAGTGCCTGAAGCCGAAGAGAGAGCCCGGATCCTGCTACGCTTGTGGAGCGTTCGGACACTTCGTCGGACAATGCCCGGAGCGCAAGAGCGCCAATATCAACAATTATGTAAGGCAGGTTAAGATTTTTTTTCACAGTAGCTATAAAACCCCACTAATTACAGAATGCCTCATAGACACCGGGAGCCCAATATCATTTGCAAAACTAAGCAGTATATCCAGTGAAGTCAATTTAGAGTCTGCTGCTGAAAACTATTTCGGGCTAAATAAAAGCCAACTAATAATACTCGGAAAAACCTTATGTTACATTACAAAAGAAAGAATAAAATGTTATTTTGATTTATACGTAGTTCCAGACGGGTCTATGAGTCATAATGTAATCCTTGGACGAAATTTTATGGAAGCTTGCCAGCTTAAACTGGATCCAGATACTTTGGGAAGGATTACGGTTAACTCATTAAATGAGGAAACAGTTAGTACCTTAGACAATGATACAGTTAGTGAAACAGTTAGTAAAACAGTTAGTGAAACAGGTTATGGAACAGTTAGTATAGCAGATATCGAAACGAGTAGTAAAACAGGTAACCCTGCAGTTATTAAAACACTGAACGAAACAGTTATTCCTTTAGGCAGCGTTACAACGGATTCCGCACTTAGTCAGAAATTTTATAATACAGTTAGGCCCAGTTATGAAAAAGCAGTTAGAGAAATTTTTAGCATTGATTACCAAGAGGATGAGCAAATGAATTACATATGCGGCGCAGAAAATGACCGAGCCTTAAACTGTCAATTGAAAGAGATTATCAAAAGCAACTACTTAAATGTTAGAAAGCCTACCGAACCTCTAGTCAGATGTGAAATAAAACTATGTTTAGAAACGTCAAAACCATTTAGCTGCTCACCAAGAAGACTTGCCTACTCAGAAAAGGAGAAATTACAAAAATTGTTAGATGAATATATGAAAGAAGGGATTATACGACCTAGTGAATCCGAATATGCTTCGCCAATAGTTTTAGTTAAAAAGAAAACGGGAGACATACGACTATGCATAGATTTTAGAAAACTAAACAAGATATTAATCAAGGACAATTACCCGATACCGCTTATCGATGACCTCTTAGACAAACTAGTTAACAAGAAAATTTTTTCGAAACTTGATTTAAAAAACGGTTATTTTCATGTATTTGTTAATAAGGATTCGGTTAAATACACCTCATTTGTTACACCGTTAGGTCAATTCGAGTTTCTCAGGATGCCAATGGGGCTAAAAACTGCATCGGCAGTGTTTCAAAGATTTGTAAACAAAATTTTCGAGGATCTCATTAGGGACAACAAAGTAATTGTATACATGGACGACATCATGATCGCCAGCAAGGACACGGAGGAACAC
>CY08AMale_Carcass_10_0 
ACCCTTTATTTTTTATTGTGGCCTGGCATCTGCGAGGCATAGAATCCACCAAGTCCTGGCAGCGCTTGACAGGGATCCGCTCCCATGATTTTTGAACAACCTCCCAAAGCTGTGATCGAGATGTTGGATTTGAACTTGCAACATATCGTTTAACATCTCCCCATAGGTTTTCAATTGGATTTAAATCCGGAGACTGCGCAGGCCATGACATAAGATCGATTTGCTTTGATGCCATCCAGCTTTTGACCAGTTCGCTGGTATGTTTGCATTCCCCAATTGGCATAAGGAAACATATCATTTTCTAATATGTTCACATATACAGTACGATCCATGATCCCATCAATCATGAATATAGGGCCCACCCCACTGTAAGAAAAACATGCCCATACCATTATACTCAAACCGCCGTGTTTAACCGTCTTCAAAGTGTACCTGATTCGTACTCTGTGTTAGGTGGACGTCTGACATATTGTCTGGAGCCCTTTCCACCAAATAAGACAATTTTGCTTTCATCACTCCATTAAATATTTCGCCACTTTGTAATGGGCCAATTAAGGTGACTTTTGGCGTACTCCAAACGTGCTTTGACATGTCTGGGGGTTAAAAGTGGTACTTTTCGTGGATGGCACGCTTTGAGATTTTTTTTTAAGGCGTCGCCGAATAGTAACGCCACTAACATTCAAGCTTAAGTCCTTTTTTATCTTGCTGGACGATGCAAAAGCTGCGCTCTGCTATATCGCACAATAGATCGGTCCTCATGAGGCGTGGTTTTACGTCGGATACCACGAATCTCGGGCATTTCTTTAAAGTTTAATGCATTTTGAATCATTTTAGCAGAACATCCACATATTTCTTTTATGTCTTTATATGTTTTTCCATGTTTTTTTAGTTGCACTATAATATTTAGAGTACAATGTTTGGCCCTGCCCACTAAGTTAAAAAATATAAATTTATTATAGTGTTTTCTGATGTTAATGATAGTCACTAACAAAAAAAAAATTAATTTCTATCAATTAAACGTCTTAAAAAAATTTTGTTGTGTTAACAAGATACGCACTGCTATTTTAATGAACAGCTAACTACTGGTGCATCTAGCAAAAAGAGTTGTTAATTTGCTTATATTTGACAAATCAAACGGAATTTTTTCGTTTCTTCCTTATACACATTCCATTCTACAACAAGAATGCGTTTTTGTTGGAATAATCATAGCGGAACTTGAAAAAAAATAACATTACTCGATTGCATTTCTCGCACTGCTATTTTTGTGAACACAACTGTATATGTTATACAATAATTATATATTATATAAGTTAACACAAGCAGTTCTCACGGAGTGAGACTGCCGAATTGCAAGCCGTATCCGGTGGCCTGCACGCGCAGCGAAGAAATTGCTGATCGCGCATTCCAAGGACAATTGCCCGGAGTCCGCCCGAAACACTCGCGGAGCGGGTGATCGGCCGGATAGAGGAGTGCTGACCTAGCGCTCTGCCAATAGCGCTGCAACGAACCGGAGGCCTGGAGTTGCAGCGAGTTTAGGTTTTTAATCAGTTATAAATCATACTCCGTGGCTTACGCCTCGTATTATAAACCTACATAAAATATTAAGACCCTCGCCCTAACGGGAGAGTGGTAATAAATAAATCAACTTAAAACGACTTATAATTGTCGCCCAACGGCACGAACCCCCCCCGAAGGACTAATTGGGGATATAAAAAACAAAAAAAACCAAAA
>CY08AMale_Carcass_10_1 
ACCCTTTATTTTTTATTGTGGCCTGGCATCTGCGAGGCATAGAATCCACCAAGTCCTGGCAGCGCTTGACAGGGATCCGCTCCCATGATTTTTGAACAACCTCCCAAAGCTGTGATCGAGATGTTGGATTTGAACTTGCAACATATCGTTTAACATCTCCCCATAGGTTTTCAATTGGATTTAAATCCGGAGACTGCGCAGGCCATGACATAAGATCGATTTGCTTTGATGCCATCCAGCTTTTGACCAGTTCGCTGGTATGTTTGCATTCCCCAATTGGCATAAGGAAACATATCATTTTCTAATATGTTCACATATACAGTACGATCCATGATCCCATCAATCATGAATATAGGGCCCACCCCACTGTAAGAAAAACATGCCCATACCATTATACCTGTCTCTTATACACATCTGACGCTGCCGACGAGCGATC
>CY08AMale_Carcass_10_2 
ACCCTTTATTTTTTATTGTGGCCTGGCATCTGCGAGGCATAGAATCCACCAAGTCCTGGCAGCGCTTGACAGGGATCCGCTCCCATGATTTTTGAACAACCTCCCAAAGCTGTGATCGAGATGTTGGATTTGAACTTGCAACATATCGTTTAACATCTCCCCATAGGTTTTCAATTGGATTTAAATCCGGAGACTGCGCAGGCCATGACATAAGATCGATTTGCTTTGATGCCATCCAGCTTTTGACCAGTTCGCTGGTATGTTTGCATTCCCCAATTGGCATAAGGAAACATATCATTTTCTAATATGTTCACATATACAGTACGATCCATGATCCCATCAATCATGAATATAGGGCCCACCCCACTGTAAGAAAAACATGCCCATACCATTACACTGGATCCGCCGTGTTTAATTGCTTCTACTGTGTCGTTTGGCTTATATTCGGTGTTCCTC
>CY08AMale_Carcass_10_3 
ACCCTTTATTTTTTATTGTGGCCTGGCATCTGCGAGGCATAGAATCCACCAAGTCCTGGCAGCGCTTGACAGGGATCCGCTCCCATGATTTTTGAACAACCTCCCAAAGCTGTGATCGAGATGTTGGATTTGAACTTGCAACATATCGTTTAACATCTCCCCATAGGTTTTCAATTGGATTTAAATCCGGAGACTGCGCAGGCCATGACATAAGATCGATTTGCTTTGATGCCATCCAGCTTTTGACCAGTTCGCTGGTATGTTTGCATTCCCCAATTGGCATAAGGAAACATATCATTTTCTAATATGTTCACATATACAGTACGATCCATGATCCCATCAATCATGAATATAGGGCCCACCCCACTGTAAGAAAAACATGCCCATACCATTATACTCAAACCGCCGTGTTTAACCGTCTTCAAAGTGTACCTGATTCGTACTCTGTGTTAGGTGGACGTCTGACATATTGTCTGGAGCCCTTTCCACCAAATAAGACAATTTTGCTTTCATCACTCCATTAAATATTTCGCCACTTTGTAATGGGCCAATTAAGGTGACTTTTGGCGTACTCCAAACGTGCTTTGACATGTCTGGGGGTTAAAAGTGGTACTTTTCGTGGATGGCACGCTTTGAGATTTTTTTTTAAGGCGTCGCCGAATAGTAACGCCACTAACATTCAAGCTTAAGTCCTTTTTTATCTTGCTGGACGATGCAAAAGCTGCGCTCTGCTATATCGCACAATAGATCGGTCCTCATGAGGCGTGGTTTTACGTCGGATACCACGAATCTCGGGCATTTCTTTAAAGTTTAATGCATTTTGAATCATTTTAGCAGAACATCCACATATTTCTTTTATGTCTTTATATGTTTTTCCATGTTTTTTTAGTTGCACTATAATATTTAGAGTACAATGTTTGGCCCTGCCCACTAAGTTAAAAAATATAAATTTATTATAGTGTTTTCTGATGTTAATGATAGTCACTAACAAAAAAAAAATTAATTTCTATCAATTAAACGTCTTAAAAAAATTTTGTTGTGTTAACAAGATACGCACTGCTATTTTAATGAACAGCTAACTACTGGTGCATCTAGCAAAAAGAGTTGTTAATTTGCTTATATTTGACAAATCAAACGGAATTTTTTCGTTTCTTCCTTATACACATTCCATTCTACAACAAGAATGCGTTTTTGTTGGAATAATCATAGCGGAACTTGAAAAAAAATAACATTACTCGATTGCATTTCTCGCACTGCTATTTTTGTGAACACAGCTGTATGTATAGAAGCTCTCAAAAGCTTTTAAGGGTACGTTTTATTTACATTTGCGCAGAACATGTGTTACACCGCGTATGCAATTTCAGCTGTAGCAAAGTGCGATTTGTTTCATCATAGACACAATGCATTAGCACTAAATG
>CY08AMale_Carcass_11_0 
TAAATTTTTGGGTTGTACGTCATGTAGAAGAGAGCAATAGTCGATTCACATCAAAATTTTTGGAATCGAAAGCCAAATACTTTTGAAATAATCGATCTAAAGTTACTGTTCTGATGTGTGCTATTTATACGTCCACGGCTGTAAACCTTGAAAAGTCGCGACATCTTTGCGATGCTCGCCACTCGGCCAGAAGTTAATTAGCCACACGTGCCGTGGTCGTATCTCTTTACAGCAAATTCGTGGGCATTCGAATGCAATTAGCGGGCGGGCCCCTGTATCTGTATCCGTATCCATAAATGTATCTGTATCTGTACCTGTATCCCCTGTATCTTTGCTTACCTGTAAGCACCTTTTGTGGCTGTCGAGGACCGAACTGCGGGCCATAAAGCGATTTAATGGCTCTCACCGAAACTGCAACAGCCGTACAATTTAAATGCCATTTGCACTTTTATTTTTGGCTTCTTCCTGTCCCGACTGACGCATTAGTTTTGCATGAGATGATTGTCAAAAAAAAACAGTATTCAACAAGTCTTTAATGACCTGTAATATAAATTGGGTCTGGTTACGAAAAGCCTGACTGTAATAACTTTGCGTCTATTTAAAGGCTTAGATGTTAGGTTTATTTTCAAAATATTTGTTTATCCAGGGTGAAATTGTGTGTTTAAATAGGCAATAAAGTTAAACTGGGATTTTAGTATAACAAGTATTCCCTAACTTCAATCCAAAGAGGATCCAATTGTCGTTCCTGTTTTTAAAGAAGAACTAATATGCATATCCCGTTGGTTTGCCAATCAAATCGAAAACGGTGAAATAATATAATATTGTCAGACATTTTAATATTTGACAAACTGCACATTTCGGTGATCCATTTTCCTCTTTAATTTTCCTGTTTCTTGCTCCATTTCTTTGAAACTCATATGCCGCTAATTAAATAGTTCCTTGACCAATTTGGGTCCCACGAATAAGTTTTTAGTTTCCAACTTCTATCCTATTTACAGTTCTCACCATTTCACTCAATTTATTGCTGATCGCGTCACACCTGTCGATCATCTGTTTGCAATTTCCGAAAATCGAACATATACATACCTTCTTTTTTTTTTGCTGGTGCCAAATAACGTCCCAGACACAAATGTTTGTCTTGGTCGAGAAAAAAGGGAAACCGTTTGATGGACATATTGACAGACAGCTGCTTCGACTTTTAGTAGCCATTGCACACACAAATATACAAATATTTATAAATGACCCATGTTTCAAGGTGTTCC
>CY08AMale_Carcass_12_0 
CCACGATTTTTTGACACATTCAGCGCCTTTAGCAACAACAACGAATCCATACGAATCAACGAGCTTCTCAAAGTTTTTGAGGAGTTGCCACAGGCCAACAAAGCCTCCATCACTTCGATATTAGATCATTTAATAAGAGTCCACGAAAAGGAGGCAGACAACAAGATGTCGTTGCACAATCTGGCAATGGTGTTTGGACCAACCTTGCTTAGGCCGGGCCAAACGCAGGTGAAGCAAAAGGATCCACTGGCAGCCAGCACTGTCGACGTTATGGCTCAGGCAGGAATCCTATACTGCTTTCTTCAGGCACGCATCAAGAAGGATTAGGACTTCGTGAGCCGTTTACACAGTTACATATGGAAATATATATGTATCAAAATTATAGATATTTATTTT
>CY08AMale_Carcass_13_0 
CGCTGAATGTGTCAAAAAATCGTGGATATAGCTGATCCGTGAATAGGGCCTCGGGGAGCTCTCTTAGAAAAGTCTTCAAAATGCCAGTGACCGAATGGATGTCCACCTCGCGTAGCAACTGCTCCGCCTCATAGGCATCAGATTCAAAGGCCTTCTTAAGCTTCGCCAAATCAGAAGCGGAACCGCTGACGCGGTAGCAGCCAACCTCCAGCATCCCACGCCGCTCTACTTCCCGAATGCAGGCGCCTATGATGAACGGAATGTCGCGTTTCTCACGTCTGAATAAACCAGAATAAACAATTATTAATTAATAATTAAAATTGCTCACAAAGTTTAATAGCATATCGAATTTATTTTAAAATCAAGATCTTCACTAGGTTCATTTTACGAAAAGTGGTGCTTTTATTTTTAATATATAGAACTATTATTTACTTTAATACTTGACTCATTTTGGCACCAAAGAGGGCTCCTGGCTTAGTGTTGCCGCGGCAGAGCTCGCCTGGAATAAAACGGAAGCTACAGCCGAGCTCTAAGGTATCACTAAGTTTAATTGACTTCGGCTGCGTCGTTTCTGTCAGCCAACTAAGACTCAACTTAAGTATGTGCTTGGCTCTAAGAAGTGGCCGCTCCTTGGCCTCATACAGAAGAATGCGCACATTCTGGCTGCCCTCTAATTCTAGCATAAAGCTCTCGTTCCAAAGCGGCGTTTGACTGCGACATATCATCTTGGTGGTGGCCTTGCGGAAATAGTGGCCATATGAGTCCACCTCGACGCAGATGTACAGGTCGTCCGCCTGCTCCAGTCCCTCCAATCCCTGGACACCCATGTACAGGTCTCCAACCAGCAAACTTTCATCGTTGGTGTTACGCATAAGATATGAACCCATTTCAGTTTTCATGCCCTTCTGCATGGCCACAATGAAGGCGGTTACCTCCAATGAATTAATAGTATTTGCCCCAGGCAGGTTGCACTTTTGCTTAAGGGATGAGATTGAGTCGATCCACTGTGTCCTCTCGAAATCCGAGCTAAGAAAGAAGGTTATGGTTTTATTATTTGCCTTGTTTCCCAGGCGGAACACCAAATTGGGCGTTGCCAGCACCAGCTGTGATTCCAGATCCGCCAGCTTGCGGCGATATTTTTCGCCGGACCGGAAGCCCCCATTTCCACTGTTAGCCACCTCAATGGCCAGTTGATCTCGAACGGAACGTAAATTGCGTTTAACTTGCGAAATGTTCGCTGGACTAGATTCCTTAAGCTCGATCGCCGAATCTGCTTCCTCATAAATGGATACGTCCTTTAGCGGAATGAACCACTTCAGCTCATAGTCGATACGATCGCGGCCTAATGCCTTGTACTTGGCACATGCGATGACATCATTAAAAAGAAAGAGATGCCGCAGCTTGCGATGCCCATCGACAAGTTCCACAATAAAAGAATTACGCACCATTCGTCTCAAATTTCGATTTGATTCAATTGGCAGCCGCTGATTGACCACATTGAACTGATTGAGGAACATCTGAATAATCTTTTGTGCCTGCCTTAATGGCTGGTGATCCGGATGTGCATTTGGGGTTTCGCGCAGCAAATCGTTGAAGACCAACGCATTTATTTGCACTCTCGCCACTGGTTTGTGCAATAGATCCTCGAGAGTAAGTGATTGCTCCGTTTGCAAATTGAGCACAATGGTGGAGACGATCTTTTTAAACTGGGGATTATTTGCACTGCACTTCTTCACCGTTTCTATAGCATTTTTGTAGTTGTGCAAAAAGGCACTGTATAAGTCAAACATATCCGCCAGACGACGAAACGGTTCACCGATCAGCACATCACCGCCCTCATGAGACACAATGGTCTTTAAGTCAGATAAGAAGGCGGTATGCAGATCGTACAGCTCATCGATTTTAAAGAAAATTGTGTTCTCCTCCTCCTCCCTGATCACAGGCTGTGAAGTTGTTAGGGTTGCGTGGATGGCCTTCTTGTACTGCATCATTTTGTTAAGACATTCCACGTAGATCGTTTCACTCTGAATAATTGAGCTGAGTATGGATCGTATTTTAGCACCGCGTGCATTTCCACAAACAAGTATCGCCGAAACTAAGTTCTTGCGAATTGCTCCCGGGGTAGTTTGTGTTGTGGTTTGATCGTCGTGCGAAATCGTGCGCAATATGGGCGGACCCTCGTACTCGCCGTCACTGTCTAGCGAACTGGATCGCGTCTCATTGCTTTGCTGTAGAAAGTAGTCGATGTTGACGTAGTTTGAGGTCCTGCCTGGAGATTCGGGATCCGCTACATTAGCCAAAGGTAACATGCTGCTGCCAGGCGTCGACAAATCATCGCGACTGGATGAGGATCCGGTGCGTCCGGGCTTAATAAACACGTATTCTCCGTCGCCGTTGTCTAGCGGTACGCTATCATAATACGGCTCATTGTCCGCTGAAGCTCCGCCTGCTGGCACCGACTGCTGGTTTGCAACCGCCTTTGCACTTTCCGAACTAAGCGAAGATACGCTTTCGTAGCTTTTGATCACCTCCGATATGCCTTGTGATGTCAGAGACTCCTTGGACCCTACACTACGCTGGTTGGCACCCGATTCTCGCGATTCCGTTCCGTTGTCCGCATCGCTAGCCTGCAGGCAGGTGCGCGATCTCCTTTCCAGGCTGCTAGTGGAGCTGCTGTCCGCCATTGCCAGCTTTCCGGTTTTACTTAAACTACCTGTTGGCGAGGCACCAACTCCAGTTCTTCCAGGAGTCAATGATCGCCCGGGCGTGGAGGCAGTGCGTCCTAGGCTACCACCGCCAGAAGGCGAGGAGTCGTTCCTCCTTGTCTGTTCCAGGCTGTCTGTCTTGCTTACCATCTTGCGACCGAGCTCTTCCATTAATTCCGGATTATTTACGTTCACAAATTTAGAAAGCTCCGGTGTGGTTTTTCGATTTGCCGAGTACTTGGAATCCAAATTATCAGATGACTTTTGACGCAATATATCAGACGGCTTAATGTTCCGCTCCAGCGAATTGCCCATACTGTCGAAGGCGAGATTGC
>CY08AMale_Carcass_13_1 
CGCTGAATGTGTCAAAAAATCGTGGATATAGCTGATCCGTGAATAGGGCCTCGGGGAGCTCTCTTAGAAAAGTCTTCAAAATGCCAGTGACCGAATGGATGTCCACCTCGCGTAGCAACTGCTCCGCCTCATAGGCATCAGATTCAAAGGCCTTCTTAAGCTTCGCCAAATCAGAAGCGGAACCGCTGACGCGGTAGCAGCCAACCTCCAGCATCCCACGCCGCTCTACTTCCCGAATGCAGGCGCCTATGATGAACGGAATGTCGCGTTTCTCACGTTTTAATACTTGACTCATTTTGGCACCAAAGAGGGCTCCTGGCTTAGTGTTGCCGCGGCAGAGCTCGCCTGGAATAAAACGGAAGCTACAGCCGAGCTCTAAGGTATCACTAAGTTTAATTGACTTCGGCTGCGTCGTTTCTGTCAGCCAACTAAGACTCAACTTAAGTATGTGCTTGGCTCTAAGAAGTGGCCGCTCCTTGGCCTCATACAGAAGAATGCGCACATTCTGGCTGCCCTCTAATTCTAGCATAAAGCTCTCGTTCCAAAGCGGCGTTTGACTGCGACATATCATCTTGGTGGTGGCCTTGCGGAAATAGTGGCCATATGAGTCCACCTCGACGCAGATGTACAGGTCGTCCGCCTGCTCCAGTCCCTCCAATCCCTGGACACCCATGTACAGGTCTCCAACCAGCAAACTTTCATCGTTGGTGTTACGCATAAGATATGAACCCATTTCAGTTTTCATGCCCTTCTGCATGGCCACAATGAAGGCGGTTACCTCCAATGAATTAATAGTATTTGCCCCAGGCAGGTTGCACTTTTGCTAAATAAACATGTAAGTATGTATTATCTCCTTACTGAGGTAGGTCACAGTAACTAACCTTAAGGGATGAGATTGAGTCGATCCACTGTGTCCTCTCGAAATCCGAGCTAAGAAAGAAGGTTATGGTTTTATTATTTGCCTTGTTTCCCAGGCGGAACACCAAATTGGGCGTTGCCAGCACCAGCTGTGATTCCAGATCCGCCAGCTTGCGGCGATATTTTTCGCCGGACCGGAAGCCCCCATTTCCACTGTTAGCCACCTCAATGGCCAGTTGATCTCGAACGGAACGTAAATTGCGTTTAACTTGCGAAATGTTCGCTGGACTAGATTCCTTAAGCTCGATCGCCGAATCTGCTTCCTCATAAATGGATACGTCCTTTAGCGGAATGAACCACTTCAGCTCATAGTCGATACGATCGCGGCCTAATGCCTTGTACTTGGCACATGCGATGACATCATTAAAAAGAAAGAGATGCCGCAGCTTGCGATGCCCATCGACAAGTTCCACAATAAAAGAATTACGCACCATTCGTCTCAAATTTCGATTTGATTCAATTGGCAGCCGCTGATTGACCACATTGAACTGATTGAGGAACATCTGAATAATCTTTTGTGCCTGCCTTAATGGCTGGTGATCCGGATGTGCATTTGGGGTTTCGCGCAGCAAATCGTTGAAGACCAACGCATTTATTTGCACTCTCGCCACTGGTTTGTGCAATAGATCCTCGAGAGTAAGTGATTGCTCCGTTTGCAAATTGAGCACAATGGTGGAGACGATCTTTTTAAACTGGGGATTATTTGCACTGCACTTCTTCACCGTTTCTATAGCATTTTTGTAGTTGTGCAAAAAGGCACTGTATAAGTCAAACATATCCGCCAGACGACGAAACGGTTCACCGATCAGCACATCACCGCCCTCATGAGACACAATGGTCTTTAAGTCAGATAAGAAGGCGGTATGCAGATCGTACAGCTCATCGATTTTAAAGAAAATTGTGTTCTCCTCCTCCTCCCTGATCACAGGCTGTGAAGTTGTTAGGGTTGCGTGGATGGCCTTCTTGTACTGCATCATTTTGTTAAGACATTCCACGTAGATCGTTTCACTCTGAATAATTGAGCTGAGTATGGATCGTATTTTAGCACCGCGTGCATTTCCACAAACAAGTATCGCCGAAACTAAGTTCTTGCGAATTGCTCCCGGGGTAGTTTGTGTTGTGGTTTGATCGTCGTGCGAAATCGTGCGCAATATGGGCGGACCCTCGTACTCGCCGTCACTGTCTAGCGAACTGGATCGCGTCTCATTGCTTTGCTGTAGAAAGTAGTCGATGTTGACGTAGTTTGAGGTCCTGCCTGGAGATTCGGGATCCGCTACATTAGCCAAAGGTAACATGCTGCTGCCAGGCGTCGACAAATCATCGCGACTGGATGAGGATCCGGTGCGTCCGGGCTTAATAAACACGTATTCTCCGTCGCCGTTGTCTAGCGGTACGCTATCATAATACGGCTCATTGTCCGCTGAAGCTCCGCCTGCTGGCACCGACTGCTGGTTTGCAACCGCCTTTGCACTTTCCGAACTAAGCGAAGATACGCTTTCGTAGCTTTTGATCTGCTTGGAAAAAAACTGGCTATCATAAGATTACTTATAAACAGAGAAATCAATTCCGTGGTGTCCCACACAGTAAGTTACCAAATGAGATAGCTTTGGAGAAAATATTTCTTACAGCCTACTTAAAGTCTTTAGACCTGCTAAAAAATCTTAACTTACCACCTCCGATATGCCTTGTGATGTCAGAGACTCCTTGGACCCTACACTACGCTGGTTGGCACCCGATTCTCGCGATTCCGTTCCGTTGTCCGCATCGCTAGCCTGCAGGCAGGTGCGCGATCTCCTTTCCAGGCTGCTAGTGGAGCTGCTGTCCGCCATTGCCAGCTTTCCGGTTTTACTTAAACTACCTGTTGGCGAGGCACCAACTCCAGTTCTTCCAGGAGTCAATGATCGCCCGGGCGTGGAGGCAGTGCGTCCTAGGCTACCACCGCCAGAAGGCGAGGAGTCGTTCCTCCTTGTCTGTTCCAGGCTGTCTGTCTTGCTTACCATCTTGCGACCGAGCTCTTCCATTAATTCCGGATTATTTACGTTCACAAATTTAGAAAGCTCCGGTGTGGTTTTTCGATTTGCCGAGTACTTGGAATCCAAATTATCAGATGACTTTTGACGCAATATATCAGACGGCTTAATGTTCCGCTCCAGCGAATTGCCCATACTGTCGAAGGCGAGATTGC
>CY08AMale_Carcass_13_2 
CGCTGAATGTGTCAAAAAATCGTGGATATAGCTGATCCGTGAATAGGGCCTCGGGGAGCTCTCTTAGAAAAGTCTTCAAAATGCCAGTGACCGAATGGATGTCCACCTCGCGTAGCAACTGCTCCGCCTCATAGGCATCAGATTCAAAGGCCTTCTTAAGCTTCGCCAAATCAGAAGCGGAACCGCTGACGCGGTAGCAGCCAACCTCCAGCATCCCACGCCGCTCTACTTCCCGAATGCAGGCGCCTATGATGAACGGAATGTCGCGTTTCTCACGTTTTAATACTTGACTCATTTTGGCACCAAAGAGGGCTCCTGGCTTAGTGTTGCCGCGGCAGAGCTCGCCTGGAATAAAACGGAAGCTACAGCCGAGCTCTAAGGTATCACTAAGTTTAATTGACTTCGGCTGCGTCGTTTCTGTCAGCCAACTAAGACTCAACTTAAGTATGTGCTTGGCTCTAAGAAGTGGCCGCTCCTTGGCCTCATACAGAAGAATGCGCACATTCTGGCTGCCCTCTAATTCTAGCATAAAGCTCTCGTTCCAAAGCGGCGTTTGACTGCGACATATCATCTTGGTGGTGGCCTTGCGGAAATAGTGGCCATATGAGTCCACCTCGACGCAGATGTACAGGTCGTCCGCCTGCTCCAGTCCCTCCAATCCCTGGACACCCATGTACAGGTCTCCAACCAGCAAACTTTCATCGTTGGTGTTACGCATAAGATATGAACCCATTTCAGTTTTCATGCCCTTCTGCATGGCCACAATGAAGGCGGTTACCTCCAATGAATTAATAGTATTTGCCCCAGGCAGGTTGCACTTTTGCTTAAGGGATGAGATTGAGTCGATCCACTGTGTCCTCTCGAAATCCGAGCTAAGAAAGAAGGTTATGGTTTTATTATTTGCCTTGTTTCCCAGGCGGAACACCAAATTGGGCGTTGCCAGCACCAGCTGTGATTCCAGATCCGCCAGCTTGCGGCGATATTTTTCGCCGGACCGGAAGCCCCCATTTCCACTGTTAGCCACCTCAATGGCCAGTTGATCTCGAACGGAACGTAAATTGCGTTTAACTTGCGAAATGTTCGCTGGACTAGATTCCTTAAGCTCGATCGCCGAATCTGCTTCCTCATAAATGGATACGTCCTTTAGCGGAATGAACCACTTCAGCTCATAGTCGATACGATCGCGGCCTAATGCCTTGTACTTGGCACATGCGATGACATCATTAAAAAGAAAGAGATGCCGCAGCTTGCGATGCCCATCGACAAGTTCCACAATAAAAGAATTACGCACCATTCGTCTCAAATTTCGATTTGATTCAATTGGCAGCCGCTGATTGACCACATTGAACTGATTGAGGAACATCTGAATAATCTTTTGTGCCTGCCTTAATGGCTGGTGATCCGGATGTGCATTTGGGGTTTCGCGCAGCAAATCGTTGAAGACCAACGCATTTATTTGCACTCTCGCCACTGGTTTGTGCAATAGATCCTCGAGAGTAAGTGATTGCTCCGTTTGCAAATTGAGCACAATGGTGGAGACGATCTTTTTAAACTGGGGATTATTTGCACTGCACTTCTTCACCGTTTCTATAGCATTTTTGTAGTTGTGCAAAAAGGCACTGTATAAGTCAAACATATCCGCCAGACGACGAAACGGTTCACCGATCAGCACATCACCGCCCTCATGAGACACAATGGTCTTTAAGTCAGATAAGAAGGCGGTATGCAGATCGTACAGCTCATCGATTTTAAAGAAAATTGTGTTCTCCTCCTCCTCCCTGATCACAGGCTGTGAAGTTGTTAGGGTTGCGTGGATGGCCTTCTTGTACTGCATCATTTTGTTAAGACATTCCACGTAGATCGTTTCACTCTGAATAATTGAGCTGAGTATGGATCGTATTTTAGCACCGCGTGCATTTCCACAAACAAGTATCGCCGAAACTAAGTTCTTGCGAATTGCTCCCGGGGTAGTTTGTGTTGTGGTTTGATCGTCGTGCGAAATCGTGCGCAATATGGGCGGACCCTCGTACTCGCCGTCACTGTCTAGCGAACTGGATCGCGTCTCATTGCTTTGCTGTAGAAAGTAGTCGATGTTGACGTAGTTTGAGGTCCTGCCTGGAGATTCGGGATCCGCTACATTAGCCAAAGGTAACATGCTGCTGCCAGGCGTCGACAAATCATCGCGACTGGATGAGGATCCGGTGCGTCCGGGCTTAATAAACACGTATTCTCCGTCGCCGTTGTCTAGCGGTACGCTATCATAATACGGCTCATTGTCCGCTGAAGCTCCGCCTGCTGGCACCGACTGCTGGTTTGCAACCGCCTTTGCACTTTCCGAACTAAGCGAAGATACGCTTTCGTAGCTTTTGATCACCTCCGATATGCCTTGTGATGTCAGAGACTCCTTGGACCCTACACTACGCTGGTTGGCACCCGATTCTCGCGATTCCGTTCCGTTGTCCGCATCGCTAGCCTGCAGGCAGGTGCGCGATCTCCTTTCCAGGCTGCTAGTGGAGCTGCTGTCCGCCATTGCCAGCTTTCCGGTTTTACTTAAACTACCTGTTGGCGAGGCACCAACTCCAGTTCTTCCAGGAGTCAATGATCGCCCGGGCGTGGAGGCAGTGCGTCCTAGGCTACCACCGCCAGAAGGCGAGGAGTCGTTCCTCCTTGTCTGTTCCAGGCTGTCTGTCTTGCTTACCATCTTGCGACCGAGCTCTTCCATTAATTCCGGATTATTTACGTTCACAAATTTAGAAAGCTCCGGTGTGGTTTTTCGATTTGCCGAGTACTTGGAATCCAAATTATCAGATGACTTTTGACGCAATATATCAGACGGCTTAATGTTCCGCTCCAGCGAATTGCCCATACTGTCGAAGGCGAGATTGC
>CY08AMale_Carcass_13_3 
CGCTGAATGTGTCAAAAAATCGTGGATATAGCTGATCCGTGAATAGGGCCTCGGGGAGCTCTCTTAGAAAAGTCTTCAAAATGCCAGTGACCGAATGGATGTCCACCTCGCGTAGCAACTGCTCCGCCTCATAGGCATCAGATTCAAAGGCCTTCTTAAGCTTCGCCAAATCAGAAGCGGAACCGCTGACGCGGTAGCAGCCAACCTCCAGCATCCCACGCCGCTCTACTTCCCGAATGCAGGCGCCTATGATGAACGGAATGTCGCGTTTCTCACGTTTTAATACTTGACTCATTTTGGCACCAAAGAGGGCTCCTGGCTTAGTGTTGCCGCGGCAGAGCTCGCCTGGAATAAAACGGAAGCTACAGCCGAGCTCTAAGGTATCACTAAGTTTAATTGACTTCGGCTGCGTCGTTTCTGTCAGCCAACTAAGACTCAACTTAAGTATGTGCTTGGCTCTAAGAAGTGGCCGCTCCTTGGCCTCATACAGAAGAATGCGCACATTCTGGCTGCCCTCTAATTCTAGCATAAAGCTCTCGTTCCAAAGCGGCGTTTGACTGCGACATATCATCTTGGTGGTGGCCTTGCGGAAATAGTGGCCATATGAGTCCACCTCGACGCAGATGTACAGGTCGTCCGCCTGCTCCAGTCCCTCCAATCCCTGGACACCCATGTACAGGTCTCCAACCAGCAAACTTTCATCGTTGGTGTTACGCATAAGATATGAACCCATTTCAGTTTTCATGCCCTTCTGCATGGCCACAATGAAGGCGGTTACCTCCAATGAATTAATAGTATTTGCCCCAGGCAGGTTGCACTTTTGCTAAATAAACATGTAAGTATGTATTATCTCCTTACTGAGGTAGGTCACAGTAACTAACCTTAAGGGATGAGATTGAGTCGATCCACTGTGTCCTCTCGAAATCCGAGCTAAGAAAGAAGGTTATGGTTTTATTATTTGCCTTGTTTCCCAGGCGGAACACCAAATTGGGCGTTGCCAGCACCAGCTGTGATTCCAGATCCGCCAGCTTGCGGCGATATTTTTCGCCGGACCGGAAGCCCCCATTTCCACTGTTAGCCACCTCAATGGCCAGTTGATCTCGAACGGAACGTAAATTGCGTTTAACTTGCGAAATGTTCGCTGGACTAGATTCCTTAAGCTCGATCGCCGAATCTGCTTCCTCATAAATGGATACGTCCTTTAGCGGAATGAACCACTTCAGCTCATAGTCGATACGATCGCGGCCTAATGCCTTGTACTTGGCACATGCGATGACATCATTAAAAAGAAAGAGATGCCGCAGCTTGCGATGCCCATCGACAAGTTCCACAATAAAAGAATTACGCACCATTCGTCTCAAATTTCGATTTGATTCAATTGGCAGCCGCTGATTGACCACATTGAACTGATTGAGGAACATCTGAATAATCTTTTGTGCCTGCCTTAATGGCTGGTGATCCGGATGTGCATTTGGGGTTTCGCGCAGCAAATCGTTGAAGACCAACGCATTTATTTGCACTCTCGCCACTGGTTTGTGCAATAGATCCTCGAGAGTAAGTGATTGCTCCGTTTGCAAATTGAGCACAATGGTGGAGACGATCTTTTTAAACTGGGGATTATTTGCACTGCACTTCTTCACCGTTTCTATAGCATTTTTGTAGTTGTGCAAAAAGGCACTGTATAAGTCAAACATATCCGCCAGACGACGAAACGGTTCACCGATCAGCACATCACCGCCCTCATGAGACACAATGGTCTTTAAGTCAGATAAGAAGGCGGTATGCAGATCGTACAGCTCATCGATTTTAAAGAAAATTGTGTTCTCCTCCTCCTCCCTGATCACAGGCTGTGAAGTTGTTAGGGTTGCGTGGATGGCCTTCTTGTACTGCATCATTTTGTTAAGACATTCCACGTAGATCGTTTCACTCTGAATAATTGAGCTGAGTATGGATCGTATTTTAGCACCGCGTGCATTTCCACAAACAAGTATCGCCGAAACTAAGTTCTTGCGAATTGCTCCCGGGGTAGTTTGTGTTGTGGTTTGATCGTCGTGCGAAATCGTGCGCAATATGGGCGGACCCTCGTACTCGCCGTCACTGTCTAGCGAACTGGATCGCGTCTCATTGCTTTGCTGTAGAAAGTAGTCGATGTTGACGTAGTTTGAGGTCCTGCCTGGAGATTCGGGATCCGCTACATTAGCCAAAGGTAACATGCTGCTGCCAGGCGTCGACAAATCATCGCGACTGGATGAGGATCCGGTGCGTCCGGGCTTAATAAACACGTATTCTCCGTCGCCGTTGTCTAGCGGTACGCTATCATAATACGGCTCATTGTCCGCTGAAGCTCCGCCTGCTGGCACCGACTGCTGGTTTGCAACCGCCTTTGCACTTTCCGAACTAAGCGAAGATACGCTTTCGTAGCTTTTGATCACCTCCGATATGCCTTGTGATGTCAGAGACTCCTTGGACCCTACACTACGCTGGTTGGCACCCGATTCTCGCGATTCCGTTCCGTTGTCCGCATCGCTAGCCTGCAGGCAGGTGCGCGATCTCCTTTCCAGGCTGCTAGTGGAGCTGCTGTCCGCCATTGCCAGCTTTCCGGTTTTACTTAAACTACCTGTTGGCGAGGCACCAACTCCAGTTCTTCCAGGAGTCAATGATCGCCCGGGCGTGGAGGCAGTGCGTCCTAGGCTACCACCGCCAGAAGGCGAGGAGTCGTTCCTCCTTGTCTGTTCCAGGCTGTCTGTCTTGCTTACCATCTTGCGACCGAGCTCTTCCATTAATTCCGGATTATTTACGTTCACAAATTTAGAAAGCTCCGGTGTGGTTTTTCGATTTGCCGAGTACTTGGAATCCAAATTATCAGATGACTTTTGACGCAATATATCAGACGGCTTAATGTTCCGCTCCAGCGAATTGCCCATACTGTCGAAGGCGAGATTGC
>CY08AMale_Carcass_13_4 
CGCTGAATGTGTCAAAAAATCGTGGATATAGCTGATCCGTGAATAGGGCCTCGGGGAGCTCTCTTAGAAAAGTCTTCAAAATGCCAGTGACCGAATGGATGTCCACCTCGCGTAGCAACTGCTCCGCCTCATAGGCATCAGATTCAAAGGCCTTCTTAAGCTTCGCCAAATCAGAAGCGGAACCGCTGACGCGGTAGCAGCCAACCTCCAGCATCCCACGCCGCTCTACTTCCCGAATGCAGGCGCCTATGATGAACGGAATGTCGCGTTTCTCACGTTTTAATACTTGACTCATTTTGGCACCAAAGAGGGCTCCTGGCTTAGTGTTGCCGCGGCAGAGCTCGCCTGGAATAAAACGGAAGCTACAGCCGAGCTCTAAGGTATCACTAAGTTTAATTGACTTCGGCTGCGTCGTTTCTGTCAGCCAACTAAGACTCAACTTAAGTATGTGCTTGGCTCTAAGAAGTGGCCGCTCCTTGGCCTCATACAGAAGAATGCGCACATTCTGGCTGCCCTCTAATTCTAGCATAAAGCTCTCGTTCCAAAGCGGCGTTTGACTGCGACATATCATCTTGGTGGTGGCCTTGCGGAAATAGTGGCCATATGAGTCCACCTCGACGCAGATGTACAGGTCGTCCGCCTGCTCCAGTCCCTCCAATCCCTGGACACCCATGTACAGGTCTCCAACCAGCAAACTTTCATCGTTGGTGTTACGCATAAGATATGAACCCATTTCAGTTTTCATGCCCTTCTGCATGGCCACAATGAAGGCGGTTACCTCCAATGAATTAATAGTATTTGCCCCAGGCAGGTTGCACTTTTGCTTAAGGGATGAGATTGAGTCGATCCACTGTGTCCTCTCGAAATCCGAGCTAAGAAAGAAGGTTATGGTTTTATTATTTGCCTTGTTTCCCAGGCGGAACACCAAATTGGGCGTTGCCAGCACCAGCTGTGATTCCAGATCCGCCAGCTTGCGGCGATATTTTTCGCCGGACCGGAAGCCCCCATTTCCACTGTTAGCCACCTCAATGGCCAGTTGATCTCGAACGGAACGTAAATTGCGTTTAACTTGCGAAATGTTCGCTGGACTAGATTCCTTAAGCTCGATCGCCGAATCTGCTTCCTCATAAATGGATACGTCCTTTAGCGGAATGAACCACTTCAGCTCATAGTCGATACGATCGCGGCCTAATGCCTTGTACTTGGCACATGCGATGACATCATTAAAAAGAAAGAGATGCCGCAGCTTGCGATGCCCATCGACAAGTTCCACAATAAAAGAATTACGCACCATTCGTCTCAAATTTCGATTTGATTCAATTGGCAGCCGCTGATTGACCACATTGAACTGATTGAGGAACATCTGAATAATCTTTTGTGCCTGCCTTAATGGCTGGTGATCCGGATGTGCATTTGGGGTTTCGCGCAGCAAATCGTTGAAGACCAACGCATTTATTTGCACTCTCGCCACTGGTTTGTGCAATAGATCCTCGAGAGTAAGTGATTGCTCCGTTTGCAAATTGAGCACAATGGTGGAGACGATCTTTTTAAACTGGGGATTATTTGCACTGCACTTCTTCACCGTTTCTATAGCATTTTTGTAGTTGTGCAAAAAGGCACTGTATAAGTCAAACATATCCGCCAGACGACGAAACGGTTCACCGATCAGCACATCACCGCCCTCATGAGACACAATGGTCTTTAAGTCAGATAAGAAGGCGGTATGCAGATCGTACAGCTCATCGATTTTAAAGAAAATTGTGTTCTCCTCCTCCTCCCTGATCACAGGCTGTGAAGTTGTTAGGGTTGCGTGGATGGCCTTCTTGTACTGCATCATTTTGTTAAGACATTCCACGTAGATCGTTTCACTCTGAATAATTGAGCTGAGTATGGATCGTATTTTAGCACCGCGTGCATTTCCACAAACAAGTATCGCCGAAACTAAGTTCTTGCGAATTGCTCCCGGGGTAGTTTGTGTTGTGGTTTGATCGTCGTGCGAAATCGTGCGCAATATGGGCGGACCCTCGTACTCGCCGTCACTGTCTAGCGAACTGGATCGCGTCTCATTGCTTTGCCTTTAAAATGAATAAGCAAAATGTAAAGATCAATAATTTGAGTGATTAAATTTATCGGAATCTTAAGCTTACTGTAGAAAGTAGTCGATGTTGACGTAGTTTGAGGTCCTGCCTGGAGATTCGGGATCCGCTACATTAGCCAAAGGTAACATGCTGCTGCCAGGCGTCGACAAATCATCGCGACTGGATGAGGATCCGGTGCGTCCGGGCTTAATAAACACGTATTCTCCGTCGCCGTTGTCTAGCGGTACGCTATCATAATACGGCTCATTGTCCGCTGAAGCTCCGCCTGCTGGCACCGACTGCTGGTTTGCAACCGCCTTTGCACTTTCCGAACTAAGCGAAGATACGCTTTCGTAGCTTTTGATCTGCTTGGAAAAAAACTGGCTATCATAAGATTACTTATAAACAGAGAAATCAATTCCGTGGTGTCCCACACAGTAAGTTACCAAATGAGATAGCTTTGGAGAAAATATTTCTTACAGCCTACTTAAAGTCTTTAGACCTGCTAAAAAATCTTAACTTACCACCTCCGATATGCCTTGTGATGTCAGAGACTCCTTGGACCCTACACTACGCTGGTTGGCACCCGATTCTCGCGATTCCGTTCCGTTGTCCGCATCGCTAGCCTGCAGGCAGGTGCGCGATCTCCTTTCCAGGCTGCTAGTGGAGCTGCTGTCCGCCATTGCCAGCTTTCCGGTTTTACTTAAACTACCTGTTGGCGAGGCACCAACTCCAGTTCTTCCAGGAGTCAATGATCGCCCGGGCGTGGAGGCAGTGCGTCCTAGGCTACCACCGCCAGAAGGCGAGGAGTCGTTCCTCCTTGTCTGTTCCAGGCTGTCTGTCTTGCTTACCATCTTGCGACCGAGCTCTTCCATTAATTCCGGATTATTTACGTTCACAAATTTAGAAAGCTCCGGTGTGGTTTTTCGATTTGCCGAGTACTTGGAATCCAAATTATCAGATGACTTTTGACGCAATATATCAGACGGCTTAATGTTCCGCTCCAGCGAATTGCCCATACTGTCGAAGGCGAGATTGC
>CY08AMale_Carcass_13_5 
CGCTGAATGTGTCAAAAAATCGTGGATATAGCTGATCCGTGAATAGGGCCTCGGGGAGCTCTCTTAGAAAAGTCTTCAAAATGCCAGTGACCGAATGGATGTCCACCTCGCGTAGCAACTGCTCCGCCTCATAGGCATCAGATTCAAAGGCCTTCTTAAGCTTCGCCAAATCAGAAGCGGAACCGCTGACGCGGTAGCAGCCAACCTCCAGCATCCCACGCCGCTCTACTTCCCGAATGCAGGCGCCTATGATGAACGGAATGTCGCGTTTCTCACGTTTTAATACTTGACTCATTTTGGCACCAAAGAGGGCTCCTGGCTTAGTGTTGCCGCGGCAGAGCTCGCCTGGAATAAAACGGAAGCTACAGCCGAGCTCTAAGGTATCACTAAGTTTAATTGACTTCGGCTGCGTCGTTTCTGTCAGCCAACTAAGACTCAACTTAAGTATGTGCTTGGCTCTAAGAAGTGGCCGCTCCTTGGCCTCATACAGAAGAATGCGCACATTCTGGCTGCCCTCTAATTCTAGCATAAAGCTCTCGTTCCAAAGCGGCGTTTGACTGCGACATATCATCTTGGTGGTGGCCTTGCGGAAATAGTGGCCATATGAGTCCACCTCGACGCAGATGTACAGGTCGTCCGCCTGCTCCAGTCCCTCCAATCCCTGGACACCCATGTACAGGTCTCCAACCAGCAAACTTTCATCGTTGGTGTTACGCATAAGATATGAACCCATTTCAGTTTTCATGCCCTTCTGCATGGCCACAATGAAGGCGGTTACCTCCAATGAATTAATAGTATTTGCCCCAGGCAGGTTGCACTTTTGCTTAAGGGATGAGATTGAGTCGATCCACTGTGTCCTCTCGAAATCCGAGCTAAGAAAGAAGGTTATGGTTTTATTATTTGCCTTGTTTCCCAGGCGGAACACCAAATTGGGCGTTGCCAGCACCAGCTGTGATTCCAGATCCGCCAGCTTGCGGCGATATTTTTCGCCGGACCGGAAGCCCCCATTTCCACTGTTAGCCACCTCAATGGCCAGTTGATCTCGAACGGAACGTAAATTGCGTTTAACTTGCGAAATGTTCGCTGGACTAGATTCCTTAAGCTCGATCGCCGAATCTGCTTCCTCATAAATGGATACGTCCTTTAGCGGAATGAACCACTTCAGCTCATAGTCGATACGATCGCGGCCTAATGCCTTGTACTTGGCACATGCGATGACATCATTAAAAAGAAAGAGATGCCGCAGCTTGCGATGCCCATCGACAAGTTCCACAATAAAAGAATTACGCACCATTCGTCTCAAATTTCGATTTGATTCAATTGGCAGCCGCTGATTGACCACATTGAACTGATTGAGGAACATCTGAATAATCTTTTGTGCCTGCCTTAATGGCTGGTGATCCGGATGTGCATTTGGGGTTTCGCGCAGCAAATCGTTGAAGACCAACGCATTTATTTGCACTCTCGCCACTGGTTTGTGCAATAGATCCTCGAGAGTAAGTGATTGCTCCGTTTGCAAATTGAGCACAATGGTGGAGACGATCTTTTTAAACTGGGGATTATTTGCACTGCACTTCTTCACCGTTTCTATAGCATTTTTGTAGTTGTGCAAAAAGGCACTGTATAAGTCAAACATATCCGCCAGACGACGAAACGGTTCACCGATCAGCACATCACCGCCCTCATGAGACACAATGGTCTTTAAGTCAGATAAGAAGGCGGTATGCAGATCGTACAGCTCATCGATTTTAAAGAAAATTGTGTTCTCCTCCTCCTCCCTGATCACAGGCTGTGAAGTTGTTAGGGTTGCGTGGATGGCCTTCTTGTACTGCATCATTTTGTTAAGACATTCCACGTAGATCGTTTCACTCTGAATAATTGAGCTGAGTATGGATCGTATTTTAGCACCGCGTGCATTTCCACAAACAAGTATCGCCGAAACTAAGTTCTTGCGAATTGCTCCCGGGGTAGTTTGTGTTGTGGTTTGATCGTCGTGCGAAATCGTGCGCAATATGGGCGGACCCTCGTACTCGCCGTCACTGTCTAGCGAACTGGATCGCGTCTCATTGCTTTGCCTTTAAAATGAATAAGCAAAATGTAAAGATCAATAATTTGAGTGATTAAATTTATCGGAATCTTAAGCTTACTGTAGAAAGTAGTCGATGTTGACGTAGTTTGAGGTCCTGCCTGGAGATTCGGGATCCGCTACATTAGCCAAAGGTAACATGCTGCTGCCAGGCGTCGACAAATCATCGCGACTGGATGAGGATCCGGTGCGTCCGGGCTTAATAAACACGTATTCTCCGTCGCCGTTGTCTAGCGGTACGCTATCATAATACGGCTCATTGTCCGCTGAAGCTCCGCCTGCTGGCACCGACTGCTGGTTTGCAACCGCCTTTGCACTTTCCGAACTAAGCGAAGATACGCTTTCGTAGCTTTTGATCACCTCCGATATGCCTTGTGATGTCAGAGACTCCTTGGACCCTACACTACGCTGGTTGGCACCCGATTCTCGCGATTCCGTTCCGTTGTCCGCATCGCTAGCCTGCAGGCAGGTGCGCGATCTCCTTTCCAGGCTGCTAGTGGAGCTGCTGTCCGCCATTGCCAGCTTTCCGGTTTTACTTAAACTACCTGTTGGCGAGGCACCAACTCCAGTTCTTCCAGGAGTCAATGATCGCCCGGGCGTGGAGGCAGTGCGTCCTAGGCTACCACCGCCAGAAGGCGAGGAGTCGTTCCTCCTTGTCTGTTCCAGGCTGTCTGTCTTGCTTACCATCTTGCGACCGAGCTCTTCCATTAATTCCGGATTATTTACGTTCACAAATTTAGAAAGCTCCGGTGTGGTTTTTCGATTTGCCGAGTACTTGGAATCCAAATTATCAGATGACTTTTGACGCAATATATCAGACGGCTTAATGTTCCGCTCCAGCGAATTGCCCATACTGTCGAAGGCGAGATTGC
>CY08AMale_Carcass_13_6 
CGCTGAATGTGTCAAAAAATCGTGGATATAGCTGATCCGTGAATAGGGCCTCGGGGAGCTCTCTTAGAAAAGTCTTCAAAATGCCAGTGACCGAATGGATGTCCACCTCGCGTAGCAACTGCTCCGCCTCATAGGCATCAGATTCAAAGGCCTTCTTAAGCTTCGCCAAATCAGAAGCGGAACCGCTGACGCGGTAGCAGCCAACCTCCAGCATCCCACGCCGCTCTACTTCCCGAATGCAGGCGCCTATGATGAACGGAATGTCGCGTTTCTCACGTTTTAATACTTGACTCATTTTGGCACCAAAGAGGGCTCCTGGCTTAGTGTTGCCGCGGCAGAGCTCGCCTGGAATAAAACGGAAGCTACAGCCGAGCTCTAAGGTATCACTAAGTTTAATTGACTTCGGCTGCGTCGTTTCTGTCAGCCAACTAAGACTCAACTTAAGTATGTGCTTGGCTCTAAGAAGTGGCCGCTCCTTGGCCTCATACAGAAGAATGCGCACATTCTGGCTGCCCTCTAATTCTAGCATAAAGCTCTCGTTCCAAAGCGGCGTTTGACTGCGACATATCATCTTGGTGGTGGCCTTGCGGAAATAGTGGCCATATGAGTCCACCTCGACGCAGATGTACAGGTCGTCCGCCTGCTCCAGTCCCTCCAATCCCTGGACACCCATGTACAGGTCTCCAACCAGCAAACTTTCATCGTTGGTGTTACGCATAAGATATGAACCCATTTCAGTTTTCATGCCCTTCTGCATGGCCACAATGAAGGCGGTTACCTCCAATGAATTAATAGTATTTGCCCCAGGCAGGTTGCACTTTTGCTTAAGGGATGAGATTGAGTCGATCCACTGTGTCCTCTCGAAATCCGAGCTAAGAAAGAAGGTTATGGTTTTATTATTTGCCTTGTTTCCCAGGCGGAACACCAAATTGGGCGTTGCCAGCACCAGCTGTGATTCCAGATCCGCCAGCTTGCGGCGATATTTTTCGCCGGACCGGAAGCCCCCATTTCCACTGTTAGCCACCTCAATGGCCAGTTGATCTCGAACGGAACGTAAATTGCGTTTAACTTGCGAAATGTTCGCTGGACTAGATTCCTTAAGCTCGATCGCCGAATCTGCTTCCTCATAAATGGATACGTCCTTTAGCGGAATGAACCACTTCAGCTCATAGTCGATACGATCGCGGCCTAATGCCTTGTACTTGGCACATGCGATGACATCATTAAAAAGAAAGAGATGCCGCAGCTTGCGATGCCCATCGACAAGTTCCACAATAAAAGAATTACGCACCATTCGTCTCAAATTTCGATTTGATTCAATTGGCAGCCGCTGATTGACCACATTGAACTGATTGAGGAACATCTGAATAATCTTTTGTGCCTGCCTTAATGGCTGGTGATCCGGATGTGCATTTGGGGTTTCGCGCAGCAAATCGTTGAAGACCAACGCATTTATTTGCACTCTCGCCACTGGTTTGTGCAATAGATCCTCGAGAGTAAGTGATTGCTCCGTTTGCAAATTGAGCACAATGGTGGAGACGATCTTTTTAAACTGGGGATTATTTGCACTGCACTTCTTCACCGTTTCTATAGCATTTTTGTAGTTGTGCAAAAAGGCACTGTATAAGTCAAACATATCCGCCAGACGACGAAACGGTTCACCGATCAGCACATCACCGCCCTCATGAGACACAATGGTCTTTAAGTCAGATAAGAAGGCGGTATGCAGATCGTACAGCTCATCGATTTTAAAGAAAATTGTGTTCTCCTCCTCCTCCCTGATCACAGGCTGTGAAGTTGTTAGGGTTGCGTGGATGGCCTTCTTGTACTGCATCATTTTGTTAAGACATTCCACGTAGATCGTTTCACTCTGAATAATTGAGCTGAGTATGGATCGTATTTTAGCACCGCGTGCATTTCCACAAACAAGTATCGCCGAAACTAAGTTCTTGCGAATTGCTCCCGGGGTAGTTTGTGTTGTGGTTTGATCGTCGTGCGAAATCGTGCGCAATATGGGCGGACCCTCGTACTCGCCGTCACTGTCTAGCGAACTGGATCGCGTCTCATTGCTTTGCTGTAGAAAGTAGTCGATGTTGACGTAGTTTGAGGTCCTGCCTGGAGATTCGGGATCCGCTACATTAGCCAAAGGTAACATGCTGCTGCCAGGCGTCGACAAATCATCGCGACTGGATGAGGATCCGGTGCGTCCGGGCTTAATAAACACGTATTCTCCGTCGCCGTTGTCTAGCGGTACGCTATCATAATACGGCTCATTGTCCGCTGAAGCTCCGCCTGCTGGCACCGACTGCTGGTTTGCAACCGCCTTTGCACTTTCCGAACTAAGCGAAGATACGCTTTCGTAGCTTTTGATCTGCTTGGAAAAAAACTGGCTATCATAAGATTACTTATAAACAGAGAAATCAATTCCGTGGTGTCCCACACAGTAAGTTACCAAATGAGATAGCTTTGGAGAAAATATTTCTTACAGCCTACTTAAAGTCTTTAGACCTGCTAAAAAATCTTAACTTACCACCTCCGATATGCCTTGTGATGTCAGAGACTCCTTGGACCCTACACTACGCTGGTTGGCACCCGATTCTCGCGATTCCGTTCCGTTGTCCGCATCGCTAGCCTGCAGGCAGGTGCGCGATCTCCTTTCCAGGCTGCTAGTGGAGCTGCTGTCCGCCATTGCCAGCTTTCCGGTTTTACTTAAACTACCTGTTGGCGAGGCACCAACTCCAGTTCTTCCAGGAGTCAATGATCGCCCGGGCGTGGAGGCAGTGCGTCCTAGGCTACCACCGCCAGAAGGCGAGGAGTCGTTCCTCCTTGTCTGTTCCAGGCTGTCTGTCTTGCTTACCATCTTGCGACCGAGCTCTTCCATTAATTCCGGATTATTTACGTTCACAAATTTAGAAAGCTCCGGTGTGGTTTTTCGATTTGCCGAGTACTTGGAATCCAAATTATCAGATGACTTTTGACGCAATATATCAGACGGCTTAATGTTCCGCTCCAGCGAATTGCCCATACTGTCGAAGGCGAGATTGC
>CY08AMale_Carcass_13_7 
CGCTGAATGTGTCAAAAAATCGTGGATATAGCTGATCCGTGAATAGGGCCTCGGGGAGCTCTCTTAGAAAAGTCTTCAAAATGCCAGTGACCGAATGGATGTCCACCTCGCGTAGCAACTGCTCCGCCTCATAGGCATCTGAAGAATATAAAATAAAACGACAAATTAGTAATAAGACATGGTTACCGATCAGAGCCGTCTATTTACCAGATTCAAAGGCCTTCTTAAGC
>CY08AMale_Carcass_13_8 
CGCTGAATGTGTCAAAAAATCGTGGATATAGCTGATCCGTGAATAGGGCCTCGGGGAGCTCTCTTAGAAAAGTCTTCAAAATGCCAGTGACCGAATGGATGTCCACCTCGCGTAGCAACTGCTCCGCCTCATAGGCATCAGATTCAAAGGCCTTCTTAAGCTTCGCCAAATCAGAAGCGGAACCGCTGACGCGGTAGCAGCCAACCTCCAGCATCCCACGCCGCTCTACTTCCCGAATGCAGGCGCCTATGATGAACGGAATGTCGCGTTTCTCACGTCTGAATAAACCAGAATAAACAATTATTAATTAATAATTAAAATTGCTCACAAAGTTTAATAGCATATCGAATTTATTTTAAAATCAAGATCTTCACTAGGTTCATTTTACGAAAAGTGGTGCTTTTATTTTTAATATATAGAACTATTATTTACTTTAATACTTGACTCATTTTGGCACCAAAGAGGGCTCCTGGCTTAGTGTTGCCGCGGCAGAGCTCGCCTGGAATAAAACGGAAGCTACAGCCGAGCTCTAAGGTATCACTAAGTTTAATTGACTTCGGCTGCGTCGTTTCTGTCAGCCAACTAAGACTCAACTTAAGTATGTGCTTGGCTCTAAGAAGTGGCCGCTCCTTGGCCTCATACAGAAGAATGCGCACATTCTGGCTGCCCTCTAATTCTAGCATAAAGCTCTCGTTCCAAAGCGGCGTTTGACTGCGACATATCATCTTGGTGGTGGCCTTGCGGAAATAGTGGCCATATGAGTCCACCTCGACGCAGATGTACAGGTCGTCCGCCTGCTCCAGTCCCTCCAATCCCTGGACACCCATGTACAGGTCTCCAACCAGCAAACTTTCATCGTTGGTGTTACGCATAAGATATGAACCCATTTCAGTTTTCATGCCCTTCTGCATGGCCACAATGAAGGCGGTTACCTCCAATGAATTAATAGTATTTGCCCCAGGCAGGTTGCACTTTTGCTTAAGGGATGAGATTGAGTCGATCCACTGTGTCCTCTCGAAATCCGAGCTAAGAAAGAAGGTTATGGTTTTATTATTTGCCTTGTTTCCCAGGCGGAACACCAAATTGGGCGTTGCCAGCACCAGCTGTGATTCCAGATCCGCCAGCTTGCGGCGATATTTTTCGCCGGACCGGAAGCCCCCATTTCCACTGTTAGCCACCTCAATGGCCAGTTGATCTCGAACGGAACGTAAATTGCGTTTAACTTGCGAAATGTTCGCTGGACTAGATTCCTTAAGCTCGATCGCCGAATCTGCTTCCTCATAAATGGATACGTCCTTTAGCGGAATGAACCACTTCAGCTCATAGTCGATACGATCGCGGCCTAATGCCTTGTACTTGGCACATGCGATGACATCATTAAAAAGAAAGAGATGCCGCAGCTTGCGATGCCCATCGACAAGTTCCACAATAAAAGAATTACGCACCATTCGTCTCAAATTTCGATTTGATTCAATTGGCAGCCGCTGATTGACCACATTGAACTGATTGAGGAACATCTGAATAATCTTTTGTGCCTGCCTTAATGGCTGGTGATCCGGATGTGCATTTGGGGTTTCGCGCAGCAAATCGTTGAAGACCAACGCATTTATTTGCACTCTCGCCACTGGTTTGTGCAATAGATCCTCGAGAGTAAGTGATTGCTCCGTTTGCAAATTGAGCACAATGGTGGAGACGATCTTTTTAAACTGGGGATTATTTGCACTGCACTTCTTCACCGTTTCTATAGCATTTTTGTAGTTGTGCAAAAAGGCACTGTATAAGTCAAACATATCCGCCAGACGACGAAACGGTTCACCGATCAGCACATCACCGCCCTCATGAGACACAATGGTCTTTAAGTCAGATAAGAAGGCGGTATGCAGATCGTACAGCTCATCGATTTTAAAGAAAATTGTGTTCTCCTCCTCCTCCCTGATCACAGGCTGTGAAGTTGTTAGGGTTGCGTGGATGGCCTTCTTGTACTGCATCATTTTGTTAAGACATTCCACGTAGATCGTTTCACTCTGAATAATTGAGCTGAGTATGGATCGTATTTTAGCACCGCGTGCATTTCCACAAACAAGTATCGCCGAAACTAAGTTCTTGCGAATTGCTCCCGGGGTAGTTTGTGTTGTGGTTTGATCGTCGTGCGAAATCGTGCGCAATATGGGCGGACCCTCGTACTCGCCGTCACTGTCTAGCGAACTGGATCGCGTCTCATTGCTTTGCTGTAGAAAGTAGTCGATGTTGACGTAGTTTGAGGTCCTGCCTGGAGATTCGGGATCCGCTACATTAGCCAAAGGTAACATGCTGCTGCCAGGCGTCGACAAATCATCGCGACTGGATGAGGATCCGGTGCGTCCGGGCTTAATAAACACGTATTCTCCGTCGCCGTTGTCTAGCGGTACGCTATCATAATACGGCTCATTGTCCGCTGAAGCTCCGCCTGCTGGCACCGACTGCTGGTTTGCAACCGCCTTTGCACTTTCCGAACTAAGCGAAGATACGCTTTCGTAGCTTTTGATCTGCTTGGAAAAAAACTGGCTATCATAAGATTACTTATAAACAGAGAAATCAATTCCGTGGTGTCCCACACAGTAAGTTACCAAATGAGATAGCTTTGGAGAAAATATTTCTTACAGCCTACTTAAAGTCTTTAGACCTGCTAAAAAATCTTAACTTACCACCTCCGATATGCCTTGTGATGTCAGAGACTCCTTGGACCCTACACTACGCTGGTTGGCACCCGATTCTCGCGATTCCGTTCCGTTGTCCGCATCGCTAGCCTGCAGGCAGGTGCGCGATCTCCTTTCCAGGCTGCTAGTGGAGCTGCTGTCCGCCATTGCCAGCTTTCCGGTTTTACTTAAACTACCTGTTGGCGAGGCACCAACTCCAGTTCTTCCAGGAGTCAATGATCGCCCGGGCGTGGAGGCAGTGCGTCCTAGGCTACCACCGCCAGAAGGCGAGGAGTCGTTCCTCCTTGTCTGTTCCAGGCTGTCTGTCTTGCTTACCATCTTGCGACCGAGCTCTTCCATTAATTCCGGATTATTTACGTTCACAAATTTAGAAAGCTCCGGTGTGGTTTTTCGATTTGCCGAGTACTTGGAATCCAAATTATCAGATGACTTTTGACGCAATATATCAGACGGCTTAATGTTCCGCTCCAGCGAATTGCCCATACTGTCGAAGGCGAGATTGC
>CY08AMale_Carcass_1_0 
TTTGAGGGTGGTTATTTATTTTATTAGAATATTATGAAAAAACTATTATACATTTTTTAGAATGGTTAAATCCTTTTTTCTATTACCATTTTAGTTGAGCTTGAGTTGCAGAGTTGTTGTGCTCCATTTATTTGAGACTGATTATTATTTCCAATGAATATAAAGGCCGCACCCTGAGCTGAATTATTTTGGTAATGAGCTGTGTGCGTGTCATTTTTCCCCAATGCTACGAATTACTTCAGGTGACACATCTGTGCATATAAGTGTGACATCGTAAATTACAGCATTCTTCAGCCCGGGAACAGGGTTCACCAACATTGTGGCATTTTGCGGCTGAATAAGGTTGAATTAGTGTTGAATCAACACTAAAAACATCATTCGATGATTCTGACTCATTAGGTAGACCGATAACTTTCACCTCATCATTGATTGATTTTGATTGTTCTTTCTTGATACTGGTGAATTCAATCAATGATGAGGTGAAAG
>CY08AMale_Carcass_2_0 
GGCTGCCAAACCCAAATTGGATCGTCGTAAGTCCTATGAGCAGATGCCAAATCAAACCACACCCAAGCAACGGCGTCCAAGCGAGGAGGCTATGCTCATTCTAAAAGAGTGTGGGGACAGCAACATGCATGAGCAGGATCCCCCAAACCGGCAGCGCAAAATATCCGTTTGCTATGGCAGTAACAATAACATAGCGGCCAATATGCTGATTGCTAACACAAATGGCGGTGCGAACGTTCGAAATTCTCTGCACAGGCGAAAGGGAGCCAAGCACTCGTGGCACAACAGTCTGGATACCACGGAGACGTCTTGGGGCGAGCAAACGGACAAGTTCTTTGATGTGGAAACCCTTAAAAGCACAAAGCAAAGCTCCGGGAAGGCGGGAAAAAAGAAATCCCATCAGCAACTTAAACCATTGGGTCTTAAACGCCAGGAATCCGCGCCAGCCACCAATACGCCTGATCTGCAAGCTGAAGAACCAGCCACACAGAGCGACTTCGACGAAAGCCTAATGCTTGACGATGATGATCTAGCTAACTTTATTCCCACCAGCGATTTGGCCTACAATGAGTTTATGCCAGAAGGACCCTCGGGCTACCAGATTGTGGACACAGTTGACGGAAAACCAGCCAAAGAGCAAGGCACCAAGAAATCGAGACGCCTGTCCTCGCCGGCTTTCTTTAAGTCGCCTTTTAGCAAAAGCAAAAACAAGGGCTACAGCTTTAATGGCGTCAAAAACAGCCATTCTGTTCACGAGCCCACATCCTGGGAGTGGTACCGCCTCAAGCGAAGCGAAAAGCACCAGCAGCAACAGCAGGCGAAGCTGGCCAGCAAGAGTCTGCCCAGCGGTAGCCTGGACAGCTCGTCGCTGTCGGAGGTGAACTTTCCACTTAGCTCCAGCACAGTCACACAGAATTCCTTTCGGATACTGGGCGAGGCCATTCTGTCCTCTGGGGAGGGACGCATCACCCCCAATGGGAATGGCAACGCAACGTCCGGTGTTTTGGCAAGCAGCAGTAGTGGAAGTGGCAGTGGAGGCAGCACCACCTCATCCACCACCAAGAAGAAGCAGCGCGCCCTTAACAACCTGTTTCGCAAGGCCTTCGATTTTTAACTAGAACCCAGTGTTTCGACTTAGTTTTTAAATTTGCGCATATTGTACATTTTCTTATAGATTCCGAGAAAACCTTTTGGGTTTGTATTTTGATAAATTGTTTGTACAAACAATTAGATATTTTTTTGCGGATTTTGGAGAGGTCTGTGAAGTAAAGAACAAGTGAGAGTTCCTTTTTTGTTGCAGAGAAATGCAATTGACTGTTAAGTGAAAAACAACAAATTTAAGTTAAGTACTTATGTATTTTGTAGTATGCTTTCTTGCGTAAGGTAAACCAGCCTAGGTTAATTATGTATGTAAATTATTTGATTGCTCTTTATTCTGTATAACATCTGTCTCTTATACACATCTGACGCTGCCGACGAGCGAT
>CY08AMale_Carcass_2_1 
TCAGATGTGTATAAGAGACAGGGCTATGCTCATTCTAAAAGAGTGTGGGGACAGCAACATGCATGAGCAGGATCCCCCAAACCGGCAGCGCAAAATATCCGTTTGCTATGGCAGTAACAATAACATAGCGGCCAATATGCTGATTGCTAACACAAATGGCGGTGCGAACGTTCGAAATTCTCTGCACAGGCGAAAGGGAGCCAAGCACTCGTGGCACAACAGTCTGGATACCACGGAGACGTCTTGGGGCGAGCAAACGGACAAGTTCTTTGATGTGGAAACCCTTAAAAGCACAAAGCAAAGCTCCGGGAAGGCGGGAAAAAAGAAATCCCATCAGCAACTTAAACCATTGGGTCTTAAACGCCAGGAATCCGCGCCAGCCACCAATACGCCTGATCTGCAAGCTGAAGAACCAGCCACACAGAGCGACTTCGACGAAAGCCTAATGCTTGACGATGATGATCTAGCTAACTTTATTCCCACCAGCGATTTGGCCTACAATGAGTTTATGCCAGAAGGACCCTCGGGCTACCAGATTGTGGACACAGTTGACGGAAAACCAGCCAAAGAGCAAGGCACCAAGAAATCGAGACGCCTGTCCTCGCCGGCTTTCTTTAAGTCGCCTTTTAGCAAAAGCAAAAACAAGGGCTACAGCTTTAATGGCGTCAAAAACAGCCATTCTGTTCACGAGCCCACATCCTGGGAGTGGTACCGCCTCAAGCGAAGCGAAAAGCACCAGCAGCAACAGCAGGCGAAGCTGGCCAGCAAAAGCCTGCCCAGCCCTAGCCTGGACAGCTCGTCGCTGTCGGAGGTGAACTTTCCACTTTGTTCCAGCACCGTCACACAGAATTCCTTTCGGATACTGGGCGAGGCCATTCTGTCCTCTGGGGAGGGACGCATCACCCCCAATGGGAATGGCAACGCAACGTCCGGTGTTTTGGCAAGCAGCAGTAGTGGAAGTGGCAGTGGAGGCAGCACCACCTCATCCACCACCAAGAAGAAGCAGCGCGCCCTTAACAACCTGTTTCGCAAGGCCTTTGATTTTTAACTAGAACCCAGTGCTTCGACTTAGTTTTTAAATTTGCGCATATTGTACATTTTCTTATAGATTCCGAGAAAACCTTTTGGGTTTGTATTTTGATAAATTGTTTGTACAAACAATTAGATATTTTTTTGCGGATTTTGGAGAGGTCTGTGAAGTAAAGAACAAGTGAGAGTTCCTTTTTTGTTGCAGAGAAATGCAATTGACTGTTAAGTGAAAAACAACAAATTTAAGTTAAGTACTTATGTATTTTGTAGTATGCTTTCTTGCGTAAGGTAAACCAGCCTAGGTTAATTATGTATGTAAATTATTTGATTGCTCTTTATTCTGTATAACATCTGTCTCTTATACACATCTGACGCTGCCGACGAGCGAT
>CY08AMale_Carcass_3_0 
TCGGAGATGTGTATAAGAGACAGCCTTTAGCACTAGCACCTAAGTGTTGAAAAGTTAGAAAACCTAAATCTAAACCATTAAACATAAACAACCGAGAATATATTGGATACTCTAGCGTATAACTAGGTTTTAGCACACTTTTTAGTTCTCGCAATAGTTGCTAATTATTTGTAAATTGTTTTAGTTCCAACCCCGCGCGTACATGTAAACAAATATGATTAGCCATCAAGCTTGTTAGTTTTTAAGTTAAACCGTCTAGTTAATCCACGTGCAGTGCTCAGTTACAACTACATCACGCATTATGCATTTCCCACTCGATGGGGGCATGCAACACGAATGCGTGAATTCGTGCAACTGCGAATGTGTTGGAAACGCTATATAGCAGGATTATTGAATATGCCTAAACCCCAAGATAATGTTAAACGATTAAAGCACACACCACCACACATACACTTTAAATGCAAGTATTTCAAATGGAATAATATGGAAATATCTATCATAAGTCGTATAATATGCAATTATGTATTATGAACATGCGTATGAGAAATTAATAAATATGAATGAAAACTACGCCACGACCAAATTTATTCACCTCTTTTTGAGCCATCAAA
>CY08AMale_Carcass_3_1 
GATCGCTCGTCGGCAGCGTCAGATGTGTATAAGAGACAGGGATTATTGAATATGCCTAAACCCCAAGATAATGTTAAACGATAAAGCACACACCACCACACATACACTTTAAATGCAAGTATTTCAAATGGAATAATATGGAAATATCTATCATAAGTCGTATAATATGCAATTATGTATTATGAACATGCGTATGAGAAATTAATAAATATGAATGAAAACTACGCCACGACCAAATTTATTCACCTCTTTTTGAGCCATCAAA
>CY08AMale_Carcass_4_0 
CCGATGCAGGACAAGCCACGCCACTGGTTGCTTGCCAAGTGGGATGCCTACATCACGTTCCTCGAGGAGAACCGGCAGAACATCTTCTACCTGTTCCTCTTCTACGTGGTCACCATAGTTCTGTTCGTTGAGCGCTTCATCCACTACTCGTTCATGGCGGAGCACACCGATCTGCGGCACATAATGGGCGTGGGCATTGCCATTACCAGGGGATCCGCCGCATCGCTGTCCTTCTGCTACTCCCTGCTGCTGCTGACCATGTCCCGCAATCTGATCACCAAGCTAAAGGAGTTCCCCATCCAGCAGTACATACCCCTGGACTCGCACATCCAGTTCCACAAGATTGCCGCCTGCACGGCGCTCTTCTTTTCCGTGCTGCACACGGTGGGCCACATCGTGAACTTCTATCACGTGTCCACCCAATCGCACGAGAACCTGCGCTGCCTGACCCGCGAGGTGCACTTCGCATCCGACTACAAGCCGGATATCACCTTCTGGCTCTTCCAGACGGTCACCGGCACCACAGGCGTCATGCTGTTCATCATCATGTGCATCATCTTTGTGTTCGCCCATCCCACGATCCGCAAAAAGGCCTACAACTTCTTCTGGAACATGCACACCCTGTACATTCCCGATAAATATATTTAAATGCATATATATTTAAAGTATTTTATATCATTCATGTTCTTTTCAAGCATTATATTATTCTGAATTTTGACGCGCCATAATCACACTCCTAAATGATATAAAAGCTTTGATAACTAAACAAAAAAGAACTTATAAGTTGTACTTATTTATAAATATTATGATATATACTTTTATTAAAAAACAAACGAGTTAAGTGCACAAGAGCCGGTGAATTATACAAAAGCAAGTCATCATTTCATAAAACCTGCTGGGTGTCGAACAATTACGAAGATTGAGCTAAAATCGATTTATGTAAATGTTACCTAAAAAAATAAATAGTAAAAGGAAGCGTAAGCGTAGGAAAAAATGACTAAGATTGGGGCGCTTGGAGCGGGAGAATCCACGGAGTGGCGATCTTTAGATGTCCAGCAGGACAGGCTTGGTTTCTTTGGCACACTTGAACACCGATCGCATCATCTTTAGGAATCCTGTGTCCTTGGGTTTCTCCAATCCACGCTGCACGCGATTCTTCATCACCGAAATAAACTCCTTGTTGCTGAGTTGGTTGTCATTATTCTCATCGAAGATGGTGAAGAC
>CY08AMale_Carcass_4_1 
AGTGGCGTGGCTTGTCCTGCATCGGCTCGATGTTGAATGAAGTCATCCGGGCCACGTTCCTCGAGGAGAACCGGCAGAACATCTTCTACCTGTTCCTCTTCTACGTGGTCACCATAGTTCTGTTCGTTGAGCGCTTCATCCACTACTCGTTCATGGCGGAGCACACCGATCTGCGGCACATAATGGGCGTGGGCATTGCCATTACCAGGGGATCCGCCGCATCGCTGTCCTTCTGCTACTCCCTGCTGCTGCTGACCATGTCCCGCAATCTGATCACCAAGCTAAAGGAGTTCCCCATCCAGCAGTACATACCCCTGGACTCGCACATCCAGTTCCACAAGATTGCCGCCTGCACGGCGCTCTTCTTTTCCGTGCTGCACACGGTGGGCCACATCGTGAACTTCTATCACGTGTCCACCCAATCGCACGAGAACCTGCGCTGCCTGACCCGCGAGGTGCACTTCGCATCCGACTACAAGCCGGATATCACCTTCTGGCTCTTCCAGACGGTCACCGGCACCACAGGCGTCATGCTGTTCATCATCATGTGCATCATCTTTGTGTTCGCCCATCCCACGATCCGCAAAAAGGCCTACAACTTCTTCTGGAACATGCACACCCTGTACATTCCCGATAAATATATTTAAATGCATATATATTTAAAGTATTTTATATCATTCATGTTCTTTTCAAGCATTATATTATTCTGAATTTTGACGCGCCATAATCACACTCCTAAATGATATAAAAGCTTTGATAACTAAACAAAAAAGAACTTATAAGTTGTACTTATTTATAAATATTATGATATATACTTTTATTAAAAAACAAACGAGTTAAGTGCACAAGAGCCGGTGAATTATACAAAAGCAAGTCATCATTTCATAAAACCTGCTGGGTGTCGAACAATTACGAAGATTGAGCTAAAATCGATTTATGTAAATGTTACCTAAAAAAATAAATAGTAAAAGGAAGCGTAAGCGTAGGAAAAAATGACTAAGATTGGGGCGCTTGGAGCGGGAGAATCCACGGAGTGGCGATCTTTAGATGTCCAGCAGGACAGGCTTGGTTTCTTTGGCACACTTGAACACCGATCGCATCATCTTTAGGAATCCTGTGTCCTTGGGTTTCTCCAATCCACGCTGCACGCGATTCTTCATCACCGAAATAAACTCCTTGTTGCTGAGTTGGTTGTCATTATTCTCATCGAAGATGGTGAAGAC
>CY08AMale_Carcass_5_0 
GTAAAAAACATAAAAATAAATTTACGACTTATTTAATATTATCATTTAGGAAAATGGCAAAAACGCATAATTATATTGTTTTTTTTTGACAATCTCCTCTGGAAATCTTTTTATATTGCCGCCCTTTCTCCGGCTCTCTGGAACTTTAATGAACACCTTACTGCTTCTTTCCATAATTTAATTATGCACAAAAATCTGAAAAGCAACCAGATACTCTCGTAACTAGAGAAAACCAGTCTAGAGTGCCCAAAAAAATAGTTGTTTTTAAT
>CY08AMale_Carcass_6_0 
ACCAGCTGCTCCTGCAACCCGGTGATTGCCTGTACATGCCCCCCAAATGGTGGCACTACGTGAGATCTGAAGCTCCTAGCTTTTCAGTAAGCTTCTGGTGGGAGTAAGCATTCTAGTGAAATAAGATTCATATTTAAGTTAAGGTTGAAGTCTAGAGTTTACAAAAGTTGTCTACGTGGATTACTCCACATCAAACAACGACTACATTTCATCACTAAATAATTAAACTTGTTATCATTATGCTAATACGAATTAGATGGTATTTCTGGGTAATTATCAGCGAAACATATGAAACACTCTACTCTCACACGAGTGCGATTTCTAAGCGTCGATTGACCTCCAAGTAAACAAACAGGTTGCGTATGACGTCATTGCCGTGTACTATCAGCCATGATGTGGACTAAGCGGCTGCAGATGAATCATCGAACCGATCACAACTGGAGGGTACTTTTTGGTTGTTCTTTTAATAGCCACGACGCTTTTGGGTGTGTTACTGTGGCAAACAAAACTTAACACATACGAATTAAATACAAAACTTCGGGCGAAACGAACGTAAAGGGGGAACCATTATCAATAAACCCCATTATCACTAACAAATGGTAGAGTTGTGTGAATGAGGATTAACATTAAGATGTGTGTGCTGTTTATCGATTTGAAATCGTTATAATCTTTTTAAATGTGCCTGCTTTCGCTGCCCCACCGCCATGCTTATAAGTCTTATCGTTATTTAAATGTTGGACTTGGATCCAGAGAGTTCGAGCTTAATCATCCTTGTTTCCGCCTCCGCCGATGGTTATCTTCTTCTGCAGCTTGCTGTACTCCTCGGTGAGTCGGTCGTACTCGCGGTTGATGCTCTCGGCCTGCGACTTAACCGCCTCCTTGTCCTTCTTCTCGCGGTTCAATTCAGAGGTCAGCTCCTGGACGCGCTCGCGCA
>CY08AMale_Carcass_6_1 
GATCGCTCGTCGGCAGCGTCAGATGTGTATAAGAGACAGCGTAAAGGGGGAACCATTATCAATAAACCCCATTATCACTAACAAATGGTAGAGTTGTGTGAATGAGGATTAACATTAAGATGTGTGTGCTGTTTATCGATTTGAAATCGTTATAATCTTTTTAAATGTGCCTGCTTTCGCTGCCCCACCGCCATGCTTATAAGTCTTATCGTTATTTAAATGTTGGACTTGGATCCAGAGAGTTCGAGCTCTGTCTCTTATACACATCTCCGAA
>CY08AMale_Carcass_6_2 
ACCAGCTGCTCCTGCAACCCGGTGATTGCCTGTACATGCCCCCCAAATGGTGGCACTACGTGAGATCTGAAGCTCCTAGCTTTTCAGTAAGCTTCTGGTGGGAGTAAGCATTCTAGTGAAATAAGATTCATATTTAAGTTAAGGTTGAAGTCTAGAGTTTACAAAAGTTGTCTACGTGGATTACTCCACATCAAACAACGACTACATTTCATCACTAAATAATTAAACTTGTTATCATTATGCTAATACGAATTAGATGGTATTTCTGGGTAATTATCAGCGAAACATATGAAACACTCTACTCTCACACGAGTGCGATTTCTAAGCGTCGATTGACCTCCAAGTAAACAAACAGGTTGCGTATGACGTCATTGCCGTGTACTATCAGCCATGATGTGGACTAAGCGGCTGCAGATGAATCATCGAACCGATCACAACTGGAGGGTACTTTTTGGTTGTTCTTTTAATAGCCACGACGCTTTTGGGTGTGTTACTGTGGCAAACAAAACTTAACACATACGAATTAAATACAAAACTTCGGGCGAAACGAACGTAAAGGGGGAACCATTATCAATAAACCCCATTATCACTAACAAATGGTAGAGTTGTGTGAATGAGGATTAACATTAAGATGTGTGTGCTGTTTATCGATTTGAAATCGTTATAATCTTTTTAAATGTGCCTGCTTTCGCTGCCCCACCGCCATGCTTATAAGTCTTATCGTTATTTAAATGTTGGACTTGGATCCAGAGAGTTCGAGCTCTGTCTCTTATACACATCTCCGAA
>CY08AMale_Carcass_6_3 
GATCGCTCGTCGGCAGCGTCAGATGTGTATAAGAGACAGCGTAAAGGGGGAACCATTATCAATAAACCCCATTATCACTAACAAATGGTAGAGTTGTGTGAATGAGGATTAACATTAAGATGTGTGTGCTGTTTATCGATTTGAAATCGTTATAATCTTTTTAAATGTGCCTGCTTTCGCTGCCCCACCGCCATGCTTATAAGTCTTATCGTTATTTAAATGTTGGACTTGGATCCAGAGAGTTCGAGCTTAATCATCCTTGTTTCCGCCTCCGCCGATGGTTATCTTCTTCTGCAGCTTGCTGTACTCCTCGGTGAGTCGGTCGTACTCGCGGTTGATGCTCTCGGCCTGCGACTTAACCGCCTCCTTGTCCTTCTTCTCGCGGTTCAATTCAGAGGTCAGCTCCTGGACGCGCTCGCGCA
>CY08AMale_Carcass_6_4 
TCACCGGGTTGCAGGAGCAGCTGGTAGAACTTCACCTTGGCCACCAAATGGTGGCACTACGTGAGATCTGAAGCTCCTAGCTTTTCAGTAAGCTTCTGGTGGGAGTAAGCATTCTAGTGAAATAAGATTCATATTTAAGTTAAGGTTGAAGTCTAGAGTTTACAAAAGTTGTCTACGTGGATTACTCCACATCAAACAACGACTACATTTCATCACTAAATAATTAAACTTGTTATCATTATGCTAATACGAATTAGATGGTATTTCTGGGTAATTATCAGCGAAACATATGAAACACTCTACTCTCACACGAGTGCGATTTCTAAGCGTCGATTGACCTCCAAGTAAACAAACAGGTTGCGTATGACGTCATTGCCGTGTACTATCAGCCATGATGTGGACTAAGCGGCTGCAGATGAATCATCGAACCGATCACAACTGGAGGGTACTTTTTGGTTGTTCTTTTAATAGCCACGACGCTTTTGGGTGTGTTACTGTGGCAAACAAAACTTAACACATACGAATTAAATACAAAACTTCGGGCGAAACGAACGTAAAGGGGGAACCATTATCAATAAACCCCATTATCACTAACAAATGGTAGAGTTGTGTGAATGAGGATTAACATTAAGATGTGTGTGCTGTTTATCGATTTGAAATCGTTATAATCTTTTTAAATGTGCCTGCTTTCGCTGCCCCACCGCCATGCTTATAAGTCTTATCGTTATTTAAATGTTGGACTTGGATCCAGAGAGTTCGAGCTTAATCATCCTTGTTTCCGCCTCCGCCGATGGTTATCTTCTTCTGCAGCTTGCTGTACTCCTCGGTGAGTCGGTCGTACTCGCGGTTGATGCTCTCGGCCTGCGACTTAACCGCCTCCTTGTCCTTCTTCTCGCGGTTCAATTCAGAGGTCAGCTCCTGGACGCGCTCGCGCA
>CY08AMale_Carcass_7_0 
GATGTGTATAAGAGACAGGTCATCTTCCTCGGCAACGTGGCGCACTGACGGTGTGAGCTTTGAGGAGTACTTGGTCCACTATTCAAATGGTGGCTGCCCGCACGCGCTCCACTGGGCAGATACTGAGCACTGGCCTGCATCTGGTGCGGGAACTGTGGCGACACCACCGTCAAGTTGACCAAAGCGCCGGCCGAACGGATCATTTCGACCACTTGTTCGTGCGAGGCGGAGCTAACGTCTTCGCCGTTGATGGTCAGCAGGAAGTCACCGGGACGAAGTCCTGCCATGTCCGCCACTCCACCCGGATCTACATCATCCAGGTATTGGAGAGCCGGGAAGCGCTCCGAAGGGCGCAGCTGCATCAGCTGGGAACTTGCCTTGGCGCCGCGCAATATGAAGCCAA
>CY08AMale_Carcass_7_1 
ACGAAGCGTGCCACTGCCATGCTTGCTCCTCGCGGTCTTACGCTTCATCTCAGCCACACTGCCGTACACCAGCGGACCACTCCTCATGGGAGATCCATTGGATGCAGGCGGAGTGGCTGCACCGCTGTCCGTGCCCGACTGGAAACGGGAGCTGGTCATCATGGTGGCATAGCGACTGGCGTTCGCCGCACTGCCCTCGCCCTGCTGGCGCTGGAATAGCTCCTCCAATTCGGCAGCCGTGATCCTACTGGATGTGGGTCGCGCCTTAATGCTGGCCGTGCGTAGCTGAACGGGTGTTCCGGGTCCGGTTTGGATACCGGTTGGTGTGGGCGTTGCAATCGACTCCACCGAGTTGGATTTGGTGTGCGGCAAATCGTCCTCCTTCTCACCACCGTTCTCCAGACCAGCAACCATGGATTTGGCCCTGGCTCTGCCCACACTTAACGTGGTTTTGGGATCCCTGCGCGGTGGCATCGGAGCCATTCGCACACTGCCTCCCGAGGAGGAGGAGGGACCACTTGCTCCCGGACCGGTCATCTTCCTCGGCAACGTGGCGCACTGACGGTGTGAGCTTTGAGGAGTACTTGGTCCACTATTCAAATGGTGGCTGCCCGCACGCGCTCCACTGGGCAGATACTGAGCACTGGCCTGCATCTGGTGCGGGAACTGTGGCGACACCACCGTCAAGTTGACCAAAGCGCCGGCCGAACGGATCATTTCGACCACTTGTTCGTGCGAGGCGGAGCTAACGTCTTCGCCGTTGATGGTCAGCAGGAAGTCACCGGGACGAAGTCCTGCCATGTCCGCCACTCCACCCGGATCTACATCATCCAGGTATTGGAGAGCCGGGAAGCGCTCCGAAGGGCGCAGCTGCATCAGCTGGGAACTTGCCTTGGCGCCGCGCAATATGAAGCCAA
>CY08AMale_Carcass_8_0 
ATCCCACGAGGACGACATCAGCATTGTGACAGACAAATCCCTGGGCGACACCAGCGACATAATCAGCGATTCGTCGGGCGTGGGAACGAACTCGGACTCGGCAGCCTGTTCCATCGGGCATCCCAGCACCACAGTGGTGTGCATGGAGCCATACGCTGGCAATACCGTTGGTCACATTCGCCTCCAGCCGGGCGATGTGATCGAAGTGGTGGGCAGCACCGACTGCGGATTGCTCGAGGGCTATGTGCGAGGCACCAATCAGTCCGGCTTCTTTCCGGCCGACTGCGTCCAGGAGGTGAGTCTGCGCCAGAAGCACATCACCAATGTGATGACAGCCAGCACGGGCATGGCTCCCCAGCAGCAACAGCAGCAGCAGCATTTGCAGCAGATTCCAGCCGGTTCCTCCGCCGCCTCCTACCAGGGATCGCCACAGCTGAGCTTGGGTGGACATTCAGGCAGTTCCAGCACTCTGCTCCAGCAGCCCCATCAGTCGCCATCACTGTCGGTGGCCAGCAATGGATCGTGCCAGCAGCCGCTGGAGAGCAATGGAGGAGGAGCATCCGGCAATGGCATCCAGAATCGGAACAATAACCACTCCGTGGGACAGTACAGCAGCGCCACTGCACCGCGCGTCAAAAAGAGCGGCTACAACGCCCCTCGATCGGTGGTGCTGCACCGAGCCAAGCGCGGATTTGGCTTCATATTGCGCGGCGCCAA
>CY08AMale_Carcass_9_0 
GTCAGATGTGTATAAGAGACAGGCGTGGAGCACGCCGAGAATCTCATCCGTCTGAAGAGCAAGCACCAATCACTTAACCAGGCTATGCAGCAGGCGCAAAACTCGAGCTCCACCATCGAGCAGTTCGAGGACGTCTGGAAGGAGCGCTCCGAAGCGGTGGAGCAGAAGCGCATCAATGTCAAGAACATAGCCGAGTTTAAGAATTTCAAGAAAACTGTGAAATCTGCAGCTGCCCAGCTAGGTGCTGAGGTCAATGGTCAGGCGAATGGCACCGACCAGGATGAGGACCTTATCATCGAAGGAATCGAAGAGACCGGCGGCGAGATTTTCTCGCTCTATGATCCCTGGTCCAAGGCGCTGATGAAGAACCCCGTGCGAAACAAAGTGTGCGGCCACATCTACGACCGCGATTCGGTGATGCTGATCATCAAGGACAACATTGGCATCCTATGTCCGGTGCTCGGCTGTGCCAACAAGACCTACATCCAGCCAGCGCATCTGGTCGAGGATGCCAACGTCCGGCAAAAGGTGCAACGGCGAATGGCCGAAGAAATTGAGGATGGCGCTGCCTCGGAGGAGGACGAGGAACAGGATTGAGTTTTGATCCGAATTCTGTTGAGCTAGGGTCTTACATTTTCATCTGTATTTGTAAAATATATTTATTGTTGTGGACTAATAGGAATATAATAGGCTCCTTTAAACCTGTCTCTTATACACATCTCG
>CY28A4Male_Carcass_10_0 
GGAGATGTGTATAAGAGACAGGGTCAATGCCATCGATGGAGATGTACACACGGCAACGACGCTACTGCACAAGGCCCTGATCATCGATAGTCAGGTCGGTGAGCTGACCCAAGCTTGCCAATTGGCTAAGACAGGAATTGCAAACTCCCGCTTACTTGACCACGGGGAGGTACAAACAATTTTGACCGAGGTCAGGAACTTGCCGTACCAGAATACAGTAGAAGCACTGGAATTTTCCCGTCC
>CY28A4Male_Carcass_1_0 
AATCGTTCGAATTGGCAGGCCGCGCTCCTTTAGCACTAGCACCTAAGTGTTGAAAAGTTAGAAAACCTAAATCTAAACCATTAAACATAAACAACCGAGAATATATTGGATACTCTAGCGTATAACTAGGTTTTAGCACACTTTTTAGTTCTCGCAATAGTTGCTAATTATTTGTAAATTGTTTTAGTTCCAACCCCGCGCGTACATGTAAACAAATATGATTAGCCATCAAGCTTGTTAGTTTTTAAGTTAAACCGTCTAGTTAATCCACGTGCAGTGCTCAGTTACAACTACATCACGCATTATGCATTTCCCACTCGATGGGGGCATGCAACACGAATGCGTGAATTCGTGCAACTGCGAATGTGTTGGAAACGCTATATAGCAGGATTATTGAATATGCCTAAACCCCAAGATAATGTTAAACGATTAAAGCACACACCACCACACATACACTTTAAATGCAAGTATTTCAAATGGAATAATATGAAAATATCTATCATAAGTCGTATAATATGCAATTATGTATTATGAACATGCGTATGAGAAATTAATAAATATGAATGAAAACTATTCCACGACCAAATTTATTC
>CY28A4Male_Carcass_2_0 
AAATAATTGTTTGCTTCAGTTCGGTTTTGGCCAAGGAAAACATTTACCCCACTTTGTTTGTTATACTTAATTTTGTTCACTATTTATTTGGGCTTTGTTTTCTTAAAATTAAATAAATAATTGCATTTTATTAAAAGGTTTAAAGCGGAAAGAAGAAAAAAATATATATTGGTAAGGGTTACACTTTAAAACATTATCGGATTTGCAATTCACTTAAGACCTTCTTCTTTCTATTCACTACACTCGATTTGAGTATCTCACTTGCAAATTCTTACTTTCGTATATCATTTTGTGTGATATAGTTAGCGATACATTGCGTTGCACGTGTGAAAAATAAACAAAAAAGTTGGAATGCATTTCATTTAATGCCGGCGCCATTGTCACAGAAAAGCTAAAAACAAAAACGCAGAATTTCGGGGGAGTCTCTGTTATTGTTTCGACTGGCTTGTCGACTTGTGTCGACTTGTGGGGATGTGTTGTTGTCAGCCAAATTGTGCGACAAAAATTCTGAGCCAGCCACATGATTTGTTGCATTGCAGCACGACGTTGGAGTCGAGTGCTCCAAACTGGGAGCTCATTAAGCTGGGGGAGGGGGATCCATTACGCAATCTCGTTTGCATTGTCGACTCCACTGGCAGCAGCTGAAGATGATGGCAGCACTGGGGCCAAGTAGTGTTGGTTTGGATTTGCTTGCTTGGATTTGTTTTTGCGCCGTTTCGTTAATGTGGACTTTTGTCTTTCGCTTTAGCTGCATTCTAACATCAAAATTATGCTAAACTTGGTTTTTAAAACAGCGTTTCGAAACGCAATTATCACTTGGTCACTTGACTTTGGTTCTATATAGATTCTTTGACCTTTCTTTCCAGAATATACATGTTTAAGCCCAGCAAATGCGTGTTTTAATGGCTCTAACCACAAACCTTATTTGCGTGGTAATTAATTGAACGAATGTAGATAAGGTTAGATAACAACTGATGAAATTCAAATGAGACCTATTGCCATAGCTGCCAAGCATACAACAGCAATTACCATATCTGCGCAATTTAATCTGCGATAAGCAGTGCACTCCATCGAAATGAATTCAACTCAATTTGACCAGGAATCCAACTCAATTTGCCGAGGAAGCCGCATTTATTCGGATTCGAGCAATGATCCGCTACGGAGTGGACACTTTTCGCGGCTTTCGAGGACGATTGCGCTACTGGCTGAGTGCCAGGGATTGCTATGACTCCATCTCGCTGATGGTGACCATTGCCTTTGCTCTGGGCATCACGCCGTTTCTGGTGAGGCGCAATGCGCGGGGCGAGACATCCTTGGAGCAGTCCTGGTATGGTTTCCTGAATGCCATTCTCACCTTAAAAATACGAAATAAATTAACACCCCGTTAATTACTCAGCTTTTATTTTTGCAACGATCTTTGGGTAATCATTTAACTCTATTATCTACGCAGTCCGATTAAAATTATACTAAGATTCTCTCCGCTAGCTCCTTCGGTAACCGTTGAAATACTCGTGGCCACAAAA
>CY28A4Male_Carcass_2_1 
AGATGTGTATAAGAGACAGATATAGATTCTTTGACCTTTCTTTCCAGAATATACATGTTTAAGCCCAGCAAATGCGTGTTTTAATGGCTCTAACCACAAACCTTATTTGCGTGGTAATTAATTGAACGAATGTAGATAAGGTTAGATAACAACTGATGAAATTCAAATGAGACCTATTGCCATAGCTGCCAAGCATACAACAGCAATTACCATATCTGCGCAATTTAATCTGCGATAAGCAGTGCACTCCATCGAAATGAATTCAACTCAATTTGACCAGGAATCCAACTCAATTTGCCGAGGAAGCCGCATTTATTCGGATTCGAGCAATGATCCGCTACGGAGTGGACACTTTTCGCGGCTTTCGAGGACGATTGCGCTACTGGCTGAGTGCCAGGGATTGCTATGACTCCATCTCGCTGATGGTGACCATTGCCTTTGCTCTGGGCATCACGCCGTTTCTGGTGAGGCGCAATGCGCGGGGCGAGACATCCTTGGAGCAGTCCTGGTATGGTTTCCTGAATGCCATTCTCACCTTAAAAATACGAAATAAATTAACACCCCGTTAATTACTCAGCTTTTATTTTTGCAACGATCTTTGGGTAATCATTTAACTCTATTATCTACGCAGTCCGATTAAAATTATACTAAGATTCTCTCCGCTAGCTCCTTCGGTAACCGTTGAAATACTCGTGGCCACAAAA
>CY28A4Male_Carcass_2_2 
AGATGTGTATAAGAGACAGGCTCCAAACTGGGAGCTCATTAAGCTGGGGGAGGGGGATCCATTACGCAATCTCGTTTGCATTGTCGACTCCACTGGCAGCAGCTGAAGATGATGGCAGCACTGGGGCCAAGTAGTGTTGGTTTGGATTTGCTTGCTTGGATTTGTTTTTGCGCCGTTTCGTTAATGTGGACTTTTGTCTTTCGCTTTAGCTGCATTCTAACATCAAAATTATGCTAAACTTGGTTTTTAAAACAGCGTTTCGAAACGCAATTATCACTTGGTCACTTGACTTTGGTTCTATATAGATTCTTTGACCTTTCTTTCCAGAATATACATGTTTAAGCCCAGCAAATGCGTGTTTTAATGGCTCTAACCACAAACCTTATTTGCGTGGTAATTAATTGAACGAATGTAGATAAGGTTAGATAACAACTGATGAAATTCAAATGAGACCTATTGCCATAGCTGCCAAGCATACAACAGCAATTACCATATCTGCGCAATTTAATCTGCGATAAGCAGTGCACTCCATCGAAATGAATTCAACTCAATTTGACCAGGAATCCAACTCAATTTGCCGAGGAAGCCGCATTTATTCGGATTCGAGCAATGATCCGCTACGGAGTGGACACTTTTCGCGGCTTTCGAGGACGATTGCGCTACTGGCTGAGTGCCAGGGATTGCTATGACTCCATCTCGCTGATGGTGACCATTGCCTTTGCTCTGGGCATCACGCCGTTTCTGGTGAGGCGCAATGCGCGGGGCGAGACATCCTTGGAGCAGTCCTGGTATGGTTTCCTGAATGCCATTCTCACCTTAAAAATACGAAATAAATTAACACCCCGTTAATTACTCAGCTTTTATTTTTGCAACGATCTTTGGGTAATCATTTAACTCTATTATCTACGCAGTCCGATTAAAATTATACTAAGATTCTCTCCGCTAGCTCCTTCGGTAACCGTTGAAACAAACGCAAGTACCTAACAAATATATTGTAATTTTGTGGCCACGAGTATTTCAACG
>CY28A4Male_Carcass_3_0 
TATCGATAGGATCAGGAGTGCAGTTGGCCGGAATGATCGAAAAGCAGTGGCAGCGTAGAAGTCGAGAAAAAGGTTGTAGAGCGTCAGTTGTGGAAATGTGGATAGGTCGGTCGGTCCTTTCCAGAAGCGATCAGTCAAGTCGGACAGTCGTTGAACGTATAAGTAGTGTTGCGTGAACTTACACATTTGTCTTTCCTCTCAAGTTTAACTTTGTTTGTTTTTTTCTTGCGTTTTCGAGCACTGCCAGTGGCTTCCATATTCTTCGCTGAAGGCGATTATTTTGTCGATGTACACGTAGCATATTTTGCCAATGTTTTTTAGCAACACGGGAATCAAAGGAACTCGTCATTTTTGTTTGGCATAGAAAATGCTTTTAGCGTTTTAGATTCTTAATATTTAGGGCCTGTAAAGATTCTTGGTTTAATATTTGGAGTCGTTTGGTTACTATCGGAGTCATTTGAAGTAATTGTATTCCTGGTTTTAATGTACATAGTTGTTTCATTGTTTGCAAATTCCTCCTTTTAATATTTTTTATTAACTTGTAGAGAAAACAAGTATATATTATTCGATGAAAAGTATTAAACAGAAAGAATAAGAAAGCTTTTCAGACCCTATGTATAGTGACATATTCACATAAGAAGAAATAAGAATATGCAGAGTGTGCACGCAACATGGACAATCCACATCCGGAGCAACCAATGCCGCTCTCCCTAAGCGGCACTCTATGTCTTCAATTATTGTATACAATTAATATGTCAAGCGGGTGATTTTGGTCCCGAAATAATGTAAACAGAGGGCAGCACAAGTAAGATTTTTGACACATGAATTTAGTCTTAAGCCGAGATTAAAGAAATAAAGACGTAAAAACCATTTCTCCGAGTTTTTTTTATTCTTAGTCAGTTGGTCACGCCTTAGCCGATCCATTCGGCTCGACACGTTACCTAGTTGCGATTTTCGCGAGGATCAGATTTTTCATTAAATAAGTCAGGCTTCAATTCCGTGAATTTTCAGTTTAAGGAACCGGACATACCGGAGAGTCTCTTCAGGTTCTCCATATTAAAGGCGTTGACGTAGTGCAGTGAAGGCGCGTATCCCGTGGCAGTTATTGAAGTGAGTACTGCCGGCATGACTGTAAAGTGCGTCGAGGAGTAGCTCGTGTGAGTTCTTCCGGCCATACTGATCGCCTCATTTGCGAACTGGACTATGTAAGTTCCGGCCAAGTGGTGGGTCCTGGATCCGACTTCCATCGTCCTGTTGAAATTAGACAGGAACATTGTCCCATCTTCGACCAGTTCTATGCGCGCCTCGTTGTTCCTGAGAAGTTCGCATTTAGCCTAACCGCCCTTTAACAGCTTGGAGATGCATCCGTTCTCGTCTAGCTTCAAACAGTCGTGTTCCCCATGGA
>CY28A4Male_Carcass_4_0 
CAAACAGTCGTGTTCCCCATGGAGAGGCAGTCGTCTACTACGGCGTAGGTCCCTTCGGTGGTTACGGCGACTTTGTCATGTTTGACCATGACTTGTTTCCCTCCATGCGTTGCTGGAAGAAGAAGAAGGCGGTAGTCCTTGGAGGCGACCTTGGGCATAGACAAAATGTATAGCAGCGCCGTTCCATTTGTTAGCACAGATGGGCGGGAAAATTCCAGTGCTTCTACTGTATTCTGGTACGGCAAGTTCATAACCTCGGTCAAAATTGTTTGCACCTCCCCGTGGTC
>CY28A4Male_Carcass_5_0 
TCCTTCTGCCTGTTACATATTTTTTAACAAATCTAGTATACCCTTTTACTCTACGAGTAACAAAATTTGACAAATTTAATTTTGTTTTAACTTTGTGATTGTTTTAAACAAAAACAAAATTTATTATTCAAAATGCTCTTAATTTTTTTTACATTATTAATTTAAACAAAAAGGTGCCGTTTACAGCTGTTCATAAAAGTAGCAGTGAGTAATGAAAACAGTGGAATTAGTTGAAAAAAAACATTTTTAAACTCCAACAACTATGTTAATTTGTTTGTTTGGGTTAGTACTTAGTCATGTACCCTTTATTTTTTATTGTGGCCTGGCATCTGCGAGGCATAGAATCCACCAAGTCCTGGCAGCGCTTGACAGGGATCCGCTCCCATGATTTTTGAACAACCTCCCAAAGCTGTGATCGAGATGTTGGATTTGAACTTGCAACATATCGTTTAACATCTCCCCATAGGTTTTCAATTGGATTTAAATCCGGAGACTGCGCAGGCCATGACATAAGATCGATTTGCTTTGATGCCATCCAGCTTTTGACCAGTTCGCTGGTATGTTTGCATTCCCCAATTGGCATAAGGAAACATATCATTTTCTAATATGTTCACATATACAGTACGATCCATGATCCCATCAATCATGAATATAGGGCCCACCCCACTGTAAGAAAAACATGCCCATACCATTATACTCAAACCGCCGTGTTTAACCGTCTTCAAAGTGTACCTAGGATCGTACTCTATGTTAGGTGGACGTCTGACATATTGTCTGGAGCCCTTTCCACCAAATAAGACAATTTTGCTTTCATCACTCCATTAAATATTTCGCCACTTTGTAATGGGCCAATTAAGGTGACTTTTGGCGTACTCCAAACGTGCTTTGACATGTCTGGGGGTTAAAAGTGGTACTTTTCGTGGATGGCACGCTTTGAGATTTTTTTTTAAGGCGTCGCCGAATAGTAACGCCACTAACATTCAAGCTTAAGTCCTTTTTTATCTTGCTGGACGATGCAAAAGCTGCGCTCTGCTATATCGCACAATAGATCGGTCCTCATGAGGCGTGGTTTTACGTCGGATACCACGAATCTCGGGCATTTCTTTAAAGTTTAATGCATTTTGAATAATTTTAGCAGAACATCCACATATTTCTTTTATGTCTTTATATGTTTTTCCATGTTTTTTTAGTTGCACTATAATATTTAGAGTACAATGTTTGGCCCTGCCCACTAAGTTAAAAAATATAAATTTATTATAGTGTTTTCTGATGTTAATGATAGTCACTAACAAAAAAAAAATTAATTTCTATCAATTAAACGTCTTAAAAAAATTTTGTTGTGTTAACAAGATACGCACTGCTATTTTAATGAACAGCTAACTACTGGTGCATCTAGCAAAAAGAGTTGTTAATTTGCTTATATTTGACAAATCAAACGGAATTTTTTCGTTTCTTCCTTATACACATTCCATTCTACAACAAGAATGCGTTTTTGTTGGAATAATCATAGCGGAACTTGAAAAAAAATAACATTACTCGATTGCATTTCTCGCACTGCTATTTTTGTGAACACAGCTGTATGTATAGAAGCTCTCAAAAGCTTTTAAGGGTACGTTTTATTTACATTTGCGCAGAACATGTGTTACACCGCGTATGCAATTTCAGCTGTAGCAAAGTGCGATTTGTTTCATCGTAGACACAATGCATTAGCACTAAATGCAACTTACATTACACGCCCAAACTTTTGAAAAATGTTTTGATATTCTAAGATTTTTG
>CY28A4Male_Carcass_5_1 
TCCTTCTGCCTGTTACATATTTTTTAACAAATCTAGTATACCCTTTTACTCTACGAGTAACAAAATTTGACAAATTTAATTTTGTTTTAACTTTGTGATTGTTTTAAACAAAAACAAAATTTATTATTCAAAATGCTCTTAATTTTTTTTACATTATTAATTTAAACAAAAAGGTGCCGTTTACAGCTGTTCATAAAAGTAGCAGTGAGTAATGAAAACAGTGGAATTAGTTGAAAAAAAACATTTTTAAACTCCAACAACTATGTTAATTTGTTTGTTTGGGTTAGTACTTAGTCATGTACCCTTTATTTTTTATTGTGGCCTGGCATCTGCGAGGCATAGAATCCACCAAGTCCTGGCAGCGCTTGACAGGGATCCGCTCCCATGATTTTTGAACAACCTCCCAAAGCTGTGATCGAGATGTTGGATTTGAACTTGCAACATATCGTTTAACATCTCCCCATAGGTTTTCAATTGGATTTAAATCCGGAGACTGCGCAGGCCATGACATAAGATCGATTTGCTTTGATGCCATCCAGCTTTTGACCAGTTCGCTGGTATGTTTGCATTCCCCAATTGGCATAAGGAAACATATCATTTTCTAATATGTTCACATATACAGTACGATCCATGATCCCATCAATCATGAATATAGGGCCCACCCCACTGTAAGAAAAACATGCCCATACCATTATACTCAAACCGCCGTGTTTAACCGTCTTCAAAGTGTACCTAGGATCGTACTCTATGTTAGGTGGACGTCTGACATATTGTCTGGAGCCCTTTCCACCAAATAAGACAATTTTGCTTTCATCACTCCATTAAATATTTCGCCACTTTGTAATGGGCCAATTAAGGTGACTTTTGGCGTACTCCAAACGTGCTTTGACATGTCTGGGGGTTAAAAGTGGTACTTTTCGTGGATGGCACGCTTTGAGATTTTTTTTTAAGGCGTCGCCGAATAGTAACGCCACTAACATTCAAGCTTAAGTCCTTTTTTATCTTGCTGGACGATGCAAAAGCTGCGCTCTGCTATATCGCACAATAGATCGGTCCTCATGAGGCGTGGTTTTACGTCGGATACCACGAATCTCGGGCATTTCTTTAAAGTTTAATGCATTTTGAATAATTTTAGCAGAACATCCACATATTTCTTTTATGTCTTTATATGTTTTTCCATGTTTTTTTAGTTGCACTATAATATTTAGAGTACAATGTTTGGCCCTGCCCACTAAGTTAAAAAATATAAATTTATTATAGTGTTTTCTGATGTTAATGATAGTCACTAACAAAAAAAAAATTAATTTCTATCAATTAAACGTCTTAAAAAAATTTTGTTGTGTTAACAAGATACGCACTGCTATTTTAATGAACAGCTAACTACTGGTGCATCTAGCAAAAAGAGTTGTTAATTTGCTTATATTTGACAAATCAAACGGAATTTTTTCGTTTCTTCCTTATACACATTCCATTCTACAACAAGAATGCGTTTTTGTTGGAATAATCATAGCGGAACTTGAAAAAAAATAACATTACTCGATTGCATTTCTCGCACTGCTATTTTTGTGAACACAGCTGTAAATTCATTCCAAAACCTTTTAATAATTTCGTGCACAGTAGACTTCTTTTGACCAATTCTGCAATAATTTTCTAAGATGATTGTTTTACGTTTAAACCCATATAAAGAGTAAAACATAACAAAATTGATACATACATATTTCAACCATTAGAATCATTCAG
>CY28A4Male_Carcass_6_0 
TATTAAAATAAAATCCGAAAATTGTTCGTGCTTCATTGATTCGATTATTTTGACTTTCAGGCTGTGCGAATGAAACACACAAAAAATGAAATCATTTTTAAAGCGTAGGCAAATGGATTCTTGAGGTATAATTTTGTGGTTATGCTGGGGGCGACTTTTCCATAAAATGGGCGTTTTTGTGAAAATATATGCAAATTGCAAGAAATTTTGTAATATGGAGATTGTATAATTAAATTCTTCTCTCATTTTTGTTGTATCGCAAATTATGCAAATTTCTGTTAGAAATTTTGAGCATGATGTTGGCGGTGTGGACAATTTTTGATGTTTTCCCATTGCTGGTATCATTGCAAGTCTTAGGCGTAAATAATAAATTTCAGCGATATGGCAGCGGAATAATATTTAAATTTAGTCAAAGAAATTTTACCGAGGGGTGAATGGCTCTTTAAAGGACCCTAATTTATTTTACTAAATTTGAAACATTATTAATTTTATTAAATTTAATGTCAATAATTCACAAATAAATGACTAAATGCAAAAGCGTGTTTTTTGTTTTGGGTATTAAAATAAAAAACTGGGGATATTAGTGGCGGTAAATCATTGAGCAATAATTATATTTTAATGTTTAAAATATAAAATATGTTTTTAATTAACATTTTAAAAAATTAAAAAAAAATGTATGAGAAATTTACAATTTGTTTCATTATTTAAAAATATTTCTCTGTGTAAGCAGCAGCTGACCGTAATAGTTAAAAAACATAGGTATTTTGCATTTCCGGCTCGGTTCCTAGTAACCAATCGTTAAGACCACCAACTTCTCCCGGAAGACCGGTCAAGCAGTATATAAGATAGCGTGGAATTTCAACTCGAATTGAATAAGTTCATTTTAACATTCTTTTAACCATCGCATCTTTATGTGTGCCTGATTGCTTTAATGCCGCTCTTTGCCTCTCCTTTGAGTTTCCTGATAGGCTTCCATTGCATAGTTTAAATATTGATTTTTAATTATTTTAAGCAGCACCAATACCACGCAAGTATGCAACGCTCCAAAGGTGCCACACACACGTATCCCCATAGTATACACACATACATATATACTTTTGGTATACACATATAGATTAACACAGCAGCCAGCATCCAACATCCAGCATCCTGCACCCGTGGAGCTCCTGAGGGGCCGCACACTGAGCAAAGGACTCGACTCTCACACCTTTCACTACTGGTGGCCTTCCCCCGAGGGTTGCTTTGCGAGTAGCGAGTTGCGGGTGTGGGTGTGGGTGCTCCCGTTTTATGGGTGGTTTGGGGGTTTATGTGGGTCGTGGGGCATGTGGCATGGACCATGGGGCATGGGGCATGGGGCATGAGGCATGGGGTTGTGTGTGCGTGGGTTTTGTTTTAGCTCTTCTACTGCTACTGCTGCTGCTGCCTCTCTTGAGCCTCTTAAATGTCACAATGGTGATGGCAAGTTGCTTTGGGGTTGCCGCACGGGTCACCCCATCAAGCAACCCAACTGCAACGCCCCCTTTTTACCAGCCACCCCGGCATTTATTCATTTCTGTTTCTATTTATTTCCTCCTCCTTCATTTTTTTTTTTTTGCAGCTCGGTTAGAGAGGTACAAAATATAATATGTATGAGTTTCCTTGCCGCTGTTGTTCTTTCTTGGCCATTATTTTGCACTTGCCGTGGAACGGTAAGGGCGACCCTGACCCCAGGTCCACTGTTAACCCATGAGGACAACCGTCGTCT
>CY28A4Male_Carcass_6_1 
TATTAAAATAAAATCCGAAAATTGTTCGTGCTTCATTGATTCGATTATTTTGACTTTCAGGCTGTGCGAATGAAACACACAAAAAATGAAATCATTTTTAAAGCGTAGGCAAATGGATTCTTGAGGTATAATTTTGTGGTTATGCTGGGGGCGACTTTTCCATAAAATGGGCGTTTTTGTGAAAATATATGCAAATTGCAAGAAATTTTGTAATATGGAGATTGTATAATTAAATTCTTCTCTCATTTTTGTTGTATCGCAAATTATGCAAATTTCTGTTAGAAATTTTGAGCATGATGTTGGCGGTGTGGACAATTTTTGATGTTTTCCCATTGCTGGTATCATTGCAAGTCTTAGGCGTAAATAATAAATTTCAGCGATATGGCAGCGGAATAATATTTAAATTTAGTCAAAGAAATTTTACCGAGGGGTGAATGGCTCTTTAAAGGACCCTAATTTATTTTACTAAATTTGAAACATTATTAATTTTATTAAATTTAATGTCAATAATTCACAAATAAATGACTAAATGCAAAAGCGTGTTTTTTGTTTTGGGTATTAAAATAAAAAACTGGGGATATTAGTGGCGGTAAATCATTGAGCAATAATTATATTTTAATGTTTAAAATATAAAATATGTTTTTAATTAACATTTTAAAAAATTAAAAAAAAATGTATGAGAAATTTACAATTTGTTTCATTATTTAAAAATATTTCTCTGTGTAAGCAGCAGCTGACCGTAATAGTTAAAAAACATAGGTATTTTGCATTTCCGGCTCGGTTCCTAGTAACCAATCGTTAAGACCACCAACTTCTCCCGGAAGACCGGTCAAGCAGTATATAAGATAGCGTGGAATTTCAACTCGAATTGAATAAGTTCATTTTAACATTCTTTTAACCATCGCATCTTTATGTGTGCCTGATTGCTTTAATGCCGCTCTTTGCCTCTCCTTTGAGTTTCCTGATAGGCTTCCATTGCATAGTTTAAATACTGTCTCTTATACACATCTCCGAGCCCACGAGACAGGG
>CY28A4Male_Carcass_7_0 
TGTGACCGCTCCCATGTACACGGGTGAGATTGCCCAGAAGGAAATTCGCGGAACGCTGGGCAGCTTCTTCCAGCTGATGATAACCATTGGTATCCTGTTCGTCTATGCCGTCGGAGCTGGTGTGAACATATTCTGGTTGAGCGTCATTTGTGGCATTTTGCCCCTCGTCTTTGGCGTCATCTTCTTCTTCATGCCAGAATCGCCCACCTACTTGGTTTCCAAAGATCGGTCGGAGAACGCCATCAAGTCCATTCAATGGCTGCGTGGCAAGGAATACGACTACGAGCCAGAGCTGGCGGAGCTGCGTGAAATCGATCGGGAAACCAAGGCCAGCAAGGTGAACGTGTGGGCTGCCCTGAACCGTCCCGTCACTCGGAAGGCTTTGGCCATCAGCATGGGTCTTATGTTCTTCCAGCAGGTTTGCGGAATCAACGCTGTTATTTTCTACTCTTCGAGGATCTTCAAGGAAGCCAATACTGGCATCGGGCCCCAGTGGGCAACGATCATCATCGGCATCATGCAGGTGGTGGCCACCTTTGTCTCCACCCTGGTTGTGGATAAACTGGGCCGTCGCATCCTTCTGTTGGCTTCTGGAATTGCCATGGCCATTTCCACCACCGCCATTGGAGTGTACTTTTACCTCCAGGACCAGGACATCAATCAAGTGGCAAGTCTGGGCTGGCTCCCAGTGGGCAGCTTGTGTCTGTTCATCATCATGTTCTCGATTGGATATGGACCGGTGCCATGGCTGATGATGGGAGAGCTCTTTGCCACCGACATTAAGGGATTCGCTGGATCGCTGGCCGGAACATCCAACTGGCTATTGGCCTTTGTGGTTACCAAGACGTTTGTGAACTTGAACGAGGGCATGGGCATTGGCGGAACCTTCTGGCTCTTCGCTGGTCTGACTGTTCTGGGAGTGATA
>CY28A4Male_Carcass_7_1 
TGTGACCGCTCCCATGTACACGGGTGAGATTGCCCAGAAGGAAATTCGCGGAACGCTGGGCAGCTTCTTCCAGCTGATGATAACCATTGGTATCCTGTTCGTCTATGCCGTCGGAGCTGGTGTGAACATATTCTGGTTGAGCGTCATTTGTGGCATTTTGCCCCTCGTCTTTGGCGTCATCTTCTTCTTCATGCCAGAATCGCCCACCTACTTGGTAAGTTTTTTAGATTTTAGAAACATGAAACAAACGCTAAGGACACACACTGCAGTCATTGTTCAAGTTTTTAAAGTATTATTTAGTTCGATTCAAACTAAGAGCTTAAGAGAAGCCAAAATTGTTCTAAGTTAAATAAACTCGTTTCAAATACTTTCTTCTTTTCACCTGCAAACAAACCTTAATTCGTATATAAATTAGGAATATTTTTTTAAAGAAAGCACCCTGTAAAATTAATATCTTAAATGCGCGCTATAGAAAGAATCCATTGGTCAGATATAATCTGCCAGTCAATCAAGATTAAACCTTGGGCAACCCCACCTTGTATATCTTTGAGATACGCAACCACCACGAGTTTGCCATCACACCAGAAATTCCTTTTCAAGTGTAATATAACATGTCTAATGACCAAATCCCCATCGACAGGTTTCCAAAGATCGGTCGGAGAACGCCATCAAGTCCATTCAATGGCTGCGTGGCAAGGAATACGACTACGAGCCAGAGCTGGCGGAGCTGCGTGAAATCGATCGGGAAACCAAGGCCAGCAAGGTGAACGTGTGGGCTGCCCTGAACCGTCCCGTCACTCGGAAGGCTTTGGCCATCAGCATGGGTCTTATGTTCTTCCAGCAGGTTTGCGGAATCAACGCTGTTATTTTCTACTCTTCGAGGATCTTCAAGGAAGCCAATACTGGCATCGGGCCCCAGTGGGCAACGATCATCATCGGCATCATGCAGGTGGTGGCCACCTTTGTCTCCACCCTGGTTGTGGATAAACTGGGCCGTCGCATCCTTCTGTTGGCTTCTGGAATTGCCATGGCCATTTCCACCACCGCCATTGGAGTGTACTTTTACCTCCAGGACCAGGACATCAATCAAGTGGCAAGTCTGGGCTGGCTCCCAGTGGGCAGCTTGTGTCTGTTCATCATCATGTTCTCGATTGGATATGGACCGGTGCCATGGCTGATGATGGGAGAGCTCTTTGCCACCGACATTAAGGGATTCGCTGGATCGCTGGCCGGAACATCCAACTGGCTATTGGCCTTTGTGGTTACCAAGACGTTTGTGAACTTGAACGAGGGCATGGGCATTGGCGGAACCTTCTGGCTCTTCGCTGGTCTGACTGTTCTGGGAGTGATA
>CY28A4Male_Carcass_7_2 
TCATTGAGGAGGCCAAAAAATAACACAGTCTGTTACAACATATTAAATATATTGATATATTTTTATTTTACTCGGTAGTTTACATTTTTCCATAAATACTATATGCAAGTTTAACAATGATAGACGGGATTTCTTTATAGCTTTCAGCGATTATAAAATTAAATTCAAATATCGGTTGGAAAATTATTTTAAAATGCGTATATTTTGGTTTTATTAAATAAAATATAAACATCTTCCTCTCGCTAACTGTGCATAAATAAATATATTGGCAAATGACGTGGCTTATAACTTAAACGAGCTATGCTAAGTGAATCGACTGAATGCTTTTGGAAATTTAGACCCAAACAGCTACACATACATAAAGTTCATATACATAGACATACAATATAGTACAATTAGATTAAGAATTATCGAACAAATGCTTGCAAACACCGTAAAAATCCGAACAAATGCAAGTATGCCTTAAAATTTTGTAAAACAGATTTCGTTGGTTGAATGAATAACACTAAATAAGCATACATACATTATATGGATATATATAGGTATGTATATATGTTTTTTCTTAAATTGCTGTTGTCTTTTCTATGGCTGCAAAATAAAAAATATCGCGGCTTTTCTGCAGTTGACCTTCAGTCTTCGCTCTTAGTTATAGTTTCCTGCAATTTTCTTCATCTTTATCTGAATCTGCTATACTTAACCGAAAATCTATGCGGATATTAAATTCTATAAACAAATTCATCCATCGAAAACGCCAATAGACTTGCACTAAACGCGAACTTAAATCGAACGTATATTAACAGCAAGTTAACAGTGATTTCCGGTCCGTCTTTCGCCTTCCGGTTTGCAAATTGCGATTTGCGTTTCTGGCTACACAGGTGGATATAGGTGTTCCTTTACTTTTCCGCGGGAATAGCTTCAGGAGTCGACCGGTTGCCAGCCAGCTCCTGCTGAATCTCATTAAGACTCTTGCCCTTCGTTTCCGGCACGGCGAAGAAAACGAATATCACTCCCAGAACAGTCAGACCA
>CY28A4Male_Carcass_7_3 
TGTGACCGCTCCCATGTACACGGGTGAGATTGCCCAGAAGGAAATTCGCGGAACGCTGGGCAGCTTCTTCCAGCTGATGATAACCATTGGTATCCTGTTCGTCTATGCCGTCGGAGCTGGTGTGAACATATTCTGGTTGAGCGTCATTTGTGGCATTTTGCCCCTCGTCTTTGGCGTCATCTTCTTCTTCATGCCAGAATCGCCCACCTACTTGGTAAGTTTTTTAGATTTTAGAAACATGAAACAAACGCTAAGGACACACACTGCAGTCATTGTTCAAGTTTTTAAAGTATTATTTAGTTCGATTCAAACTCTGTCTCTTATACACATCTCCG
>CY28A4Male_Carcass_8_0 
CTGGCTGCCAGTGGATCCTTTTGCTTCACCTGCGTTTGGCCCGGCCTAAGCAAGGTTGGTCCAAACACCATTGCCAGATTGTGCAACGACATCTTGTTGTCTGCCTCCTTTTCGTGGACTCTTATTAAATGATCTAATATCGAAGTGATGGAGGCTTTGTTGGCCTGTGGCAACTCCTCAAAAACTTTGAGAAGCTCGTTGATTCGTATGGATTCGTTGTTGTTGCTAAAGGCGCTGAATGTGTCAAAAAATCGTGGATATAGCTGATCCGTGAATAGGGCCTCGGGGAGCTCTCTTAGAAAAGTCTTCAAAATGCCAGTGACCGAATGGATGTCCACCTCGCGTAGCAACTGCTCCGCCTCATAGGCATCAGATTCAAAGGCCTTCTTAAGCTTCGCCAAATCAGAAGCGGAACCGCTGACGCGGTAGCAGCCAACCTCCAGCATCCCACGGCGCTCTACTTCCCGAATGCAGGCGCCTATGATGAACGGAATGTCGCGTTTCTCACGTCTGAATAAACCAGAATAAACAATTATTAATTAATAATTAAAATTGCTCACAAAGTTTAATAGCATATCGAATTTATTTTAAAATCAAGATCTTCACTAGGTTCATTTTACGAAAAGTGGTGCTTTTATTTTTAATATATAGAACTATTATTTACTTTAATACTTGACTCATTTTGGCACCAAAGAGGGCTCCTGGCTTAGTGTTGCCGCGGCAGAGCTCGCCTGGAATAAAACGGAAGCTACAGCCGAGCTCTAAGGTATCACTAAGTTTAATTGACT
>CY28A4Male_Carcass_8_1 
GTCAGATGTGTATAAGAGACAGTGCTAAAGGCGCTGAATGTGTCAAAAAATCGTGGATATAGCTGATCCGTGAATAGGGCCTCGGGGAGCTCTCTTAGAAAAGTCTTCAAAATGCCAGTGACCGAATGGATGTCCACCTCGCGTAGCAACTGCTCCGCCTCATAGGCATCAGATTCAAAGGCCTTCTTAAGCTTCGCCAAATCAGAAGCGGAACCGCTGACGCGGTAGCAGCCAACCTCCAGCATCCCACGGCGCTCTACTTCCCGAATGCAGGCGCCTATGATGAACGGAATGTCGCGTTTCTCACGTTTTAATACTTGACTCATTTTGGCACCAAAGAGGGCTCCTGGCTTAGTGTTGCCGCGGCAGAGCTCGCCTGGAATAAAACGGAAGCTACAGCCGAGCTCTAAGGTATCACTAAGTTTAATTGACT
>CY28A4Male_Carcass_8_2 
CCTCATAGGCATCTCAAGAATATAAAATAAAACGACAAATTAGTAATAAGACATGGTTACCGATCAGAGCCGTCTATTTACCAGATTCAAAGGCCTTCTTAAGCTTCGCCAAATCAGAAGCGGAACCGCTGACGCGGTAGCAGCCAACCTCCAGCATCCCACGGCGCTCTACTTCCCGAATGCAGGCGCCTATGATGAACGGAATGTCGCGTTTCTCACGTCTGAATAAACCAGAATAAACAATTATTAATTAATAATTAAAATTGCTCACAAAGTTTAATAGCATATCGAATTTATTTTAAAATCAAGATCTTCACTAGGTTCATTTTACGAAAAGTGGTGCTTTTATTTTTAATATATAGAACTATTATTTACTTTAATACTTGACTCATTTTGGCACCAAAGAGGGCTCCTGGCTTAGTGTTGCCGCGGCAGAGCTCGCCTGGAATAAAACGGAAGCTACAGCCGAGCTCTAAGGTATCACTAAGTTTAATTGACT
>CY28A4Male_Carcass_8_3 
CTGGCTGCCAGTGGATCCTTTTGCTTCACCTGCGTTTGGCCCGGCCTAAGCAAGGTTGGTCCAAACACCATTGCCAGATTGTGCAACGACATCTTGTTGTCTGCCTCCTTTTCGTGGACTCTACAATAAGTCATGTCAAATAAGTATATTTTTGACATCCATGTAGCTAAAAGAAACAAACCTTATTAAATGATCTAATATCGAAGTGATGGAGGCTTTGTTGGCCTGTGGCAACTCCTC
>CY28A4Male_Carcass_8_4 
CTGGCTGCCAGTGGATCCTTTTGCTTCACCTGCGTTTGGCCCGGCCTAAGCAAGGTTGGTCCAAACACCATTGCCAGATTGTGCAACGACATCTTGTTGTCTGCCTCCTTTTCGTGGACTCTTATTAAATGATCTAATATCGAAGTGATGGAGGCTTTGTTGGCCTGTGGCAACTCCTCAAAAACTTTGAGAAGCTCGTTGATTCGTATGGATTCGTTGTTGTTGCTAAAGGCGCTGAATGTGTCAAAAAATCGTGGATATAGCTGATCCGTGAATAGGGCCTCGGGGAGCTCTCTTAGAAAAGTCTTCAAAATGCCAGTGACCGAATGGATGTCCACCTCGCGTAGCAACTGCTCCGCCTCATAGGCATCAGATTCAAAGGCCTTCTTAAGCTTCGCCAAATCAGAAGCGGAACCGCTGACGCGGTAGCAGCCAACCTCCAGCATCCCACGGCGCTCTACTTCCCGAATGCAGGCGCCTATGATGAACGGAATGTCGCGTTTCTCACGTTTTAATACTTGACTCATTTTGGCACCAAAGAGGGCTCCTGGCTTAGTGTTGCCGCGGCAGAGCTCGCCTGGAATAAAACGGAAGCTACAGCCGAGCTCTAAGGTATCACTAAGTTTAATTGACT
>CY28A4Male_Carcass_9_0 
CGGTTTATAATTGCAGTTTCGGATTCTGGTATATACAGTAGGCAGCAACAGCGTGTTATGGGGTTTAAAGAATTTAAAGGCCTTTTCCGTAGCTTCAAGGGAGTTTACACAGTTACATATGGAAATATATATGTATCAAAATTATAGATATTTATTTTTACAAACAAAAGCAGTTATAAGAGCGAAGTTGATGGATAGCCTACGCATACACCACCTCCCAATCTTTCTAACATCCCCTATATTATACCTGTCTCTTATACACATCTGAC
>CY28A4Male_Carcass_9_1 
CGGTTTATAATTGCAGTTTCGGATTCTGGTATATACAGTAGGCAGCAACAGCGTGTTATGGGGTTTAAAGAATTTAAAGGCCTTTTCCGTAGCTTCAAGGGAGTTTACACAGTTACATATGGAAATATATATGTATCAAAATTATAGATATTTATTTTTACAAACAAAAGCAGTTATAAGAGCGAAGTTGATGGATAGCCTACGCATACACCACCTCCCAATCTTTCTAACATCCCCTATATTATACAAGAAACCGCCAAACTCCCTTG
>CY28A4Male_Carcass_9_2 
AGCAAAAGGATCCACTGGCAGCCAGCACTGTCGACGTTATGGCTCAGGCAGGAATCCTATACTGCTTTCTTCAGGCACGCATCAAGAAGGATTAGGACTTCGTGAGCCGTTTACACAGTTACATATGGAAATATATATGTATCAAAATTATAGATATTTATTTTTACAAACAAAAGCAGTTATAAGAGCGAAGTTGATGGATAGCCTACGCATACACCACCTCCCAATCTTTCTAACATCCCCTATATTATACAAGAAACCGCCAAACTCCCTTG
>CY28A4Male_Carcass_9_3 
GGCAGACAACAAGATATCGTTGCACAATACTGCTTTCTTGAGGCACGCATCAAGAAGGATTAGGACTTCGTGAGCCGTTTACACAGTTACATATGGAAATATATATGTATCAAAATTATAGATATTTATTTTTACAAACAAAAGCAGTTATAAGAGCGAAGTTGATGGATAGCCTACGCATACACCACCTCCCAATCTTTCTAACATCCCCTATATTATACAAGAAACCGCCAAACTCCCTTG
>CY28A4Male_Carcass_9_4 
AGCAAAAGGATCCACTGGCAGCCAGCACTGTCGACGTTATGGCTCAGGCAGGAATCCTATACTGCTTTCTTCAGGCACGCATCAAGAAGGATTAGGACTTCGTGAGCCGTTTACACAGTTACATATGGAAATATATATGTATCAAAATTATAGATATTTATTTTTACAAACAAAAGCAGTTATAAGAGCGAAGTTGATGGATAGCCTACGCATACACCACCTCCCAATCTTTCTAACATCCCCTATATTATACCTGTCTCTTATACACATCTGAC
>CY28A4Male_Carcass_9_5 
GGCAGACAACAAGATATCGTTGCACAATACTGCTTTCTTGAGGCACGCATCAAGAAGGATTAGGACTTCGTGAGCCGTTTACACAGTTACATATGGAAATATATATGTATCAAAATTATAGATATTTATTTTTACAAACAAAAGCAGTTATAAGAGCGAAGTTGATGGATAGCCTACGCATACACCACCTCCCAATCTTTCTAACATCCCCTATATTATACCTGTCTCTTATACACATCTGAC
>CY04BMale_Carcass_1_0 
TCATGGATCGTACTGTATATGTGAACATATTAGAAAATGATATGTTTCCTTATGCCAATTGGGGAATGCAAACATACCAGCGAACTGGTCAAAAGCTGGATGGCATCAAAGCAAATCGATCTTATGTCATGGCCTGCGCAGTCTCCGGATTTAAATCCAATTGAAAACCTATGGGGAGATGTTAAACGATATGTTGCAAGTTCAAATCCAACATCTCGATCACAGCTTTGGGAGGTTGTTCAAAAATCATGGGAGCGGATCCCTGTCAAGCGCTGCCAGGACTTGGTGGATTCTATGCCTCGCAGATGCCAGGCCACAATAAAAAATAAAGGGTACATGACTAAGTACTAACCCAAACAAACAAATTAACATAGTTGTTGGAGTTTAAAAATGTTTTTTTTCAACTAATTCCACTGTGTTCATAAAAGTAGCAGTGAGTAATGA
>CY04BMale_Carcass_1_1 
TCATGGATCGTACTGTATATGTGAACATATTAGAAAATGATATGTTTCCTTATGCCAATTGGGGAATGCAAACATACCAGCGAACTGGTCAAAAGCTGGATGGCATCAAAGCAAATCGATCTTATGTCATGGCCTGCGCAGTCTCCGGATTTAAATCCAATTGAAAACCTATGGGGAGATGTTAAACGATATGTTGCAAGTTCAAATCCAACATCTCGATCACAGCTTTGGGAGGTTGTTCAAAAATCATGGGAGCGGATCCCTGTCAAGCGCTGCCAGGACTTGGTGGATTCTATGCCTGTCTCTTATACACATCTCCG
>CY04BMale_Carcass_1_2 
TCATGGATCGTACTGTATATGTGAACATATTAGAAAATGATATGTTTCCTTATGCCAATTGGGGAATGCAAACATACCAGCGAACTGGTCAAAAGCTGGATGGCATCAAAGCAAATCGATCTTATGTCATGGCCTGCGCAGTCTCCGGATTTAAATCCAATTGAAAACCTATGGGGAGATGTTAAACGATATGTTGCAAGTTCAAATCCAACATCTCGATCACAGCTTTGGGAGGTTGTTCAAAAATCATGGGAGCGGATCCCTGTCAAGCGCTGCCAGGACTTGGTGGATTCTATGCCTCGCAGATGCCAGGCCACAATAAAAAATAAAGGGTACATGACTAAGTACTAACCCAAACAAACAAATTAACATAGTTGTTGGAGTTTAAAAATGTTTTTTTTCAACTAATTCCACTGTTTTCATTACTCACTGCTACTTTTATGA
>CY04BMale_Carcass_2_0 
CGCATTATGCAGTTCCCACTCGATGGGGGCATGCAACACGAATGCGTGAATTCGTGCAATTGCGAATGTGTTGGAATCGATATATAGCAGGATTATTGAATATGCCTAAACCCCCAAGATAATGTTAAACGATTAAAGCACACACCACCACACATACACTTTAAATGCAAGTATTTCAAATGGAATAATATGGAAATATCTATCATAAGTCGTATAATATGCAATTATGTATTATGAACATGCGTATGAGAAATTAATAAATATGAATGAAAACTATGCCGCGACCAAATTTATTCACCTCATACT
>CY04BMale_Carcass_3_0 
GATCTGCAACCAGGCCAATCTCCTGGCTCAGAGCGAGGCCTCCATGAAGCAGGCACAGAGCGCCACTGCCGCCGCACGCTCCCTGATGGATGACAAGAAGACCGAGAAGGCCAAGGAAGCCGGCGAGGATACCACTCTCATCGAGCTGTCAAGACTGCGGAGACGTGTGCAAGGACTCACCGCCCGAGTGTCCTAAGTATCCCCCCACCTAGAGCCCCCACCTCATATCCATTCCCAAACCACCCAAACCGAACACAATCGAAACCAAACGAAACTCAAACGAAATCCGATACTTGCAGCTCAACAAGCTGCGCGAGCGCGTCCAGGAGCTGACCTCTGAATTGAACCGCGAGAAGAAGGACAAGGAGGCGGTTAAGTCGCAGGCGGAGAGCATCAACCGCGAGTACGACCGACTCACCGAGGAGTACAGCAAGCTGCAGAAGAAGATAACCATCGGCGGAGGCGGAAACAAGGATGATTAAGCTCGAACTCTCTGGATCCAAGTCCAACATTTAAATAACGATAAGACTTATAAGCATGGCGGTGGGGCAGCGAAAGCAGGCACATTTAAAAAGATTATAACGATTTCAAATCGATAAACAGCACACACATCTTATTGTTAATCCTCATTCACACAACTCTACCATTTGTTAGTGATAATGGGGTTTATTGATAATGGTTCCCCCTTTACGTTCGTTTCGCCCGAAGTTTTGTATTTAATTCGTATGTGTTAAGTTTTGTTTGCCACAGTAACACACCCAGAAGCGTCGTGGCTATTAAAAGAACAACCAAAAAGTACCCTCCAGTTGTGATCGATACGATGATTCATCTGCAGCCGCTTAGTCCACATCATGGCTGATAGTACACGGCAATGACGTCAGACGCAACCTGTTTGTTTACTTGGAGGTCAATCGACGCTTAGAAATCGCAGGCATTGCTTTACTCGTGTGAGAGTAGAGTGTTTCATATGTTTCGCTGATAATTACCCAGAAATACCATCTAATTCGTATTAGCATGATGATAACAAGTTTAATTATTTAGTGATCAAATGTAGTCGTTGTTTGATGTGGAGTAATCCACGTAGACAACTTTGGTAAACTCTAGACTTCAACCTTAACTTAAATATGAATCTTATTTCACTAGAATGCTTACTCCCACCAGAAGCTTACTGAAAAGCTAGGAGCTTCAGATCTCACGTAGTGCCACCATTTGGGGGGCATGTACAAGCAATCACCGGGCTGCAGGAGCAGCTGGTAGAACTTTACCTTGGCCACCAAGGGATACGTGTTCGGATCCAGTTGGGCAGCATCTATGCGCGCTGTATTGGCTAGGAACTCACTTTCGTGGGGATACAGGTTGGCTGTGTCTTCGGGAGCAGCTAGGATGATCCGCTTGGAACCGAATACCTGGCACAGTAAGTTGTGCTTGGGATCGTAGTGCATGGGCGAAACGGTTCCAGCTGGTCCCAGCCAGGCTTTGATGTCCACAGCTCCTGGGGCATCGCCGTGGCTAATGGTACAGTAGTCGGGTATGGATATATCCTCCTTGAGGGCTGATATCTGGGAGAAGAGCTCGTGCTG
>CY04BMale_Carcass_3_1 
TGAAATTATTAATATGACTATTTCCGTGTTCTTATCTAAACTTAAATCAGTTTGGAGATCGCCACATTTGTCATAGGCTTACTGCTTTTGTTTTGACCGCAGCTGAACGTTTTGAAACCACACCCAAACAGCCACACAAATGTTGGGCCTTGATAAACAGAAGCCACTACTCGAAAGTTTATACCTCTTGTTAACTCTTTAAACAGCTGTCAAGACTGCGGAGACGTGTGCAAGGACTCACCGCCCGAGTGTCCTAAGTATCCCCCCACCTAGAGCCCCCACCTCATATCCATTCCCAAACCACCCAAACCGAACACAATCGAAACCAAACGAAACTCAAACGAAATCCGATACTTGCAGCTCAACAAGCTGCGCGAGCGCGTCCAGGAGCTGACCTCTGAATTGAACCGCGAGAAGAAGGACAAGGAGGCGGTTAAGTCGCAGGCGGAGAGCATCAACCGCGAGTACGACCGACTCACCGAGGAGTACAGCAAGCTGCAGAAGAAGATAACCATCGGCGGAGGCGGAAACAAGGATGATTAAGCTCGAACTCTCTGGATCCAAGTCCAACATTTAAATAACGATAAGACTTATAAGCATGGCGGTGGGGCAGCGAAAGCAGGCACATTTAAAAAGATTATAACGATTTCAAATCGATAAACAGCACACACATCTTATTGTTAATCCTCATTCACACAACTCTACCATTTGTTAGTGATAATGGGGTTTATTGATAATGGTTCCCCCTTTACGTTCGTTTCGCCCGAAGTTTTGTATTTAATTCGTATGTGTTAAGTTTTGTTTGCCACAGTAACACACCCAGAAGCGTCGTGGCTATTAAAAGAACAACCAAAAAGTACCCTCCAGTTGTGATCGATACGATGATTCATCTGCAGCCGCTTAGTCCACATCATGGCTGATAGTACACGGCAATGACGTCAGACGCAACCTGTTTGTTTACTTGGAGGTCAATCGACGCTTAGAAATCGCAGGCATTGCTTTACTCGTGTGAGAGTAGAGTGTTTCATATGTTTCGCTGATAATTACCCAGAAATACCATCTAATTCGTATTAGCATGATGATAACAAGTTTAATTATTTAGTGATCAAATGTAGTCGTTGTTTGATGTGGAGTAATCCACGTAGACAACTTTGGTAAACTCTAGACTTCAACCTTAACTTAAATATGAATCTTATTTCACTAGAATGCTTACTCCCACCAGAAGCTTACTGAAAAGCTAGGAGCTTCAGATCTCACGTAGTGCCACCATTTGGGGGGCATGTACAAGCAATCACCGGGCTGCAGGAGCAGCTGGTAGAACTTTACCTTGGCCACCAAGGGATACGTGTTCGGATCCAGTTGGGCAGCATCTATGCGCGCTGTATTGGCTAGGAACTCACTTTCGTGGGGATACAGGTTGGCTGTGTCTTCGGGAGCAGCTAGGATGATCCGCTTGGAACCGAATACCTGGCACAGTAAGTTGTGCTTGGGATCGTAGTGCATGGGCGAAACGGTTCCAGCTGGTCCCAGCCAGGCTTTGATGTCCACAGCTCCTGGGGCATCGCCGTGGCTAATGGTACAGTAGTCGGGTATGGATATATCCTCCTTGAGGGCTGATATCTGGGAGAAGAGCTCGTGCTG
>CY04BMale_Carcass_3_2 
TATTCGTCGGCAGCGTCAGATGTGTATAAGAGACAGCATTTAAAAAGATTATAACGATTTCAAATCGATAAACAGCACACACATCTTATTGTTAATCCTCATTCACACAACTCTACCATTTGTTAGTGATAATGGGGTTTATTGATAATGGTTCCCCCTTTACGTTCGTTTCGCCCGAAGTTTTGTATTTAATTCGTATGTGTTAAGTTTTGTTTGCCACAGTAACACACCCAGAAGCGTCGCTGTCTCTTATACACATCT
>CY04BMale_Carcass_3_3 
CAGATGTGTATAAGAGACAGCGTTGGACTCCTGGAGCCCTGAGTACTTCCTCATCTCGCGTATGGACTCCAGCAGGAAAATGACCAGCAATCCCAGGATCAGTGGGTAGTATATGTGCGCCTGCTGTCCCAGCATTGCTAGGAATTTGGACTTGAAGAAGGACAAGGAGGCGGTTAAGTCGCAGGCGGAGAGCATCAACCGCGAGTACGACCGACTCACCGAGGAGTACAGCAAGCTGCAGAAGAAGATAACCATCGGCGGAGGCGGAAACAAGGATGATTAAGCTCGAACTCTCTGGATCCAAGTCCAACATTTAAATAACGATAAGACTTATAAGCATGGCGGTGGGGCAGCGAAAGCAGGCACATTTAAAAAGATTATAACGATTTCAAATCGATAAACAGCACACACATCTTATTGTTAATCCTCATTCACACAACTCTACCATTTGTTAGTGATAATGGGGTTTATTGATAATGGTTCCCCCTTTACGTTCGTTTCGCCCGAAGTTTTGTATTTAATTCGTATGTGTTAAGTTTTGTTTGCCACAGTAACACACCCAGAAGCGTCGCTGTCTCTTATACACATCT
>CY04BMale_Carcass_3_4 
GATCTGCAACCAGGCCAATCTCCTGGCTCAGAGCGAGGCCTCCATGAAGCAGGCACAGAGCGCCACTGCCGCCGCACGCTCCCTGATGGATGACAAGAAGACCGAGAAGGCCAAGGAAGCCGGCGAGGATACCACTCTCATCGAGCTCAACAAGCTGCGCGAGCGCGTCCAGGAGCTGACCTCTGAATTGAACCGCGAGAAGAAGGACAAGGAGGCGGTTAAGTCGCAGGCGGAGAGCATCAACCGCGAGTACGACCGACTCACCGAGGAGTACAGCAAGCTGCAGAAGAAGATAACCATCGGCGGAGGCGGAAACAAGGATGATTAAGCTCGAACTCTCTGGATCCAAGTCCAACATTTAAATAACGATAAGACTTATAAGCATGGCGGTGGGGCAGCGAAAGCAGGCACATTTAAAAAGATTATAACGATTTCAAATCGATAAACAGCACACACATCTTATTGTTAATCCTCATTCACACAACTCTACCATTTGTTAGTGATAATGGGGTTTATTGATAATGGTTCCCCCTTTACGTTCGTTTCGCCCGAAGTTTTGTATTTAATTCGTATGTGTTAAGTTTTGTTTGCCACAGTAACACACCCAGAAGCGTCGCTGTCTCTTATACACATCT
>CY04BMale_Carcass_3_5 
TTTTCGCTTCTTCGATTTTCACCTTTTTCGTCTGTCGCTTTAAATAGCAATAATTAAATCGCTGCCGTGATGAAATATGCGAATATTTTATGTAGTCACTGCGCCGGCCACGTCAACTCTCATCGAGCTCAACAAGCTGCGCGAGCGCGTCCAGGAGCTGACCTCTGAATTGAACCGCGAGAAGAAGGACAAGGAGGCGGTTAAGTCGCAGGCGGAGAGCATCAACCGCGAGTACGACCGACTCACCGAGGAGTACAGCAAGCTGCAGAAGAAGATAACCATCGGCGGAGGCGGAAACAAGGATGATTAAGCTCGAACTCTCTGGATCCAAGTCCAACATTTAAATAACGATAAGACTTATAAGCATGGCGGTGGGGCAGCGAAAGCAGGCACATTTAAAAAGATTATAACGATTTCAAATCGATAAACAGCACACACATCTTATTGTTAATCCTCATTCACACAACTCTACCATTTGTTAGTGATAATGGGGTTTATTGATAATGGTTCCCCCTTTACGTTCGTTTCGCCCGAAGTTTTGTATTTAATTCGTATGTGTTAAGTTTTGTTTGCCACAGTAACACACCCAGAAGCGTCGTGGCTATTAAAAGAACAACCAAAAAGTACCCTCCAGTTGTGATCGATACGATGATTCATCTGCAGCCGCTTAGTCCACATCATGGCTGATAGTACACGGCAATGACGTCAGACGCAACCTGTTTGTTTACTTGGAGGTCAATCGACGCTTAGAAATCGCAGGCATTGCTTTACTCGTGTGAGAGTAGAGTGTTTCATATGTTTCGCTGATAATTACCCAGAAATACCATCTAATTCGTATTAGCATGATGATAACAAGTTTAATTATTTAGTGATCAAATGTAGTCGTTGTTTGATGTGGAGTAATCCACGTAGACAACTTTGGTAAACTCTAGACTTCAACCTTAACTTAAATATGAATCTTATTTCACTAGAATGCTTACTCCCACCAGAAGCTTACTGAAAAGCTAGGAGCTTCAGATCTCACGTAGTGCCACCATTTGGGGGGCATGTACAAGCAATCACCGGGCTGCAGGAGCAGCTGGTAGAACTTTACCTTGGCCACCAAGGGATACGTGTTCGGATCCAGTTGGGCAGCATCTATGCGCGCTGTATTGGCTAGGAACTCACTTTCGTGGGGATACAGGTTGGCTGTGTCTTCGGGAGCAGCTAGGATGATCCGCTTGGAACCGAATACCTGGCACAGTAAGTTGTGCTTGGGATCGTAGTGCATGGGCGAAACGGTTCCAGCTGGTCCCAGCCAGGCTTTGATGTCCACAGCTCCTGGGGCATCGCCGTGGCTAATGGTACAGTAGTCGGGTATGGATATATCCTCCTTGAGGGCTGATATCTGGGAGAAGAGCTCGTGCTG
>CY22BMale_Carcass_1_0 
GTCAGATGTGTATAAGAGACAGGCCCTGAACCGTCCCGTCACTCGGAAGGCTTTGGCCATCAGCATGGGTCTTATGTTCTTCCAGCAGGTTTGCGGAATCAACGCTGTTATTTTCTACTCTTCGAGGATCTTCAAGGAAGCCAATACTGGCATCGGACCCCAGTGGGCAACGATCATCATCGGCATCATGCAGGTGGTGGCCACCTTTGTCTCCACCCTGGTTGTGGATAAACTGGGCCGTCGCATCCTTCTGTTGGCTTCTGGAATTGCCATGGCCATTTCCACCACCGCCATTGGAGTGTACTTTTACCTTCAGGACCAGGACATCAATCAAGTGGCAAGTCTGGGCTGGCTCCCAGTGGGCAGCTTGTGTCTGTTCATCATCATGTTCTCGATTGGCTATGGACCGGTGCCATGGCTGATGATGGGAGAGCTCTTTGCCACCGACATTAAGGGATTCGCTGGATCGCTGGCCGGAACATCCAACTGGCTATTGGCCTTTGTGGTTACCAAGACGTTTGTGAACTTGAACGAGGGCATGGGCATTGGCGGAACCTTCTGGCTCTTCGCTGGTCTGACTGTTCTGGGAGTGATATTCGTTTTCTTCGCCGTGCCGGAAACGAAGGGCAAGAGTCTTAATGAGATTCAGCAGGAGCTGGCTGGCAACCGGTCGACTCCTGAAGCTATTCCCGCGGAAAAGTAAAGGAACTCCTATATCCACCTGTGTAGCCAGAAACGCAAAGCGCAATTTGCAAACCGGAAGGCGAAAGACGGACCGGAAATCACTGTTAACTTGCTGTTAATATACGTTCGATTTAAGTTCGCGTTTAGTGCAAGTCTTTTGGCGTTTTCGATGGATGAATTTGTTTATAGAATTTAATATCCGCATAGATTTTCGGTTAAGTATAGCAGATTCAGATAAAGATGAAGAAAATTGCAGGAAACTATAACTAAGAGCGAAGACTGAAGGTCAACTGCAGAAAAGCCGCGATATTTTTTATTTTGCAGCCATAGAAAAGACAACAGCAATTTAAGAAAAAACATATATACATACCTATATATATCCATATAATGTATGTATGCTTATTTAGTGTTATTCATTCAACCAACGAAATGTGTTTTACAAAATTTTAAGGCATACTTGCATTTGTTCGGATTTTTACGGTGTTTGCAAGCATTTGTTCGATAATTCTTAATCTAATTGTACTATATTGTATGTCTATGTATATGAACTTTATGTGTGTGTAGCTGTTTGGGTCTAAATTTCCAAAAGCATTCAGTCGATTCACTTAGCATAGCTCGTTTAAGTTATAAGCCACGCCATTTGCCAATATATTTATTTATGCACAGTTAGCGAGAGGAAGATGTTTATATTTTATTTAGTAAAACCAAAATATACGCATTTTAAAATAATTTTTCAACCGATATTTGAATTTAATTTTATAATCGCTGAAAGCTATAAAGAAATCCCGTCTATCATTGTTAAACTTGCATATAGTATTTATGGAAAAATGTAAACTACCGAGTAAAATAAAAATATATCAATATATTTAATATCTGTCTCTTAA
>CY22BMale_Carcass_1_1 
TAGGAGTCTCGTGGGCTCGGAGATGTGTATAAGAGACAGGTCCTGGGTTGGACATCGCCGGCCGAAACGGTGATCGTGCACGACCAGGAAGGATACGATTTCCCCATTGACGCAGATCAGTTTTCGTGGGTGGGATCGGCCATGACGCTGGGTGCCGCCTGTGTGTGCATTCCCATTGGCTTCCTGATCAATATGATTGGCCGAAAGTGGACCATGCTGTTGCTGGTGCTGCCCTTCATCCTGGGTTGGGCCATGCTCATCTGGGCGTCCAATCTGGGTATGCTGTATGCCTCCCGTTTCATCCTCGGTATCGCCGGTGGAGCCTTCTGTGTGACCGCTCCCATGTACACGGGTGAGATTGCCCAGAAGGAAATTCGCGGAACGCTGGGCAGCTTCTTCCAGCTGATGATAACCATTGGTATCCTGTTCGTCTATGCCGTCGGAGCTGGTGTGAACATATTCTGGTTGAGCGTCATTTGTGGCATTTTGCCCCTCGTCTTTGGCGTCATCTTCTTCTTCATGCCAGAATCGCCCACCTACTTGGTTTCCAAAGATCGGTCGGAGAACGCCATCAAGTCCATTCAATGGCTGCGTGGCAAGGAATATGACTACGAGCCAGAGCTGGCGGAGCTGCGTGAAATCGATCGGGAAACCAAGGCCAGCAAGGTGAACGTGTGGGCTGCCCTGAACCGTCCCGTCACTCGGAAGGCTTTGGCCATCAGCATGGGTCTTATGTTCTTCCAGCAGGTTTGCGGAATCAACGCTGTTATTTTCTACTCTTCGAGGATCTTCAAGGAAGCCAATACTGGCATCGGACCCCAGTGGGCAACGATCATCATCGGCATCATGCAGGTGGTGGCCACCTTTGTCTCCACCCTGGTTGTGGATAAACTGGGCCGTCGCATCCTTCTGTTGGCTTCTGGAATTGCCATGGCCATTTCCACCACCGCCATTGGAGTGTACTTTTACCTTCAGGACCAGGACATCAATCAAGTGGCAAGTCTGGGCTGGCTCCCAGTGGGCAGCTTGTGTCTGTTCATCATCATGTTCTCGATTGGCTATGGACCGGTGCCATGGCTGATGATGGGAGAGCTCTTTGCCACCGACATTAAGGGATTCGCTGGATCGCTGGCCGGAACATCCAACTGGCTATTGGCCTTTGTGGTTACCAAGACGTTTGTGAACTTGAACGAGGGCATGGGCATTGGCGGAACCTTCTGGCTCTTCGCTGGTCTGACTGTTCTGGGAGTGATATTCGTTTTCTTCGCCGTGCCGGAAACGAAGGGCAAGAGTCTTAATGAGATTCAGCAGGAGCTGGCTGGCAACCGGTCGACTCCTGAAGCTATTCCCGCGGAAAAGTAAAGGAACTCCTATATCCACCTGTGTAGCCAGAAACGCAAAGCGCAATTTGCAAACCGGAAGGCGAAAGACGGACCGGAAATCACTGTTAACTTGCTGTTAATATACGTTCGATTTAAGTTCGCGTTTAGTGCAAGTCTTTTGGCGTTTTCGATGGATGAATTTGTTTATAGAATTTAATATCCGCATAGATTTTCGGTTAAGTATAGCAGATTCAGATAAAGATGAAGAAAATTGCAGGAAACTATAACTAAGAGCGAAGACTGAAGGTCAACTGCAGAAAAGCCGCGATATTTTTTATTTTGCAGCCATAGAAAAGACAACAGCAATTTAAGAAAAAACATATATACATACCTATATATATCCATATAATGTATGTATGCTTATTTAGTGTTATTCATTCAACCAACGAAATGTGTTTTACAAAATTTTAAGGCATACTTGCATTTGTTCGGATTTTTACGGTGTTTGCAAGCATTTGTTCGATAATTCTTAATCTAATTGTACTATATTGTATGTCTATGTATATGAACTTTATGTGTGTGTAGCTGTTTGGGTCTAAATTTCCAAAAGCATTCAGTCGATTCACTTAGCATAGCTCGTTTAAGTTATAAGCCACGCCATTTGCCAATATATTTATTTATGCACAGTTAGCGAGAGGAAGATGTTTATATTTTATTTAGTAAAACCAAAATATACGCATTTTAAAATAATTTTTCAACCGATATTTGAATTTAATTTTATAATCGCTGAAAGCTATAAAGAAATCCCGTCTATCATTGTTAAACTTGCATATAGTATTTATGGAAAAATGTAAACTACCGAGTAAAATAAAAATATATCAATATATTTAATATCTGTCTCTTAA
>CY22BMale_Carcass_1_2 
TAGGAGTCTCGTGGGCTCGGAGATGTGTATAAGAGACAGGGGCATGGGCATTGGCGGAACCTTCTGGCTCTTCGCTGGTCTGACTGTTCTGGGAGTGATATTCGTTTTCTTCGCCGTGCCGGAAACGAAGGGCAAGAGTCTTAATGAGATTCAGCAGGAGCTGGCTGGCAACCGGTCGACTCCTGAAGCTATTCCCGCGGAAAAGTAAAGGAACTCCTATATCCACCTGTGTAGCCAGAAACGCAAAGCGCAATTTGCAAACCGGAAGGCGAAAGACGGACCGGAAATCACTGTTAACTTGCTGTTAATATACGTTCGATTTAAGTTCGCGTTTAGTGCAAGTCTTTTGGCGTTTTCGATGGATGAATTTGTTTATAGAATTTAATATCCGCATAGATTTTCGGTTAAGTATAGCAGATTCAGATAAAGATGAAGAAAATTGCAGGAAACTATAACTAAGAGCGAAGACTGAAGGTCAACTGCAGAAAAGCCGCGATATTTTTTATTTTGCAGCCATAGAAAAGACAACAGCAATTTAAGAAAAAACATATATACATACCTATATATATCCATATAATGTATGTATGCTTATTTAGTGTTATTCATTCAACCAACGAAATGTGTTTTACAAAATTTTAAGGCATACTTGCATTTGTTCGGATTTTTACGGTGTTTGCAAGCATTTGTTCGATAATTCTTAATCTAATTGTACTATATTGTATGTCTATGTATATGAACTTTATGTGTGTGTAGCTGTTTGGGTCTAAATTTCCAAAAGCATTCAGTCGATTCACTTAGCATAGCTCGTTTAAGTTATAAGCCACGCCATTTGCCAATATATTTATTTATGCACAGTTAGCGAGAGGAAGATGTTTATATTTTATTTAGTAAAACCAAAATATACGCATTTTAAAATAATTTTTCAACCGATATTTGAATTTAATTTTATAATCGCTGAAAGCTATAAAGAAATCCCGTCTATCATTGTTAAACTTGCATATAGTATTTATGGAAAAATGTAAACTACCGAGTAAAATAAAAATATATCAATATATTTAATATCTGTCTCTTAA
>CY22BMale_Carcass_1_3 
TAGGAGTCTCGTGGGCTCGGAGATGTGTATAAGAGACAGGTCCTGGGTTGGACATCGCCGGCCGAAACGGTGATCGTGCACGACCAGGAAGGATACGATTTCCCCATTGACGCAGATCAGTTTTCGTGGGTGGGATCGGCCATGACGCTGGGTGCCGCCTGTGTGTGCATTCCCATTGGCTTCCTGATCAATATGATTGGCCGAAAGTGGACCATGCTGTTGCTGGTGCTGCCCTTCATCCTGGGTTGGGCCATGCTCATCTGGGCGTCCAATCTGGGTATGCTGTATGCCTCCCGTTTCATCCTCGGTATCGCCGGTGGAGCCTTCTGTGTGACCGCTCCCATGTACACGGGTGAGATTGCCCAGAAGGAAATTCGCGGAACGCTGGGCAGCTTCTTCCAGCTGATGATAACCATTGGTATCCTGTTCGTCTATGCCGTCGGAGCTGGTGTGAACATATTCTGGTTGAGCGTCATTTGTGGCATTTTGCCCCTCGTCTTTGGCGTCATCTTCTTCTTCATGCCAGAATCGCCCACCTACTTGGTAAGTTTTTCAGATTTTAGATTTCCAGTTCCATGAAACAAACTTTAAAGACACACACTGCAGTCATAGTTCATGTTTTTAAAGTATTATTTAGTTCGATTTAAACTAAGAGCCAAAGAGAAGCCAAAATTGTTCGAAGTTAAATAACTCGTTTCAAATACATTTTTCTTTTCGCTTGCAAACAAACATTAATTTGTATAAAAAAAAGGGAATATTTTTTTAAAGAAAGCACCCTGTAAAATTAATATCTTAAATGCGCGCTATAGAAAGAATCCATTGGTCAGATATAATCTGCCAGTCAATCAAGATTAAACCTTGGGCAACCCCACCTTGTATATCTTTGAGATACGCAACAACC
>CY22BMale_Carcass_1_4 
CCGGAGATGTGTATAAGAGACAGGTCCTGGGTTGGACATCGCCGGCCGAAACGGTGATCGTGCACGACCAGGAAGGATACGATTTCCCCATTGACGCAGATCAGTTTTCGTGGGTGGGATCGGCCATGACGCTGGGTGCCGCCTGTGTGTGCATTCCCATTGGCTTCCTGATCAATATGATTGGCCGAAAGTGGACCATGCTGTTGCTGGTGCTGCCCTTCATCCTGGGTTGGGCCATGCTCATCTGGGCGTCCAATCTGGGTATGCTGTATGCCTCCCGTTTCATCCTCGGTATCGCCGGTGGAGCCTTCTGTGTGACCGCTCCCATGTACACGGGTGAGATTGCCCAGAAGGAAATTCGCGGAACGCTGGGCAGCTTCTTCCAGCTGATGATAACCATTGGTATCCTGTTCGTCTATGCCGTCGGAGCTGGTGTGAACATATTCTGGTTGAGCGTCATTTGTGGCATTTTGCCCCTCGTCTTTGGCGTCATCTTCTTCTTCATGCCAGAATCGCCCACCTACTTGGTTTCCAAAGATCGGTCGGAGAACGCCATCAAGTCCATTCAATGGCTGCGTGGCAAGGAATATGACTACGAGCCAGAGCTGGCGGAGCTGCGTGAAATCGATCGGGAAACCAAGGCCAGCAAGGTGAACGTGTGGGCTGCCCTGAACCGTCCCGTCACTCGGAAGGCTTTGGCCATCAGCATGGGTCTTATGTTCTTCCAGCAGGTTTGCGGAATCAACGCTGTTATTTTCTACTCTTCGAGGATCTTCAAGGAAGCCAATACTGGCATCGGACCCCAGTGGGCAACGATCATCATCGGCATCATGCAGGTGGTGGCCACCTTTGTCTCCACCCTGGTTGTGGATAAACTGGGCCGTCGCATCCTTCTGTTGGCTTCTGGAATTGCCATGGCCATTTCCACCACCGCCATTGGAGTGTACTTTTACCTTCAGGACCAGGACATCAATCAAGTGGCAAGTCTGGGCTGGCTCCCAGTGGGCAGCTTGTGTCTGTTCATCATCATGTTCTCGATTGGCTATGGACCGGTGCCATGGCTGATGATGGGAGAGCTCTTTGCCACCGACATTAAGGGATTCGCTGGATCGCTGGCCGGAACATCCAACTGGCTATTGGCCTTTGTGGTTACCAAGACGTTTGTGAACTTGAACGAGGGCATGGGCATTGGCGGAACCTTCTGGCTCTTCGCTGGTCTGACTGTTCTGGGAGTGATATTCGTTTTCTTCGCCGTGCCGGAAACGAAGGGCAAGAGTCTTAATGAGATTCAGCAGGAGCG
>CY22BMale_Carcass_1_5 
TAGGAGTCTCGTGGGCTCGGAGATGTGTATAAGAGACAGCTCCTGAAGCTATTCCCGCGGAAAAGTAAAGGAACTCCTATATCCACCTGTGTAGCCAGAAACGCAAAGCGCAATTTGCAAACCGGAAGGCGAAAGACGGACCGGAAATCACTGTTAACTTGCTGTTAATATACGTTCGATTTAAGTTCGCGTTTAGTGCAAGTCTTTTGGCGTTTTCGATGGATGAATTTGTTTATAGAATTTAATATCCGCATAGATTTTCGGTTAAGTATAGCAGATTCAGATAAAGATGAAGAAAATTGCAGGAAACTATAACTAAGAGCGAAGACTGAAGGTCAACTGCAGAAAAGCCGCGATATTTTTTATTTTGCAGCCATAGAAAAGACAACAGCAATTTAAGAAAAAACATATATACATACCTATATATATCCATATAATGTATGTATGCTTATTTAGTGTTATTCATTCAACCAACGAAATGTGTTTTACAAAATTTTAAGGCATACTTGCATTTGTTCGGATTTTTACGGTGTTTGCAAGCATTTGTTCGATAATTCTTAATCTAATTGTACTATATTGTATGTCTATGTATATGAACTTTATGTGTGTGTAGCTGTTTGGGTCTAAATTTCCAAAAGCATTCAGTCGATTCACTTAGCATAGCTCGTTTAAGTTATAAGCCACGCCATTTGCCAATATATTTATTTATGCACAGTTAGCGAGAGGAAGATGTTTATATTTTATTTAGTAAAACCAAAATATACGCATTTTAAAATAATTTTTCAACCGATATTTGAATTTAATTTTATAATCGCTGAAAGCTATAAAGAAATCCCGTCTATCATTGTTAAACTTGCATATAGTATTTATGGAAAAATGTAAACTACCGAGTAAAATAAAAATATATCAATATATTTAATATCTGTCTCTTAA
>CY22BMale_Carcass_2_0 
ATATTTTTCTATTTTATTTTTTTAGTTTCCTTTTTTAATCGTAAAAGAACATCTGTAAATGTTTGTTTTTGCTTCCCAACATTTCGTTCAATCTCGGAGAACAACAAAACGGCAAACAGAAGGCTGGCGCACCAAAACATCTGGCTAATCAAATGGAAAACCACACGGTTGACCAAATCGATATTACTCTTGCCCAAAATCCGACCAGGTTTAAAGCAATTGCAATGCAATTCAAAGATTCGAGATGGTAAACATGGTATGTTATGGTTTGCCGCTGGCAGCTAGTTGCTTTCTTGTTAATTGATATCAAGTTTGGATTTTCTGCTGCATCTCGTAGTGATTGGCCGCTAGTTTCGCGGGGAAACTGATCAATGGAACTGCGTAGCGAGGCGGCATCTGAACACCTAACGACTTTGCTCGCTATTTTGTTTAAATGGTGAAATATATATATGTAATAATAATATGCCATATTGTATATAGTAATAATAGTGTATATATAATTTGCGGTATATAATAGTTATAAACAAATTTTTACTTCGTATCTTTAGCATTAATTACAAACTACAATTCGCGTATTTTATTCATTTATAATTGTAATAGTAAATTTTGTTAGGTTTTTATCGTTTGTTTGTCTGCGGCTTAAATACTTTTTTCATTAAATTTATTATATATTTTTTTGCTAGGCGTGTGTGCTATGGATTTGTTGCTGCTGATCCTAATTAATGTAAACTCTGCAAAAATGGCTGTGAGCTGTCTGTTACTATATAATTGTGGAAGTGGCAACCGCTGTGCCCGATTTAAAAATTTCTATGGCCTCAACTGAACGTCTAACTTACGGACTTATGGAATTGCTCTAATTAGTTGTCGTACAATAATTTCATTGCTGGAATCTCTGGCATTTTCATCGATTTTGCTTCTTTTCGCGATTTCTTGTTGTTTGCTCTAATATTGTTCGTCCTCCTTCTTATTTGTGTGGGCGTGGCTAGGCTTGGCATGGCATCACTTGGTAATGCGGCCAGGCGCATGTAGTAAATATAAATTTCGATCTCCGCTTAGCTCCTCAAACATTTTGTGGCGACTTATGACTAATTATATACTCGTAAATTGTTAGCGCTGCTTTTACAGTAATCAAATATATCGGATCGCATACATACATATGATTTGTATATATTATGTATTTCTGGGTGTATATCAATTTATTTAACAAACTACTAATTACGTTTCACTACCAAAAACTACGCATAATATATAGTGTATATTTTTTAAATATGTTTTGTTTGCGCATTTCTCGCACTGTTGCTCCGCGTTTAAAATTCCATTTAAAAAATGAACTCGTCTAAAAA
>CY22BMale_Carcass_3_0 
GAGTAGATCGTCGGCAGCGTCAGATGTGTATAAGAGACAGGTGTGGGCGTGGCAATCGACTCCACCGAGTTGGATTTGGTGTGCGGCAAATCGTCCTCCTTCTCACCACCGTTCTCCAGACCAGCAACCATGGATTTGGCCCTGGCTCTGCCCACACTTAACGTGGTTTTGGGATCCCTGCGCGGTGGCATCGGAGCCATTCGCACACTGCCTCCCGAGGAGGAGGAGGGACCACTTGCTCCCGGACCGGTCATCTTCCTCGGCAACGTGGCGCACTGACGGTGTGAGCTTTGAGGAGTACTTGGTCCACTATTCAAATGGTGGCTGCCCGCACGCGCTCCACTGGGCAGATACTGAGCACTGGCCTGCATCTGGTGGGGGAACTGTGGCGACACCACCGTCAAGTTGACCAAAGCGCCGGCCGAACGGATCATTTCGACCACTTGTTCGTGCGAGGCGGAGCTAACGTCTTCGCCGTTGATGGTCAGCAGGAAGTCACCGGGACGAAGTCCTGCCATGTCCGCCACTCCACCCGGATCTACATCATCCAGGTATTGGAGAGCCGGGAAGCGCTCCGAAGGGCGCAGCTGCATCAGCTGGGAACTTGCCTTGGCGCCGCGCAATATGAAGCCAAATCCGCGCTTGGCTCGGTGCAGCACCACCGATCGCGGGGCGTTATAGCCGCTCTTTTTGACGCGCGGTGCAGTGGCGCTGCTGTACTGTCCCACGGAGTGGTTATTGTTTCGATTCTGGATGCCATTGCCGGATGCTCCTCCTCCATTGCTTTCCAGCGGCTGCTGGCACGATCCATTGCTGGCCACCGACAGTGATGGCGACTGATGGGGCTGCTGGAGCAGAGTGCTGGAACTGCCGGAATGTCCACCCAAGCTCAGCTGTGGCGATCCCTGGTAGGAGGCGGCTGAGGAACCGGCTGGAACCTGCTGCAAATGCTGCTGCTGCTGTTGCTGCTGGGGAGCCATGCCAGTGCTGGCTGTCATCACATTGGTGATGTGCTTCTGGCGTAGACTCACCTCCTGGACGCAGTCGGCCGGAAAGAAGCCGGATTGATTGGTGCCTCGCACATAGCCCTCGAGCAGTCCGCAGTCGGTGCTGCCCACCACTTCGATCACATCGCCCGGCTGGAGGCGAATGTGACCCACGGTATTGCCAGCGTATGGCTCCATGCACACCACTGTGGTGCTGGGATGCCCGATGGAACAGGCTGCCGAGTCCGAGTTCGTTCCCACGCCCGAAGAATCGCTGATTATGTCGCTGGTGTCGCCCAGGGATTTGTCTGTTCGGGGAAGGTCGATA
>CY22BMale_Carcass_3_1 
TGAGATGTGTATAAGAGACAGAATGGTGGCTGCCCGCACGCGCTCCACTGGGCAGATACTGAGCACTGGCCTGCATCTGGTGGGGGAACTGTGGCGACACCACCGTCAAGTTGACCAAAGCGCCGGCCGAACGGATCATTTCGACCACTTGTTCGTGCGAGGCGGAGCTAACGTCTTCGCCGTTGATGGTCAGCAGGAAGTCACCGGGACGAAGTCCTGCCATGTCCGCCACTCCACCCGGATCTACATCATCCAGGTATTGGAGAGCCGGGAAGCGCTCCGAAGGGCGCAGCTGCATCAGCTGGGAACTTGCCTTGGCGCCGCGCAATATGAAGCCAAATCCGCGCTTGGCTCGGTGCAGCACCACCGATCGCGGGGCGTTATAGCCGCTCTTTTTGACGCGCGGTGCAGTGGCGCTGCTGTACTGTCCCACGGAGTGGTTATTGTTTCGATTCTGGATGCCATTGCCGGATGCTCCTCCTCCATTGCTTTCCAGCGGCTGCTGGCACGATCCATTGCTGGCCACCGACAGTGATGGCGACTGATGGGGCTGCTGGAGCAGAGTGCTGGAACTGCCGGAATGTCCACCCAAGCTCAGCTGTGGCGATCCCTGGTAGGAGGCGGCTGAGGAACCGGCTGGAACCTGCTGCAAATGCTGCTGCTGCTGTTGCTGCTGGGGAGCCATGCCAGTGCTGGCTGTCATCACATTGGTGATGTGCTTCTGGCGTAGACTCACCTCCTGGACGCAGTCGGCCGGAAAGAAGCCGGATTGATTGGTGCCTCGCACATAGCCCTCGAGCAGTCCGCAGTCGGTGCTGCCCACCACTTCGATCACATCGCCCGGCTGGAGGCGAATGTGACCCACGGTATTGCCAGCGTATGGCTCCATGCACACCACTGTGGTGCTGGGATGCCCGATGGAACAGGCTGCCGAGTCCGAGTTCGTTCCCACGCCCGAAGAATCGCTGATTATGTCGCTGGTGTCGCCCAGGGATTTGTCTGTTCGGGGAAGGTCGATA
>CY22BMale_Carcass_4_0 
GGGTGTAGGGTGTAGGGTGTAGGGTGTAGGGTGTAGGGTGTAGGTTGTAGGCTGTTGGGAGGTACTTACCCCATCCAAGGTCTTGATGTTGTGCAACGCGTCCTGGGCGCGCAGGGCGGCCTTTCTTGTATAGTAGGTGACAAAACAGCACCCTCGGCTAATCGATGTGACCTTGTCCCGCAGGACATTCAGTGTGTGCACGGGTCCAAACTGCTCGAACATTTGGCGAAGCCGCGTCTCGTCCCAGGTCTTCGGTATTTGGCCCACGAACATTTTGATG
>CY22BMale_Carcass_4_1 
GGGTGTAGGGTGTAGGGTGTAGGGTGTAGGGTGTAGGGTGTAGGTTGTAGGCTGTTGGGAGGTACTTACCCCATCCAAGGTCTTGATGTTGTGCAACGCGTCCTGGGCGCGCAGGGCGGCCTTTCTTGTATAGTAGGTGACAAAACAGCACCCTGCAAACGAAAATGAAACAATCGAATACAAATCGAATACATCTCAAACGAGTCGATAGACAGTAGCACAGAACATATGGATACAGAACGCACATTATATATAAACTGTACTATATATATTTATTAATCGGATGCATTAGATATTATTTACTGGGGACCAATACAAAGTCAAGCTCTTATTTCGATAAATATTGGCTTGTAGCCTTTTATAATGCTTCTGGGGCAAGGCTTATCGGGTCTTAAAGCTAGATAGATATAGATCTATATTGGCATGCAAAAGTTTGGACACGGGACGAGCGCTTCATGCAAGCCATGCGGAGCAAATGGGACGTGGACAAAAATCATGGAGACTACGGACTGTGTGAGGATTCGATTAAATTATATTATTTCGTTTCCAAGTCATCAAGTCCTTACGCTTATTTTTAGGAACCTAAGATCTCTATATAGCATAGGCTCTCTTTCTTAAATAAATATTTGATTTGAAGTGTTGCGAAAATAATCAAATATTAACTCAAATTGAATACAATGTTTTGCTACGTATTTATCTAATATGTGTGTAATATATGATACAACATTTTCTAGTACATACATTAACTAGCACTAAAAGAATATGCTTTTCCCTTATATTTCTGTGTTTGACCATCTTTGTTTATTTTACTTGGTTCACCAGCGATAATGTCATGAAACTTCGAACGCAATCCGGCTCTTCTGACCCACATAACTCAACACAGCTCCATTATAACGATTAAATTATAATCCTTCTCCGACTCGGAGCCACACAAACCACACTTCTGAAAGGGTGGCTATCACCGAGTTAGCCGTGCTCGAACACCTTGCTCTGAGGATTAATCCACCCATACGCACACTTTTGGGCAGGACTCACTTCAACCCCTCTAGACCATAAATATGCATAATGGAATTTACCTTTCGCTTCCGAGGAAAGTTTCCAAGCAAATGCGCATATTATTCTAATACAGTCAAAAATTAACCAGAGCAACATGCTCATGTCCTGCATCCTGCCACTTTGTGTGTGTGTGTGTGGAAGTTTTTCCCGTTTATACACGCACAATTATGGCCAATTACCCTGGCCAAAACTTTGCCCAACACTGCATTCCTGCCCCAAACACCTGAGCTCGGGAGTTTGGGCTTAATGTGGATGGGTTCGCCATCAACATAATCATATTACTTGATGCTTATCCGCACTGCCGGGGGAACTTAGAATTGATGGACATTGTGAAATTTCATTGAAACCCTCCGAGTAATACGCCCATTTGTATGCCCCGGAGCTAGGGTTTCCATCTTGTGAGACTCACCTCGGCTAATCGATGTGACCTTGTCCCGCAGGACATTCAGTGTGTGCACGGGTCCAAACTGCTCGAACATTTGGCGAAGCCGCGTCTCGTCCCAGGTCTTCGGTATTTGGCCCACGAACATTTTGATG
>CY22BMale_Carcass_5_0 
TCGTGAGCCGTTTACACAGTTACATATGGAAATATATATGTATCAAAATTATAGATATTTATTTTTACAAACAAAAGCAGTTATAAGAGCGAAGTTGATGGATAGCCTACGCATACACCACCTCCCAATCTTTCTAACATCCCCTATATTATACAAGAAACCGCCAAACTCCCTTGAAGCTACGGAAAAGGCCTTTAAATTCTTTAAACCCCATAACACGCTGTTGCTGCCTACTGTATATACCAGAATCCGAAACTGCAATTATAAACCGAATATGATGATAGGACGAGAAAATAGGAAACACCAAGTTCAATTCAAGGGCCCAGGGATGACAACATATCAGCTCAATGTCGGGTCACCCACGCACATCGCACACCTGGAACTACCGAGTGTTAAACACTTGTACATCCACTGCGTCTCCGTTCACTAAAAACTAATCCCATGTATTACACATACTTGCCTAGATCTGTAGGCTGTCTTCTTTACATTTGA
>CY22BMale_Carcass_5_1 
TCGTGAGCCGTTTACACAGTTACATATGGAAATATATATGTATCAAAATTATAGATATTTATTTTTACAAACAAAAGCAGTTATAAGAGCGAAGTTGATGGATAGCCTACGCATACACCACCTCCCAATCTTTCTAACATCCCCTATATTATACAAGAAACCGCCAAACTCCCTTGAAGCTACGGAAAAGGCCTTTAAATTCTTTAAACCCCATAACACGCTGTTGCTGCCTACTGTATCTGTCTCTTATACACA
>CY22BMale_Carcass_6_0 
ATGTAACTGTGTAAACGGCTCACGAAGTCCTAATCCTTCTTGATGCGTGCCTGAAGAAAGCAGTATAGGATTCCTGCCTGAGCCATAACGTCGACAGTGCTGGCTGCCAGTGGATCCTTTTGCTTCACCTGCGTTTGGCCCGGCCTAAGCAAGGTTGGTCCAAACACCATTGCCAGATTGTGCAACGACATCTTGTTGTCTGCCTCCTTTTCGTGGACTCTTATTAAATGATCTAATATCGAAGTGATGGAGGCTTTGTTGGCCTGTGGCAACTCCTCAAAAACTTTGAGAAGCTCGTTGATTCGTATGGATTCGTTGTTGTTGCTAAAGGCGCT
>CY22BMale_Carcass_7_0 
CATCCACGCAACCCTAACAACTTCGCAGCCTGTGATCAGGGAGGAGGAGGAGAACACAATTTTCTTTAAAATCGATGAGCTGTACGATCTGCATACCGCCTTCTTATCTGACTTAAAGACCATTGTGTCTCATGAGGGCGGTGATGTGCTGATCGGTGAACCGTTTCGTCGTCTGGCGGATATGTTTGATTTATACAGTGCCTTTTTGCACAACTACAAAAATGCTATAGAAACGGTGAAGAAGTGCAGTGCAAATAATCCCCAGTTCAAAAAGATCGTCTCCACCATTGTGCTCAATTTGCAAACGGAGCAATCACTTACTCTCGAGGATCTATTGCACAAACCAGTGGCGAGAGTGCAAATAAATGCGTTGGTCTTCAACGATTTGCTGCGCGAAACCCCAAATGCACATCCGGATCACCAGCCATTAAGGCAGGCACAAAAGATTATTCAGATGTTCCTCAATCAGTTCAATGTGGTCAATCAGCGGCTGCCAATTGAATCAAATCGAAATTTGAGACGAATGGTGCGTAATTCTTTTATTGTGGAACTTGTCGATGGGCATCGCAAGCTGCGGCATCTCTTTCTTTTTAATGATGTCATCGCATGTGCCAAGTACAAGGCATTAGGCCGCGATCGTATCGACTATGAGCTGAAGTGGTTCATTCCGCTAAAGGACGTATCCATTTATGAGGAAGCAGATTCGGCGATCGAGCTTAAGGAATCTAGTCCAGCGAACATTTCGCAAGTTAAACGCAATTTACGTTCCGTTCGAGATCAACTGGCCATTGAGGTGGCTAACAGTGGAAATGGGGGCTTCCGGTCCGGCGAAAAATATCGCCGCAAGCTGGCGGATCTGGAATCACAGCTGGTGCTGGCAACGCCCAATTTGGTGTTCCGCCTGGGAAACAAGGCAAATAATAAAACCATAACCTTCTTTCTTAGCTCGGATTTCGAGAGGACACAGTGGATCGACTCAATCTCATCCCTTAAGCAAAAGTGCAACCTGCCTGGGGCAAATACTATTAATTCATTGGAGGTAACCGCCTTCATTGTGGCCATGCAGAAGGGCATGAAAACTGAAATGGGTTCATATCTTATGCGTAACACCAACGATGAAAGTTTGCTGGTTGGAGACCTGTACATGGGTGTCCAGGGATTGGAGGGACTGGAGCAGGCGGACGACCTGTACATCTGCGTCGAGGTGGACTCATATGGCCACTATTTCCGCAAGGCCACCACCAAGATGATATGTCGCAGTCAAACGCCGCTTTGGAACGAGAGCTTTATGCTAGAATTAGAGGGCAGCCAGAATGTGCGCATTCTTCTGTATGAGGCCAAGGAGCGGCCACTTCTTAGAGCCAAGCACATACTTAAGTTGAGTCTTAGTTGGCTGACAGAAACGACGCAGCCGAAGTCAATTAAACTTAGTGATACCTTAGAGCTCGGCTGTAGCTTCCGTTTTATTCCAGGCGAGCTCTGCCGCGGCAACACTAAGCCAGGAGCCCTCTTTGGTGCCAAAATGAGTCAAGTATTAAAACGTGAGAAACGCGACATTCCGTTCATCATAGGCGCCTGCATTCGGGAAGTAGAGCGCCGTGGGATGCTGGAGGTTGGCTGCTACCGCGTCAGCGGTTCCGCTTCTGATTTGGCGAAGCTTAAGAAGGCCTTTGAATCTGATGCCTATGAGGCGGAGCAGTTGCTACGCGAGGTGGACATCCATTCGGTCACTGGCATTTTGAAGACTTTTCTAAGAGAGCTCCCCGAGGCCCTATTCACGGATCAGCTATATCCACGATTTTTTGACACATTCAGCGCCTTTAGCAACAACAACGAAT
>CY22BMale_Carcass_7_1 
CATCCACGCAACCCTAACAACTTCGCAGCCTGTGATCAGGGAGGAGGAGGAGAACACAATTTTCTTTAAAATCGATGAGCTGTACGATCTGCATACCGCCTTCTTATCTGACTTAAAGACCATTGTGTCTCATGAGGGCGGTGATGTGCTGATCGGTGAACCGTTTCGTCGTCTGGCGGATATGTTTGATTTATACAGTGCCTTTTTGCACAACTACAAAAATGCTATAGAAACGGTGAAGAAGTGCAGTGCAAATAATCCCCAGTTCAAAAAGATCGTCTCCACCATTGTGCTCAATTTGCAAACGGAGCAATCACTTACTCTCGAGGATCTATTGCACAAACCAGTGGCGAGAGTGCAAATAAATGCGTTGGTCTTCAACGATTTGCTGCGCGAAACCCCAAATGCACATCCGGATCACCAGCCATTAAGGCAGGCACAAAAGATTATTCAGATGTTCCTCAATCAGTTCAATGTGGTCAATCAGCGGCTGCCAATTGAATCAAATCGAAATTTGAGACGAATGGTGCGTAATTCTTTTATTGTGGAACTTGTCGATGGGCATCGCAAGCTGCGGCATCTCTTTCTTTTTAATGATGTCATCGCATGTGCCAAGTACAAGGCATTAGGCCGCGATCGTATCGACTATGAGCTGAAGTGGTTCATTCCGCTAAAGGACGTATCCATTTATGAGGAAGCAGATTCGGCGATCGAGCTTAAGGAATCTAGTCCAGCGAACATTTCGCAAGTTAAACGCAATTTACGTTCCGTTCGAGATCAACTGGCCATTGAGGTGGCTAACAGTGGAAATGGGGGCTTCCGGTCCGGCGAAAAATATCGCCGCAAGCTGGCGGATCTGGAATCACAGCTGGTGCTGGCAACGCCCAATTTGGTGTTCCGCCTGGGAAACAAGGCAAATAATAAAACCATAACCTTCTTTCTTAGCTCGGATTTCGAGAGGACACAGTGGATCGACTCAATCTCATCCCTTAAGCAAAAGTGCAACCTGCCTGGGGCAAATACTATTAATTCATTGGAGGTAACCGCCTTCATTGTGGCCATGCAGAAGGGCATGAAAACTGAAATGGGTTCATATCTTATGCGTAACACCAACGATGAAAGTTTGCTGGTTGGAGACCTGTACATGGGTGTCCAGGGATTGGAGGGACTGGAGCAGGCGGACGACCTGTACATCTGCGTCGAGGTGGACTCATATGGCCACTATTTCCGCAAGGCCACCACCAAGATGATATGTCGCAGTCAAACGCCGCTTTGGAACGAGAGCTTTATGCTAGAATTAGAGGGCAGCCAGAATGTGCGCATTCTTCTGTATGAGGCCAAGGAGCGGCCACTTCTTAGAGCCAAGCACATACTTAAGTTGAGTCTTAGTTGGCTGACAGAAACGACGCAGCCGAAGTCAATTAAACTTAGTGATACCTTAGAGCTCGGCTGTAGCTTCCGTTTTATTCCAGGCGAGCTCTGCCGCGGCAACACTAAGCCAGGAGCCCTCTTTGGTGCCAAAATGAGTCAAGTATTAAAGTAAATAATAGTTCTATATATTAAAAATAAAAGCACCACTTTTCGTAAAATGAACCTAGTGAAGATCTTGATTTTAAAATAAATTCGATATGCTATTAAACTTTGTGAGCAATTTTAATTATTAATTAATAATTGTTTATTCTGGTTTATTCAGACGTGAGAAACGCGACATTCCGTTCATCATAGGCGCCTGCATTCGGGAAGTAGAGCGCCGTGGGATGCTGGAGGTTGGCTGCTACCGCGTCAGCGGTTCCGCTTCTGATTTGGCGAAGCTTAAGAAGGCCTTTGAATCTGGTAAATAGACGGCTCTGATCGGTAACCATGTCTTATTACTAATTTGTCGTTTTATTTTATATTCTTCAGATGCCTATGAGGCGGAGCAGTTGCTACGCGAGGTGGACATCCATTCGGTCACTGGCATTTTGAAGACTTTTCTAAGAGAGCTCCCCGAGGCCCTATTCACGGATCAGCTATATCCACGATTTTTTGACACATTCAGCGCCTTTAGCAACAACAACGAAT
>CY21B3Male_Carcass_10_0 
TCGCTCTCTCTGAGTTGTTGTTGAGTGAGCATAACAAGAACCACGCGACTGAGAACTGTTGACCGAAAACCAAAACAAAGAGAAACGAAAAGTTCTGTTCAGAGCGAGAGCACACGTGCATCGTCTTTTTCGGTTGTGTTCGAGTGCAGACCGCAAAACGAAAAACGGTTGACAGTTGTTTGCGAGCTGTGGTTTTAACAATAAAACAACTACCAATTCACCCACTGACACTACTCACGTTTTTGAGAAAACATACACAATTACAGACTTGGGCATTGAAAGGAGAAAATTCTTTCAGTGACGAAACGATCCTCTTCTCGCTGACTTGCTCTCACTCGTTCTCCAACACAACACGAATTGAAACTGTTATACGAAACATGCTTTCACACACCGCTTGACTATCTGTTATCTGTTAAATCAAATACAAATGCGGAACTTGTTCTAAGCACATCCACATCTACCCACTAAAAGGTAAACAGCATCGTACAAAATTAATCAACATTGGGAAATTGACAAATGACCCTCGGCCAACCAATGCTTTGATTTGGACCCTTTGGACATATGAAATTCTGTTCCATTACGTTTTGTTTCTTAGTAGATGCCAATTTCCGGTTCACAGTTCTCTTCATTTAGTGGCCAGAGTGTTTATATTTACTTTCTGTGTTGGATACCTGTAGTAAATGTATAACAGTATTATAACCGTTACATGACAGTCTTACATTAGAAGCTTAACACGCTTATAACAGTTTAATCTCTGTCATACTGAGCTGATAAGTCAATCGTAAGGCATTTGTATAACGGTTTGGCAGCTGTATAACATATTTGACCATTTTTTAAGTCCAGTTACATTTGGCAACTTAACATCGATCAGCTGTCTTAATTTGTTCGCAAAAACAAGTAATATAGAAAACATATAGAAAGTATTCCGCAAAAGCTTCCCAATACTAGACCGTTCCCAATTCACAACGCGATCAATCACTATTTATCCTAGCCAACACAAAAAAGTAACGCAAACAACAAAAATTGTAGAGTAATAACTTGTGTACATTATGGGGACCAGTTTAAGCGTTGCCTTAAAGCCCAAAAATTAAGTGTTTATTTATTTGCGCACGCTTTTACCAAAGAGCTTTGTCGTTTAGATCAGATTGACCCCGTGACCCCTTGACCCCCTGACCCCTTGACCCCGTGACCGCTTAACCCCTTACCAAACCTGAACCTAGACGCAACGCAACCCGACTCGAACAGACTCCGATTTGGTTCGTCTTACAATCATCGTATTACGTATTTGTATTTTAATCCCACATTGATTTAACGCTTGCCGATTGCCAATTTTGTAACGACTTGAATGTAGCTTCATTATTATATACATTTTGTTGGCTGTTTGACAAATAATACGAGTACCCACTTTGATGAATAATAGATCACATGGAAATAACGCAAAACGATAAATCGCTTAGTCGAGAATAATAAACGAAACATGCTATAAACTAATAACAGAAAATTAAGTTTGAAAATTCCGTACAAAATGCATAAGTTTAACGAAAAAAGCATATAATACTGAGAGAACTTAACGCATAATATATCTACTTATACTGAGTGCACTGTTATAAACGAGGGGCGGGGCGAGATTAAATAAACAACAAGAACAACAACAACAACAACAAAAACGAATCAAACGG
>CY21B3Male_Carcass_10_1 
CGAGCCAACTGAACGCTCGCTCGATGAGGGTCAGCAGAAGAGCGAAAACCAAAACAAAGAGAAACGAAAAGTTCTGTTCAGAGCGAGAGCACACGTGCATCGTCTTTTTCGGTTGTGTTCGAGTGCAGACCGCAAAACGAAAAACGGTTGACAGTTGTTTGCGAGCTGTGGTTTTAACAATAAAACAACTACCAATTCACCCACTGACACTACTCACGTTTTTGAGAAAACATACACAATTACAGACTTGGGCATTGAAAGGAGAAAATTCTTTCAGTGACGAAACGATCCTCTTCTCGCTGACTTGCTCTCACTCGTTCTCCAACACAACACGAATTGAAACTGTTATACGAAACATGCTTTCACACACCGCTTGACTATCTGTTATCTGTTAAATCAAATACAAATGCGGAACTTGTTCTAAGCACATCCACATCTACCCACTAAAAGGTAAACAGCATCGTACAAAATTAATCAACATTGGGAAATTGACAAATGACCCTCGGCCAACCAATGCTTTGATTTGGACCCTTTGGACATATGAAATTCTGTTCCATTACGTTTTGTTTCTTAGTAGATGCCAATTTCCGGTTCACAGTTCTCTTCATTTAGTGGCCAGAGTGTTTATATTTACTTTCTGTGTTGGATACCTGTAGTAAATGTATAACAGTATTATAACCGTTACATGACAGTCTTACATTAGAAGCTTAACACGCTTATAACAGTTTAATCTCTGTCATACTGAGCTGATAAGTCAATCGTAAGGCATTTGTATAACGGTTTGGCAGCTGTATAACATATTTGACCATTTTTTAAGTCCAGTTACATTTGGCAACTTAACATCGATCAGCTGTCTTAATTTGTTCGCAAAAACAAGTAATATAGAAAACATATAGAAAGTATTCCGCAAAAGCTTCCCAATACTAGACCGTTCCCAATCTGTCTCTTATACAC
>CY21B3Male_Carcass_10_2 
AACCACGCGACTGAGAACTGTTGCCCGAAAACCAAAACAAAGAGAAACGAAAAGTTCTGTTCAGAGCGAGAGCACACGTGCATCGTCTTTTTCGGTTGTGTTCGAGTGCAGACCGCAAAACGAAAAACGGTTGACGGTTGTTTGCGAGCTGTGGTTTTAACAATAAAACAACTACCAATTCACCCACTGACACTACTCACGTTTTTGAGAAAACATACACAATTACAGACTTGGGCATTGAAAGGAGAAAATTCTTTCAGTGACGAAACGATCCTCTTCTCGCTGACTTGCTCTCACTCGTTCTCCAACACAACACGAATTGAAACTGTTATACGAAACATGCTTTCACACACCGCTTGACTATCTGTTATCTGTTAAATCAAATACAAATGCGGAACTTGTTCTAAGCACATCCACATCTACCCACTAAAAGGTAAACAGCATCGTACAAAATTAATCAACATTGGGAAATTGACAAATGACCCTCGGCCAACCAATGCTTTGATTTGGACCCTTTGGACATATGAAATTCTGTTCCATTACGTTTTGTTTCTTAGTAGATGCCAATTTCCGGTTCACAGTTCTCTTCATTTAGTGGCCAGAGTGTTTATATTTACTTTCTGTGTTGGATACCTGTAGTAAATGTATAACAGTATTATAACCGTTACATGACAGTCTTACATTAGAAGCTTAACACGCTTATAACAGTTTAATCTCTGTCATACTGAGCTGATAGGTCAATCGTAGGGCATTTGTATAACGGTTTGGCAGCTGTATAACATCTGTCTCTTATACACAT
>CY21B3Male_Carcass_11_0 
CTCAACAACAACTCAGAGAGAGCGAGCCAACTGAACGCTCGCTCGATGAGGGTCAGCAGAAGAGCGAAAAAACGAAAGACTCATCGTAAACGGTCTTTTGTCTTCAGTGCTTTTTAAACAAAGTTTAGCAAAAATTTTAACATATTTATTAGATGAAAACATTAGATTTATTACTTATTCATTCATTCATTATTATTTATTTATTGACTGATAATTCGCATATATGTGCATACACAAATGCAAATGCAAAAGACTTTTATTCTCTTCGCTCGTTGCAAAACGGTCAGCGAATGAGCAGAGCAAAAGGGAAACACGAAATTGGTTTTTGGTTGAGCACAGACCATTCGTTCAAGAGACACTGGTGAACGGTTCTTGGCTGATTTTTTGCGCAAGTGGTGCGCAAAAAACAATTATTTGGTGACTGCAAGAAACGGTCAACTGTCACCCGCGAGCCATGGTTAAAACTAAAAAACGCATTGATCCCAAAGTATTCGTTTCTCATTCACCTCCTACGATTGCAGCAATTTCAAAGCAAAAGCAAAGCATTTACATGTATCTGAGAGTCTATATGTTGGGTGAGTGTGAGTTCGGGCAATGTGGCGAGTGTGTACTGTACTGTACTGTACTGTGTACTGT
>CY21B3Male_Carcass_12_0 
CGGAGATGTGTATAAGAGACAGGCGTGGGAGCAGCATACTGACTAACTGGCTGCTGGGATCCAGCGGATGTCTCCTGCGATGGCTTCTCCTGCGCCTGGCGCAATTTCCAGGCCATCACGTTGCGCAGTTCCTGCGGCGAGGCATAGATCTTGGCATTTGCCGAGGGATTGAAGCTGCTCTGGACGCCATCGATGGCTGCACTGGTCACAGCATCGTTTTCCGTTCGCTTCTTCAATTTTTGTTGCAATGAGATGGTGCTCTCATACTCCGAAACACTGCTGCGTGTTTCCACTTTAACAACCTGACCCACTGGAGGTGGTGGAGGTGGGTGATTGGGCGGGGGCAGTACCGCTCCTCCCGCTCCTGCACCAGCTGCTGCTCCTAATCCTCCCAGTTTCAGTTCTCCTTGGTTAGAGTTCAAGCGTTGCAGTGAGGCATGGAGCGTGGCCACATCGTCCTGCGAGTGGTGACCCTTGCCAGATGCCTGCCAAATGGATGAGGCAGAGCCGTGCAGCTGAGGACCATGCAAGTCGGGTGTGGAATGGAACCGCTTGAGGTCACGACCACCGCCCACTCCACCTGGGCCGACTGTGGGTGTGGCTACGGGCTTTCCACGAAGCGTGCCACTGCCATGCTTGCTCCTCGCGGTCTTACGCTTCATCTCAGCCACACTGCCGTACACCAGCGGACCACTCCTCATGGGAGATCCATTGGATGCAGGCGGAGTGGCTGCACCGCTGTCCGTGCCCGACTGGAAACGGGAGCTGGTCATCATGGTGGCATAGCGGCTGGCGTTCGCCGCACTGCCCTCGCCCTGCTGGCGCTGGAATAGCTCCTCCAATTCGGCAGCCGTGATCCTACTGGATGTGGGTCGCGCCTTAATGCTGGCCGTGCGTAGCTGAACGGGTGTTCCGGGTCCCGTTTGGATACCGGTAGGTGTGGGCGTTGCAATCGACTCCACCGAGTTGGATTTGGTGTGCGGCAAATCGTCCTCCTTCTCACCACCGTTCTCCAGACCAGCAACCATGGATTTGGCCCTGGCTCTGCCCACACTTAACGTGGTTTTGGGATCCCTGCGCGGTGGCATCGGAGCCATTCGCACACTGCCTCCCGAGGAGGAGGAGGGACCACTTGCTCCCGGACCGGTCATCTTCCTCGGCAACGTGGCGCACTGACGGTGTGAGCTTTGAGGAGTACTTGGTCCACTATTCAAATGGTGGCTGCCCGCACGCGCTCCACTGGGCAGATACTGAGCACTGGCCTGCATCTGGTGGGGGAACTGTGGCGACACCACCGTCAAGTTGACCAAAGCGCCGGCCGAACGGATCATTTCGACCACTTGTTCGTGCGAGGCGGAGCTAACGTCTTCGCCGTTGATGGTCAGCAGGAAGTCACCTGGACGAAGTCCTGCCATGTCCGCCACTCCACCCGGATCTACATCATCCAGGTATTGGAGAGCCGGGAAGCGCTCCGAAGGGCGCAGCTGCATCAGCTGGGAACTTGCCTTGGCGCCGCGCAATATGAAGCCAAATCCGCGCTTGGCTCGGTGCAGCACCACCGATCGAGGAGCGTTATAGCCGCTCTTTTTGACGCGCGGTGCAGTGGCGCTGCTGTACTGTCCCACAGAGTGGTTATTGTTCCGATTCTGGATGCCATTGCCGGATGCTCCTCCTCCATTGCTTTCCAGCGGCTGCTGGCACGATCCATTGCTGGCCACCGACAGTGATGGCGACTGATGGGGCTGCTGGAGCAGAGTGCTGGAACTGCCTGAATGTCCACCCAAGCTCAGCTGTGGTGATCCTTGGTAGGAGGCGGCGGAGGAACCTGCTGGAACCTGCTGCAAATGCTGCTGCTGCTGCTCCTTGGGATGCTGCATTTGAGGATGCATTGCCACCGGGACATGCAAGTGTGGATGGGCGGCCAGGGGGTGGGGTACCATGCCATTGGCCGCCAGCAAATGGTGGGCGGCATGATGGTGGGCTGCTGCTGCCGCGGCTGCTGCTGCTGCTGCCGCCGCTGCTGCAGCTATTGTGGCGTCCTTGGCCTTGCGTCCACGCTTCCGTACATTTCCAGTTTGAGCAGCCGCCGCTGTTGGAGCTCCAGCCAGGGAACCGGCTGCTGCAGTTGCGGAGTGCATGTTAGATCCTATCTCCGAGCCGGGCGAACTGGGCGGGGAATCCTTTATGGCGCTCACAGGCATCATGGGCACGTCCATCTGGGTCTGACTCTCGTAGGTAAACTTAAGACCACCGGCAGAACTACTAGCTGCCACCGAGTTAAGTGGCAATTGGTTGTTCAGTACGACCAAGGGAGACGTTGTCGCGGGCACTGCAGTTGCCGATGACGATGAAGTGCTGGCCGTGCTCAGATCAGGCGTTCTGTTGTTGGGTTTTGACGTGGGCGTATTGGAAGAGGCAGTTGTATTAGTGTTAGTGAATTGCAAAATCTCTAGATCTTCATGTTGCTGCTGTGACTGTTGCTGTTGTTGCATGTGCGTAAAGCTAGCTGAGTTGGAAGCTGAGGCTGAGCTGAGATTAGGGGAAATGGATCTAGCGGGGGGTGCATATTGCTGATGCTGCTGTTGTTGCTGATGCTGCTGTTGCTGATACAGCTGCGTTTGCTGTGCACGTAACATTTTCTTGTTCAGAGGCTTGGCTTGGTTGGCGTTGCTGCCAGCCGGCAAGGCATTTCCTGTGGAGTTGCTGCTGCTGCGATAGTTCCCTGAAGCTGACATATTAACCGGAGAGTCTAGCAGATTTACCACATTAACCGCACCACTGGTGCCCCCACCCGAACACGAGGACGAAGAGGACGAACTGGACGAGGATGTCTGCTCGCCATTGTGATTGCAATTGCTACTGTTATTGCGCGTGTTGCGGCTATTTGAAGTCGCCCCAACAAATGCTGTTGTTGGCGGGGAATCTACCGAGGACGAGGACAGAGATTGCAGCATCACCACCGGCGAGGATACAACTGGTGGTAACGCAGATGTTGGTGGAGGGGTCGGGGTTGCACTGTAGTGAGGCGAGCTGTGGCGACTCTGCTTCTCGACTGGTGTGGCAGCAACAGTTGCTGGTATTGCCGTTGTTGCCACCGTCGCACCTTCGCTCTTATTTATCGCAGCCCCACGCTTTTTGCCCGATCTCGAGGGACCCTTGGAGTTGGAGGACGATATGGCTGGTGCAGCTCCACCCGA
>CY21B3Male_Carcass_12_1 
CGGCCAGCGCTGTAGGTGGCTGCTGTGCTTGCTGCTGCTGCTGTTGCTGTTGCTGCGGTTGTTGTTGTGCTGGTCGCATCTGCGTGGGAGCAGCATACTGACTAACTGGCTGCTGGGATCCAGCGGATGTCTCCTGCGATGGCTTCTCCTGCGCCTGGCGCAATTTCCAGGCCATCACGTTGCGCAGTTCCTGCGGCGAGGCATAGATCTTGGCATTTGCCGAGGGATTGAAGCTGCTCTGGACGCCATCGATGGCTGCACTGGTCACAGCATCGTTTTCCGTTCGCTTCTTCAATTTTTGTTGCAATGAGATGGTGCTCTCATACTCCGAAACACTGCTGCGTGTTTCCACTTTAACAACCTGACCCACTGGAGGTGGTGGAGGTGGGTGATTGGGCGGGGGCAGTACCGCTCCTCCCGCTCCTGCACCAGCTGCTGCTCCTAATCCTCCCAGTTTCAGTTCTCCTTGGTTAGAGTTCAAGCGTTGCAGTGAGGCATGGAGCGTGGCCACATCGTCCTGCGAGTGGTGACCCTTGCCAGATGCCTGCCAAATGGATGAGGCAGAGCCGTGCAGCTGAGGACCATGCAAGTCGGGTGTGGAATGGAACCGCTTGAGGTCACGACCACCGCCCACTCCACCTGGGCCGACTGTGGGTGTGGCTACGGGCTTTCCACGAAGCGTGCCACTGCCATGCTTGCTCCTCGCGGTCTTACGCTTCATCTCAGCCACACTGCCGTACACCAGCGGACCACTCCTCATGGGAGATCCATTGGATGCAGGCGGAGTGGCTGCACCGCTGTCCGTGCCCGACTGGAAACGGGAGCTGGTCATCATGGTGGCATAGCGGCTGGCGTTCGCCGCACTGCCCTCGCCCTGCTGGCGCTGGAATAGCTCCTCCAATTCGGCAGCCGTGATCCTACTGGATGTGGGTCGCGCCTTAATGCTGGCCGTGCGTAGCTGAACGGGTGTTCCGGGTCCCGTTTGGATACCGGTAGGTGTGGGCGTTGCAATCGACTCCACCGAGTTGGATTTGGTGTGCGGCAAATCGTCCTCCTTCTCACCACCGTTCTCCAGACCAGCAACCATGGATTTGGCCCTGGCTCTGCCCACACTTAACGTGGTTTTGGGATCCCTGCGCGGTGGCATCGGAGCCATTCGCACACTGCCTCCCGAGGAGGAGGAGGGACCACTTGCTCCCGGACCGGTCATCTTCCTCGGCAACGTGGCGCACTGACGGTGTGAGCTTTGAGGAGTACTTGGTCCACTATTCAAATGGTGGCTGCCCGCACGCGCTCCACTGGGCAGATACTGAGCACTGGCCTGCATCTGGTGGGGGAACTGTGGCGACACCACCGTCAAGTTGACCAAAGCGCCGGCCGAACGGATCATTTCGACCACTTGTTCGTGCGAGGCGGAGCTAACGTCTTCGCCGTTGATGGTCAGCAGGAAGTCACCTGGACGAAGTCCTGCCATGTCCGCCACTCCACCCGGATCTACATCATCCAGGTATTGGAGAGCCGGGAAGCGCTCCGAAGGGCGCAGCTGCATCAGCTGGGAACTTGCCTTGGCGCCGCGCAATATGAAGCCAAATCCGCGCTTGGCTCGGTGCAGCACCACCGATCGAGGAGCGTTATAGCCGCTCTTTTTGACGCGCGGTGCAGTGGCGCTGCTGTACTGTCCCACAGAGTGGTTATTGTTCCGATTCTGGATGCCATTGCCGGATGCTCCTCCTCCATTGCTTTCCAGCGGCTGCTGGCACGATCCATTGCTGGCCACCGACAGTGATGGCGACTGATGGGGCTGCTGGAGCAGAGTGCTGGAACTGCCTGAATGTCCACCCAAGCTCAGCTGTGGTGATCCTTGGTAGGAGGCGGCGGAGGAACCTGCTGGAACCTGCTGCAAATGCTGCTGCTGCTGCTCCTTGGGATGCTGCATTTGAGGATGCATTGCCACCGGGACATGCAAGTGTGGATGGGCGGCCAGGGGGTGGGGTACCATGCCATTGGCCGCCAGCAAATGGTGGGCGGCATGATGGTGGGCTGCTGCTGCCGCGGCTGCTGCTGCTGCTGCCGCCGCTGCTGCAGCTATTGTGGCGTCCTTGGCCTTGCGTCCACGCTTCCGTACATTTCCAGTTTGAGCAGCCGCCGCTGTTGGAGCTCCAGCCAGGGAACCGGCTGCTGCAGTTGCGGAGTGCATGTTAGATCCTATCTCCGAGCCGGGCGAACTGGGCGGGGAATCCTTTATGGCGCTCACAGGCATCATGGGCACGTCCATCTGGGTCTGACTCTCGTAGGTAAACTTAAGACCACCGGCAGAACTACTAGCTGCCACCGAGTTAAGTGGCAATTGGTTGTTCAGTACGACCAAGGGAGACGTTGTCGCGGGCACTGCAGTTGCCGATGACGATGAAGTGCTGGCCGTGCTCAGATCAGGCGTTCTGTTGTTGGGTTTTGACGTGGGCGTATTGGAAGAGGCAGTTGTATTAGTGTTAGTGAATTGCAAAATCTCTAGATCTTCATGTTGCTGCTGTGACTGTTGCTGTTGTTGCATGTGCGTAAAGCTAGCTGAGTTGGAAGCTGAGGCTGAGCTGAGATTAGGGGAAATGGATCTAGCGGGGGGTGCATATTGCTGATGCTGCTGTTGTTGCTGATGCTGCTGTTGCTGATACAGCTGCGTTTGCTGTGCACGTAACATTTTCTTGTTCAGAGGCTTGGCTTGGTTGGCGTTGCTGCCAGCCGGCAAGGCATTTCCTGTGGAGTTGCTGCTGCTGCGATAGTTCCCTGAAGCTGACATATTAACCGGAGAGTCTAGCAGATTTACCACATTAACCGCACCACTGGTGCCCCCACCCGAACACGAGGACGAAGAGGACGAACTGGACGAGGATGTCTGCTCGCCATTGTGATTGCAATTGCTACTGTTATTGCGCGTGTTGCGGCTATTTGAAGTCGCCCCAACAAATGCTGTTGTTGGCGGGGAATCTACCGAGGACGAGGACAGAGATTGCAGCATCACCACCGGCGAGGATACAACTGGTGGTAACGCAGATGTTGGTGGAGGGGTCGGGGTTGCACTGTAGTGAGGCGAGCTGTGGCGACTCTGCTTCTCGACTGGTGTGGCAGCAACAGTTGCTGGTATTGCCGTTGTTGCCACCGTCGCACCTTCGCTCTTATTTATCGCAGCCCCACGCTTTTTGCCCGATCTCGAGGGACCCTTGGAGTTGGAGGACGATATGGCTGGTGCAGCTCCACCCGA
>CY21B3Male_Carcass_12_2 
CGGAGATGTGTATAAGAGACAGGCGTGGGAGCAGCATACTGACTAACTGGCTGCTGGGATCCAGCGGATGTCTCCTGCGATGGCTTCTCCTGCGCCTGGCGCAATTTCCAGGCCATCACGTTGCGCAGTTCCTGCGGCGAGGCATAGATCTTGGCATTTGCCGAGGGATTGAAGCTGCTCTGGACGCCATCGATGGCTGCACTGGTCACAGCATCGTTTTCCGTTCGCTTCTTCAATTTTTGTTGCAATGAGATGGTGCTCTCATACTCCGAAACACTGCTGCGTGTTTCCACTTTAACAACCTGACCCACTGGAGGTGGTGGAGGTGGGTGATTGGGCGGGGGCAGTACCGCTCCTCCCGCTCCTGCACCAGCTGCTGCTCCTAATCCTCCCAGTTTCAGTTCTCCTTGGTTAGAGTTCAAGCGTTGCAGTGAGGCATGGAGCGTGGCCACATCGTCCTGCGAGTGGTGACCCTTGCCAGATGCCTGCCAAATGGATGAGGCAGAGCCGTGCAGCTGAGGACCATGCAAGTCGGGTGTGGAATGGAACCGCTTGAGGTCACGACCACCGCCCACTCCACCTGGGCCGACTGTGGGTGTGGCTACGGGCTTTCCACGAAGCGTGCCACTGCCATGCTTGCTCCTCGCGGTCTTACGCTTCATCTCAGCCACACTGCCGTACACCAGCGGACCACTCCTCATGGGAGATCCATTGGATGCAGGCGGAGTGGCTGCACCGCTGTCCGTGCCCGACTGGAAACGGGAGCTGGTCATCATGGTGGCATAGCGGCTGGCGTTCGCCGCACTGCCCTCGCCCTGCTGGCGCTGGAATAGCTCCTCCAATTCGGCAGCCGTGATCCTACTGGATGTGGGTCGCGCCTTAATGCTGGCCGTGCGTAGCTGAACGGGTGTTCCGGGTCCCGTTTGGATACCGGTAGGTGTGGGCGTTGCAATCGACTCCACCGAGTTGGATTTGGTGTGCGGCAAATCGTCCTCCTTCTCACCACCGTTCTCCAGACCAGCAACCATGGATTTGGCCCTGGCTCTGCCCACACTTAACGTGGTTTTGGGATCCCTGCGCGGTGGCATCGGAGCCATTCGCACACTGCCTCCCGAGGAGGAGGAGGGACCACTTGCTCCCGGACCGGTCATCTTCCTCGGCAACGTGGCGCACTGACGGTGTGAGCTTTGAGGAGTACTTGGTCCACTATTCAAATGGTGGCTGCCCGCACGCGCTCCACTGGGCAGATACTGAGCACTGGCCTGCATCTGGTGGGGGAACTGTGGCGACACCACCGTCAAGTTGACCAAAGCGCCGGCCGAACGGATCATTTCGACCACTTGTTCGTGCGAGGCGGAGCTAACGTCTTCGCCGTTGATGGTCAGCAGGAAGTCACCTGGACGAAGTCCTGCCATGTCCGCCACTCCACCCGGATCTACATCATCCAGGTATTGGAGAGCCGGGAAGCGCTCCGAAGGGCGCAGCTGCATCAGCTGGGAACTTGCCTTGGCGCCGCGCAATATGAAGCCAAATCCGCGCTTGGCTCGGTGCAGCACCACCGATCGAGGAGCGTTATAGCCGCTCTTTTTGACGCGCGGTGCAGTGGCGCTGCTGTACTGTCCCACAGAGTGGTTATTGTTCCGATTCTGGATGCCATTGCCGGATGCTCCTCCTCCATTGCTTTCCAGCGGCTGCTGGCACGATCCATTGCTGGCCACCGACAGTGATGGCGACTGATGGGGCTGCTGGAGCAGAGTGCTGGAACTGCCTGAATGTCCACCCAAGCTCAGCTGTGGTGATCCTTGGTAGGAGGCGGCGGAGGAACCTGCTGGAACCTGCTGCAAATGCTGCTGCTGCTGCTCCTTGGGATGCTGCATTTGAGGATGCATTGCCACCGGGACATGCAAGTGTGGATGGGCGGCCAGGGGGTGGGGTACCATGCCATTGGCCGCCAGCAAATGGTGGGCGGCATGATGGTGGGCTGCTGCTGCCGCGGCTGCTGCTGCTGCTGCCGCCGCTGCTGCAGCTATTGTGGCGTCCTTGGCCTTGCGTCCACGCTTCCGTACATTTCCAGTTTGAGCAGCCGCCGCTGTTGGAGCTCCAGCCAGGGAACCGGCTGCTGCAGTTGCGGAGTGCATGTTAGATCCTATCTCCGAGCCGGGCGAACTGGGCGGGGAATCCTTTATGGCGCTCACAGGCATCATGGGCACGTCCATCTGGGTCTGACTCTCGTAGGTAAACTTAAGACCACCGGCAGAACTACTAGCTGCCACCGAGTTAAGTGGCAATTGGTTGTTCAGTACGACCAAGGGAGACGTTGTCGCGGGCACTGCAGTTGCCGATGACGATGAAGTGCTGGCCGTGCTCAGATCAGGCGTTCTGTTGTTGGGTTTTGACGTGGGCGTATTGGAAGAGGCAGTTGTATTAGTGTTAGTGAATTGCAAAATCTCTAGATCTTCATGTTGCTGCTGTGACTGTTGCTGTTGTTGCATGTGCGTAAAGCTAGCTGAGTTGGAAGCTGAGGCTGAGCTGAGATTAGGGGAAATGGATCTAGCGGGGGGTGCATATTGCTGATGCTGCTGTTGTTGCTGATGCTGCTGTTGCTGATACAGCTGCGTTTGCTGTGCACGTAACATTTTCTTGTTCAGAGGCTTGGCTTGGTTGGCGTTGCTGCCAGCCGGCAAGGCATTTCCTGTGGAGTTGCTGCTGCTGCGATAGTTCCCTGAAGCTGACATATTAACCGGAGAGTCTAGCAGATTTACCACATTAACCGCACCACTGGTGCCCCCACCCGAACACGAGGACGAAGAGGACGAACTGGACGAGGATGTCTGCTCGCCATTGTGATTGCAATTGCTACTGTTATTGCGCGTGTTGCGGCTATTTGAAGTCGCCCCAACAAATGCTGTTGTTGGCGGGGAATCTACCGAGGACGAGGACAGAGATTGCAGCATCACCACCGGCGAGGATACAACTGGTGGTAACGCAGATGTTGGTGGAGGGGTCGGGGTTGCACTGTAGTGAGGCGAGCTGTGGCGACTCTGCTTCTCGACTGGTGTGGCAGCAACAGTTACACCAACAGCAGCAGCAAAACGCGTCATCACAGCCGCACTCCTCCACCAACTCATCCTCATCCTCCACCACTTCCACCTCCTCGTCCTCGTCCTCGTTATCGGGTGGAGCTGCACCAGCCATAT
>CY21B3Male_Carcass_12_3 
CGGCCAGCGCTGTAGGTGGCTGCTGTGCTTGCTGCTGCTGCTGTTGCTGTTGCTGCGGTTGTTGTTGTGCTGGTCGCATCTGCGTGGGAGCAGCATACTGACTAACTGGCTGCTGGGATCCAGCGGATGTCTCCTGCGATGGCTTCTCCTGCGCCTGGCGCAATTTCCAGGCCATCACGTTGCGCAGTTCCTGCGGCGAGGCATAGATCTTGGCATTTGCCGAGGGATTGAAGCTGCTCTGGACGCCATCGATGGCTGCACTGGTCACAGCATCGTTTTCCGTTCGCTTCTTCAATTTTTGTTGCAATGAGATGGTGCTCTCATACTCCGAAACACTGCTGCGTGTTTCCACTTTAACAACCTGACCCACTGGAGGTGGTGGAGGTGGGTGATTGGGCGGGGGCAGTACCGCTCCTCCCGCTCCTGCACCAGCTGCTGCTCCTAATCCTCCCAGTTTCAGTTCTCCTTGGTTAGAGTTCAAGCGTTGCAGTGAGGCATGGAGCGTGGCCACATCGTCCTGCGAGTGGTGACCCTTGCCAGATGCCTGCCAAATGGATGAGGCAGAGCCGTGCAGCTGAGGACCATGCAAGTCGGGTGTGGAATGGAACCGCTTGAGGTCACGACCACCGCCCACTCCACCTGGGCCGACTGTGGGTGTGGCTACGGGCTTTCCACGAAGCGTGCCACTGCCATGCTTGCTCCTCGCGGTCTTACGCTTCATCTCAGCCACACTGCCGTACACCAGCGGACCACTCCTCATGGGAGATCCATTGGATGCAGGCGGAGTGGCTGCACCGCTGTCCGTGCCCGACTGGAAACGGGAGCTGGTCATCATGGTGGCATAGCGGCTGGCGTTCGCCGCACTGCCCTCGCCCTGCTGGCGCTGGAATAGCTCCTCCAATTCGGCAGCCGTGATCCTACTGGATGTGGGTCGCGCCTTAATGCTGGCCGTGCGTAGCTGAACGGGTGTTCCGGGTCCCGTTTGGATACCGGTAGGTGTGGGCGTTGCAATCGACTCCACCGAGTTGGATTTGGTGTGCGGCAAATCGTCCTCCTTCTCACCACCGTTCTCCAGACCAGCAACCATGGATTTGGCCCTGGCTCTGCCCACACTTAACGTGGTTTTGGGATCCCTGCGCGGTGGCATCGGAGCCATTCGCACACTGCCTCCCGAGGAGGAGGAGGGACCACTTGCTCCCGGACCGGTCATCTTCCTCGGCAACGTGGCGCACTGACGGTGTGAGCTTTGAGGAGTACTTGGTCCACTATTCAAATGGTGGCTGCCCGCACGCGCTCCACTGGGCAGATACTGAGCACTGGCCTGCATCTGGTGGGGGAACTGTGGCGACACCACCGTCAAGTTGACCAAAGCGCCGGCCGAACGGATCATTTCGACCACTTGTTCGTGCGAGGCGGAGCTAACGTCTTCGCCGTTGATGGTCAGCAGGAAGTCACCTGGACGAAGTCCTGCCATGTCCGCCACTCCACCCGGATCTACATCATCCAGGTATTGGAGAGCCGGGAAGCGCTCCGAAGGGCGCAGCTGCATCAGCTGGGAACTTGCCTTGGCGCCGCGCAATATGAAGCCAAATCCGCGCTTGGCTCGGTGCAGCACCACCGATCGAGGAGCGTTATAGCCGCTCTTTTTGACGCGCGGTGCAGTGGCGCTGCTGTACTGTCCCACAGAGTGGTTATTGTTCCGATTCTGGATGCCATTGCCGGATGCTCCTCCTCCATTGCTTTCCAGCGGCTGCTGGCACGATCCATTGCTGGCCACCGACAGTGATGGCGACTGATGGGGCTGCTGGAGCAGAGTGCTGGAACTGCCTGAATGTCCACCCAAGCTCAGCTGTGGTGATCCTTGGTAGGAGGCGGCGGAGGAACCTGCTGGAACCTGCTGCAAATGCTGCTGCTGCTGCTCCTTGGGATGCTGCATTTGAGGATGCATTGCCACCGGGACATGCAAGTGTGGATGGGCGGCCAGGGGGTGGGGTACCATGCCATTGGCCGCCAGCAAATGGTGGGCGGCATGATGGTGGGCTGCTGCTGCCGCGGCTGCTGCTGCTGCTGCCGCCGCTGCTGCAGCTATTGTGGCGTCCTTGGCCTTGCGTCCACGCTTCCGTACATTTCCAGTTTGAGCAGCCGCCGCTGTTGGAGCTCCAGCCAGGGAACCGGCTGCTGCAGTTGCGGAGTGCATGTTAGATCCTATCTCCGAGCCGGGCGAACTGGGCGGGGAATCCTTTATGGCGCTCACAGGCATCATGGGCACGTCCATCTGGGTCTGACTCTCGTAGGTAAACTTAAGACCACCGGCAGAACTACTAGCTGCCACCGAGTTAAGTGGCAATTGGTTGTTCAGTACGACCAAGGGAGACGTTGTCGCGGGCACTGCAGTTGCCGATGACGATGAAGTGCTGGCCGTGCTCAGATCAGGCGTTCTGTTGTTGGGTTTTGACGTGGGCGTATTGGAAGAGGCAGTTGTATTAGTGTTAGTGAATTGCAAAATCTCTAGATCTTCATGTTGCTGCTGTGACTGTTGCTGTTGTTGCATGTGCGTAAAGCTAGCTGAGTTGGAAGCTGAGGCTGAGCTGAGATTAGGGGAAATGGATCTAGCGGGGGGTGCATATTGCTGATGCTGCTGTTGTTGCTGATGCTGCTGTTGCTGATACAGCTGCGTTTGCTGTGCACGTAACATTTTCTTGTTCAGAGGCTTGGCTTGGTTGGCGTTGCTGCCAGCCGGCAAGGCATTTCCTGTGGAGTTGCTGCTGCTGCGATAGTTCCCTGAAGCTGACATATTAACCGGAGAGTCTAGCAGATTTACCACATTAACCGCACCACTGGTGCCCCCACCCGAACACGAGGACGAAGAGGACGAACTGGACGAGGATGTCTGCTCGCCATTGTGATTGCAATTGCTACTGTTATTGCGCGTGTTGCGGCTATTTGAAGTCGCCCCAACAAATGCTGTTGTTGGCGGGGAATCTACCGAGGACGAGGACAGAGATTGCAGCATCACCACCGGCGAGGATACAACTGGTGGTAACGCAGATGTTGGTGGAGGGGTCGGGGTTGCACTGTAGTGAGGCGAGCTGTGGCGACTCTGCTTCTCGACTGGTGTGGCAGCAACAGTTACACCAACAGCAGCAGCAAAACGCGTCATCACAGCCGCACTCCTCCACCAACTCATCCTCATCCTCCACCACTTCCACCTCCTCGTCCTCGTCCTCGTTATCGGGTGGAGCTGCACCAGCCATAT
>CY21B3Male_Carcass_13_0 
GCGTGGGCTCGGAGATGTGTATAAGAGACAGCCCTTCGCCTCTTCAGGTGCCGCTGCCTGAAAACCGCTCATTAGGCGCCTGGGAAGCTCGGCTAATTGAAACTATTAAAAACAACTATTTTTTGGGCACTCTAGACTGGTTTTCTCTAGTTACGAGAGTATCTGGTTGCTTTTCTGATTTTTGTGCATAATTAAATTATGGAAAGAAGCTGTCTCTTATACATATCTCCGTGC
>CY21B3Male_Carcass_1_0 
AGTAATATTTTTCTATTTTATTTTTTTAGTTTCCTTTTTTAATCGTAAAAGAACATCTGTAAATGTTTGTTTTTGCTTCCCAACATTTCGTTCAATCTCGGAGAACAACAAAACGGCAAACAGAAGGCTGGCGCACCAAAACATCTGGCTAATCAAATGGAAAACCACACGGTTGACCAAATCGATATTACTCTTGCCCAAAATCCGACCAGGCTTAAAGCAATTGCAATGCAATTCAAAGATTCGAGATGGTAAACATGGTATGTTATGGTTTGCCGCTGGCAGCTAGTTGCTTTCTTGTTAATTGATATCAAGTTTGGATTTTCTGCTGCATCTCGTAGTGATTGGCCGCTAGTTTCGCGGGGAAACTGATCAATGGAACTGCGTAGCGAGGCGGCATCTGAACACCTA
>CY21B3Male_Carcass_2_0 
CATCGAGTGGGAACTGCATAATGCATGATGTAGTTGTAACTCGATGCATCGCGATGGGGGCATGCAACACGAATGCGAAAATTCGTGCAATTGCGAATGTGTTGGAATCGATATATAGCAGGATTATTGAATATGCCTAAACCCCCAAGATAATGTTAAACGATTAAAGCACACACCACCACACCTGTCTCTTATACACATCTCCGAGCCCACGAGACCGTACTG
>CY21B3Male_Carcass_2_1 
TTATGCATTTCCCACTCGATGGGGGCATGCAAACACGAATGCGTGAAATCGTGCAACTGCGAATGTGTTGGAAACGCTATATAGCAGGATTATTGAATATGCCTAAACCCCAAGATAATGTTAAACGATTAAAGCACACACCACCACACATACACTTTAAATGCAAGTATTTCAAATGGAATAATATGGAAATATCTATCATAAGTCGTATAATATGCAATTATGTATTATGAACATGCGTATGAGAAATTAATAAATATGAATGAAAACTATGCCGCGACCAAATTTATTCACCTCATACTTATCTTCTTTTTGAGCCATCAAAATCAGTACTGTC
>CY21B3Male_Carcass_2_2 
CATCGAGTGGGAACTGCATAATGCATGATGTAGTTGTAACTCGATGCATCGCGATGGGGGCATGCAACACGAATGCGAAAATTCGTGCAATTGCGAATGTGTTGGAATCGATATATAGCAGGATTATTGAATATGCCTAAACCCCAAGATAATGTTAAACCTGTCTCTTATACACATCTCCGAGCCCACGAGACCGTACTG
>CY21B3Male_Carcass_2_3 
GAGTATCCAATATATTCTCGGTTGTTTATGTTTAATGGTTTAGATTTAGGTTTTCTAACTTTTCAACACTTAGGTGCTAGTGCTAAAGGAGCGGCCTGCCAATTCGAACGATTTCATTATATTACCATCCAATCCTCTCAATACCTCAAAAAGTTTTTGTTTAAACGATTAAAGCACACACCACCACACATACGCTTTAAATGCAAGTATTTCAAATGGAATAATATGGAAATATCTATCATAAGTCGTATAATATGCAATTATGTATTATGAACATGCGTATGAGAAATTAATAAATATGAATGAAAACTATGCCGCGACCAAATTTATTCACCTCATACTTATCTTCTTTTTGAGCCATCAAAATCAGTACTGTC
>CY21B3Male_Carcass_2_4 
CATCGAGTGGGAACTGCATAATGCATGATGTAGTTGTAACTCGATGCATCGCGATGGGGGCATGCAACACGAATGCGAAAATTCGTGCAATTGCGAATGTGTTGGAATCGATATATAGCAGGATTATTGAATATGCCTAAACCCCCAAGATAATGTTAAACGATTAAAGCACACACCACCACACATACACTTTAAATGCTGTCTCTTATACACATCT
>CY21B3Male_Carcass_3_0 
ATGCTAAGTGAATCGACTGAATGCTTTTGGAAATTTAGACCCAAACAGCTACACATACATAAAGTTCATATACATAGACATACAATATAGTACAATTAGATTAAGAATTATCGAACAAATGCTTGCAAACACCGTAAAAATCCGAACAAATGCAAGTATGCCTTAAAATTTTGTAAAACAGATTTCGTTGGTTGAATGAATAACACTAAATAAGCA
>CY21B3Male_Carcass_4_0 
AGCATTCAGTCGATTCACTTAGCATAGCTCGTTTAAGTTATAAGCCACTCCATTTGCCAATATATTTATTTATGCACAGTTAGCGAGAGGAAGATGTTTATATTTTATTTAGTAAAACCAAAATATACGCATTTTAAAATAATTTTCCAACCGATATTTGAATTTAATTTTATAATCGCTGAAAGCTATAAAGAAATCCCGTCTATCATTGTTAAACTTGCATATAGTATTTATGGAAAAATGTAAACTACCGAGTAAAATAAAAATATATCCTGTCTCTTATACACATCTGACCCGGGCGAAG
>CY21B3Male_Carcass_4_1 
AGCATTCAGTCGATTCACTTAGCATAGCTCGTTTAAGTTATAAGCCACTCCATTTGCCAATATATTTATTTATGCACAGTTAGCGAGAGGAAGATGTTTATATTTTATTTAGTAAAACCAAAATATACGCATTTTAAAATAATTTTCCAACCGATATTTGAATTTAATTTTATAATCGCTGAAAGCTATAAAGAAATCCCGTCTATCATTGTTAAACTTGCATATAGTATTTATGGAAAAATGTAAACTACCGAGTAAAATAAAAATATATCAATATATTTAATATGTTGTAACCGACTGTGTTATTTTTTTGGCCTCCTCAATGATTTTATGGTCCTTTAAAGATTTCAAGAGTTGCTTCTTGCTTACCATTTAAATTATAAACTTTGACCATTAATTAAATAACAAAGATCAAGATTCTAAGTTGCAATCTTTGCTTGCAAAGCAAGTAAATATATTTTATATAAACTACAGTAACTCCATATAAAATATATAATATATATATTTTTACAACAGCTATAAATAAATTACAATTAAACAATTTCTGACGAGTTTTAAAACTAATCATCTTATATGGTAAAACAATAAGTTATAATCTCAGATAGTGCTTGTTCAGAAGTTTTCAGTTACCAAAGTGTTTCCACAAAATCCTTTAAAAGAATTTATCTCGATCGAAGTTAAGGATTCGCAACAAGCCATGTTCTGCGCCCATGGCCACCCACGTATGAGTGGACGAATTCCAATTGCAACGAACGCAATTAAATCTGGTCAGTGCCAGAGAGTGTATGTTTTGCGGTCTACGTTTGGCGCTCAAGTATGTCGACTTGCGTTTGTGGGGCTCAGGGACCAGTGGATTGATTTGCAACCCATAGTCCCGGAGGAAGTCATCGGGGGTGATGGGATCCGTGGCCTTCGGAGCAGATGAGCCCAGGTGGTGCAACTCGGTAGTGGATACGGCACGTGAGTTGACCGTTGACTTTAGCAGAGCAGGGCCACAGTTAAGATCTCGCACATCCAGGAATACCAAGTCGCCGTTGTCCGTTACAAACACCATGTGATTTTGCTGGCAATTCGTGTGCATTTCCCGTGTCGTTGTTAGGGTTCCATCAAGGGTTCTGTGCTCGAATTGTATACCCGAGGGACTAACTGCTATAGTACGAAAAAAGTGTGAACTACTAACTACAAGGGTCTCACAAATAGGTGACCAGGTTAAATTAGCCATATAAAGACTGGAAATGGTGTCTTGTGTCAGTATATATGGGTTCGACCAGTTCGCAATATCATAAATTTTAAATTGCCGTATAGAAGTACCAACTGCAAGCCAGCGTGGACCATTATTGTCATAGTGCAGATCCATATATTGAACATTCCGCTCGCCTATGTATTGAAAATTTACAGGCACAAAATGAGTCTGATTATTTTTGTTGAAACAATTTAAATTGTCCTCATGGTCAATGTCCCATAATGCAAAGTGACCGCTGCTGTAGCCTGTTGCTAGAAAATTATGTCCCGAAGACAGCGACCAGCAAATTTTGGTGCACTGATCCTGCACAGGATTGTTTATATCCAATGAAAGCGTAATCAATGAATCTAGTTGGATGACCACCTTGTCGTCGGCATTTTCATCATTGGTTAGCTCCAATGGAAGGGCATAGATTTGAACACTACTCAACGTATTTGCCACAGCCAATACGCCTAATCGATTTGAAGACTTATCATAGCCACCACTGGGCAAAAATGAAAAACTATGAACAGGTCCATTGGGTACATGAACTCCATAATGAAATTCTGGTCTTAGGGTCCATGATTTGCCCGCATTCTTGGCATTACACTTCAGTAACATCAATAAACCATCATCATCCTTTAATTTTGTATGTCTTGCAAAGGTTTTCATCTTTGAGCGCACGGAACATAGAAGGTATTGACTCGCAGCTTTCGGCGGAAGGGGAACCCACTCAAGTTTCTTAATCGAACTGCCCAGATAGCCTACATATTCACCTTCTTTGTTGAAGCCCTCAAACGGTGCCAATTGTCTCCAATCGTCTTCGTTCACAACTTTACCATAAGCATAGCGCATAGATGGTGTGTTCATGGGGGGTAACAAGCCATCCGCATCTTTTTTAGAGATATTGGAATAGCTGGGCAGCAGTTGGGTGAATAAAGCAGCTGTTCCATAATTGCGTTGCACGAATTCATTCCATTTATGGGTCGCTCTAGCCTCCAAGTGATGATAACGCGAAAGTAAAGGCTTCTGCTGACACTCTCCCACATTTACTGGTCGTTTATATATTCGTTTCCTGTCAATGTCTCCGCGTCGGTTTGCTTTTGACTGCTTGGATGTGGAGAAATTGTCGCCAAGACTGCCTTCACCTTCGCTGCTTATGCAGTCCTCATTGGAATCCACTCCTTCCGAATCATATTCCTCAGAAGACTCCTTGTCCTTGGTCATATCATAGTCTGATGAGTCGCCATCGAAATCGTTTTTTGCGGTAGCGCCCTCCCCCGACTTTTGGGTTGTCAAGGCTTCTCCAATTTTCTTTAATTTGGTTTCGGCTTTAATAGTAGACTTCCGCTTGGCACGGCCAGCATTACTAAAAACGGTTTCTTTGCCATCTCCATTCGCGTCCTCCGGATCTTCAGTGACCTGGGGTGCTAGGCGCTTCGGACAAGTTCTTATATGGACAGGAAGTGAGAGTTTGGTATAGGAGCGCTGGCAGAATTCGCACTGAAAACGCTGCTTGTTGCCACATCCCTCCAGATGGAGCATCATGCCCAAGTATGATCCCAATTGATGATTACAAAGGCGGCAAGTTAGTTTTCCTCCGTTTTTCTGAAGATAGTTCTTCATCATTGTCATTATACCAGCACGCGTGATATTCTTGGGAGTTTCCCCCACAAGCCAACCAACGCCATAATGCTCTCCTAAATGGCGCTGCCAATTGTTCTTATCGCTGCGCGCCATACACAAGCCACAATGCAGAGGACCCTGCCCCTTTCCTTCATCGGTTAAAACTTCGTCTGTGTCCAACTGATCCCGCTTTCTTATGAG
>CY21B3Male_Carcass_4_2 
AGCATTCAGTCGATTCACTTAGCATAGCTCGTTTAAGTTATAAGCCACTCCATTTGCCAATATATTTATTTATGCACAGTTAGCGAGAGGAAGATGTTTATATTTTATTTAGTAAAACCAAAATATACGCATTTTAAAATAATTTTCCAACCGATATTTGAATTTAATTTTATAATCGCTGAAAGCTATAAAGAAATCCCGTCTATCATTGTTAAACTTGCATATAGTATTTATGGAAAAATGTAAACTACCGAGTAAAATAAAAATATATCAATATATTTAATATGTTGTAACCGACTGTGTTATTTTTTTGGCCTCCTCAATGATTTTATGGTCCTTTAAAGATTTCAAGAGTTGCTTCTTGCTTACCATTTAAATTATAAACTTTGACCATTAATTAAATAACAAAGATCAAGATTCTAAGTTGCAATCTTTGCTTGCAAAGCAAGTAAATATATTTTATATAAACTACAGTAACTCCATATAAAATATATAATATATATATTTTTACAACAGCTATAAATAAATTACAATTAAACAATTTCTGACGAGTTTTAAAACTAATCATCTTATATGGTAAAACAATAAGTTATAATCTCAGATAGTGCTTGTTCAGAAGTTTTCAGTTACCAAAGTGTTTCCACAAAATCCTTTAAAAGAATTTATCTCGATCGAAGTTAAGGATTCGCAACAAGCCATGTTCTGCGCCCATGGCCACCCACGTATGAGTGGACGAATTCCAATTGCAACGAACGCAATTAAATCTGGTCAGTGCCAGAGAGTGTATGTTTTGCGGTCTACGTTTGGCGCTCAAGTATGTCGACTTGCGTTTGTGGGGCTCAGGGACCAGTGGATTGATTTGCAACCCATAGTCCCGGAGGAAGTCATCGGGGGTGATGGGATCCGTGGCCTTCGGAGCAGATGAGCCCAGGTGGTGCAACTCGGTAGTGGATACGGCACGTGAGTTGACCGTTGACTTTAGCAGAGCAGGGCCACAGTTAAGATCTCGCACATCCAGGAATACCAAGTCGCCGTTGTCCGTTACAAACACCATGTGATTTTGCTGGCAATTCGTGTGCATTTCCCGTGTCGTTGTTAGGGTTCCATCAAGGGTTCTGTGCTCGAATTGTATACCCGAGGGACTAACTGCTATAGTACGAAAAAAGTGTGAACTACTAACTACAAGGGTCTCACAAATAGGTGACCAGGTTAAATTAGCCATATAAAGACTGGAAATGGTGTCTTGTGTCAGTATATATGGGTTCGACCAGTTCGCAATATCATAAATTTTAAATTGCCGTATAGAAGTACCAACTGCAAGCCAGCGTGGACCATTATTGTCATAGTGCAGATCCATATATTGAACATTCCGCTCGCCTATGTATTGAAAATTTACAGGCACAAAATGCTGTCTCTTATACACATCTCCGAGCCCACGAGACCGTACTG
>CY21B3Male_Carcass_4_3 
GTCAGATGTGTATAAGAGACAGACTTAGCATAGCTCGTTTAAGTTATAAGCCACTCCATTTGCCAATATATTTATTTATGCACAGTTAGCGAGAGGAAGATGTTTATATTTTATTTAGTAAAACCAAAATATACGCATTTTAAAATAATTTTCCAACCGATATTTGAATTTAATTTTATAATCGCTGAAAGCTATAAAGAAATCCCGTCTATCATTGTTAAACTTGCATATAGTATTTATGGAAAAATGTAAACTACCGAGTAAAATAAAAATATATCAATATATTTAATATGTTGTAACCGACTGTGTTATTTTTTTGGCCTCCTCAATGATTTTATGGTCCTTTAAAGATTTCAAGAGTTGCTTCTTGCTTACCATTTAAATTATAAACTTTGACCATTAATTAAATAACAAAGATCAAGATTCTAAGTTGCAATCTTTGCTTGCAAAGCAAGTAAATATATTTTATATAAACTACAGTAACTCCATATAAAATATATAATATATATATTTTTACAACAGCTATAAATAAATTACAATTAAACAATTTCTGACGAGTTTTAAAACTAATCATCTTATATGGTAAAACAATAAGTTATAATCTCAGATAGTGCTTGTTCAGAAGTTTTCAGTTACCAAAGTGTTTCCACAAAATCCTTTAAAAGAATTTATCTCGATCGAAGTTAAGGATTCGCAACAAGCCATGTTCTGCGCCCATGGCCACCCACGTATGAGTGGACGAATTCCAATTGCAACGAACGCAATTAAATCTGGTCAGTGCCAGAGAGTGTATGTTTTGCGGTCTACGTTTGGCGCTCAAGTATGTCGACTTGCGTTTGTGGGGCTCAGGGACCAGTGGATTGATTTGCAACCCATAGTCCCGGAGGAAGTCATCGGGGGTGATGGGATCCGTGGCCTTCGGAGCAGATGAGCCCAGGTGGTGCAACTCGGTAGTGGATACGGCACGTGAGTTGACCGTTGACTTTAGCAGAGCAGGGCCACAGTTAAGATCTCGCACATCCAGGAATACCAAGTCGCCGTTGTCCGTTACAAACACCATGTGATTTTGCTGGCAATTCGTGTGCATTTCCCGTGTCGTTGTTAGGGTTCCATCAAGGGTTCTGTGCTCGAATTGTATACCCGAGGGACTAACTGCTATAGTACGAAAAAAGTGTGAACTACTAACTACAAGGGTCTCACAAATAGGTGACCAGGTTAAATTAGCCATATAAAGACCTGTCTCTTATACACATCTGA
>CY21B3Male_Carcass_5_0 
GTCAGATGTGTATAAGAGACAGGCTGATGATGGGAGAGCTCTTTGCCACCGACATTAAGGGATTCGCTGGATCGCTGGCCGGAACATCCAACTGGCTATTGGCCTTTGTGGTTACCAAGACGTTTGTGAACTTGAACGAGGGCATGGGCATTGGCGGAACCTTCTGGCTCTTTGCTGGTCTGACTGTTCTGGGAGTGATATTCGTTTTCTTCGCCGTGCCGGAAACGAAGGGCAAGAGTCTTAATGAGATTCAGCAGGAGCTGGCTGGCAACCGGTCGACTCCTGAAGCTATTCCCGCGGAAAAGTAAAGGAACACCTATATCCACCTGTGTAGCCAGAAACGCAAAGCGCAATTTGCAAACCGGAAGGCGAAAGACGGACCGGAAATCACTGTTAACTTGCTGTTAATATACGTTCGATTTAAGTTCGCGTTTAGTGCAAGTCTTTTGGCGTTTTCGATGGATGAATTTGTTTATAGAATTTAATATCCGCATAGATTTTCGGTTAAGTATAGCAGATTCAGATAAAGATGAAGAAAAGTGCAGGAAACTATAACTAAGAGCGAAGACTGAAGGTCAACTGCAGAAAAGCCGCGATATTTTTTATTTTGCAGCCATAGAAAAGACAACAGCAATTTAAGAAAAAACATATATACATACCTATATATATCCATATAATGTATGTATGCTTATTTAGTGTTATTCATTCAA
>CY21B3Male_Carcass_5_1 
GTCAGATGTGTATAAGAGACAGGCTGATGATGGGAGAGCTCTTTGCCACCGACATTAAGGGATTCGCTGGATCGCTGGCCGGAACATCCAACTGGCTATTGGCCTTTGTGGTTACCAAGACGTTTGTGAACTTGAACGAGGGCATGGGCATTGGCGGAACCTTCTGGCTCTTTGCTGGTCTGACTGTTCTGGGAGCTGTCTCTTATACACATCTC
>CY21B3Male_Carcass_5_2 
AAACTGGGCCGTCGCATCCTTCTGTTGGCTTCTGGAATTGCCATGGCCATTTCCACCACCGCCATTGGAGTGTACTTTTACCTCCAGGACCAGGACATTAACCAAGTGGCAAGTCTGGGCTGGCTCCCAGTGGGCAGCTTGTGTCTGTTCATCATCATGTTCTCGATTGGCTATGGACCGGTGCCATGGCTGATGATGGGAGAGCTCTTTGCCACCGACATTAAGGGATTCGCTGGATCGCTGGCCGGAACATCCAACTGGCTATTGGCCTTTGTGGTTACCAAGACGTTTGTGAACTTGAACGAGGGCATGGGCATTGGCGGAACCTTCTGGCTCTTTGCTGGTCTGACTGTTCTGGGAGTGATATTCGTTTTCTTCGCCGTGCCGGAAACGAAGGGCAAGAGTCTTAATGAGATTCAGCAGGAGCTGGCTGGCAACCGGTCGACTCCTGAAGCTATTCCCGCGGAAAAGTAAAGGAACACCTATATCCACCTGTGTAGCCAGAAACGCAAAGCGCAATTTGCAAACCGGAAGGCGAAAGACGGACCGGAAATCACTGTTAACTTGCTGTTAATATACGTTCGATTTAAGTTCGCGTTTAGTGCAAGTCTTTTGGCGTTTTCGATGGATGAATTTGTTTATAGAATTTAATATCCGCATAGATTTTCGGTTAAGTATAGCAGATTCAGATAAAGATGAAGAAAAGTGCAGGAAACTATAACTAAGAGCGAAGACTGAAGGTCAACTGCAGAAAAGCCGCGATATTTTTTATTTTGCAGCCATAGAAAAGACAACAGCAATTTAAGAAAAAACATATATACATACCTATATATATCCATATAATGTATGTATGCTTATTTAGTGTTATTCATTCAA
>CY21B3Male_Carcass_5_3 
AAACTGGGCCGTCGCATCCTTCTGTTGGCTTCTGGAATTGCCATGGCCATTTCCACCACCGCCATTGGAGTGTACTTTTACCTCCAGGACCAGGACATTAACCAAGTGGCAAGTCTGGGCTGGCTCCCAGTGGGCAGCTTGTGTCTGTTCATCATCATGTTCTCGATTGGCTATGGACCGGTGCCATGGCTGATGATGGGAGAGCTCTTTGCCACCGACATTAAGGGATTCGCTGGATCGCTGGCCGGAACATCCAACCTGTCTCTTATACAC
>CY21B3Male_Carcass_5_4 
AAACTGGGCCGTCGCATCCTTCTGTTGGCTTCTGGAATTGCCATGGCCATTTCCACCACCGCCATTGGAGTGTACTTTTACCTCCAGGACCAGGACATTAACCAAGTGGCAAGTCTGGGCTGGCTCCCAGTGGGCAGCTTGTGTCTGTTCATCATCATGTTCTCGATTGGCTATGGACCGGTGCCATGGCTGATGATGGGAGAGCTCTTTGCCACCGACATTAAGGGCTGTCTCTTATACACATCTCCGAGCCCACG
>CY21B3Male_Carcass_6_0 
CTTTTGGGTGTGTTACTGTGGCAAACAAAACTTAACACATACGAATTAAATACAAAACTTCGGGCGAAACGAACGTAAAGGGGGAACCATTATCAATAAACCCCATTATCACTAACAAATGGTAGAGTTGTGTGAATGAGGATTAACATTAAGATGTGTGTGCTGTTTATCGATTTGAAATCGTTATAATCTTTTTAAATGTGCCTGCTTTCGCTGCCCCACCGCCATGCTTATAAGTCTTATCGTTATTTAAATGTTGGACTTGGATCCAGAGAGTTCGAGCTTAATCATCCTTGTTTCCGCCTCCGCCGATGGTTATCTTCTTCTGCAGCTTGCTGTACTCCTCGGTGAGTCGGTCGTACTCGCGGTTGATGCTCTCCGCCTGCGACTTAACCGCCTCCTTGTCCTTCTTCTCGCGGTTCAATTCAGAGGTCAGCTCCTGGACGCGCTCGCGCAGCTTGTTGAGCTCGATGAGAGTGGTATCCTCGCCGGCTTCCTTGGCCTTCTCGGTCTTCTTGTCATCCATCAGGGAGCGTGCGGCGGCAGTGGCGCTCTGTGCCTGCTTCATGGAGGCCTCGCTCTGAGCCAGGAGATTGGCCTGGTTGCAGATCAGGTTCACCAATCGCCGGATG
>CY21B3Male_Carcass_7_0 
TTTGCCACAGTAACACACCCAAAAGCGTCGTGGCTATTAAAAGAACAACCAAAAAGTACCCTCCAGTTGTGATCGATTCGATGATTCATCTGCAGCCGCTTAGTCCACATCATGGCTGATAGTACACGGCAATGACGTCAGACGCAACCTGTTTGTTTACTTGGAGGTCAATCGACGCTTAGAAATCGCAGGCATTGCTTTACTCGTATGAGAGTAGAGTGTTTCATATGTTTCGCTGATAATTACCCAGAAATACCATCTAATTCGTATTAGCATAATGATAACAAGTTTAATTATTTAGTGATCAAATGTAGTCGTTGTTTGATGTGGAGTAATCCACGTAGACAACTTTGGTAAACTCTAGACTTCAACCTTAACTTAAATATGAATCTTATTTCACTAGAATGCTTACTCCCACCAGAAGCTTACTGAAAAGCTAGGAGCTTCAGATCTCACGTAGTGCCACCATTTGGGGGGCATGTACAAGCAATCACCGGGCTGCAGGAGCAGCTGGTAGAACTTCACCTTGGCCACCAAGGGATACGTGTCCGC
>CY21B3Male_Carcass_7_1 
TTTGCCACAGTAACACACCCAAAAGCGTCGTGGCTATTAAAAGAACAACCAAAAAGTACCCTCCAGTTGTGATCGATTCGATGATTCATCTGCAGCCGCTTAGTCCACATCATGGCTGATAGTACACGGCAATGACGTCAGACGCAACCTGTTTGTTTACTTGGAGGTCAATCGACGCTTAGAAATCGCAGGCATTGCTTTACTCGTATGAGAGTAGAGTGTTTCATATGTTTCGCTGATAATTACCCAGAAATACCACTGTCTCTTATACACATCTGACG
>CY21B3Male_Carcass_8_0 
AGATGTGTATAAGAGACAGACGTAAAGGGGGAACCATTATCAATAAACCCCATTATCACTAACAAATGGTAGAGTTGACGTGGCCGGCGCAGTGACTACATAAAATATTCGCATATTTCATCACGGCAGCGATTTAATTATTGCTATTTAAAGCGACAGACGAAAAAGGTGAAAATCGAAGAAGCGAAAATCGAAAAAACGAAAAAGGGAATTAATTAAACACTAAAAATGAGTTTGGTGTGGACTTTGATCGCCGGATTTCTCTATGCGGAAATCGCACTGGTGCTCCTGCTGATCTTGCCGGTGGCCAGTCCCTACCGCTGGAACCGATTCTTCAAGTCCAAATTCCTAGCAATGCTGGGACAGCAGGCGCACATATACTACCCACTGATCCTGGGATTGCTGGTCATTTTCCTGCTGGAGTCCATACGCGAGATGAGGAAGTACTCAGGGCTGCAGGAGTCCAACGAGGTGCACCTGAACGTGGAGATGCAGCACAGCATGAAGATGTTCCGTGCCCAGCGCAACTTCTACATCACCGGATTCGCCATTTTCCTGCTGCTGGTCATCCGGCGATTGGTGAACCTGATC
>CY21B3Male_Carcass_9_0 
GCTGTAGCTTCCGTTTTATTCCAGGCGAGCTCTGCCGCGGCAACACTAAGCCAGGAGCCCTCTTTGGTGCCAAAATGAGTCAAGTATTAAAACGTGAGAAACGCGACATTCCGTTCATCATAGGCGCCTGCATTCGGGAAGTAGAGCGCCGTGGGATGCTGGAGGTTGGCTGCTACCGCGTCAGCGGTTCCGCTTCTGATTTGGCGAAGCTTAAGAAGGCCTTTGAATCTGATGCCTATGAGGCGGAGCAGTTGCTACGCGAGGTGGACATCCATTCGGTCACTGGCATTTTGAAGACTTTTCTAAGAGAGCTCCCCGAGGCCCTATTCACGGATCAGCTATATCCACGATTTTTTGACACATTCAGCGCCTTTAGCAACAACAACGAATCCATACGAATCAACGAGCTTCTCAAAGTTTTTGAGGAGTTGCCACAGGCCAACAAAGCCTCCATCACTTCGATATTAGATCATTTAATAAGGTTTGTTTCTTTTAGCTACATGGATGTCAAAAATATACTTATTTGACATGACTTATTGTAGAGTCCACGAAAAGGAGGCAGACAACAAGATGTCGTTGCACAATCTGGCAATGGTGTTTGGACCAACCTTGCTTAGGCCGGGCCAAACGCAGGTGAAGCAAAAGGATCCACTGGCAGCCAGCACTGTCGACGTTATGGCTCAGGCAGGAATCCTATACTGCTTTCTTCAGGCACGCATCAAGAAGGATTAGGACTTCGTGAGCCGTTTACACAGTTACATATGGAAATATATATGTATCAAAATTATAGATATTTATTTTTACAAACAAAAGCAGTTATAAGAGCGAAGTTGATGGATAGCCTACGCATACACCACCTCCCAATCTTTCTAACATCCCCTATATTATACAAGAAACCGCCAAACTCCCTTGAAGCTACGGAAAAGGCCTTTAAATTCTTTAAACCCCATAACACGCTGTTGCTGCCTACTGTATATACCAGAATCCGAAACTGCAATTATAAACCGAATATGATGATAGGACGAGAAAAAGGGAAACACCAAGTTCAATTCAAGGGCCCAGGGATGACAACATATCAGCTCAATGTCGGGTCACCCACGCACATCGCACACCTGGAACTACCGAGTGTTAAACACTTGTACATCCACTGCGTCTCCGTTCACTAAAAACTAATCCCATGTATTACACATACTTGCCTAGATCTGTAGGCTGTCTTCTTTACATTTGGATGCGACTTCTGCTTACTGCAACAATTGCAAAAAAAAAGGAAAACAGAAAATTGAAAA
>CY21B3Male_Carcass_9_1 
GCTGTAGCTTCCGTTTTATTCCAGGCGAGCTCTGCCGCGGCAACACTAAGCCAGGAGCCCTCTTTGGTGCCAAAATGAGTCAAGTATTAAAACGTGAGAAACGCGACATTCCGTTCATCATAGGCGCCTGCATTCGGGAAGTAGAGCGCCGTGGGATGCTGGAGGTTGGCTGCTACCGCGTCAGCGGTTCCGCTTCTGATTTGGCGAAGCTTAAGAAGGCCTTTGAATCTGGTAAATAGACGGCTCTGATCGGTAACCATGTCTTATTACTAATTTGTCGTTTTATTTTATATTCTTCAGATGCCTATGAGGCGGAGCAGTT
>CY21B3Male_Carcass_9_2 
GCTGTAGCTTCCGTTTTATTCCAGGCGAGCTCTGCCGCGGCAACACTAAGCCAGGAGCCCTCTTTGGTGCCAAAATGAGTCAAGTATTAAAACGTGAGAAACGCGACATTCCGTTCATCATAGGCGCCTGCATTCGGGAAGTAGAGCGCCGTGGGATGCTGGAGGTTGGCTGCTACCGCGTCAGCGGTTCCGCTTCTGATTTGGCGAAGCTTAAGAAGGCCTTTGAATCTGATGCCTATGAGGCGGAGCAGTTGCTACGCGAGGTGGACATCCATTCGGTCACTGGCATTTTGAAGACTTTTCTAAGAGAGCTCCCCGAGGCCCTATTCACGGATCAGCTATATCCACGATTTTTTGACACATTCAGCGCCTTTAGCAACAACAACGAATCCATACGAATCAACGAGCTTCTCAAAGTTTTTGAGGAGTTGCCACAGGCCAACAAAGCCTCCATCACTTCGATATTAGATCATTTAATAAGAGTCCACGAAAAGGAGGCAGACAACAAGATGTCGTTGCACAATCTGGCAATGGTGTTTGGACCAACCTTGCTTAGGCCGGGCCAAACGCAGGTGAAGCAAAAGGATCCACTGGCAGCCAGCACTGTCGACGTTATGGCTCAGGCAGGAATCCTATACTGCTTTCTTCAGGCACGCATCAAGAAGGATTAGGACTTCGTGAGCCGTTTACACAGTTACATATGGAAATATATATGTATCAAAATTATAGATATTTATTTTTACAAACAAAAGCAGTTATAAGAGCGAAGTTGATGGATAGCCTACGCATACACCACCTCCCAATCTTTCTAACATCCCCTATATTATACAAGAAACCGCCAAACTCCCTTGAAGCTACGGAAAAGGCCTTTAAATTCTTTAAACCCCATAACACGCTGTTGCTGCCTACTGTATATACCAGAATCCGAAACTGCAATTATAAACCGAATATGATGATAGGACGAGAAAAAGGGAAACACCAAGTTCAATTCAAGGGCCCAGGGATGACAACATATCAGCTCAATGTCGGGTCACCCACGCACATCGCACACCTGGAACTACCGAGTGTTAAACACTTGTACATCCACTGCGTCTCCGTTCACTAAAAACTAATCCCATGTATTACACATACTTGCCTAGATCTGTAGGCTGTCTTCTTTACATTTGGATGCGACTTCTGCTTACTGCAACAATTGCAAAAAAAAAGGAAAACAGAAAATTGAAAA
>CY17CMale_Carcass_1_0 
CATAACCACCACGATGTTGCCTCAGTTTTGTTTAGATTTTTATTTTGTTGCCTCTTGTTGTTATTGGCCTGGACAGCCTAACCCAACCGACCTAACGCCCCAACGCCCTACCGCTCCATACGGCCCCGCCCCCCTTGTTCCTGCCAACGAAGTTATTTTGTTTGTTATTTGTGTGTGAATTTATTCCTAAGCTAAGTTCGTTCGTCTATGTACTCTAATTTCGTGGGCTCCACTGTATTGTATTGTATTGTAATGTATTGTATTTTTATTGTATCTGTATGTATTATTAGAGCTGTTCCCAAGGTCCAAGGCGAGCGCCCACTGGGCGTGGCAGCGGCGAGAGTTCGCAAGACATTCCATATGCAGTGGTCGAAGCAAGGAATTAAGGGAAATTCGAAAAAGTATTTGCAAGTACTTTAAAAGCAATCGAACAGATTTCAAATTCTCATACACCGATACACAGATACAGACTCGTTGTGTGCAACTTAAGCACTTGTACTTAATGCAAATTTGTAGTGCCACGCCCAGCGGATAGCACGCCCCATTTCGTTTGATTACTTAAGCAAAAACCCGATGAAATGATGGAAGCAAACACAAAAAGAACCAACAACAAAAACAAAATCGAAATCGAAAAACAAAACACAAAATAGTTGTACATTTTATATTGTATTTAATTTAATTTAATTTTTATAAAAACAAAATCGACAAACTAAAAGAAACAAACAAAAAAGAAAATAAAACAAAACAAAACGAAACAAAAAAAATGGGAAAACAGATCGAAAAGCTGTCAGAATAAAGAGCAAAAATATTGGTGATATTTTAAATGCTTAAACACAAATTGAGAAATAAGCGAATCAAATGAGAAAACAACAAAAAGCGAAGACCACAAAGCATAGTGAAAGGGAAGAACTTTTTAAAACGACATAAATTTGAGAATGAGAAGCAGTTATTATTATTATATTTTAATTATTATTGTACATTAATTTTTTAGACGAGTTCATTTTTTAAATGGAATTTTAAACGCGGAGCAACAGTGCGAGAAATGCGCAAACAAAACATATTTAAAAAATATACACTATATATTATGCGTAGTTTTTGGTAGTGAAACGTAATTAGTAGTTTGTTAAATAAATTGATATACACCCAGAAATACATAATATATACAAATCATATGTATGTATGCGATCCGATATATTTGATTACTGTAAAAGCAGCGCTAACAATTTACGAGTATATAATTAGTCATAAGTCGCCACAAAATGTTTGAGGAGCTAAGCGGAGATCGAAATTTATATTTACTACATGCGCCTGGCCGCATTACCAAGTGATGCCATGCCAAGCCTAGCCACGCCCACACAAATAAGAAGGAGGACGAACAATATTAGAGCAAACAAAAAGAAATCGCGAAAAGAAGCAAAATCGATGAAAATGCCAGAGATTCCAGCAATGAAATTATTGTACGACAACTAATTAGAGCAATTCCATAAGTCCGTAAGTTAGACGTTCAGTTGAGGCCATAGAAATTTTTAAATCGGGCACAGCGGTTGCCACTTCCACAATTATATAGTAACAGACAGCTCACAGCCATTTTTGCAGAGTTTACATTAATTAGGATCAGCAGCAACAAATCCATAGCACACACGCCTAGCAAAAAAATATATAATAAATTTAATGAAAAAAGTATTTAAGCCGCAGACAAACAAACGATAAAAACCTAACAAAATTTACTATTAAAATTATAAATGAATAAAATACGCGAATTGTAGTTTGTAATTAATGCTAAAGATACGAAGTAAAAATTTGTTTATAACTATTATATACCGCAAATTATATATACACTATTATTACTATATACAATATGGCATATTATTATTACATATATATATTTCACCATTTAAACAAAATAGCGAGCAAAGTCGTTAGGTGTTCAGATGCCGCCTCGCTACGCAGTTCCATTGATCAGTTTCACCGCGAAACTAGCGGCCAATCACTACGAGATGCAGCAGAAAATCCAAACTTGATATCAATTAACAAGAAAGCAACCAGCTGCCAGCGGCAAACCATAACATACCATGTTTACCATCTCGAATCTTTGAATTGCATTGCAATTGCTTTAAGCCTGGTCGGATTTTGGGCAAGAGTAATATCGATTTGGTCAGCCTTGTGGTTTTCCATTTGATTAGCCAGATGTTTTGGTGCGCCAGCCTTCTGTTTGCCGTTTTGTTGTTCTCCGAGATTGAACGAAATGTTGGGAAGCAAAAACAAACATTTACAGATGTTCTTTTACGATTAAAAAAGGAAACTAAAAAAATAAAATAGAAAAATATTACTT
>CY17CMale_Carcass_1_1 
GAGGAGTCTCGTGGGCTCGGAGATGTGTATAAGAGACAGATATTATGCGTAGTTTTTGGTAGTGAAACGTAATTAGTAGTTTGTTAAATAAATTGATATACACCCAGAAATACATAATATATACAAATCATATGTATGTATGCGATCCGATATATTTGATTACTGTAAAAGCAGCGCTAACAATTTACGAGTATATAATTAGTCATAAGTCGCCACAAAATGTTTGAGGAGCTAAGCGGAGATCGAAATTTATATTTACTACATGCGCCTGGCCGCATTACCAAGTGATGCCATGCCAAGCCTAGCCACGCCCACACAAATAAGAAGGAGGACGAACAATATTAGAGCAAACAAAAAGAAATCGCGAAAAGAAGCAAAATCGATGAAAATGCCAGAGATTCCAGCAATGAAATTATTGTACGACAACTAATTAGAGCAATTCCATAAGTCCGTAAGTTAGACGTTCAGTTGAGGCCATAGAAATTTTTAAATCGGGCACAGCGGTTGCCACTTCCACAATTATATAGTAACAGACAGCTCACAGCCATTTTTGCAGAGTTTACATTAATTAGGATCAGCAGCAACAAATCCATAGCACACACGCCTAGCAAAAAAATATATAATAAATTTAATGAAAAAAGTATTTAAGCCGCAGACAAACAAACGATAAAAACCTAACAAAATTTACTATTAAAATTATAAATGAATAAAATACGCGAATTGTAGTTTGTAATTAATGCTAAAGATACGAAGTAAAAATTTGTTTATAACTATTATATACCGCAAATTATATATACACTATTATTACTATATACAATATGGCATATTATTATTACATATATATATTTCACCATTTAAACAAAATAGCGAGCAAAGTCGTTAGGTGTTCAGATGCCGCCTCGCTACGCAGTTCCATTGATCAGTTTCACCGCGAAACTAGCGGCCAATCACTACGAGATGCAGCAGAAAATCCAAACTTGATATCAATTAACAAGAAAGCAACCAGCTGCCAGCGGCAAACCATAACATACCATGTTTACCATCTCGAATCTTTGAATTGCATTGCAATTGCTTTAAGCCTGGTCGGATTTTGGGCAAGAGTAATATCGATTTGGTCAGCCTTGTGGTTTTCCATTTGATTAGCCAGATGTTTTGGTGCGCCAGCCTTCTGTTTGCCGTTTTGTTGTTCTCCGAGATTGAACGAAATGTTGGGAAGCAAAAACAAACATTTACAGATGTTCTTTTACGATTAAAAAAGGAAACTAAAAAAATAAAATAGAAAAATATTACTT
>CY17CMale_Carcass_1_2 
GAGGAGTCTCGTGGGCTCGGAGATGTGTATAAGAGACAGGTAACAGACAGCTCACAGCCATTTTTGCAGAGTTTACATTAATTAGGATCAGCAGCAACAAATCCATAGCACACACGCCTAGCAAAAAAATATATAATAAATTTAATGAAAAAAGTATTTAAGCCGCAGACAAACAAACGATAAAAACCTAACAAAATTTACTATTAAAATTATAAATGAATAAAATACGCGAATTGTAGTTTGTAATTAATGCTAAAGATACGAAGTAAAAATTTGTTTATAACTATTATATACCGCAAATTATATATACACTATTATTACTATATACAATATGGCATATTATTATTACATATATATATTTCACCATTTAAACAAAATAGCGAGCAAAGTCGTTAGGTGTTCAGATGCCGCCTCGCTACGCAGTTCCATTGATCAGTTTCACCGCGAAACTAGCGGCCAATCACTACGAGATGCAGCAGAAAATCCAAACTTGATATCAATTAACAAGAAAGCAACCAGCTGCCAGCGGCAAACCATAACATACCATGTTTACCATCTCGAATCTTTGAATTGCATTGCAATTGCTTTAAGCCTGGTCGGATTTTGGGCAAGAGTAATATCGATTTGGTCAGCCTTGTGGTTTTCCATTTGATTAGCCAGATGTTTTGGTGCGCCAGCCTTCTGTTTGCCGTTTTGTTGTTCTCCGAGATTGAACGAAATGTTGGGAAGCAAAAACAAACATTTACAGATGTTCTTTTACGATTAAAAAAGGAAACTAAAAAAATAAAATAGAAAAATATTACTT
>CY17CMale_Carcass_1_3 
GAGGAGTCTCGTGGGCTCGGAGATGTGTATAAGAGACAGGCTAAGTTCGTTCGTCTATGTACTCTAATTTCGTGGGCTCCACTGTATTGTATTGTATTGTAATGTATTGTATTTTTATTGTATCTGTATGTATTATTAGAGCTGTTCCCAAGGTCCAAGGCGAGCGCCCACTGGGCGTGGCAGCGGCGAGAGTTCGCAAGACATTCCATATGCAGTGGTCGAAGCAAGGAATTAAGGGAAATTCGAAAAAGTATTTGCAAGTACTTTAAAAGCAATCGAACAGATTTCAAATTCTCATACACCGATACACAGATACAGACTCGTTGTGTGCAACTTAAGCACTTGTACTTAATGCAAATTTGTAGTGCCACGCCCAGCGGATAGCACGCCCCATTTCGTTTGATTACTTAAGCAAAAACCCGATGAAATGATGGAAGCAAACACAAAAAGAACCAACAACAAAAACAAAATCGAAATCGAAAAACAAAACACAAAATAGTTGTACATTTTATATTGTATTTAATTTAATTTAATTTTTATAAAAACAAAATCGACAAACTAAAAGAAACAAACAAAAAAGAAAATAAAACAAAACAAAACGAAACAAAAAAAATGGGAAAACAGATCGAAAAGCTGTCAGAATAAAGAGCAAAAATATTGGTGATATTTTAAATGCTTAAACACAAATTGAGAAATAAGCGAATCAAATGAGAAAACAACAAAAAGCGAAGACCACAAAGCATAGTGAAAGGGAAGAACTTTTTAAAACGACATAAATTTGAGAATGAGAAGCAGTTATTATTATTATATTTTAATTATTATTGTACATTAATTTTTTAGACGAGTTCATTTTTTAAATGGAATTTTAAACGCGGAGCAACAGTGCGAGAAATGCGCAAACAAAACATATTTAAAAAATATACACTATATATTATGCGTAGTTTTTGGTAGTGAAACGTAATTAGTAGTTTGTTAAATAAATTGATATACACCCAGAAATACATAATATATACAAATCATATGTATGTATGCGATCCGATATATTTGATTACTGTAAAAGCAGCGCTAACAATTTACGAGTATATAATTAGTCATAAGTCGCCACAAAATGTTTGAGGAGCTAAGCGGAGATCGAAATTTATATTTACTACATGCGCCTGGCCGCATTACCAAGTGATGCCATGCCAAGCCTAGCCACGCCCACACAAATAAGAAGGAGGACGAACAATATTAGAGCAAACAAAAAGAAATCGCGAAAAGAAGCAAAATCGATGAAAATGCCAGAGATTCCAGCAATGAAATTATTGTACGACAACTAATTAGAGCAATTCCATAAGTCCGTAAGTTAGACGTTCAGTTGAGGCCATAGAAATTTTTAAATCGGGCACAGCGGTTGCCACTTCCACAATTATATAGTAACAGACAGCTCACAGCCATTTTTGCAGAGTTTACATTAATTAGGATCAGCAGCAACAAATCCATAGCACACACGCCTAGCAAAAAAATATATAATAAATTTAATGAAAAAAGTATTTAAGCCGCAGACAAACAAACGATAAAAACCTAACAAAATTTACTATTAAAATTATAAATGAATAAAATACGCGAATTGTAGTTTGTAATTAATGCTAAAGATACGAAGTAAAAATTTGTTTATAACTATTATATACCGCAAATTATATATACACTATTATTACTATATACAATATGGCATATTATTATTACATATATATATTTCACCATTTAAACAAAATAGCGAGCAAAGTCGTTAGGTGTTCAGATGCCGCCTCGCTACGCAGTTCCATTGATCAGTTTCACCGCGAAACTAGCGGCCAATCACTACGAGATGCAGCAGAAAATCCAAACTTGATATCAATTAACAAGAAAGCAACCAGCTGCCAGCGGCAAACCATAACATACCATGTTTACCATCTCGAATCTTTGAATTGCATTGCAATTGCTTTAAGCCTGGTCGGATTTTGGGCAAGAGTAATATCGATTTGGTCAGCCTTGTGGTTTTCCATTTGATTAGCCAGATGTTTTGGTGCGCCAGCCTTCTGTTTGCCGTTTTGTTGTTCTCCGAGATTGAACGAAATGTTGGGAAGCAAAAACAAACATTTACAGATGTTCTTTTACGATTAAAAAAGGAAACTAAAAAAATAAAATAGAAAAATATTACTT
>CY17CMale_Carcass_1_4 
GAGGAGTCTCGTGGGCTCGGAGATGTGTATAAGAGACAGGAGCAACAGTGCGAGAAATGCGCAAACAAAACATATTTAAAAAATATACACTATATATTATGCGTAGTTTTTGGTAGTGAAACGTAATTAGTAGTTTGTTAAATAAATTGATATACACCCAGAAATACATAATATATACAAATCATATGTATGTATGCGATCCGATATATTTGATTACTGTAAAAGCAGCGCTAACAATTTACGAGTATATAATTAGTCATAAGTCGCCACAAAATGTTTGAGGAGCTAAGCGGAGATCGAAATTTATATTTACTACATGCGCCTGGCCGCATTACCAAGTGATGCCATGCCAAGCCTAGCCACGCCCACACAAATAAGAAGGAGGACGAACAATATTAGAGCAAACAAAAAGAAATCGCGAAAAGAAGCAAAATCGATGAAAATGCCAGAGATTCCAGCAATGAAATTATTGTACGACAACTAATTAGAGCAATTCCATAAGTCCGTAAGTTAGACGTTCAGTTGAGGCCATAGAAATTTTTAAATCGGGCACAGCGGTTGCCACTTCCACAATTATATAGTAACAGACAGCTCACAGCCATTTTTGCAGAGTTTACATTAATTAGGATCAGCAGCAACAAATCCATAGCACACACGCCTAGCAAAAAAATATATAATAAATTTAATGAAAAAAGTATTTAAGCCGCAGACAAACAAACGATAAAAACCTAACAAAATTTACTATTAAAATTATAAATGAATAAAATACGCGAATTGTAGTTTGTAATTAATGCTAAAGATACGAAGTAAAAATTTGTTTATAACTATTATATACCGCAAATTATATATACACTATTATTACTATATACAATATGGCATATTATTATTACATATATATATTTCACCATTTAAACAAAATAGCGAGCAAAGTCGTTAGGTGTTCAGATGCCGCCTCGCTACGCAGTTCCATTGATCAGTTTCACCGCGAAACTAGCGGCCAATCACTACGAGATGCAGCAGAAAATCCAAACTTGATATCAATTAACAAGAAAGCAACCAGCTGCCAGCGGCAAACCATAACATACCATGTTTACCATCTCGAATCTTTGAATTGCATTGCAATTGCTTTAAGCCTGGTCGGATTTTGGGCAAGAGTAATATCGATTTGGTCAGCCTTGTGGTTTTCCATTTGATTAGCCAGATGTTTTGGTGCGCCAGCCTTCTGTTTGCCGTTTTGTTGTTCTCCGAGATTGAACGAAATGTTGGGAAGCAAAAACAAACATTTACAGATGTTCTTTTACGATTAAAAAAGGAAACTAAAAAAATAAAATAGAAAAATATTACTT
>CY17CMale_Carcass_2_0 
AAAAGAGGTGAATAAATTTGGTCGTGGCATAGTTTTCATTCATATTTATTAATTTCTCATACGCATGTTCATAATACATAATTGCATATTATACGACTTATGATAGATATTTCCATATTATTCCATTTGAAATACTTGCATTTAAAGTGTATGTGTGGTGGTGTGTGCTTTAATCGTTTAACATTATCTTGGGGCTGTCTCTTATACACATCTGAC
>CY17CMale_Carcass_2_1 
AAAAGAGGTGAATAAATTTGGTCGTGGCATAGTTTTCATTCATATTTATTAATTTCTCATACGCATGTTCATAATACATAATTGCATATTATACGACTTATGATAGATATTTCCATATTATTCCATTTGAAATACTTGCATTTAAAGTGTATGTGTGGTGGTGTGTGCTTTATCGTTTAACATTATCTTGGGGTTTAGGCATATTCAATAATCCTGCTATATAGCGTCTGTCTCTTATACACATCTGAC
>CY17CMale_Carcass_3_0 
CTGAATTGAACCGCGAGAAGAAGGACAAGGAGGCGGTTAAGTCGCAGGCGGAGAGCATCAACCGCGAGTACGACCGACTCACCGAGGAGTACAGCAAGCTGCAGAAGAAGATAACCATCGGCGGAGGCGGAAACAAGGATGATTAAGCTCGAACTCTCTGGATCCAAGTCCAACATTTAAATAACGATAAGACTTATAAGCATGGCGGTGGGGCAGCGAAAGCAGGCACATTTAAAAAGATTATAACGATTTCAAATCGATAAACAGCACACACATCTTAATGTTAATCCTCATTCACACAACTCTACCATTTGTTAGTGATAATGGGGTTTATTGATAATGGTTCCCCCTTTACGTTCGTTTCGCCCGAAGTTTTGTATTTAATTCGT
>CY17CMale_Carcass_4_0 
CTCCAATATTATCTATTACTATCTAGTAGAAATGTATGCTACATAATGTAAAAACATATATATATGTATGTGGCGTGTACTATAAAGTAAATAGTTAATCGTTTTTCCCCGAACCTGAAGCTGCAGCTGCGGTCTTGATCCGTCTATGATGTGTGTGAAGAGTCAAAAAAGTCACACTCGAGATCATCGGTTTGTGTCAACTGCGAAAGTCCGTCAGTCAAATGCTGGTAGATGGCTGAATAAGTGACCTGACCTTTTCCAACCAGCGGGCTTATCCAATGGATAACAATTGGCAGAGGAAATATTTTTCAAAATACATATGTATATATGTATACGTTTTCTTTTCATTTTTAGCACTTGAAAGAAATTCCATCCAACTGAGAATTAGTATTCTTTTCACACTCGTTAGAGCCCCACTCATCAGGACAGCCCCCATCAAACCCGCCTCGTGGGTGATGCTATTTCCATAGTGTATTTACGCAACTGTCTATTGTTTTGGGTACTCATCTGGTTTCCGTTGCTGTGTTTTCCCCATATTGGGAGTAATTGCGTTGAGTACTGTTCTGCAATTATTTGTTCTGTTCGTTTCACAAACAACACACAGGAAATCGTACAGAAAAGTAAAGGACTCTGAATTTTTAGGTGGTCTCAAACAATCCAGACAAAGAAAAATATATGCAAAAGGTGGGATAATACCTATGAGCCCTCGAAATAATGATGCGACCTACAATACTACTGATTATTGAGAATTTCGAATAACAAAAAAAACTTAGAAAAATGAACCAAGTGCCGGAAGAATTGTGCGACTAAAAGTAAATGTTTTGGAGATGAAAGTGAAAATCAATTATTTCATCCCTGGGCGCCTGAAAAGTTTATGAGCAGCCCTTGTCTTATGACACTTTTCGGCC
>CY17CMale_Carcass_5_0 
TACATATATATACAAATAGTAGAATATATATATATTTATATGTATATGTATACCTATGTTAATTAGGGAAAATATTTTCAATTTTCTGTTTTCCTTTTTTTTTGCAATTGTTGCAGTAAGCAGAAGTCGCATCCAAATGTAAAGAAGACAGCCTACAGATCTAGGCAAGTATGTGTAATACATGGGATTAGTTTTTAGTGAACGGAGACGCAGTGGATGTACAAGTGTTTAACACTCGGTAGTTCCAGGTGTGCGATGTGCGTGGGTGACCCGACATTGAGCTGATATGTTGTCATCCCTGGGCCCTTGAATTGAACTTGGTGTTTCCCTTTTTCTCGTCCTATCATCATATTCGGTTTATAATTGCAGTTTCGGATTCTGGTATATACAGTAGGCAGCAACAGCGTGTTATGGGGTTTAAAGAATTTAAAGGCCTTTTCCGTAGCTTCAAGGGAGTTTGGCGGTTTCTTGTATAATATAGGGGATGTTAGAAAGATTGGGAGGTGGTGTATGCGTAGGCTATCCATCAACTTCGCTCTTATAACTGCTTTTGTTTGTAAAAATAAATATCTATAATTTTGATACATATATATTTCCATATGTAACTGTGTAAACGGCTCACGAAGTCCTAATCCTTCTTGATGCGTGCCTGAAGAAAGCAGTATAGGATTCCTGCCTGAGCCATAACGTCGACAGTGCTGGCTGCCAGTGGATCCTTTTGCTTCACCTGCGTTTGGCCCGGCCTAAGCAAGGTTGGTCCAAACACCATTGCCAGATTGTGCAACGACATCTTGTTGTCTGCCTCCTTTTCGTGGACTCTTATTAAATGATCTAATATCGAAGTGATGGAGGCTTTGTTGGCCTGTGGCAACGGTGTTTGGACCAACCTTGCTTA
>CY17CMale_Carcass_5_1 
TACATATATATACAAATAGTAGAATATATATATATTTATATGTATATGTATACCTATGTTAATTAGGGAAAATATTTTCAATTTTCTGTTTTCCTTTTTTTTTGCAATTGTTGCAGTAAGCAGAAGTCGCATCCAAATGTAAAGAAGACAGCCTACAGATCTAGGCAAGTATGTGTAATACATGGGATTAGTTTTTAGTGAACGGAGACGCAGTGGATGTACAAGTGTTTAACACTCGGTAGTTCCAGGTGTGCGATGTGCGTGGGTGACCCGACATTGAGCTGATATGTTGTCATCCCTGGGCCCTTGAATTGAACTTGGTGTTTCCCTTTTTCTCGTCCTATCATCATATTCGGTTTATAATTGCAGTTTCGGATTCTGGTATATACAGTAGGCAGCAACAGCGTGTTATGGGGTTTAAAGAATTTAAAGGCCTTTTCCGTAGCTTCAAGGGAGTTTGGCGGTTTCTTGTATAATATAGGGGATGTTAGAAAGATTGGGAGGTGGTGTATGCGTAGGCTATCCATCAACTTCGCTCTTATAACTGCTTTTGTTTGTAAAAATAAATATCTATAATTTTGATACATATATATTTCCATATGTAACTGTGTAAACGGCTCACGAAGTCCTAATCCTTCTTGATGCGTGCCTGAAGAAAGCAGTATAGGATTCCTGCCTGAGCCATAACGTCGACAGTGCTGGCTGCCAGTGGATCCTTTTGCTTCACCTGCGTTTGGCCCGGCCTAAGCAAGGTTGGTCCAAACACCATTGCCAGATTGTGCAACGACATCTTGTTGTCTGCCTCCTTTTCGTGGACTCTTATTAAATGATCTAATATCGAAGTGATGGAGGCTTTGTTGGCCTGTGGCAACTCCTCAAAAACTTTGAGAAGCTCGTTGGTTCGTATGGATTCGTTGTTGTTGCTAAAGGCGCTGAATGTGTCAAAAAATCGTGGATATAGCTGATCCGTGAATAGGGCCTCGGGGAGCTCTCTTAGAAAAGTCTTCAAAATGCCAGTGACCGAATGGATGTCCACCTCGCGTAGCAACTGCTCCGCCTCATAGGCATCAGATTCAAAGGCCTTCTTAAGCTTCGCCAAATCAGAAGCGGAACCGCTGACGCGGTAGCAGCCAACCTCCAGCATCCCACGGCGCTCTACTTCCCGAATGCAGGCGCCTATGATGAACGGAATGTCGCGTTTCTCACGTTTTAATACTTGACTCATTTTGGCACCAAAGAGGGCTCCTGGCTTAGTGTTGCCGCGGCAGAGCTCGCCTGGAATAAAACGGAAGCTACAGCCGAGCTCTAAGGTATCACTAAGTTTAATTGACTTCGGCT
>CY17CMale_Carcass_5_2 
TACATATATATACAAATAGTAGAATATATATATATTTATATGTATATGTATACCTATGTTAATTAGGGAAAATATTTTCAATTTTCTGTTTTCCTTTTTTTTTGCAATTGTTGCAGTAAGCAGAAGTCGCATCCAAATGTAAAGAAGACAGCCTACAGATCTAGGCAAGTATGTGTAATACATGGGATTAGTTTTTAGTGAACGGAGACGCAGTGGATGTACAAGTGTTTAACACTCGGTAGTTCCAGGTGTGCGATGTGCGTGGGTGACCCGACATTGAGCTGATATGTTGTCATCCCTGGGCCCTTGAATTGAACTTGGTGTTTCCCTTTTTCTCGTCCTATCATCATATTCGGTTTATAATTGCAGTTTCGGATTCTGGTATATACAGTAGGCAGCAACAGCGTGTTATGGGGTTTAAAGAATTTAAAGGCCTTTTCCGTAGCTTCAAGGGAGTTTGGCGGTTTCTTGTATAATATAGGGGATGTTAGAAAGATTGGGAGGTGGTGTATGCGTAGGCTATCCATCAACTTCGCTCTTATAACTGCTTTTGTTTGTAAAAATAAATATCTATAATTTTGATACATATATATTTCCATATGTAACTGTGTAAACGGCTCACGAAGTCCTAATCCTTCTTGATGCGTGCCTGAAGAAAGCAGTATAGGATTCCTGCCTGAGCCATAACGTCGACAGTGCTGGCTGCCAGTGGATCCTTTTGCTTCACCTGCGTTTGGCCCGGCCTAAGCAAGGTTGGTCCAAACACCATTGCCAGATTGTGCAACGACATCTTGTTGTCTGCCTCCTTTTCGTGGACTCTTATTAAATGATCTAATATCGAAGTGATGGAGGCTTTGTTGGCCTGTGGCAACTCCTCAAAAACTTTGAGAAGCTCGTTGGTTCGTATGGATTCGTTGTTGTTGCTAAAGGCGCTGAATGTGTCAAAAAATCGTGGATATAGCTGATCCGTGAATAGGGCCTCGGGGAGCTCTCTTAGAAAAGTCTTCAAAATGCCAGTGACCGAATGGATGTCCACCTCGCGTAGCAACTGCTCCGCCTCATAGGCATCAGATTCAAAGGCCTTCTTAAGCTTCGCCAAATCAGAAGCGGAACCGCTGACGCGGTAGCAGCCAACCTCCAGCATCCCACGGCGCTCTACTTCCCGAATGCAGGCGCCTATGATGAACGGAATGTCGCGTTTCTCACGTCTGAATAAACCAGAATAAACAATTATTAATTAATAATTAAAATTGCTCACAAAGTTTAATAGCATATCGAATTTATTTTAAAATCAAGATCTTCACTAGGTTCATTTTACGAAAAGTGGTGCTTTTATTTTTAATATATAGAACTATTATTTACTTTAATACTTGACTCATTTTGGCACCAAAGAGGGCTCCTGGCTTAGTGTTGCCGCGGCAGAGCTCGCCTGGAATAAAACGGAAGCTACAGCCGAGCTCTAAGGTATCACTAAGTTTAATTGACTTCGGCT
>CY17CMale_Carcass_5_3 
AGTAGATCGTCGGCAGCGTCAGATGTGTATAAGAGACAGGTATAATATAGGGGATGTTAGAAAGATTGGGAGGTGGTGTATGCGTAGGCTATCCATCAACTTCGCTCTTATAACTGCTTTTGTTTGTAAAAATAAATATCTATAATTTTGATACATATATATTTCCATATGTAACTGTGTAAACGGCTCACGAAGTCCTAATCCTTCTTGATGCGTGCCTGAAGAAAGCAGTATAGGATCTGTCTCTTATAA
>CY17CMale_Carcass_5_4 
TACATATATATACAAATAGTAGAATATATATATATTTATATGTATATGTATACCTATGTTAATTAGGGAAAATATTTTCAATTTTCTGTTTTCCTTTTTTTTTGCAATTGTTGCAGTAAGCAGAAGTCGCATCCAAATGTAAAGAAGACAGCCTACAGATCTAGGCAAGTATGTGTAATACATGGGATTAGTTTTTAGTGAACGGAGACGCAGTGGATGTACAAGTGTTTAACACTCGGTAGTTCCAGGTGTGCGATGTGCGTGGGTGACCCGACATTGAGCTGATATGTTGTCATCCCTGGGCCCTTGAATTGAACTTGGTGTTTCCCTTTTTCTCGTCCTATCATCATATTCGGTTTATAATTGCAGTTTCGGATTCTGGTATATACAGTAGGCAGCAACAGCGTGTTATGGGGTTTAAAGAATTTAAAGGCCTTTTCCGTAGCTTCAAGGGAGTTTGGCGGTTTCTTGTATAATATAGGGGATGTTAGAAAGATTGGGAGGTGGTGTATGCGTAGGCTATCCATCAACTTCGCTCTTATAACTGCTTTTGTTTGTAAAAATAAATATCTATAATTTTGATACATATATATTTCCATATGTAACTGTGTAAACGGCTCACGAAGTCCTAATCCTTCTTGATGCGTGCCTGAAGAAAGCAGTATAGGATTCCTGCCTGAGCCATAACGTCGACAGTGCTGGCTGCCAGTGGATCCTTTTGCTTCACCTGCGTTTGGCCCGGCCTAAGCAAGGTTGGTCCAAACACCATTGCCAGATTGTGCAACGACATCTTGTTGTCTGCCTCCTTTTCGTGGACTCTTATTAAATGATCTAATATCGAAGTGATGGAGGCTTTGTTGGCCTGTGGCAACTCCTCAAAAACTTTGAGAAGCTCGTTGGTTCGTATGGATTCGTTGTTGTTGCTAAAGGCGCTGAATGTGTCAAAAAATCGTGGATATAGCTGATCCGTGAATAGGGCCTCGGGGAGCTCTCTTAGAAAAGTCTTCAAAATGCCAGTGACCGAATGGATGTCCACCTCGCGTAGCAACTGCTCCGCCTCATAGGCATCTGAAGAATATAAAATAAAACGACAAATTAGTAATAAGACATGGTTACCGATCAGAGCCGTCTATTTACCAGATTTAAAGGCCTTCTTAAGCTTCGCCAAATCAGAAGCGGAACCGCTGACGCGGTAGCAGCCAACCTCCAGCATC
>CY17CMale_Carcass_5_5 
TACATATATATACAAATAGTAGAATATATATATATTTATATGTATATGTATACCTATGTTAATTAGGGAAAATATTTTCAATTTTCTGTTTTCCTTTTTTTTTGCAATTGTTGCAGTAAGCAGAAGTCGCATCCAAATGTAAAGAAGACAGCCTACAGATCTAGGCAAGTATGTGTAATACATGGGATTAGTTTTTAGTGAACGGAGACGCAGTGGATGTACAAGTGTTTAACACTCGGTAGTTCCAGGTGTGCGATGTGCGTGGGTGACCCGACATTGAGCTGATATGTTGTCATCCCTGGGCCCTTGAATTGAACTTGGTGTTTCCCTTTTTCTCGTCCTATCATCATATTCGGTTTATAATTGCAGTTTCGGATTCTGGTATATACAGTAGGCAGCAACAGCGTGTTATGGGGTTTAAAGAATTTAAAGGCCTTTTCCGTAGCTTCAAGGGAGTTTGGCGGTTTCTTGTATAATATAGGGGATGTTAGAAAGATTGGGAGGTGGTGTATGCGTAGGCTATCCATCAACTTCGCTCTTATAACTGCTTTTGTTTGTAAAAATAAATATCTATAATTTTGATACATATATATTTCCATATGTAACTGTGTAAACGGCTCACGAAGTCCTAATCCTTCTTGATGCGTGCCTGAAGAAAGCAGTATAGGATTCCTGCCTGAGCCATAACGTCGACAGTGCTGGCTGCCAGTGGATCCTTTTGCTTCACCTGCGTTTGGCCCGGCCTAAGCAAGGTTGGTCCAAACACCATTGCCAGATTGTGCAACGACATCTTGTTGTCTGCCTCCTTTTCGTGGACTCTACAATAAGTCATGTCAAATAAGTATATTTTTGACATCCATGTAGCTAAAAGAAACAAACCTTATTAAATGATCTAATATCGA
>CY17CMale_Carcass_6_0 
CAGGCCAGCGCTGTAGGTGGCTGCTGTGCTTGCTGCTGCTGCTGCTGTTGCTGTTGCTGCGGTTGTTGTTGTGCTGGTCGCATCTGCGTGGGAGCAGCATACTGACTAACTGGCTGCTGGGATCCAGCGGATGTCTCCTGCGATGGCTTCTCCTGCGCCTGGCGCAACTTCCAGGCCATCACGTTGCGCAGCTCCTGCGGCGAGGCATAGATCTTGGCATTTGCCGAGGGATTGAAGCTGCTTTGGACGCCATCGATGGCTGCACTGGTCACAGCATCGTTTTCCGTTCGCTTCTTTAATTTTTGTTGTAAAGAGATGGTGCTCTCATACTCCGAAACACTGCTGCGTGTTTCCACTTTAACAACCTGACCCACTGGAGGTGGTGGAGGTGGGTGATTGGGCGGTGGTAGTACCGCTCCTCCCGCTCCTGCACCAGCAGCTGCTCCCAATCCTCCTAGTTTTAGTTCTCCTTGGTTAGAGTTCAAGCGTTGCAGTGAGGCATGGAGCGTGGCCACATCGTCCTGCGAGTGGTGACCCTTGCCAGATGCCTGCCAAATGGATGAGGCAGAGCCGTGCAGCTGAGGACCATGCAAGTCGGGTGTGGAATGGAACCGCTTGAGGTCACGACCACCGCCCACTCCACCTGGGCCGACTGTGGGTGTGGCTACGGGCTTTCCACGAAGCGTGCCACTGCCATGCTTGCTCCTCGCGGTCTTACGCTTCATCTCAGCCACACTGCCGTACACCAGCGGACCACTCCTCATGGGAGATCCATTGGATGCAGGCGGAGTGGCTGCACCGCTGTCCGTGCCCGACTGGAAACGGGAGCTGGTCATCATGGTGGCATAGCGACTGGCGTTCGCCGCACTGCCCTCGCCCTGCTGGCGCTGGAATAGCTCCTCCAATTCGGCAGCCGTGATCCTACTGGATGTGGGTCGCGCCTTAATGCTGGCCGTGCGTAGCTGAACGGGTGTTCCGGGTCCCGTTTGGATACCGGTTGGTGTGGGCGTTGCAATCGACTCTACCGAGTTGGATTTGGTGTGCGGCAAATCGTCCTCCTTCTCACCACCGTTCTCCAGACCAGCAACCATGGATTTGGCCCTGGCTCTGCCCACACTTAACGTGGTTTTAGGATCCCTGCGCGGTGGCATCGGAGCCATTCGCACACTGCCTCCCGAGGAGGAGGAGGGACCACTTGCTCCCGGACCGGTCATCTTCCTCGGCAACGTGGCGCACTGACGGTGTGAGCTTTGAGGAGTACTTGGTCCACTATTCAAATGGTGGCTGCCCGCACGCGCTCCACTGGGCAGATACTGAGCACTGGCCTGCATCTGGTGGGGGAACTGTGGCGACACCACCGTCAAGTTGACCAAAGCGCCGGCCGAACGGATCATTTCGACCACTTGTTCGTGCGAGGCGGAGCTAACGTCTTCGCCGTTGATGGTCAGCAGGAAGTCACCTGGACGAAGTCCTGCCATGTCCGCCACTCCACCCGGATCTACATCATCCAGGTATTGGAGAGCCGGGAAGCGCTCCGAAGGGCGCAGCTGCATCAGCTGGGAACTTGCCTTGGCGCCGCGCAATATGAAGCCAAATCCGCGCTTGGCTCGGTGCAGCACCACCGATCGCGGGGCGTTATAGCCGCTCTTTTTGACGCGCGGTGCAGTGGCGCTGCTGTACTGTCCCACAGAGTGGTTATTGTTCCGATTCTGGATGCCATTGCCGGATGCTCCTCCTCCATTGCTCTCCAGCGGCTGCTGGCACGATCCATTGCTGGCCACCGACAGTGATGGCGACTGATGGGGCTGC
