# Supplementary material for: Chromosomal rearrangements as a source of new gene formation in Drosophila yakuba
Source: PLoS Genet. 2019 Sep 23;15(9):e1008314. doi: 10.1371/journal.pgen.1008314 (PMC6776367; doi:10.1371/journal.pgen.1008314)
Supplement: S1 Data — (ZIP) [file pgen.1008314.s019.zip › Denovogenes/AllTestesTrinity.fasta]

>NY56Testes_1_0 
GGTGAATAAATTTGGTCGTGGCACAGTTTTCATTCATATTTATTAATTTCTCATACGCATGTTCATAATACATAATTGCATATTATACGACTTATGATAGATATTTCCATATTATTCCATTTGAAATACTTGCATTTAAAGCGTATGTGTGGTGGTGTGTGCTTTAATCGTTTAACATTATCTTGGGGTCTAGGCATATTCAATAATCCTGCTATATAGCGTTTCTAACACATTCGCAATTGCACGAATTTTCGCATTCGTGTTGCATGCCCCCATCGCGATGCATCGAGTTACAACTACATCATGCATTATGCAGTTC
>NY56Testes_1_1 
GGTGAATAAATTTGGTCGTGGCACAGTTTTCATTCATATTTATTAATTTCTCATACGCATGTTCATAATACATAATTGCATATTATACGACTTATGATAGATATTTCCATATTATTCCATTTGAAATACTTGCATTTAAAGCGTATGTGTGGTGGTGTGTGCTTTAATCGTTTAACATTATCTTGGGGTTTAGGCATATTCAATAATCCTGCTATATAGCTGTCTCTTATACACATCTCCGAGCCCACGAGACTAGGA
>NY56Testes_2_0 
CCCTTATGCATGGCCACAATGAAGGCGGTTACCTCCAATGAAAACTGAAATGGGTTCATATCTTATGCGTAACACCAACGATGAAAGTTTGCTGGTTGGAGACCTGTACATGGGTGTCCAGGGATTGGAGGGACTGGAGCAGGCGGACGACCTGTACATCTGCGTCGAGGTGGACTCATATGGCCACTATTTCCGCAAGGCCACCACCAAGATGATATGTCGCAGTCAAACGCCGCTTTGGAACGAGAGCTTTATGCTAGAATTAGAGGGCAGCCAGAATGTGCGCATTCTTCTGTATGAGGCCAAGGAGCGGCCACTTCTTAGAGCCAAGCACATACTTAAGTTGAGTCTTAGTTGGCTGACAGAAACGACGCAGCCGAAGTCAATTAAACTTAGTGATACCTTAGAGCTCGGCTGTAGCTTCCGTTTTATTCCAGGCGAGCTCTGCCGCGGCAACACTAAGCCAGGAGCCCTCTTTGGTGCCAAAATGAGTCAAGTATTAAAACGTGAGAAACGCGACATTCCGTTCATCATAGGCGCCTGCATTCGGGAAGTAGAGCGGCGTGGGATGCTGGAGGTTGGCTGCTACCGCGTCAGCGGTTCCGCTTCTGATTTGGCGAAGCTTAAGAAGGCCTTTGAATCTGATGCCTATGAGGCGGAGCAGTTGCTACGCGAGGTGGACATCCATTCGGTCACTGGCATTTTGAAGACTTTTCTAAGAGAGCTCCCCGAGGCCCTATTCACGGATCAGCTATATCCACGATTTTTTGACACATTCAGCGCCTTTAGCAACAACAACGAATCCATACGAATCAACGAGCTTCTCAAAGTTTTTGAGGAGTTGCCACAGGCCAACAAAGCCTCCATCACTTCGATATTAGATCATTTAATAAGAGTCCACGAAAAGGAGGCAGACAACAAGATGTCGTTGCACAATCTGGCAATGGTGTTTGGACCAACCTTGCTTAGGCCGGGCCAAACGCAGGTGAAGCAAAAGGATCCACTGGCAGCCAGCACTGTCG
>NY56Testes_2_1 
CCCTTATGCATGGCCACAATGAAGGCGGTTACCTCCAATGAAAACTGAAATGGGTTCATATCTTATGCGTAACACCAACGATGAAAGTTTGCTGGTTGGAGACCTGTACATGGGTGTCCAGGGATTGGAGGGACTGGAGCAGGCGGACGACCTGTACATCTGCGTCGAGGTGGACTCATATGGCCACTATTTCCGCAAGGCCACCACCAAGATGATATGTCGCAGTCAAACGCCGCTTTGGAACGAGAGCTTTATGCTAGAATTAGAGGGCAGCCAGAATGTGCGCATTCTTCTGTATGAGGCCAAGGAGCGGCCACTTCTTAGAGCCAAGCACATACTTAAGTTGAGTCTTAGTTGGCTGACAGAAACGACGCAGCCGAAGTCAATTAAACTTAGTGATACCTTAGAGCTCGGCTGTAGCTTCCGTTTTATTCCAGGCGAGCTCTGCCGCGGCAACACTAAGCCAGGAGCCCTCTTTGGTGCCAAAATGAGTCAAGTATTAAAACGTGAGAAACGCGACATTCCGTTCATCATAGGCGCCTGCATTCGGGAAGTAGAGCGGCGTGGGATGCTGGAGGTTGGCTGCTACCGCGTCAGCGGTTCCGCTTCTGATTTGGCGAAGCTTAAGAAGGCCTTTGAATCTGATGCCTATGAGGCGGAGCAGTTGCTACGCGAGGTGGACATCCATTCGGTCACTGGCATTTTGAAGACTTTTCTAAGAGAGCTCCCCGAGGCCCTATTCACGGATCAGCTATATCCACGATTTTTTGACACATTCAGCGCCTTTAGCAACAACAACGAATCCATACGAATCAACGAGCTTCTCAAAGTTTTTGAGGAGTTGCCACAGGCCAACAAAGCCTCCATCACTTCGATATTAGATCATTTAATAAGGTTTGTTTCTTTTAGCTACATGGATGTCAAAAATATACTTATTTGACATGACTTATTGTAGAGTCCACGAAAAGGAGGCAGACAACAAGATGTCGTTGCACAATCTGGCAATGGTGTTTGGACCAACCTTGCTTAGGCCGGGCCAAACGCAGGTGAAGCAAAAGGATCCACTGGCAGCCAGCACTGTCG
>NY56Testes_2_2 
CCCTTATGCATGGCCACAATGAAGGCGGTTACCTCCAATGAAAACTGAAATGGGTTCATATCTTATGCGTAACACCAACGATGAAAGTTTGCTGGTTGGAGACCTGTACATGGGTGTCCAGGGATTGGAGGGACTGGAGCAGGCGGACGACCTGTACATCTGCGTCGAGGTGGACTCATATGGCCACTATTTCCGCAAGGCCACCACCAAGATGATATGTCGCAGTCAAACGCCGCTTTGGAACGAGAGCTTTATGCTAGAATTAGAGGGCAGCCAGAATGTGCGCATTCTTCTGTATGAGGCCAAGGAGCGGCCACTTCTTAGAGCCAAGCACATACTTAAGGTAGGAGTTTATAGTTTATTTTGTGATTAAATGCTACATCAATAATAATTCCCTTTTCATTCTATAGTTGAGTCTTAGTTGGCTGACAGAAACGACGCAGCCGAAGTCAATTAAACTTAGTGATACCTTAGAGCTCGGCTGTAGCTTCCGTTTTATTCCAGGCGAGCTCTGCCGCGGCAACACTAAGCCAGGAGCCCTCTTTGGTGCCAAAATGAGTCAAGTATTAAAACGTGAGAAACGCGACATTCCGTTCATCATAGGCGCCTGCATTCGGGAAGTAGAGCGGCGTGGGATGCTGGAGGTTGGCTGCTACCGCGTCAGCGGTTCCGCTTCTGATTTGGCGAAGCTTAAGAAGGCCTTTGAATCTGATGCCTATGAGGCGGAGCAGTTGCTACGCGAGGTGGACATCCATTCGGTCACTGGCATTTTGAAGACTTTTCTAAGAGAGCTCCCCGAGGCCCTATTCACGGATCAGCTATATCCACGATTTTTTGACACATTCAGCGCCTTTAGCAACAACAACGAATCCATACGAATCAACGAGCTTCTCAAAGTTTTTGAGGAGTTGCCACAGGCCAACAAAGCCTCCATCACTTCGATATTAGATCATTTAATAAGAGTCCACGAAAAGGAGGCAGACAACAAGATGTCGTTGCACAATCTGGCAATGGTGTTTGGACCAACCTTGCTTAGGCCGGGCCAAACGCAGGTGAAGCAAAAGGATCCACTGGCAGCCAGCACTGTCG
>NY56Testes_3_0 
CTTCGTGAGCCGTTTACACAGTTACATATGGAAATATATATGTATCAAAATTATAGATATTTATTTTTACAAACAAAAGCAGTTATAAGAGCGAAGTTGATGGATAGCCTACGCATACACCACCTCCCAATCTTTCTAACATCCCCTATATTATACAAGAAACCGCCAAACTCCCTTGAAGCTACGGAAAAGGCCTTTAAATTCTTTAAACCCCATAACACGCTGTTGCTGCCTACTGTATATACCAGAATCCGAAACTGCAATTATAAACCGA
>NY56Testes_3_1 
CTTCGTGAGCCGTTTACACAGTTACATATGGAAATATATATGTATCAAAATTATAGATATTTATTTTTACAAACAAAAGCAGTTATAAGAGCGAAGTTGATGGATAGCCTACGCATACACCACCTCCCAATCTTTCTAACATCCCCTATATTATACAAGAAACCGCCAAACTCCCTTGAAGCTGTCTCTTATACACATCTC
>NY56Testes_4_0 
TGATCGAGGGGCGTTCCCGGCGCTCCAATACCTGGATGATGTAGATCCGGGTGGAGTGGCGGACATGGCAGGACTTCGTCCCGGTGACTTCCTGCTGACCATCAACGGCGAAGACGTTAGCTCCGCCTCGCACGAACAAGTGGTCGAAATGATCCGTTCGGCCGGCGCTTTGGTCAACTTGACGGTGGTGTCGCCACAGTTCCCCCACCAGATGCAGGCCAGTGCTCAGTATCTGCCCAGTGCGGGCTGCCACCATTTGAACAGTGGACCAAATACTCCTCAAAGCTCGCACCGTCAGTGCGCCACGTTGCCGAGGAAGATGACCGGTCCGGGAGCAAGTGGTCCCTCCTCCTCCTCGGGAGGCAGTGTGCGAATGGCTCCGATGCCACCGCGCAGGGATCCCAAAACCACGTTAAGTGTGGGCAGAGCCAGGGCCAAATCCATGGTTGCTGGTCTGGAGAACGGTGGTGAGAA
>NY56Testes_4_1 
GTCGTGGGCTCGGAGATGTGTATAAGAGACAGGCCCAGTGGAGCGCGTGCGGGCAGCCACCATTTGAATAGTGGACCAAGTACTCCTCAAAGCTCACACCGTCAGTGCGCCACGTTGCCGAGGAAGATGACCGGTCCGGGAGCAAGTGGTCCCTCCTCCTCCTCGGGAGGCAGTGTGCGAATGGCTCCGATGCCACCGCGCAGGGATCCCAAAACCACGTTAAGTGTGGGCAGAGCCAGGGCCAAATCCATGGTTGCTGGTCTGGAGAACGGTGGTGAGAA
>NY62Testes_1_0 
CTAAATTCAATGTAGATGCAGAGTATTTGGAGCCAGATGTTTAATCAGCATGTGGATTCCGCACTGACCACTTTTGTGGACAACACAAAGTTCTTCAGGGAAATGGTAGACGTCGTTTCCGATGATAACGGGGAGATCCAGAAGCTGCTGGAGGAAAGCGCGCGTCTGCGCGTGGATCACGCCGAGAATCTTATCCGTTTGAAGAGCAAGCACCAATCACTTAACCAGGCTATGCAGCAAGTGCAAAACTCGAGCTCCACCATCGAGCAGTTCGAGGACCTCTGGAAGGAGCGCTCCGAAGCGGTGGAGCAGAAGCGCATCAATGTCAAGAACATAGCCGCTGTCTCTTATAC
>NY62Testes_1_1 
CCTCGGAGATGTGTATAAGAGACAGAGGCTATGCAGCAAGTGCAAAACTCGAGCTCCACCATCGAGCAGTTCGAGGACCTCTGGAAGGAGCGCTCCGAAGCGGTGGAGCAGAAGCGCATCAATGTCAAGAACATAGCCGAGTTTAAGAACTTCAAGAAAACTGTGAAATCTGCAGCTGCCCAGCTAGGTGCGGAGGTCAATGGTCAGGCGAATGGCGCCGACCAGGATGAGGACCTTATCATTGAAGGAGTCGAAGACGGCGAGATTTTCTCGCTCTATGATCCCTGGTCCAAGGCGCTGATGAAGAACCCCGTGCGAAACAAAGTGTGCGGCCACATCTACGACCGCGACTCGGTGATGCTGATCATCAAGGACAACATTGGCATCCTATGTCCGGTGCTCGGCTGTGCCAACAAGACGTACATCCAGCCAGCGCACCTGGTCGAGGATGCCAACGTCCGGCAAAAGGTGCAACGGCGAATGGCCGAAGAAATTGAGGATGGCGCTGCCTCGGAGGAGGACGAGGAACAGGATT
>NY62Testes_1_2 
CTAAATTCAATGTAGATGCAGAGTATTTGGAGCCAGATGTTTAATCAGCATGTGGATTCCGCACTGACCACTTTTGTGGACAACACAAAGTTCTTCAGGGAAATGGTAGACGTCGTTTCCGATGATAACGGGGAGATCCAGAAGCTGCTGGAGGAAAGCGCGCGTCTGCGCGTGGAGCACGCCGAGAATCTCATTCGTCTGAAGAGCAAGCACCAATCACTTAACCAGGCTATGCAGCAGGCGCAAAACTCGAGCTCCACCATCGAGCAGTTCGATGACGTCTGGAAGGAGCGCTCCGAAGCGGTGGAGCAGAAGCGCATCAATGTCAAGAACATAGCCGAGTTTAAGAACTTCAAGAAAACTGTGAAATCTGCAGCTGCCCAGCTAGGTGCGGAGGTCAATGGTCAGGCGAATGGCGCCGACCAGGATGAGGACCTTATCATTGAAGGAGTCGAAGACGGCGAGATTTTCTCGCTCTATGATCCCTGGTCCAAGGCGCTGATGAAGAACCCCGTGCGAAACAAAGTGTGCGGCCACATCTACGACCGCGACTCGGTGATGCTGATCATCAAGGACAACATTGGCATCCTATGTCCGGTGCTCGGCTGTGCCAACAAGACGTACATCCAGCCAGCGCACCTGGTCGAGGATGCCAACGTCCGGCAAAAGGTGCAACGGCGAATGGCCGAAGAAATTGAGGATGGCGCTGCCTCGGAGGAGGACGAGGAACAGGATTGAGTTTTGATCCGAATTCTGTTGAGCTATGCTCTTACATTTTCATCTGTATTTGTAAAATATATTTATTGTTGTGGACTAATAGGAATATAATAGGCTCCTTTAAACTTAGAGATTTAAGTACAACGTCAAGTCTTGTAAAGAATAAACTTAACAAATAGAAC
>NY62Testes_2_0 
TTCACTGTAGATGCTTTGGAATTGCACAGTATTTGGAGCCAGATGTTTAAGAGCGATAGTTCGATAGGCAGGCTATCGAAGGTCAAATCGCTATCTTGCGAATTTTAATACTTCGCGTATTACTTTGAGTTTGAACTTTGACATTGAAATTGAACTAGATAGCTGCTGCAGTGACTTAGAGCTCTATCAGCTCTATCATCAATCCAAATGTGTTGAAATTAACTTCTTCGAGGACGGGCATTTTACATGCAGATCCTGTTAAGTACTTCTAATCACCTCTAATAGAAATTAAATATGTAAAATTATAGGCTTACGATACGAAGCTATCTGATCAAAATTACAACTAGCCTTCTCAACCCCAGCAAGTTGAGTGTGCTATCCACTAGAGAAATATGTGTGAAATTCGCCAGGTATCCCTTGGGTACATTTAAAGGTAATGCCTGCCCAAGAATCCCTTTGCCTGACTGTTAACTTTCAATCAACTCTATCATCAGTCATCAGCTGCCCCATCCTCCTCCGCCGGTCGAAAACTGGGCGTTCACCCAATCGCACCGACGTTCTCCCTCAACTGGAGCTGGGTTCTTGATGCTCGATGCTCGATGCTCGGGGATCGGGAATAGGGATCCCATCCGGCTTCACACCTTTCGCGCTGGCCACCACACACCTGTAATTTACACCCAACTCAACTCCTGTTTACGGATCGCGACGAAGACAATTTGTAGGACCCTCTGGGGCCGGTCCAGTC
>NY62Testes_3_0 
TTCGTATTCCATCTAATTAATAATTTTTTTTTTTTTTGTTTACTTTTTAGTTGTTCTTTTAATAGCCACGACGCTTCTGGGTGTGTTACTGTGGCAAACAAAACTTAACACATACGAATTAAATACAAAACTTCGGGCGAAACGAACGTAAAGGGGGAACCATTATCAATAAACCCCATTATCACTAACAAATGGTAGAGTTGTGTGAATGAGGATTAACATTAAGATGTGTGTGCTGTTTATCGATTTGAAATCGTTATAATCTTTTTAAATGTGCCTGCTTTCGCTGCCCCACCGCCATGCTTATAAGTCTTATCGTTATTTAAATGTTGGACTTGGATCCAGAGAGTTCGAGCTTAATCATCCTTGTTTCCGCCTCCGCCGATGGTTATCTTCTTCTGCAGCTTGCTGTACTCCTCGGTGAGTCGGTCGTACTCGCGGTTGATGCTCTCCGCCTGCGACTTAACCGCCTCCTTGTCCTTCTTCTCGCGGTTCAATTCAGAGGTCAGCTCCTGGACGCGCTCGCGCAGCTTGTTGAGCTCGATGAGAGTAGTATCCTCGCCGGCTTCCTTGGCCTTCTCGGTCTTCTTGTCATCCATCAGGGAGCGTGCGGCGGCAGTGGCGCTCTGTGCCTGCTTCATGGAGGCCTCGCTCTGAGCCAGGAGATTGGCCTGGTTGCAGATCAGGTTCACCAATCGCCGGATGACCAGCAGCAGGAAAATGGCGAATCCGGTGATGTAGAAGTTGCGCTGGGCACGGAACATCTTCATGCTGTGCTGCATCTCCACGTTCAGGTGCACCTCGTTGGACTCCTGCAGCCCTGAGTACTTCCTCATCTCGCGTATGGACTCCAGCAGGAAAATGACCAGCAATCCCAGGATCAGTGGGTAGTATAT
>NY62Testes_3_1 
TTCGTATTCCATCTAATTAATAATTTTTTTTTTTTTTGTTTACTTTTTAGTTGTTCTTTTAATAGCCACGACGCTTCTGGGTGTGTTACTGTGGCAAACAAAACTTAACACATACGAATTAAATACAAAACTTCGGGCGAAACGAACGTAAAGGGGGAACCATTATCAATAAACCCCATTATCACTAACAAATGGTAGAGTTGTGTGAATGAGGATTAACATTAAGATGTGTGTGCTGTTTATCGATTTGAAATCGTTATAATCTTTTTAAATGTGCCTGCTTTCGCTGCCCCACCGCCATGCTTATAAGTCTTATCGTTATTTAAATGTTGGACTTGGATCCAGAGAGTTCGAGCTTAATCATCCTTGTTTCCGCCTCCGCCGATGGTTATCTTCTTCTGCAGCTTGCTGTACTCCTCGGTGAGTCGGTCGTACTCGCGGTTGATGCTCTCCGCCTGCGACTTAACCGCCTCCTTGTCCTTCTTCAAGTCCAAATTCCTAGCAATGCTGGGACAGCAGGCGCACATATACTACCCACTGATCCTGGGAT
>NY62Testes_3_2 
TTCGTATTCCATCTAATTAATAATTTTTTTTTTTTTTGTTTACTTTTTAGTTGTTCTTTTAATAGCCACGACGCTTCTGGGTGTGTTACTGTGGCAAACAAAACTTAACACATACGAATTAAATACAAAACTTCGGGCGAAACGAACGTAAAGGGGGAACCATTATCAATAAACCCCATTATCACTAACAAATGGTAGAGTTGTGTGAATGAGGATTAACATTAAGATGTGTGTGCTGTTTATCGATTTGAAATCGTTATAATCTTTTTAAATGTGCCTGCTTTCGCTGCCCCACCGCCATGCTTATAAGTCTTATCGTTATTTAAATGTTGGACTTGGATCCAGAGAGTTCGAGCTTAATCATCCTTGTTTCCGCCTCCGCCGATGGTTATCTTCTTCTGCAGCTTGCTGTACTCCTCGGTGAGTCGGTCGTACTCGCGGTTGATGCTCTCCGCCTGCGACTTAACCGCCTCCTTGTCCTTCTTCTCGCGGTTCAATTCAGAGGTCAGCTCCTGGACGCGCTCGCGCAGCTTGTTGAGCTGCAAGTATCGGATTTCGTTTGAGTTTCGTTTGGTTTCGATTGTGTTCGGTTTGGGTGGTTTGGGAATGATATGAGC
>NY62Testes_4_0 
CAGATGTGTATAAGAGACAGCTGCAGCTCCACGGCCCGCCATCGCCCTGCCCCTCGGAGCACATGCTGGGAGCCTACAGCTCCGCCAGCTCCAGCCTCTCCGAGGGCTCCTCCGGCCACCGATCCCACGAGGACGACATCAGCATTGTGACAGGTAAGGAATGGCTTTGTTTTTCGGTTTGATTTCCACCTCATTTGCATTTGCATTTGCCTAAGCTTAAGTTATGTTAAGAGGGGTAACTAAGAGGGGTAACTAAGGCATAGGTCTGCTATTAGAGTCTATAATGGCAAAGAATATATCTTCGTCAATCGGATAAGTATACCTGTAACTCAATCTCCTACTGTATGTTTTCGAAGGCATGCGTTTAAGTAGATCTTGACTAAACAAAGAGTGATTGCATGTCTTCCTTCCTCGCACTGTTATATTATTTCAATCGCATATCATTGACAAGAAATCATCATATAAAGATAAGACTTTCTCGACGTTACTTTATAACATACCCTTTTTAATGGCATATTTAATGATTTAACCGGACAAAGACTAATTTGATTCTTTAGGAAGAAAGATTGCTTTGCGCGATTATGTAAATATTTAAGTTTTCAAATTCCATCATATCCATGATATCCACCTTTTCTACGAAATCTAATCAACCAATGATTCTGATCATTTTTCCCAAAATGTAATGGGTCTTCTGGTAATTGTCCACCTATAGTTTCCAGTTCATTCCTTTGTCATAGCACTCGTTTAAAGCATCCGCTTTGACTCCCTTAACTGGAGGCTCCTGCTGTGCGTTCAAACATTTGCATGCCACTCGTTTTTGTCCTCTGCCTCCTATACATCCAATGTAGTCCAAAAAAAAACATACCACTCATTGTATCGACCTTCCCCGAACAGACAAATCCCTGGGCGACACCAGCGACATAATCAGCGATTCTTCGGGCGTGGGAACGAACTCGGACTCGGCAGCCTGTTCCATCGGGCATCCCAGCACCACAGTGGTGTGCATGGAGCCATACGCTGGCAATACCGTGGGTCACATTCGCCTCCAGCCGGGCGATGTGATCGAAGTGGTGGGCAGCACCGACTGCGGATTGCTCGAGGGCTATGTGCGAGGCACCAATCAGTCCGGCTTCTTTCCGGCCGACTGCGTCCAGGAGGTGAGTCTGCGCCAGAAGCACATCACCAATGTGATGACAGCCAGCACGGGCATGGCTCCCCAGCAGCAACAGCAGCAGCAGCATTTGCAGCAGATTCCAGCCGGTTCCTCCGCCGCCTCCTACCAGGGATCGCCACAGCTGAGCTTGGGTGGACATTCAGGCAGTTCCAGCACTCTGCTCCAGCAGCCCCATCAGTCGCCATCACTGTCGGTGGCCAGCAATGGATCGTGCCAGCAGCCGCTGGAGAGCAATGGAGGAGGAGCATCCGCCAATGGCATCCAGAATCGGAACAATAACCACTCCGTGGGACAGTACAGCAGCGCCACTGCACCGCGCGTCAAAAAGAGCGGCTACAACGCCCCTCGATCGGTGGTGCTGCACCGAGCCAAGCGCGGATTTGGCTTCATATTGCGCGGCGCCAAGGCAAGTTCCCAGCTGATGCAGCTGCGCCCTTCGGAGCGCTTCCCGGCTCTCCAATACCTGGATGATGTAGATCCGGGTGGAGTGGCGGACATGGCAGGACTTCGTCCCGGTGACTTCCTGCTGACCATCAACGGCGAAGATGTTAGCTCCGCCTCGCACGAACAAGTGGTCGAAATGATCCGTTCGGCCGGCGCTTTGGTCAACTTGACGGTGGTGTCGCCACAGTTCCCGCACCAGATGCAGGCCAGTGCTCAGTATCTGCCCAGTGGAGCGCGTGCGGGCAGCCACCATTTGAATAGTGGACCAAGTACTCCTCAAAGCTCACACCGTCAGTGCGCCACGTTGCCGAGGAAGATGACCGGTCCGGGAGCAAGTGGTCCCTCCTCCTCCTCGGGAGGCAGTGTGCGAATGGCTCCGATGCCACCGCGCAGGGATCCCAAAACCACGTTAAGTGTGGGCAGAGCCAGGGCCAAATCCATGGTTGCTGGTCTGGAGAACGGTGGTGAGAAGGAGGACGATTTGCCGCACACCAAATCCAACTCGGTGGAGTCGATTGCAACGCCCACACCAACCGGTATCCAAACCGGACCCGGAACACCCGTTCAGCTACGCACGGCCAGCATTAAGGCGCGACCCACATCCAGTAGGATCACGGCTGCCGAATTGGAGGAGCTATTCCAGCGCCAGCAGGGCGAGGGCAGTGCGG
>NY62Testes_4_1 
TCAGATGTGTATAAGAGACAGGTATACCTGTAACTCAATCTCCTACTGTATGTTTTCGAAGGCATGCGTTTAAGTAGATCTTGACTAAACAAAGAGTGATTGCATGTCTTCCTTCCTCGCACTGTTATATTATTTCAATCGCATATCATTGACAAGAAATCATCATATAAAGATAAGACTTTCTCGACGTTACTTTATAACATACCCTTTTTAATGGCATATTTAATGATTTAACCGGACAAAGACTAATTTGATTCTTTAGGAAGAAAGATTGCTTTGCGCGATTATGTAAATATTTAAGTTTTCAAATTCCATCATATCCATGATATCCACCTTTTCTACGAAATCTAATCAACCAATGATTCTGATCATTTTTCCCAAAATGTAATGGGTCTTCTGGTAATTGTCCACCTATAGTTTCCAGTTCATTCCTTTGTCATAGCACTCGTTTAAAGCATCCGCTTTGACTCCCTTAACTGGAGGCTCCTGCTGTGCGTTCAAACATTTGCATGCCACTCGTTTTTGTCCTCTGCCTCCTATACATCCAATGTAGTCCAAAAAAAAACATACCACTCATTGTATCGACCTTCCCCGAACAGACAAATCCCTGGGCGACACCAGCGACATAATCAGCGATTCTTCGGGCGTGGGAACGAACTCGGACTCGGCAGCCTGTTCCATCGGGCATCCCAGCACCACAGTGGTGTGCATGGAGCCATACGCTGGCAATACCGTGGGTCACATTCGCCTCCAGCCGGGCGATGTGATCGAAGTGGTGGGCAGCACCGACTGCGGATTGCTCGAGGGCTATGTGCGAGGCACCAATCAGTCCGGCTTCTTTCCGGCCGACTGCGTCCAGGAGGTGAGTCTGCGCCAGAAGCACATCACCAATGTGATGACAGCCAGCACGGGCATGGCTCCCCAGCAGCAACAGCAGCAGCAGCATTTGCAGCAGATTCCAGCCGGTTCCTCCGCCGCCTCCTACCAGGGATCGCCACAGCTGAGCTTGGGTGGACATTCAGGCAGTTCCAGCACTCTGCTCCAGCAGCCCCATCAGTCGCCATCACTGTCGGTGGCCAGCAATGGATCGTGCCAGCAGCCGCTGGAGAGCAATGGAGGAGGAGCATCCGCCAATGGCATCCAGAATCGGAACAATAACCACTCCGTGGGACAGTACAGCAGCGCCACTGCACCGCGCGTCAAAAAGAGCGGCTACAACGCCCCTCGATCGGTGGTGCTGCACCGAGCCAAGCGCGGATTTGGCTTCATATTGCGCGGCGCCAAGGCAAGTTCCCAGCTGATGCAGCTGCGCCCTTCGGAGCGCTTCCCGGCTCTCCAATACCTGGATGATGTAGATCCGGGTGGAGTGGCGGACATGGCAGGACTTCGTCCCGGGGACTTCCTGCTGACCATCAACGGCGAAGATGTTAGCTCCGCCTCGCACGAACAAGTGGTCGAAATGATCCGTTCGGCCGGCGCTTTGGTCAACTTGACGGTGGTGTCGCCACAGTTCCCGCACCAGATGCAGGCCAGTGCTCAGTATCTGCCCAGTGGAGCGCGTGCGGGCAGCCACCATTTGAATAGTGGACCAAGTACTCCTCAAAGCTCACACCGTCAGTGCGCCACGTTGCCGAGGAAGATGACCGGTCCGGGAGCAAGTGGTCCCTCCTCCTCCTCGGGAGGCAGTGTGCGAATGGCTCCGATGCCACCGCGCAGGGATCCCAAAACCACGTTAAGTGTGGGCAGAGCCAGGGCCAAATCCATGGTTGCTGGTCTGGAGAACGGTGGTGAGAAGGAGGACGATTTGCCGCACACCAAATCCAACTCGGTGGAGTCGATTGCAACGCCCACACCAACCGGTATCCAAACCGGACCCGGAACACCCGTTCAGCTACGCACGGCCAGCATTAAGGCGCGACCCACATCCAGTAGGATCACGGCTGCCGAATTGGAGGAGCTATTCCAGCGCCAGCAGGGCGAGGGCAGTGCGG
>NY62Testes_4_2 
TGTATAAGAGACAGACCAGAATCACCACCAGCAGCTGCAGCAGCAGCAGTTGCCCCACCTGCACACACTGCAGCTCCACGGCCCGCCATCGCCCTGCCCCTCGGAGCACATGCTGGGAGCCTACAGCTCCGCCAGCTCCAGCCTCTCCGAGGGCTCCTCCGGCCACCGATCCCACGAGGACGACATCAGCATTGTGACAGGTAAGGAATGGCTTTGTTTTTCGGTTTGATTTCCACCTCATTTGCATTTGCATTTGCCTAAGCTTAAGTTATGTTAAGAGGGGTAACTAAGAGGGGTAACTAAGGCATAGGTCTGCTATTAGAGTCTATAATGGCAAAGAATATATCTTCGTCAATCGGATAAGTATACCTGTAACTCAATCTCCTACTGTATGTTTTCGAAGGCATGCGTTTAAGTAGATCTTGACTAAACAAAGAGTGATTGCATGTCTTCCTTCCTCGCACTGTTATATTATTTCAATCGCATATCATTGACAAGAAATCATCATATAAAGATAAGACTTTCTCGACGTTACTTTATAACATACCCTTTTTAATGGCATATTTAATGATTTAACCGGACAAAGACTAATTTGATTCTTTAGGAAGAAAGATTGCTTTGCGCGATTATGTAAATATTTAAGTTTTCAAATTCCATCATATCCATGATATCCACCTTTTCTACGAAATCTAATCAACCAATGATTCTGATCATTTTTCCCAAAATGTAATGGGTCTTCTGGTAATTGTCCACCTATAGTTTCCAGTTCATTCCTTTGTCATAGCACTCGTTTAAAGCATCCGCTTTGACTCCCTTAACTGGAGGCTCCTGCTGTGCGTTCAAACATTTGCATGCCACTCGTTTTTGTCCTCTGCCTCCTATACATCCAATGTAGTCCAAAAAAAAACATACCACTCATTGTATCGACCTTCCCCGAACAGACAAATCCCTGGGCGACACCAGCGACATAATCAGCGATTCTTCGGGCGTGGGAACGAACTCGGACTCGGCAGCCTGTTCCATCGGGCATCCCAGCACCACAGTGGTGTGCATGGAGCCATACGCTGGCAATACCGTGGGTCACATTCGCCTCCAGCCGGGCGATGTGATCGAAGTGGTGGGCAGCACCGACTGCGGATTGCTCGAGGGCTATGTGCGAGGCACCAATCAGTCCGGCTTCTTTCCGGCCGACTGCGTCCAGGAGGTGAGTCTGCGCCAGAAGCACATCACCAATGTGATGACAGCCAGCACGGGCATGGCTCCCCAGCAGCAACAGCAGCAGCAGCATTTGCAGCAGATTCCAGCCGGTTCCTCCGCCGCCTCCTACCAGGGATCGCCACAGCTGAGCTTGGGTGGACATTCAGGCAGTTCCAGCACTCTGCTCCAGCAGCCCCATCAGTCGCCATCACTGTCGGTGGCCAGCAATGGATCGTGCCAGCAGCCGCTGGAGAGCAATGGAGGAGGAGCATCCGCCAATGGCATCCAGAATCGGAACAATAACCACTCCGTGGGACAGTACAGCAGCGCCACTGCACCGCGCGTCAAAAAGAGCGGCTACAACGCCCCTCGATCGGTGGTGCTGCACCGAGCCAAGCGCGGATTTGGCTTCATATTGCGCGGCGCCAAGGCAAGTTCCCAGCTGATGCAGCTGCGCCCTTCGGAGCGCTTCCCGGCTCTCCAATACCTGGATGATGTAGATCCGGGTGGAGTGGCGGACATGGCAGGACTTCGTCCCGGTGACTTCCTGCTGACCATCAACGGCGAAGATGTTAGCTCCGCCTCGCACGAACAAGTGGTCGAAATGATCCGTTCGGCCGGCGCTTTGGTCAACTTGACGGTGGTGTCGCCACAGTTCCCGCACCAGATGCAGGCCAGTGCTCAGTATCTGCCCAGTGGAGCGCGTGCGGGCAGCCACCATTTGAATAGTGGACCAAGTACTCCTCAAAGCTCACACCGTCAGTGCGCCACGTTGCCGAGGAAGATGACCGGTCCGGGAGCAAGTGGTCCCTCCTCCTCCTCGGGAGGCAGTGTGCGAATGGCTCCGATGCCACCGCGCAGGGATCCCAAAACCACGTTAAGTGTGGGCAGAGCCAGGGCCAAATCCATGGTTGCTGGTCTGGAGAACGGTGGTGAGAAGGAGGACGATTTGCCGCACACCAAATCCAACTCGGTGGAGTCGATTGCAACGCCCACACCAACCGGTATCCAAACCGGACCCGGAACACCCGTTCAGCTACGCACGGCCAGCATTAAGGCGCGACCCACATCCAGTAGGATCACGGCTGCCGAATTGGAGGAGCTATTCCAGCGCCAGCAGGGCGAGGGCAGTGCGG
>NY62Testes_5_0 
GGCCCAATACACACACACACACACACTCTCACACACTTAAGCACCAACACACACAGCGTTTGCAATACAGCAAGGTGGTGGAATTTTATGACAACAAAGGGCAGTTCACTTGGTTCCCGGTTTGAAATTACATAGCTGGAAAATGCCGAATGCTTCGAATGCCCCCACCAAAGGCCTATTAAAGTAGTAGTATACAGCCGTGGACGTATAAATAGCACACATCAGAACAGTAACTTTAGATCGATTATTTCAGAAGTATTAGGCTTTTGATTCCAAAAATTTTGATGTAAATCGATTATTGCTCTCTTCTACATGACGTACAACCCAAAAATTTACCATTATCATTTTTTTCTTCTGCTTTATGCTTAATTTTCGTTCGCGAGCCACTATTTAGCGTGGTCACAGAAATAGCACACTTTAAAGAACTTACAGCAAATTCCGTGTAAAA
>NY62Testes_5_1 
GGGTCAGGGGGGGGGGGCCTGACCCAGACAGACAGGCTGGAAAACTGAGGCGAGGAAAATGCAGACATCAAACTGTACAACCAGTGTTCAAAGTTGAACGCTCCATGCCATAAAGCAATTAGAATAAACAAGTATTTATTATGGAAATTCTGTTATTTTCACATTTTATCAGCCAGTTTTTCATTCAGAAATTTTGCAATTCTTAGTGACTTATAATACGAGTATATACGAGTTATCTTAGGAACCAACCAAGCCTCAGTTTCTAAAAATCATTGACATTTAGAATAGATTTCTTACAGAAAAGGTTTCACGCACACTTTTCGAATTTGTCATTTTCATTTCGTTTTCATTTTTCCGAATTGTTCAAAGGATGTATGGCAGCGTGTCCCATTTAAAAGAGCAGATCTTTACCAAGAGCTAGCTTCCTTTCTCTCGTGAAAAACCTGAAATACCCCTATTGTAACCAAAGCGTAGCCGATAAGAAGGTGGAAGCGTGACACCCGCAGAGATCAGGGTAATATGGTGTGGTTTTGCTACCTCCACGCTCTTCATACGATCTCCTCCCTCGTTCTTCTCCTTTAATTCCGATATAGGAATATACAGCCGTGGACGTATAAATAGCACAAAATGAAGTTCATCTTTTGGAATAGTTTTTTTAATTAACAAATATTTCTTGGAAATAAAACAGCTTTCGTTCTTCATAGCTTAGCTTATAAACTAATAAATTAATTAATCAAAATGAATAAATGTTAAAAAAAAAAGATGTGGAAATTAAAAAACTAAAAAACAACGAAAAATGCGTGGTCACAGAAATAGCACAATTTCAAAATATCTTAAATTAATCATAAAAAATAAGTTTAAAAGTAATTAACGTAAAGCAAATTTAATATTTGGTTGAGTATCCATGATTTTCGATGACTGCGTTACATCTTCGACCCATACTCTCCACAAGCTTCTGACATCTCTCCTTTGGAATGGAGTTCCAGGCTTCTTGTACACCTTTCCACAAATCGTCAAGATTCGAAAAATTGTTTTTGGATATCATAACCTTGACGTCATTCCATAGATTTTCTATAGGATTTAGGTCAGGTCTTTGAGCCGGCCATTCCAGAACTTGGATGGATTCGTCCTTCAACCACTTTTTAACGACACGAGATGTGTGCTTTGGGTCGTTGTCGTGCTGGAATGTCCATTTCAGAGGCATGATCTCAAACGTAAATGGTTCCATTTGATTTTAGAGAATGTCCACATACATAAAGCGATCCACTACGCCATTGATCCGGTAAAGCGGACCCACACCACGCCAGGAAAATGCACCCTAGCACATAATGGAACCGGCACCGTGCTTAACAGTCTTCATGGTGTACCCGGGGTTAAGAGCTTGGCCTTTTGGACGACGAACAAATGTTTTACCATCGGGTCCTATGTTATTGATTTTTGTTTCATCGCTCCAAAGGATGTTTTTCCAAAAACTCAGGTCCTTATCCCGGTGGGCCCGTGCGAAACTTAATCGTTGCGATATGTTGCGTTTTGACAGGAGCGGCTTTCTTCTGCTGATGCGTCCAAAGGGGGAAGCTTCATTTAGTCTTCTTGCCACTAATTTCCTCGATACATTTTTGCCACACTCTTTATTTATTTCCTCCATAATTTCGCGGGAGGACTTGAAAGGATTCGCCTTGCTCTTCCGTACTATGAGCATATCTGTACGCGGGTCAGTTTTTCGTGGCTTTGGTTTGCGTTTTTTTTGATTGGTCAAATATGCTGTGTTTTCCTTTGCTACCTTCAGTGCATTATATAGCATTTTCCTCGAAC
>NY62Testes_6_0 
AAGGACCAGGCTGGCCATCCACCTGTGGCTGCCAAACCCAAATTGGATCGTCGTAAGTCCTATGAGCAGATGCCAAATCAAACCACACCCAAGCAACGGCGTCCAAGCGAGGAGGCTATGCTCATTCTAAAAGAGTGTGGGGACAGCAACATGCATGAGCAGGATCCCCCAAACCGGCAGCGCAAAATATCCGTTTGCTATGGCAGTAACAATAACATAGCGGCCAATATGCTGATTGCTAACACAAATGGCGGTGCGAACGTTCGAAATTCTCTGCACAGGCGAAAGGGAGCCAAGCACTCGTGGCACAACAGTCTGGATACCACGGAGACGTCTTGGGGCGAGCAAACGGACAAGTTCTTTGATGTGGAAACCCTTAAAAGCACAAAGCAAAGCTCTGGGAAGGCGGGAAAAAAGAAATCCCATCAGCAACTTAAACCATTGGGTCTTAAACGCCAGGAATCCGCGCCAGCCACCAATACGCCTGATCTGCAAGCTGAAGAACCAGCCACACAGAGCGACTTCGACGAAAGCCTAATGCTTGACGATGATGATCTAGCTAACTTTATTCCCACCAGCGATTTGGCCTACAATGAGTTTATGCCAGAAGGACCCTCGGGCTACCAGATTGTGGACACAGTTGACGGAAAACCAGCCAAAGAGCAAGGCACCAAGAAATCGAGACGCCTGTCCTCGCCGGCTTTCTTTAAGTCGCCTTTTAGCAAAAGCAAAAACAAGGGCTACAGCTTTAATGGCGTCAAAAACAGCCATTCTGTTCACGAGCCCACATCCTGGGAGTGGTACCGCCTCAAGCGAAACGAAAAGCACCAGCAGCAACAGCAGGCGAAGCTGGCCAGCAAGAGTCTGCCCAGCGGTAGCCTGGACAGCTCGTCGCTGTCGGAGGTGAACTTTCCACTTAGCTCCAGCACAGTCACACAGAATTCCTTTCGGATACTGGGCGAGGCCATTCTGTCCTCTGGGGAGGGACGCATCACCCCCAATGGGAATGGCAACGCAACGTCCGGTGTTTTGGCAAGCAGCAGTAGTGGAAGTGGCAGTGGCGGCAGCACCACCTCATCCACCACCAAGAAGAAGCAGCGCGCCCTTAACAACCTGTTTCGCAAGGCCTTCGATTTTTAACTAGAACCCAGTGTTTCGACTTAGTTTTTAAATTTGCGCATATTGTACATTTTCTTATAGATTCAGAGAAAACCTTTTGGGTTTGTATTTTGATAAATTGTTTGTACAAACAATTAGATATTTTTTTGCGGATTTTGGAGAGGTCTGTGAAGTAAAGAACAAGTGAGAGTTCCTTTTTTGTTGCAGAGAAATGCAATTGACTGTTAAGTGAAAAACAACAAATTTAAGTTAAGTACTTATGTATTTTGTAGTATGCTTTCTTGCGTAAGGTAAACCAGCCTAGGTTAATTATGTATGTAAATTATTTGATTGCTCTTTATTCTGTATAACATTAAAATATTAATATTAAAATTATTATATTGATCTTTATTCATTGATTCAAATTATTCTATTATTCGACTGCGTATTTAGCAGTTTCTGTCTTTCGCGTGCCGGTCTGCAACTGGCAGTTTCGCAATATCTTCGTTG
>NY62Testes_6_1 
AAGGACCAGGCTGGCCATCCACCTGTGGCTGCCAAACCCAAATTGGATCGTCGTAAGTCCTATGAGCAGATGCCAAATCAAACCACACCCAAGCAACGGCGTCCAAGCGAGGAGGCTATGCTCATTCTAAAAGAGTGTGGGGACAGCAACATGCATGAGCAGGATCCCCCAAACCGGCAGCGCAAAATATCCGTTTGCTATGGCAGTAACAATAACATAGCGGCCAATATGCTGATTGCTAACACAAATGGCGGTGCGAACGTTCGAAATTCTCTGCACAGGCGAAAGGGAGCCAAGCACTCGTGGCACAACAGTCTGGATACCACGGAGACGTCTTGGGGCGAGCAAACGGACAAGTTCTTTGATGTGGAAACCCTTAAAAGCACAAAGCAAAGCTCTGGGAAGGCGGGAAAAAAGAAATCCCATCAGCAACTTAAACCATTGGGTCTTAAACGCCAGGAATCCGCGCCAGCCACCAATACGCCTGATCTGCAAGCTGAAGAACCAGCCACACAGAGCGACTTCGACGAAAGCCTAATGCTTGACGATGATGATCTAGCTAACTTTATTCCCACCAGCGATTTGGCCTACAATGAGTTTATGCCAGAAGGACCCTCGGGCTACCAGATTGTGGACACAGTTGACGGAAAACCAGCCAAAGAGCAAGGCACCAAGAAATCGAGACGCCTGTCCTCGCCGGCTTTCTTTAAGTCGCCTTTTAGCAAAAGCAAAAACAAGGGCTACAGCTTTAATGGCGTCAAAAACAGCCATTCTGTTCACGAGCCCACATCCTGGGAGTGGTACCGCCTCAAGCGAAACGAAAAGCACCAGCAGCAACAGCAGGCGAAGCTGGCCAGCAAGAGTCTGCCCAGCGGTAGCCTGGACAGCTCGTCGCTGTCGGAGGTGAACTTTCCACTTAGCTCCAGCACAGTCACACAGAATTCCTTTCGGATACTGGGCGAGGCCATTCTGTCCTCTGGGGAGGGACGCATCACCCCCAATGGAAATGGCAACGCAACGTACGGTGTTCTGGTAAGTAGCAGTAGTGGAAGAGGCAGCACCACCTCATTCACCACCAAGAAAAAGCAGCGCGCCCTTAACAACCTCTTTCGCAAGGCCTTTGATATTTGCGCATATTGCACATTTTCTACGGATTCGGAGAAAACCT
>NY62Testes_7_0 
GTCAGATGTGTATAAGAGACAGCTATATAGCAGGATTATTGAATATGCCTAAACCCCAAGATAATGTTAAACGATTAAAGCACACACCACCACACATACACTTTAAATGCAAGTATTTCAAATGGAATAATATGGAAATATCTATCATAAGTCGTATAATATGCAATTATGTATTATGAACATGCGTATGAGAAATTAATAAATATGAATGAAAACTATGCCACGACCTAATT
>NY62Testes_7_1 
GTCAGATGTGTATAAGAGACAGCGATGGGGGCATGTAAACACGAATGCGTGAAATCGTGCAACTGCGAATGTGTTGGAAACGCTATATAGCAGGATTATTGAATATGCCTAAACCCCAAGATAATGTTAAACGATTAAAGCACACACCACCACACATACACTTTAAATGCAAGTATTTCAAATGGAATAATATGGAAATATCTATCATAAGTCGTATAATATGCAATTATGTATTATGAACATGCGTATGAGAAATTAATAAATATGAATGAAAACTATGCCACGACCTAATT
>NY62Testes_7_2 
GAACTGCATAATGCATGATGTAGTTGTAACTGAGCACTGCGATGGGGGCATGCAACACGAATGCGAAAATTCGTGCAATTGCGAATGTGTTAGAAACGCTATATAGCAGGATTATTGAATATGCCTAGACCCCAAGATAATGTTAAACGATTAAAGCACACACCACCACACATACGCTTTAAATGCAAGTATTTCAAATGGAATAATATGGAAATATCTATCATAAGTCGTATAATATGCAATTATGTATTATGAACATGCGTATGAGAAATTAATAAATATGAATGAAAACTATGCCACGACCTAATT
>NY62Testes_8_0 
CACGCATCAAGAAGGATTAGGACTTCGTGAGCCGTTTACACAGTTACATATGGAAATATATATGTATCAAAATTATAGATATTTATTTTTACAAACAAAAGCAGTTATAAGAGCGAAGTTGATGGATAGCCTACGCATACACCACCTCCCAATCTTTCTAACATCCCCTATATTATACAAGAAACCGCCAAACTCCCTTGAAGCTACGGAAAAGGCCTTTAAATTCTTTAAACCCCATAACACGCTGTT
>NY62Testes_8_1 
CACGCATCAAGAAGGATTAGGACTTCGTGAGCCGTTTACACAGTTACATATGGAAATATATATGTATCAAAATTATAGATATTTATTTTTACAAACAAAAGCAGTTATAAGAGCGAAGTTGATGGATAGCCTACGCATACACCACCTCCCAATCTTTCTAACATCCCCTATATCTGTCTCTTATACACATCTCCGAGCCCACGAGACAGGG
>NY62Testes_9_0 
CTTATTAAATGATCTAATATCGAAGTGATGGAGGCTTTGTTGGCCTGTGGCAACTCCTCAAAAACTTTGAGAAGCTCGTTGATTCGTATGGATTCGTTGTTGTTGCTAAAGGCGCTGAATGTGTCAAAAAATCGTGGATATAGCTGATCCGTGAATAGGGCCTCGGGGAGCTCTCTTAGAAAAGTCTTCAAAATGCCAGTGACCGAATGGATGTCCACCTCGCGTAGCAACTGCTCCGCCTCATAGGCATCTGAAGAATATAAAATAAAACGACAAATTAGTAATAAGACATGGTTACCGATCAGAGCCGTCTATTTACCAGATTCAAAGGCCTTCTTAAGCTTCGCCAAATCAGAAGCGGAACCGCTGACGCGGTAGCAGCCAACCTCCAGCATCCCACGGCGCTCTACTTCCCGAATGCAGGCGCCTATGATGAACGGAATGTCGCGTTTCTCACGTCTGAATAAACCAGAATAAACAATTATTAATTAATAATTAAAATTGCTCACAAAGTTTAATAGCATATCGAATTTATTTTAAAATCAAGATCTTCACTAGGTTCATTTTACGAAAAGTGGTGCTTTTATTTTTAATATATAGAACTATTATTTACTTTAATACTTGACTCATTTTGGCACCAAAGAGGGCTCCTGGCTTAGTGTTGCCGCGGCAGAGCTCGCCTGGAATAAAACGGAAGCTACAGCCGAGCTCTAAGGTATCACTAAGTTTAATTGACTTCGGCTGCGTCGTTTCTGTCAGCCAACTAAGACTCAACTTAAGTATGTGCTTGGCTCTAAGAAGTGGCCGCTCCTTGGCCTCATACAGAAGAATGCGCACATTCTGGCTGCCCTCTAATTCTAGCATAAAGCTCTCGTTCCAAAGCGGCGTTTGACTGCGACATATCATCTTGGTGGTGGCCTTGCGGAAATAGTGGCCATATGAGTCCACCTCGACGCAGATGTACAGGTCGTCCGCCTGCTCCAGTCCCTCCAATCCCTGGACACCCATGTACAGGTCTCCAACCAGCAAACTTTCATCGTTGGTGTTACGCATAAGATATGAACCCATTTCAGTTTTCATGCC
>NY62Testes_9_1 
AAGTCCTAATCCTTCTTGATGCGTGCCTGAAGAAAGCAGTATAGGATTCCTGCCTGAGCCATAACGTCGACAGTGCTGGCTGCCAGTGGATCCTTTTGCTTCACCTGCGTTTGGCCCGGCCTAAGCAAGGTTGGTCCAAACACCATTGCCAGATTGTGCAACGACATCTTGTTGTCTGCCTCCTTTTCGTGGACTCTACAATAAGTCATGTCAAATAAGTATATTTTTGACATCCATGTAGCTAAAAGAAACAAACCTTATTAAATGATCTAATATCGAAGTGATGGAGGCTTTGTTGGCCTGTGGCAACTCCTCAAAAACTTTGAGAAGCTCGTTGATTCGTATGGATTCGTTGTTGTTGCTAAAGGCGCTGAATGTGTCAAAAAATCGTGGATATAGCTGATCCGTGAATAGGGCCTCGGGGAGCTCTCTTAGAAAAGTCTTCAAAATGCCAGTGACCGAATGGATGTCCACCTCGCGTAGCAACTGCTCCGCCTCATAGGCATCAGATTCAAAGGCCTTCTTAAGCTTCGCCAAATCAGAAGCGGAACCGCTGACGCGGTAGCAGCCAACCTCCAGCATCCCACGGCGCTCTACTTCCCGAATGCAGGCGCCTATGATGAACGGAATGTCGCGTTTCTCACGTTTTAATACTTGACTCATTTTGGCACCAAAGAGGGCTCCTGGCTTAGTGTTGCCGCGGCAGAGCTCGCCTGGAATAAAACGGAAGCTACAGCCGAGCTCTAAGGTATCACTAAGTTTAATTGACTTCGGCTGCGTCGTTTCTGTCAGCCAACTAAGACTCAACTTAAGTATGTGCTTGGCTCTAAGAAGTGGCCGCTCCTTGGCCTCATACAGAAGAATGCGCACATTCTGGCTGCCCTCTAATTCTAGCATAAAGCTCTCGTTCCAAAGCGGCGTTTGACTGCGACATATCATCTTGGTGGTGGCCTTGCGGAAATAGTGGCCATATGAGTCCACCTCGACGCAGATGTACAGGTCGTCCGCCTGCTCCAGTCCCTCCAATCCCTGGACACCCATGTACAGGTCTCCAACCAGCAAACTTTCATCGTTGGTGTTACGCATAAGATATGAACCCATTTCAGTTTTCATGCC
>NY62Testes_9_2 
AAGTCCTAATCCTTCTTGATGCGTGCCTGAAGAAAGCAGTATAGGATTCCTGCCTGAGCCATAACGTCGACAGTGCTGGCTGCCAGTGGATCCTTTTGCTTCACCTGCGTTTGGCCCGGCCTAAGCAAGGTTGGTCCAAACACCATTGCCAGATTGTGCAACGACATCTTGTTGTCTGCCTCCTTTTCGTGGACTCTTATTAAATGATCTAATATCGAAGTGATGGAGGCTTTGTTGGCCTGTGGCAACTCCTCAAAAACTTTGAGAAGCTCGTTGATTCGTATGGATTCGTTGTTGTTGCTAAAGGCGCTGAATGTGTCAAAAAATCGTGGATATAGCTGATCCGTGAATAGGGCCTCGGGGAGCTCTCTTAGAAAAGTCTTCAAAATGCCAGTGACCGAATGGATGTCCACCTCGCGTAGCAACTGCTCCGCCTCATAGGCATCAGATTCAAAGGCCTTCTTAAGCTTCGCCAAATCAGAAGCGGAACCGCTGACGCGGTAGCAGCCAACCTCCAGCATCCCACGGCGCTCTACTTCCCGAATGCAGGCGCCTATGATGAACGGAATGTCGCGTTTCTCACGTTTTAATACTTGACTCATTTTGGCACCAAAGAGGGCTCCTGGCTTAGTGTTGCCGCGGCAGAGCTCGCCTGGAATAAAACGGAAGCTACAGCCGAGCTCTAAGGTATCACTAAGTTTAATTGACTTCGGCTGCGTCGTTTCTGTCAGCCAACTAAGACTCAACTTAAGTATGTGCTTGGCTCTAAGAAGTGGCCGCTCCTTGGCCTCATACAGAAGAATGCGCACATTCTGGCTGCCCTCTAATTCTAGCATAAAGCTCTCGTTCCAAAGCGGCGTTTGACTGCGACATATCATCTTGGTGGTGGCCTTGCGGAAATAGTGGCCATATGAGTCCACCTCGACGCAGATGTACAGGTCGTCCGCCTGCTCCAGTCCCTCCAATCCCTGGACACCCATGTACAGGTCTCCAACCAGCAAACTTTCATCGTTGGTGTTACGCATAAGATATGAACCCATTTCAGTTTTCATGCC
>NY66Testes_1_0 
TCAAAAAAAAAATACTAAAAGTGAGTGAGTGGTGCAGTGATTTTATGTGGCAGCAGAGGATATCAATAATGTGATTTCGCTCTACTGGAGGAAGTGCCTGAGCCAGCTATTTTCCAACAGCTACAACCAGCTGTCAGCTCTGACGTGGAAAGAGCTTGAGAAAAGGGGTGAGTGCCTTGGGGGAAATGGAGAGGGACGAGACACCCGAGAGAGAAAATTAAACTACAGAACATCTTTGAAATGGAATTTGGAATCGGCCTTCTTTGGTTAAAAGAGCTAAACTATCTCGAAGGCGTTCCTTCTATAAGAAGCCCTAGAAATTGCAGGTCCCTGCCAATGAAAACTGACATTTGGCCTTGCCGCGGATTAGAGGTGTAAAGTACGCCCATTCGTCCAATCCTCTGTCAGTCTGGAGTCCACAAACAAGAACGATTTGCTCTGGAAGCCCCCATTTGCCATGATTACCACAC
>NY66Testes_2_0 
GATCAAAACTCAATCCTGTTCCTCGTCCTCCTCCGAGGCAGCACCATCCTCAATTTCTTCGGCCATTCGCCGTTGCACCTTTTGCCGAACGTTGGCATCCTCGACCAGGTGCGCTGGCTGGATGTAGGTCTTGTTGGCACAGCCGAGCACCGGACATAGGATGCCAATGTTGTCCTTGATGATCAGCATGACCGAGTCGCGGTCGTAGATGTGGCCGCACACTTTGTTTCGCACGGGGTTCTTCATCAGCGCCTTGGACCAGGGATCATAGAGCGAGAAAATCTCGCCGCCGGTCTCTTCGATTCCTTCAATGATAAGGTCCTCATCCTGGTCGGCGCCATTCGCCTGACCATTGACCTCCGCACCTAGCTGGGCAGCTGCAGATTTCACAGTTTTCTTGAAGTTCTTAAACTCGGCTATGTTCTTGACATTGATGCGCTTCTGCTCCACCGCTTCGGAGCGCTCCTTCCAGAGGCTGTCTCTTATACACATCTG
>NY66Testes_2_1 
GATCAAAACTCAATCCTGTTCCTCGTCCTCCTCCGAGGCAGCACCATCCTCAATTTCTTCGGCCATTCGCCGTTGCACCTTTTGCCGAACGTTGGCATCCTCGACCAGGTGCGCTGGCTGGATGTAGGTCTTGTTGGCACAGCCGAGCACCGGACATAGGATGCCAATGTTGTCCTTGATGATCAGCATGACCGAGTCGCGGTCGTAGATGTGGCCGCACACTTTGTTTCGCACGGGGTTCTTCATCAGCGCCTTGGACCAGGGATCATAGAGCGAGAAAATCTCGCCGCCGGTCTCTTCGATTCCTTCGATGATAAGGTCCTCATCCTGGTCCTGTCTCTTATACACATCTGAC
>NY66Testes_2_2 
GATCAAAACTCAATCCTGTTCCTCGTCCTCCTCCGAGGCAGCACCATCCTCAATTTCTTCGGCCATTCGCCGTTGCACCTTTTGCCGAACGTTGGCATCCTCGACCAGGTGCGCTGGCTGGATGTAGGTCTTGTTGGCACAGCCGAGCACCGGACATAGGATGCCAATGTTGTCCTTGATGATCAGCATGACCGAGTCGCGGTCGTAGATGTGGCCGCACACTTTGTTTCGCACGGGGTTCTTCATCAGCGCCTTGGACCAGGGATCATAGAGCGAGAAAATCTCGCCGCCGGTCTCTTCGATTCCTTCAATGATAAGGTCCTCATCCTGGTCGGCGCCATTCGCCTGACCATTGACCTCCGCACCTAGCTGGGCAGCTGCAGATTTCACAGTTTTCTTGAAGTTCTTAAACTCGGCTATGTTCTTGACATTGATGCGCTTCTGCTCCACCGCTTCGGAGCGCTCCTTCCAGAGGTCCTCGAACTGCTCGATGGTGGAGCTCGAGTTTTGCACCTGCTGCATAGCCTCTGTCTCTTATACACATCTCC
>NY66Testes_2_3 
CGGAGATGTGTATAAGAGACAGATGATAAGGTCCTCATCCTGGTCGGCGCCATTCGCCTGACCATTGACCTCCGCACCTAGCTGGGCAGCTGCAGATTTCACAGTTTTCTTGAAGTTCTTAAACTCGGCTATGTTCTTGACATTGATGCGCTTCTGCTCCACCGCTTCGGAGCGCTCCTTCCAGACGTCCTCGAACTGCTCGATGGTGGAGCTCGAGTTTTGCGCCTGCTGCATAGCCTGGTTAAGTGATTGGTGCTTGCTCTTCAGACGGATGAGATTCTCGGCGTGCTCCACGCGCAGACGCGCGCTTTCCTCCAGCAGCTTCTGGATCTCCCCGTTATCACTGAAATCGGAAACGACGTCTACCATTTCCCTGAAGAACTTTGTGTTGTCCACAAAAGTGGTCAGTGCGGAATCCACATGCTGATTAAATTCCATTTTAA
>NY66Testes_2_4 
GATCAAAACTCAATCCTGTTCCTCGTCCTCCTCCGAGGCAGCACCATCCTCAATTTCTTCGGCCATTCGCCGTTGCACCTTTTGCCGAACGTTGGCATCCTCGACCAGGTGCGCTGGCTGGATGTAGGTCTTGTTGGCACAGCCGAGCACCGGACATAGGATGCCAATGTTGTCCTTGATGATCAGCATGACCGAGTCGCGGTCGTAGATGTGGCCGCACACTTTGTTTCGCACGGGGTTCTTCATCAGCGCCTTGGACCAGGGATCATAGAGCGAGAAAATCTCGCCGCCGGTCTCTTCGATTCCTTCAATGATAAGGTCCTCATCCTGGTCGGCGCCATTCGCCTGACCATTGACCTCCGCACCTAGCTGGGCAGCTGCAGATTTCACAGTTTTCTTGAAGTTCTTAAACTCGGCTATGTTCTTGACATTGATGCGCTTCTGCTCCACCGCTTCGGAGCGCTCCTTCCAGAGGTCCTCGAACTGCTCGATGGTGGAGCTCGAGTTTTGCACCTGCTGCATAGCCTGGTTAAGTGATTGGTGCTTGCTCTTCAAACGGATAAGATTCTCGGCGTGATCCACGCGCAGACGCGCGCTTTCCTCCAGCAGCTTCTGGATCTCCCCGTTATCACTGAAATCGGAAACGACGTCTACCATTTCCCTGAAGAACTTTGTGTTGTCCACAAAAGTGGTCAGTGCGGAATCCACATGCTGATTAAATTCCATTTTAAAGCCTAATTTCAATGTAGATGCAGAGTATTTGGAGCCAGATGTTTAATATCGATAGTTCAATGTTCGATAGGCAGGCTATCGAAGGTCAAATCGCTATCTTGCGAATTTTAATACTTCGCGTATTACTTTGAGTTTTAACTTTGACATTGAAATAGAACTAGATAGCTGCTGCAGTGACTTAGAGCTCTATCAGCTCTATCATCAATCTAAATGTGTTGAAATGAACTTCTTCGAGGACGGGCATTTTACATGCAGATCCTGTTAAGTACTTCTAATCACCTCTAATAGAAATTAAATATGTAAAATTACAGGCTTACGATACGAAGCTATCTGATCAAAATTACAACTAGCCTTCTCAACCCCAGCAAGTTGAGTGTGCTATCCACTAGAGAAATATGTGTGAAATTCGCCAGGTATCCCTTGGGTACATTTAAAGGTAATGCCTGCCCAAGAATCCCTTTGCCTGACTGTTAACTTTCAATCAACTCTATCATCAGTCATCAGCTGCC
>NY66Testes_3_0 
TCAGATGTGTATAAGAGACAGATAAAAAATATCGCGGCTTTTCTGCAGTTGACCTTCAGTCTTCGCTCTTAGTTATAGTTTCCTGCAATTTTCTTCATCTTTATCTGAATCTGCTATACTTAACCGAAAATCTATGCGGATATTAAATTCTATAAACAAATTCATCCATCGAAAACGCCAAAAGACTTGCACTAAACGCGAACTTAAATCGAACGTATATTAACAGCAAGTTAACAGTGATTTCCGGTCCGTCTTTCGCCTTCCGGTTTGCAAATTGCGCTTTGCGTTTCTGGCTACACAGGTGGATATAGGAGTTCCTTTACTTTTCCGCGGGAATAGCTTCAGGAGTCGACCGGTTGCCAGCCAGCTCCTGCTGAATCTCATTAAGACTCTTGCCCTTCGTTTCCGGCACGGCGAAGAAAACGAATATCACTCCCAGAACAGTCAGACCAGCGAAGAGCCAGAAGGTTCCGCCAATGCCCATGCCCTCGTTCAAGTTCACAAACGTCTTGGTAACCACAAAGGCCAATAGCCAGTTGGATGTTCCGGCCAGCGATCCAGCGAATCCCTTAATGTCGGTGGCAAAGAGCTCTCCCATCATCAGCCATGGCACCGGTCCATAGCCAATCGAGAACATGATGATGAACAGACACAAGCTGCCCACTGGGAGCCAGCCCAGACTTGCCACTTGATTGATGTCCTGGTCCTGGAGGTAGAAGTACACTCCAATGGCGGTGGTGGAAATGGCCATGGCAATTCCAGAAGCCAACAGAAGGATGCGACGGCCCAGTTTATCCACAACCAGGGTGGAGACAAAGGCTGTCTCTTATACACATCTCCG
>NY66Testes_3_1 
GGAGATGTGTATAAGAGACAGCTCCCAGAACAGTCAGACCAGCGAAGAGCCAGAAGGTTCCGCCAATGCCCATGCCCTCGTTCAAGTTCACAAACGTCTTGGTAACCACAAAGGCCAATAGCCAGTTGGATGTTCCGGCCAGCGATCCAGCGAATCCCTTAATGTCGGTGGCAAAGAGCTCTCCCATCATCAGCCATGGCACCGGTCCATAGCCAATCGAGAACATGATGATGAACAGACACAAGCTGCCCACTGGGAGCCAGCCCAGACTTGCCACTTGATTGATGTCCTGGTCCTGGAGGTAGAAGTACACTCCAATGGCGGTGGTGGAAATGGCCATGGCAATTCCAGAAGCCAACAGAAGGATGCGACGGCCCAGTTTATCCCTGTCG
>NY66Testes_3_2 
CAACATATTAAATATATTGATATATTTTTATTTTACTCGGTAGTTTACATTTTTCCATAAATACTATATGCAAGTTTAACAATGATAGACGGGATTTCTTTATAGCTTTCAGCGATTATAAAATTAAATTCAAATATCGGTTGGAAAATTATTTTAAAATGCGTATATTTTGGTTTTACTAAATAAAATATAAACATCTTCCTCTCGCTAACTGTGCATAAATAAATATATTGGCAAATGGCGTGGCTTATAACTTAAACGAGCTATGCTAAGTGAATCGACTGAATGCTTTTGGAAATTTAGACCCAAACAGCTACACATACATAAAGTTCATATACATAGACATACAATATAGTACAATTAGATTAAGAATTATCGAACAAATGCTTGCAAACACCGTAAAAATCCGAACAAATGCAAGTATGCCTTAAAATTTTGTAAAACAGATTTCGTTGGTTGAATGAATAACACTAAATAAGCATACATACATTATATGGATATATATAGGTATGTATATATGTTTTTTCTTAAATTGCTGTTGTCTTTTCTATGGCTGCAAAATAAAAAATATCGCGGCTTTTCTGCAGTTGACCTTCAGTCTTCGCTCTTAGTTATAGTTTCCTGCAATTTTCTTCATCTTTATCTGAATCTGCTATACTTAACCGAAAATCTATGCGGATATTAAATTCTATAAACAAATTCATCCATCGAAAACGCCAAAAGACTTGCACTAAACGCGAACTTAAATCGAACGTATATTAACAGCAAGTTAACAGTGATTTCCGGTCCGTCTTTCGCCTTCCGGTTTGCAAATTGCGCTTTGCGTTTCTGGCTACACAGGTGGATATAGGAGTTCCTTTACTTTTCCGCGGGAATAGCTTCAGGAGTCGACCGGTTGCCAGCCAGCTCCTGCTGAATCTCATTAAGACTCTTGCCCTTCGTTTCCGGCACGGCGAAGAAAACGAATATCACTCCCAGAACAGTCAGACCAGCGAAGAGCCAGAAGGTTCCGCCAATGCCCATGCCCTCGTTCAAGTTCACAAACGTCTTGGTAACCACAAAGGCCAATAGCCAGTTGGATGTTCCGGCCAGCGATCCAGCGAATCCCTTAATGTCGGTGGCAAAGAGCTCTCCCATCATCAGCCATGGCACCGGTCCATAGCCAATCGAGAACATGATGATGAACAGACACAAGCTGCCCACTGGGAGCCAGCCCAGACTTGCCACTTGATTGATGTCCTGGTCCTGGAGGTAGAAGTACACTCCAATGGCGGTGGTGGAAATGGCCATGGCAATTCCAGAAGCCAACAGAAGGATGCGACGGCCCAGTTTATCCACAACCAGGGTGGAGACAAAGGTGGCCACCACCTGCATGATGCCGATGATGATCGTTGCCCACTGGGGTCCGATGCCAGTATTGGCTTCCTTGAAGATCCTCGAAGAGTAGAAAATAACAGCGTTGATTCCGCAAACCTGCTGGAAGAACATAAGACCCATGCTGATGGCCAAAGCCTTCCGAGTGACGGGACGGTTCAGGGCAGCCCACACGTTCACCTTGCTGGCCTTGGTTTCCCGATCGATTTCACGCAGCTCCGCCAGCTCTGGCTCGTAGTCGTATTCCTTTCCACGCAGCCATTGAATGGACTTGATGGCGTTCTCCGACCGATCTTTGGAAACCAAGTAGGTGGGCGATT
>NY66Testes_3_3 
CGGAGATGTGTATAAGAGACAGATGCTAAGTGAATCGACTGAATGCTTTTGGAAATTTAGACCCAAACAGCTACACATACATAAAGTTCATATACATAGACATACAATATAGTACAATTAGATTAAGAATTATCGAACAAATGCTTGCAAACACCGTAAAAATCCGAACAAATGCAAGTATGCCTTAAAATTTTGTAAAACAGATTTCGTTGGTTGAATGAATAACACTAAATAAGCATACATACATTATATGGATATATATAGGTATGTATATATGTTTTTTCTTAAATTGCTGTTGTCTTTTCTATGGCTGCAAAATAAAAAATATCGCGGCTTTTCTGCAGTTGACCTTCAGTCTTCGCTCTTAGTTATAGTTTCCTGCAATTTTCTTCATCTTTATCTGAATCTGCTATACTTAACCGAAAATCTATGCGGATATTAAATTCTATAAACAAATTCATCCATCGAAAACGCCAAAAGACTTGCACTAAACGCGAACTTAAATCGAACGTATATTAACAGCAAGTTAACAGTGATTTCCGGTCCGTCTTTCGCCTTCCGGTTTGCAAATTGCGCTTTGCGTTTCTGGCTACACAGGTGGATATAGGAGTTCCTTTACTTTTCCGCGGGAATAGCTTCAGGAGTCGACCGGTTGCCAGCCAGCTCCTGCTGAATCTCATTAAGACTCTTGCCCTTCGTTTCCGGCACGGCGAAGAAAACGAATATCACTCCCAGAACAGTCAGACCAGCGAAGAGCCAGAAGGTTCCGCCAATGCCCATGCCCTCGTTCAAGTTCACAAACGTCTTGGTAACCACAAAGGCCAATAGCCAGTTGGATGTTCCGGCCAGCGATCCAGCGAATCCCTTAATGTCTGTCTCTTATACACATCTGAC
>NY66Testes_3_4 
GGAGATGTGTATAAGAGACAGCCCTTAATGTCGGTGGCAAAGAGCTCTCCCATCATCAGCCATGGCACCGGTCCATAGCCAATCGAGAACATGATGATGAACAGACACAAGCTGCCCACTGGGAGCCAGCCCAGACTTGCCACTTGATTGATGTCCTGGTCCTGGAGGTAGAAGTACACTCCAATGGCGGTGGTGGAAATGGCCATGGCAATTCCAGAAGCCAACAGAAGGATGCGACGGCCCAGTTTATCCACAACCAGGGTGGAGACAAAGGTGGCCACCACCTGCATGATGCCGATGATGATCGTTGCCCACTGGGGTCCGATGCCAGTATTGGCTTCCTTGAAGATCCTCGAAGAGTAGAAAATAACAGCGTTGATTCCGCAAACCTGCTGGAAGAACATAAGACCCATGCTGATGGCCAAAGCCTTCCGAGTGACGGGACGGTTCAGGGCAGCCCACACGTTCACCTTGCTGGCCTTGGTTTCCCGATCGATTTCACGCAGCTCCGCCAGCTCTGGCTCGTAGTCGTATTCCTTTCCACGCAGCCATTGAATGGACTTGATGGCGTTCTCCGACCGATCTTTGGAAACCAAGTAGGTGGGCGATT
>NY66Testes_3_5 
GATAAGAGACAGCGCTAACTGTGCATAAATAAATATATTGGCAAATGGCGTGGCTTATAACTTAAACGAGCTATGCTAAGTGAATCGACTGAATGCTTTTGGAAATTTAGACCCAAACAGCTACACATACATAAAGTTCATATACATAGACATACAATATAGTACAATTAGATTAAGAATTATCGAACAAATGCTTGCAAACACCGTAAAAATCCGAACAAATGCAAGTATGCCTTAAAATTTTGTAAAACAGATTTCGTTGGTTGAATGAATAACACTAAATAAGCATACATACATTATATGGATATATATAGGTATGTATATATGTTTTTTCTTAAATTGCTGTTGTCTTTTCTATGGCTGCAAAATAAAAAATATCGCGGCTTTTCTGCAGTTGACCTTCAGTCTTCGCTCTTAGTTATAGTTTCCTGCAATTTTCTTCATCTTTATCTGAATCTGCTATACTTAACCGAAAATCTATGCGGATATTAAATTCTATAAACAAATTCATCCATCGAAAACGCCAAAAGACTTGCACTAAACGCGAACTTAAATCGAACGTATATTAACAGCAAGTTAACAGTGATTTCCGGTCCGTCTTTCGCCTTCCGGTTTGCAAATTGCGCTTTGCGTTTCTGGCTACACAGGTGGATATAGGAGTTCCTTTACTTTTCCGCGGGAATAGCTTCAGGAGTCGACCGGTTGCCAGCCAGCTCCTGCTGAATCTCATTAAGACTCTTGCCCTTCGTTTCCGGCACGGCGAAGAAAACGAATATCACTCCCAGAACCTGTCTCTTATACACATCTCC
>NY66Testes_3_6 
CAACATATTAAATATATTGATATATTTTTATTTTACTCGGTAGTTTACATTTTTCCATAAATACTATATGCAAGTTTAACAATGATAGACGGGATTTCTTTATAGCTTTCAGCGATTATAAAATTAAATTCAAATATCGGTTGGAAAATTATTTTAAAATGCGTATATTTTGGTTTTACTAAATAAAATATAAACATCTTCCTCTCGCTAACTGTGCATAAATAAATATATTGGCAAATGGCGTGGCTTATAACTTAAACGAGCTATGCTAAGTGAATCGACTGAATGCTTTTGGAAATTTAGACCCAAACAGCTACACATACATAAAGTTCATATACATAGACATACAATATAGTACAATTAGATTAAGAATTATCGAACAAATGCTTGCAAACACCGTAAAAATCCGAACAAATGCAAGTATGCCTTAAAATTTTGTAAAACAGATTTCGTTGGTTGAATGAATAACACTAAATAAGCATACATACATTATATGGATATATATAGGTATGTATATATGTTTTTTCTTAAATTGCTGTTGTCTTTTCTATGGCTGCAAAATAAAAAATATCGCGGCTTTTCTGCAGTTGACCTTCAGTCTTCGCTCTTAGTTATAGTTTCCTGCAATTTTCTTCATCTTTATCTGAATCTGCTATACTTAACCGAAAATCTATGCGGATATTAAATTCTATAAACAAATTCATCCATCGAAAACGCCAAAAGACTTGCACTAAACGCGAACTTAAATCGAACGTATATTAACAGCAAGTTAACAGTGATTTCCGGTCCGTCTTTCGCCTTCCGGTTTGCAAATTGCGCTTTGCGTTTCTGGCTACACAGGTGGATATAGGAGTTCCTTTACTTTTCCGCGGGAATAGCTTCAGGAGTCGACCGGTTGCCAGCCAGCTCCTGCTGAATCTCATTAAGACTCTTGCCCTTCGTTTCCGGCACGGCGAAGAAAACGAATATCACTCCCAGAACAGTCAGACCAGCGAAGAGCCAGAAGGTTCCGCCAATGCCCATGCCCTGTCTCTTATACACATCTGACGCTGCCGACGAGCGAT
>NY66Testes_3_7 
GATATATATAGGTATGCATATATGTTTTTTCTTAAATTGCTGTTGTCTTTTCTATGGCTGCAAAATAAAAAATATCGCGGCTTTTCTGCAGTTGACCTTCAGTCTTCGCTCTTAGTTATAGTTTCCTGCAATTTTCTTCATCTTTATCTGAATCTGCTATACTTAACCGAAAATCTATGCGGATATTAAATTCTATAAACAAATTCATCCATCGAAAACGCCAAAAGACTTGCACTAAACGCGAACTTAAATCGAACGTATATTAACAGCAAGTTAACAGTGATTTCCGGTCCGTCTTTCGCCTTCCGGTTTGCAAATTGCGCTTTGCGTTTCTGGCTACACAGGTGGATATAGGAGTTCCTTTACTTTTCCGCGGGAATAGCTTCAGGAGTCGACCGGTTGCCAGCCCTGTCTCTTATACACATCTCG
>NY66Testes_4_0 
CCAGAAGTGGCCGCAATATGTCGCCGCATTGGCTGCAGCTGGTGGCGCCTTCGCCGCCGGTACCGTCCTGGGTTGGACATCGCCGGCCGAAACGGTGATCGTGCACGACCAGGAAGGATACGATTTCCCCATTGACGCAGATCAGTTTTCGTGGGTAGGATCGGCCATGACGCTGGGTGCCGCCTGTGTGTGCATTCCCATTGGCTTCCTGATCAATATGATTGGCCGAAAGTGGACCATGCTGTTGCTGGTGCTGCCCTTCATCCTGGGTTGGGCCATGCTCATCTGGGCGTCCAATCTGGGTATGCTGTATGCCTCCCGTTTCATCCTCGGTATCGCCGGTGGAGCCTTCTGTGTGACCGCTCCCATGTACACGGGTGAGATTGCCCAGAAGGAAATTCGCGGAACGCTGGGCAGCTTCTTCCAGCTGATGATAACCATTGGTATCCTGTTCGTCTATGCCGTCGGAGCTGGTGTGAACATATTCTGGTTGAGCGTCATTTGTGGCATTTTGCCCCTCGTCTTTGGCGTCATCTTCTTCTTCATGCCAGAATCGCCCACCTACTTGGTAAGTTTTTCAGATTTTAGATTTTCAGTTCCATGAAACAAAGGCTAAGGATACACTGCAGTCATTGTTCATGTTTTTAAAGTATTATTTAGTTCGATTTAAACTAAGAGCTTAAGAGAAGCCAAAATTGTTCGAAGTTAAATAACTCGTTTCAAATACATTTTTCTTTTCGATTGCAAACAAACATTAATTTGTATAAAAAAAAGGAATATTTGTTTCAAAGAAAGCACCCTGTAAAATTAATATCTTAAGTGCACGCTATAGAAAGAATCCATTGGTCAGATATAATCTGCCAGTCAATCAAGATTAAACCTTGGGCAACCCCACCTTGTATATCTTTGAGATACGCAACCACCACGAGTTTGCCATCAACACCAGAAATTCCTTTTCAAGTGTAATTTAATTCAATTTGTATAAAATAAGGAATATTTATTTCAAAGAAAGCACCCTCAAACACAAAGCTGTCTCTTA
>NY66Testes_4_1 
CCAGAAGTGGCCGCAATATGTCGCCGCATTGGCTGCAGCTGGTGGCGCCTTCGCCGCCGGTACCGTCCTGGGTTGGACATCGCCGGCCGAAACGGTGATCGTGCACGACCAGGAAGGATACGATTTCCCCATTGACGCAGATCAGTTTTCGTGGGTAGGATCGGCCATGACGCTGGGTGCCGCCTGTGTGTGCATTCCCATTGGCTTCCTGATCAATATGATTGGCCGAAAGTGGACCATGCTGTTGCTGGTGCTGCCCTTCATCCTGGGTTGGGCCATGCTCATCTGGGCGTCCAATCTGGGTATGCTGTATGCCTCCCGTTTCATCCTCGGTATCGCCGGTGGAGCCTTCTGTGTGACCGCTCCCATGTACACGGGTGAGATTGCCCAGAAGGAAATTCGCGGAACGCTGGGCAGCTTCTTCCAGCTGATGATAACCATTGGTATCCTGTTCGTCTATGCCGTCGGAGCTGGTGTGAACATATTCTGGTTGAGCGTCATTTGTGGCATTTTGCCCCTCGTCTTTGGCGTCATCTTCTTCTTCATGCCAGAATCGCCCACCTACTTGGTAAGTTTTTCAGATTTTAGATTTTCAGTTCCATGAAACAAAGGCTAAGGATACACTGCAGTCATTGTTCATGTTTTTAAAGTATTATTTAGTTCGATTTAAACTAAGAGCTTAAGAGAAGCCAAAATTGTTCGAAGTTAAATAACTCGTTTCAAATACATTTTTCTTTTCGATTGCAAACAAACATTAATTTGTATAAAAAAAAGGAATATTTGTTTCAAAGAAAGCACCCTGTAAAATTAATATCTTAAATGCGCGCTATAGAAACTGTCTCTTATACACATCTGACGCTGCCGACGAGCGAT
>NY66Testes_4_2 
GGAGATGTGTATAAGAGACAGGGGTTGGGCCATGCTCATCTGGGCGTCCAATCTGGGTATGCTGTATGCCTCCCGTTTCATCCTCGGTATCGCCGGTGGAGCCTTCTGTGTGACCGCTCCCATGTACACGGGTGAGATTGCCCAGAAGGAAATTCGCGGAACGCTGGGCAGCTTCTTCCAGCTGATGATAACCATTGGTATCCTGTTCGTCTATGCCGTCGGAGCTGGTGTGAACATATTCTGGTTGAGCGTCATTTGTGGCATTTTGCCCCTCGTCTTTGGCGTCATCTTCTTCTTCATGCCAGAATCGCCCACCTACTTGGTTTCCAA
>NY66Testes_5_0 
GCTCTCGTGGTCTCGGAGATGTGTATAAGAGACAGCAACTACATGCTGCAGTTGCAGGAGAAGAAGGGCCTGCACACGGATCACATTCTGGTTAATACGATGACCTTCATTCTGGACGGATTCGAGACTACGGCTCTGGTTCTGGCGCACATTATGCTGATGCTGGGACGTAATCCCGAGGAGCAGCAAAAGGTCCGCAAGGAAATCGGCCATGCGGATCTGACCTTCGATCAAATGTCCGAACTTCCGTATCTGGACGCCTGCATATATGAAACTTTGCGTTTGTTTTCGCCGCAAGTAGCAGCTCGCAAACTGGTCACCGAACC
>NY66Testes_5_1 
GTGGCAGAAAGTGCGCCAGTTCTACAGCGTACCGTTCTTCAACAAGGAAACCGAAGCGTTTTTCCTCGACATCATTAGGCAGTGCATTACTTTGAGACAGGAGAAGCCAGACCAACAGCGCGACGATTTCCTCAACTACATGCTGCAGTTGCAGGAGAAGAAGGGCCTGCACACGGATCACATTCTGGTTAATACGATGACCTTCATTCTGGACGGATTCGAGACTACGGCTCTGGTTCTGGCGCACATTATGCTGATGCTGGGACGTAATCCCGAGGAGCAGCAAAAGGTCCGCAAGGAAATCGGCCATGCGGATCTGACCTTCGATCAAATGTCCGAACTTCCGTATCTGGACGCCTGCATATATGAAACTTTGCGTTTGTTTTCGCCGCAAGTAGCAGCTCGCAAACTGGTCACCGAACC
>NY66Testes_6_0 
TCGAAAGCAATGGAGGTGGCATGAAAAGTTATAGGGACAGGGGTGTATATCTAGCGTTTGGCGACGGACCTCGTCACTGTCCAGGTATGCGATTTGCACTGACCCAGCTGAAAGCCGCTCTCGTGGACATTTTGAGAAACTTTGAAATCAAGGTTAATCCCAAAACCCGCTCGGACAACCAGATAGATGATACCTTCTTCATGGCCACCTTGAAGGGTGGTATTTACCTTGACTTCAAGGACCTTTAATCATAAGAGAAACTCGACTCTTGTTAGTTATTGTAGTAAGCTGCATTTTGAACTCGCAGTCAATGTTATCAATTAAATCATTTACAATATGTGTTTAAACATGTACCA
>NY66Testes_6_1 
TCGAAAGCAATGGAGGTGGCATGAAAAGTTATAGGGACAGGGGTGTATATCTAGCGTTTGGCGACGGACCTCGTCACTGTCCAGGTATGCGATTTGCACTGACCCAGCTGAAAGCCGCTCTCGTGGACATTTTGAGAAACTTTGAAATCAAGGTTAATCCCAAAACCCGCTCGGACAACCAGATAGATGATACCTTCTTCATGGCCACCTTGAAGGGTGGTATTTACCCTGTCTCTTATACACATCTCCGA
>NY66Testes_7_0 
ATAAGAGACAGTCATTGCCGTGTACTACCAGCCATGATGTGGACTAAGCGGCTGCAGATGAATCATCGAATCGATCACAACTGGAGGGTACTTTTTGGTTGTTCTTTTAATAGCCACGACGCTTTTGGGTGTGTTACTGTGGCAAACAAAACTTAACACATACGAATTAAATACAAAACTTCGGGCGAAACGAACGTAAAGGGGGAACCATTATCAATAAACCCCATTATCACTAACAAATGGTAGAGTTGTGTGAATGAGGATTAACATTAAGATGTGTGTGCTGTTTATCGATTTGAAATCGTTATAATCTTTTTAAATGTGCCTGCTTTCGCTGCCCCACCGCCATGCTTATAAGTCTTATCGCTGTCTCTTATACACATCTGAC
>NY66Testes_7_1 
ATAAGAGACAGTCATTGCCGTGTACTACCAGCCATGATGTGGACTAAGCGGCTGCAGATGAATCATCGAATCGATCACAACTGGAGGGTACTTTTTGGTTGTTCTTTTAATAGCCACGACGCTTTTGGGTGTGTTACTGTGGCAAACAAAACTTAACACATACGAATTAAATACAAAACTTCGGGCGAAACGAACGTAAAGGGGGAACCATTATCAATAAACCCCATTATCACTAACAAATGGTAGAGTTGTGTGAATGAGGATTAACATTAAGATGTGTGTGCTGTTTATCGATTTGAAATCGTTATAATCTTTTTAAATGTGCCTGCTTTCGCTGCCCCACCGCCATGCTTATAAGTCTTATCGTTATTTAAATGTTGGACTTGGATCCAGAGAGTTCGAGCTTAATCATCCTTGTTTCCGCCTCCGCCGATGGTTATCTTCTTCTGCAGCTTGCTGTACTC
>NY66Testes_8_0 
GATCGCTCGTCGGCAGCGTCAGATGTGTATAAGAGACAGGTATAGGATTCCTGCCTGAGCCATAACGTCGACAGTGCTGGCTGCCAGTGGATCCTTTTGCTTCACCTGCGTTTGGCCCGGCCTAAGCAAGGTTGGTCCAAACACCATTGCCAGATTGTGCAACGACATCTTGTTGTCTGCCTCCTTTTCGTGGACTCTTATTAAATGATCTAATATCGAAGTGATGGAGGCTTTGTTGGCCTGTGGCAACTCCTCAAAAACTTTGAGAAGCTCGTTGATTCGTATGGATTCGTTGTTGTTGCTAAAGGCGCTGAATGTGTCAAAAAATCGTGGATATAGCTGATCCGTGAATAGGGCCTCGGGGAGCTCTCTTAGAAAAGTCTTCAAAATGCCAGTGACCGAATGGATGTCCACCTCGCGTAGCAACTGCTCCGCCTCATAGGCATCAGATTCAAAGGCCTTCTTAAGCTTCGCCAAATCAGAAGCGGAACCGCTGACGCGGTAGCAGCCAACCTCCAGCATCCCACGGCGCTCTACTTCCCGAATGCAGGCGCCTATGATGAACGGAATGTCGCGTTTCTCACGTTTTAATACTTGACTCATTTTGGCACCAAAGAGGGCTCCTGGCTTAGTGTTGCCGCGGCAGAGCTCGCCTGGAATAAAACGGAAGCTACAGCCGAGCTCTAAGGTATCACTAAGTTTAATTGACTTCGGCTGCGTCGTTTCTGTCAGCCAACTAAGACTCAACTTAAGTATGTGCTTGGCTCTAAGAAGTGGCCGCTCCTTGGCCTCATACAGAAGAATGCGCACATTCTGGCTGCCCTCTAATTCTAGCATAAAGCTCTCGTTCCAAAGCGGCGTTTGACTGCGACATATCATCTTGGTGGTGGCCTTGCGGAAATAGTGGCCATATGAGTCCACCT
>NY66Testes_8_1 
ATGTAACTGTGTAAACGGCTCACGAAGTCCTAATCCTTCTTGATGCGTGCCTGAAGAAAGCAGTATAGGATTCCTGCCTGAGCCATAACGTCGACAGTGCTGGCTGCCAGTGGATCCTTTTGCTTCACCTGCGTTTGGCCCGGCCTAAGCAAGGTTGGTCCAAACACCATTGCCAGATTGTGCAACGACATCTTGTTGTCTGCCTCCTTTTCGTGGACTCTTATTAAATGATCTAATATCGAAGTGATGGAGGCTTTGTTGGCCTGTGGCAACTCCTCAAAAACTTTGAGAAGCTCGTTGATTCGTATGGATTCGTTGTTGTTGCTAAAGGCGCTGAATGTGTCAAAAAATCGTGGATATAGCTGATCCGTGAATAGGGCCTCGGGGAGCTCTCTTAGAAAAGTCTTCAAAATGCCAGTGACCGAATGGATGTCCACCTCGCGTAGCAACTGCTCCGCCTCATAGGCATCAGATTCAAAGGCCTTCTTAAGCTTCGCCAAATCAGAAGCGGAACCGCTGACGCGGTAGCAGCCAACCTCCAGCATCCCACGGCGCTCTACTTCCCGAATGCAGGCGCCTATGATGAACGGAATGTCGCGTTTCTCACGTTTTAATACTTGACTCATTTTGGCACCAAAGAGGGCTCCTGGCTTAGTGTTGCCGCGGCAGAGCTCGCCTGGAATAAAACGGAAGCTACAGCCGAGCTCTAAGGTATCACTAAGTTTAATTGACTTCGGCTGCGTCGTTTCTGTCAGCCAACTAAGACTCAACTTAAGTATGTGCTTGGCTCTAAGAAGTGGCCGCTCCTTGGCCTCATACAGAAGAATGCGCACATTCTGGCTGCCCTCTAATTCTAGCATAAAGCTCTCGTTCCAAAGCGGCGTTTGACTGCGACATATCATCTTGGTGGTGGCCTTGCGGAAATAGTGGCCATATGAGTCCACCT
>NY66Testes_9_0 
AGGGAAAGATAGTCAACGTTTTTCTCGAAAAAAAAAAAAAAAAACGGGCCAAAAAATTCGAGACGTTTGAGACATATTGAAGTATGTATTGGTCATACCTGTTAAGGATTTTTAAATACTATTTCTAATCCGTGTTCTGAGAGCCTTTGTCGAGATGCATTCCTTACGTATTCCCTCGTATTTGTATCGTGACTTCGGCTTTGTTATCTTCATCTTCAAGGCGGAGTCCAAACGCGCCTTTAACGCTTTCAATTGCTACTTGAGTGGAGCGCCAATGAAGACAACCAGGACGAGGAGCCGCTTTGCAAACAGACGGCGATTGAATTGGCCACGAGTCTGGGCAGCCCCTTCGCCGAAACGCAGTAAAAACTTCTTCATCGATGTAGAGGGAAATGTGCAGACAAATCAAGACGATGAGGAAACGCAAAAGTCTTCATGCGCAGCTTGAAAATGTATAAAGTACACGATATAATTTTTAATTACTGATATAAATAACTTCTCTAAATTATGATTACATTGCCTGAATAATAATGTCGAAGTTCTATAGCAATATCTAAATAGATTATATTTTATTTAACGTTCTTTTTTTATATAAAACCTAATTAAATAAAAAAAAAAATGTTAGGCAGACATATTTTATATCAATCAGCCGGAAAAACTCACTAACAATACTTCTGTAAATTAAAGTATTAATAAGTGGTAGTGTAAATATAAGAATATATATTTTTATATGAGTATATATATATATATATACAATTACATGCGCATATATATATATATAAGCATGTATATTTAGTATATATACATATATATTTGTTTTAAAAGTATACATATACATATACAAGTATCTGCGCATATGTACATATATATACAAATAGTAGAATATATATATATTTATATGTATATGTATACCTATGTTAATTAGGGAAAATATTTTCAATTTTCTGTTTTCCTTTTTTTTTGCAATTGTTGCAGTAAGCAGAAGTCGCATCCAAATGTAAAGAAGACAGCCTACAGATCTAGGCAAGTATGTGTAATACATGGGATTAGTTTTTAGTGAACGGAGACGCAGTGGATGTACAAGTGTTTAACACTCGGTAGTTCCAGGTGTGCGATGTGCGTGGGTGACCCGACATTGAGCTGATATGTTGTCATCCCTGGGCCCTTGAATTGAACTTGGTGTTTCCCTTTTTCTCGTCCTATCATCATATTCGGTTTATAATTGCAGTTTCGGATTCTGGTATATACAGTAGGCAGCAACAGCGTGTTATGGGGTTTAAAGAATTTAAAGGCCTTTTCCGTAGCTTCAAGGGAGTTTGGCGGTTTCTTGTATAATATAGGGGATGTTAGAAAGATTGGGAGGTGGTGTATGCGTAGGCTATCCATCAACTTCGCTCTTATAACTGCTTTTGTTTGTAAAAATAAATATCTATA
>NY66Testes_9_1 
GATCGCTCGTCGGCAGCGTCAGATGTGTATAAGAGACAGGTGTAATACATGGGATTAGTTTTTAGTGAACGGAGACGCAGTGGATGTACAAGTGTTTAACACTCGGTAGTTCCAGGTGTGCGATGTGCGTGGGTGACCCGACATTGAGCTGATATGTTGTCATCCCTGGGCCCTTGAATTGAACTTGGTGTTTCCCTTTTTCTCGTCCTATCATCATATTCGGTTTATAATTGCAGTTTCGGATTCTGGTATATACAGTAGGCAGCAACAGCGTGTTATGGGGTTTAAAGAATTTAAAGGCCTTTTCCGTAGCTTCAAGGGAGTTTGGCGGTTTCTTGTATAATATAGGGGATGTTAGAAAGATTGGGAGGTGGTGTATGCGTAGGCTATCCATCAACTTCGCTCTTATAACTGCTTTTGTTTGTAAAAATAAATATCTATA
>NY66Testes_9_2 
TCAGATGTGTATAAGAGACAGGGTATATACAGTAGGCAGCAACAGCGTGTTATGGGGTTTAAAGAATTTAAAGGCCTTTTCCGTAGCTTCAAGGGAGTTTGGCGGTTTCTTGTATAATATAGGGGATGTTAGAAAGATTGGGAGGTGGTGTATGCGTAGGCTATCCATCAACTTCGCTCTTATAACTGCTTTTGTTTGTAAAAATAAATATCTATA
>NY66Testes_9_3 
AGGGAAAGATAGTCAACGTTTTTCTCGAAAAAAAAAAAAAAAAACGGGCCAAAAAATTCGAGACGTTTGAGACATATTGAAGTATGTATTGGTCATACCTGTTAAGGATTTTTAAATACTATTTCTAATCCGTGTTCTGAGAGCCTTTGTCGAGATGCATTCCTTACGTATTCCCTCGTATTTGTATCGTGACTTCGGCTTTGTTATCTTCATCTTCAAGGCGGAGTCCAAACGCGCCTTTAACGCTTTCAATTGCTACTTGAGTGGAGCGCCAATGAAGACAACCAGGACGAGGAGCCGCTTTGCAAACAGACGGCGATTGAATTGGCCACGAGTCTGGGCAGCCCCTTCGCCGAAACGCAGTAAAAACTTCTTCATCGATGTAGAGGGAAATGTGCAGACAAATCAAGACGATGAGGAAACGCAAAAGTCTTCATGCGCAGCTATGTTAATTAGGGAAAATATTTTCAATTTTCTGTTTTCCTTTTTTTTTGCAATTGTTGCAGTAAGCAGAAGTCGCATCCAAATGTAAAGAAGACAGCCTACAGATCTAGGCAAGTATGTGTAATACATGGGATTAGTTTTTAGTGAACGGAGACGCAGTGGATGTACAAGTGTTTAACACTCGGTAGTTCCAGGTGTGCGATGTGCGTGGGTGACCCGACATTGAGCTGATATGTTGTCATCCCTGGGCCCTTGAATTGAACTTGGTGTTTCCCTTTTTCTCGTCCTATCATCATATTCGGTTTATAATTGCAGTTTCGGATTCTGGTATATACAGTAGGCAGCAACAGCGTGTTATGGGGTTTAAAGAATTTAAAGGCCTTTTCCGTAGCTTCAAGGGAGTTTGGCGGTTTCTTGTATAATATAGGGGATGTTAGAAAGATTGGGAGGTGGTGTATGCGTAGGCTATCCATCAACTTCGCTCTTATAACTGCTTTTGTTTGTAAAAATAAATATCTATA
>NY73Testes_1_0 
GCGACATTCCGTTCATCATAGGCGCCTGCATTCGGGAAGTAGAGCGCCGTGGGATGCTGGAGGTTGGCTGCTACCGCGTCAGCGGTTCCGCTTCTGATTTGGCGAAGCTTAAGAAGGCCTTTGAATCTGATGCCTATGAGGCGGAGCAGTTGCTACGCGAGGTGGACATCCATTCGGTCACTGGCATTTTGAAGACTTTTCTAAGAGAGCTCCCCGAGGCCCTATTCACGGATCAGCTATATCCACGATTTTTTGACACATTCAGCGCCTTTAGCAACAACAA
>NY73Testes_2_0 
ACGAAGTCCTAATCCTTCTTGATGCGTGCCTGAAGAAAGCAGTATAGGATTCCTGCCTGAGCCATAACGTCGACAGTGCTGGCTGCCAGTGGATCCTTTTGCTTCACCTGCGTTTGGCCCGGCCTAAGCAAGGTTGGTCCAAACACCATTGCCAGATTGTGCAACGACATCTTGTTGTCTGCCTCCTTTTCGTGGACTCTTATTAAATGATCTAATATCGAAGTGATGGAGGCTTTGTTGGCCTGTGGCAACTCCTCAAAAACTTTGAGAAGCTCGTTGATTCGTATGGATTCGTTGTTGTTGCTAAAGGCGCTGAATG
>NY73Testes_2_1 
ACGAAGTCCTAATCCTTCTTGATGCGTGCCTGAAGAAAGCAGTATAGGATTCCTGCCTGAGCCATAACGTCGACAGTGCTGGCTGCCAGTGGATCCTTTTGCTTCACCTGCGTTTGGCCCGGCCTAAGCAAGGTTGGTCCAAACACCATTGCCAGATTGTGCAACGACATCTTGTTGTCTGCCTCCTTTTCGTGGACTCTACAATAAGTCATGTCAAATAAGTATATTTTTGACATCCATGTAGCTAAAAGAAACAAACCTTATTAAATGATCTAATATCGAAGTGATGGAGGCTTTGTTGGCCTGTGGCAACTCCTC
>NY73Testes_3_0 
AGCGCTGTCGACGTTATGGCTCAGGCAGGAATCCTATACTGCTTTCTTCAGGCACGCATCAAGAAGGATTAGGACTTCGTGAGCCGTTTACACAGTTACATATGGAAATATATATGTATCAAAATTATAGATATTTATTTTTACAAACAAAAGCAGTTATAAGAGCGAAGTTGATGGATAGCCTACGCATACACCACCTCCCAATCTTTCTAACATCCCCTATATTATACAAGAAACCGCCAAACTCCCTTGAAGCTACGGAAAAGGCCTTTAAATTCTTTAAACCCCATAACACGCTGTTGCTGCCTACTGTATATACCAGAATCCGAAACTGCAATTATAAACCGAATATGATGATAGGACGAGAAAAAGGGAAACACCAAGTTCAATTCAAGGGCCCAGGGATGACAACATATCAGCTCAATGTCGGGTCACCCATGCACATCGCACACCTGGAACTACCGAGTGTTAAACACTTGTACATCCACTGCGTCTCCGTTCACTAAAAACTAATCCCATGTATTACACATACTTGCCTAGATCTGTAGGCTGTCTTCTTTACATTTGGATGCGACTTCTGCTTACTGCAACAAT
>NY73Testes_3_1 
GAGATGTGTATAAGAGACAGCAGTTATAAGAGCGAAGTTGATGGATAGCCTACGCATACACCACCTCCCAATCTTTCTAACATCCCCTATATTATACAAGAAACCGCCAAACTCCCTTGAAGCTACGGAAAAGGCCTTTAAATTCTTTAAACCCCATAACACGCTGTTGCTGCCTACTGTATATACCCTGTCTCTTATACACG
>NY73Testes_3_2 
AGCGCTGTCGACGTTATGGCTCAGGCAGGAATCCTATACTGCTTTCTTCAGGCACGCATCAAGAAGGATTAGGACTTCGTGAGCCGTTTACACAGTTACATATGGAAATATATATGTATCAAAATTATAGATATTTATTTTTACAAACAAAAGCAGTTATAAGAGCGAAGTTGATGGATAGCCTACGCATACACCACCTCCCAATCTTTCTAACATCCCCTATATTATACAAGAAACCGCCAAACTCCCTTGAAGCTACGGAAAAGGCCTTTAAATTCTTTAAACCCCATAACACGCTGTTGCTGCCTACTGTATATACCAGAATCCGAAACTGCAATTATAAACCGAATATGATGATAGGACGAGAAAAAGGGAAACACCAAGTTCAATTCAAGGGCCCAGGGATGACAACATATCAGCTCAATGTCGGGTCACCCATGCACATCGCACACCTGGAACTACCGAGTGTTAAACACTTGTACATCTGTCTCTTATACACATCTC
>NY73Testes_4_0 
TCTTTGGCGTCATCTTCTTCTTCATGCCAGAATCACCCACCTACTTGGTTTCCAAAGATCGGTCGGAGAACGCCATCAAGTCCATTCAATGGCTGCGTGGCAAGGAATACGACTACGAGCCAGAGCTGGCGGAGCTGCGTGAAATCGATCGGGAAACCAAGGCCAGCAAGGTGAACGTGTGGGCTGCCCTGAACCGTCCCGTCACTCGGAAGGCTTTGGCCATCAGCATGGGTCTTATGTTCTTCCAGCAGGTTTGCGGAATCAACGCTGTTATTTTCTACTCTTCGAGGATCTTCAAGGAAGCCAATACTGGCATCGGACCCCAGTGGGCAACGATCATCATCGGCATTATGCAGGTGGTGGCCACCTTTGTCTCCACCCTGGTTGTGGATAAACTGGGCCGTCGCATCCTTCTGTTGGCTTCTGGAATTGCCATGGCCATTTCCACCACCGCCATTGGAGTGTACTTTTACCTCCAGGACCAGGACATCAATCAAGTGGCAAGTCTGGGCTGGCTCCCAGTGGGCAGCTTGTGTCTGTTCATCATCATGTTCTCGATTGGCTATGGACCGGTGCCATGGCTGATGATGGGAGAGCTCTTTGCCACCGACATTAAGGGATTCGCTGGATCGCTGGCCGGAACATCCAACTGGCTATTGGCCTTTGTGGTTACCAAGACGTTTGTGAACTTGAACGAGGG
>NY73Testes_4_1 
TAATTAATGGGCAAAGTTTATAATTAAAATGGTAAACAAGAAGGAGCTCTTGACATCTTTAAAGGAGGAGAAGGCCAAAAAAATAACACAGTCGGTTACAACATATTAAATATATTGATATATTTTTATTTTACTCGGTAGTTTACATTTTTCCATAAATACTATATGCAAGTTTAACAATGATAGACGGGATTTCTTTATAGCTTTCAGCGATTATAAAATTAAATTCAAATATCGGTTGGAAAATTATTTTAAAATGCGTATATTTTGGTTTTACTAAATAAAATATAAACATCTTCCTCTCGCTAACTGTGCATAAATAAATATATTGGCAAATGGCGTGGCTTATAACTTAAACGAGCTATGCTAAGTGAATCGACTGAATGCTTTTGGAAATTTAGACCCAAACAGCTACACATACATAAAGTTCATATACATAGACATACAATATAGTACAATTAGATTAAGAATTATCGAACAAATGCTTGCAAACACCGTAAAAATCCGAACAAATGCAAGTATGCCTTAAAATGTTGTAAAACAGATTTCGTTGGTTGAATGAATAACACTAAATAAGCATACATACATTATATGGATATATATAGGTATGTATATATGTTTTTTCTTAAATTGCTGTTGTCTTTTCTATGGCTGCAAAATAAAAAATATCGCGGCTTTTCTGCAGTTGACCTTCAGTCTTCGCTCTTAGTTATAGTTTCCTGCAATTTTCTTCATCTTTATCTGAATCTGCTATACTTAACCGAAAATCTATGCGGATATTAAATTCTATAAACAAATTCTTCCATCGAAAACGCCAAAAGACTTGCACTAAACGCGAACTTAAATCGAACGTATATTAACAGCAAGTTAACAGTGATTTCCGGTCCGTCTTTCGCCTTCCGGTTTGCAAATTGCGCTTTGCGTTTCTGGCTACACAGGTGGATATAGGAGTTCCTTTACTTTTCCGCGGGAATAGCTTCAGGAGTCGACCGGTTGCCAGCCAGCTCCTGCTGAATCTCATTAAGACTCTTGCCCTTCGTTTCCGGCACGGCGAAGAAAACGAATATCACTCCCAGAACAGTCAGACCAGCGAAGAGCCAGAAGGTTCCGCCAATGCCCATGCCCTCGTTCAAGTTCACAAACGTCT
>NY73Testes_4_2 
TAATTAATGGGCAAAGTTTATAATTAAAATGGTAAACAAGAAGGAGCTCTTGACATCTTTAAAGGAGGAGAAGGCCAAAAAAATAACACAGTCGGTTACAACATATTAAATATATTGATATATTTTTATTTTACTCGGTAGTTTACATTTTTCCATAAATACTATATGCAAGTTTAACAATGATAGACGGGATTTCTTTATAGCTTTCAGCGATTATAAAATTAAATTCAAATATCGGTTGGAAAATTATTTTAAAATGCGTATATTTTGGTTTTACTAAATAAAATATAAACATCTTCCTCTCGCTAACTGTGCATAAATAAATATATTGGCAAATGGCGTGGCTTATAACTTAAACGAGCTATGCTAAGTGAATCGACTGAATGCTTTTGGAAATTTAGACCCAAACAGCTACACATACATAAAGTTCATATACATAGACATACAATATAGTACAATTAGATTAAGAATTATCGAACAAATGCTTGCAAACACCGTAAAAATCCGAACAAATGCAAGTATGCCTTAAAATGTTGTAAAACAGATTTCGTTGGTTGAATGAATAACACTAAATAAGCATACATACATTATATGGATATATATAGGTATGTATATATGTTTTTTCTTAAATTGCTGTTGTCTTTTCTATGGCTGCAAAATAAAAAATATCGCGGCTTTTCTGCAGTTGACCTTCAGTCTTCGCTCTTAGTTATAGTTTCCTGCAATTTTCTTCATCTTTATCTGAATCTGCTATACTTAACCGAAAATCTATGCGGATATTAAATTCTATAAACAAATTCTTCCATCGAAAACGCCAAAAGACTTGCACTAAACGCGAACTTAAATCGAACGTATATTAACAGCAAGTTAACAGTGATTTCCGGTCCGTCGCATCCTTCTGTTGGCTTCTGGAATTGCCATGGCCATTTCCACCACCGCCATTGGAGTGTACTTTTACCTCCAGGACCAGGACATCAATCAAGTGGCAAGTCTGGGCTGGCTCCCAGTGGGCAGCTTGTGTCTGTTCATCATCATGTTCTCGATTGGCTATGGACCGGTGCCATGGCTGATGATGGGAGAGCTCTTTGCCACCGACATTAAGGGATTCGCTGGATCGCTGGCCGGAACATCCAACTGGCTATTGGCCTTTGTGGTTACCAAGACGTTTGTGAACTTGAACGAGGG
>NY73Testes_5_0 
CCACTTGTTCGTGCGAGGCGGAGCTAACATCTTCGCCGTTGATGGTCAGCAGGAAGTCACCGGGACGAAGTCCTGCCATGTCCGCCACTCCACCCGGATCTACATCATCCAGGTATTGGAGAGCCGGGAAGCGCTCCGAAGGGCGCAGCTGCATCAGCTGGGAACTTGCCTTGGCGCCGCGCAATATGAAGCCAAATCCGCGCTTGGCTCGGTGCAGCACCACCGATCGCGGGGCGTTATAGCCGCTCTTTTTGACGCGCGGTGCAGTGGCGCTGCTGTACTGTCCCACGGAGTGGTTATTGTTTCGATTCTGATTGCCATTGCCGGAAGCTCCTCCTCCATTGCTTTCCAGCGGCTGCTGGCACGATCCATTGCTGGCCACCGACAGTGATGGCGACTGATGGGGCTGCTGGAGCAGAGTGCTGGAACTGCCAGAATGTCCACCCAAGCTCAGCTGTGGCGATCCCTGGTAGGAGGCGGCGGAGGAACCGGCTAGAATCTGCTGCAAATGCTGCTGCTGCTGTTGCTGCTGGGGAGCCATGCCCGTGCTGGCTGTCATCACATTGGTGATGTGCTTCTGCCGCAGACTCACCTCCTGGACGCAGTCGGCCGGAAAGAAGCCGGACTGATTGGTGCCTCGCACATAGCCCTCGAGCAATCCGCAGTCGGTGCTGCCCACCACTTCGATCACATCGCCCGGCTGGAGGCGAATGTGACCCAC
>NY73Testes_5_1 
CCACTTGTTCGTGCGAGGCGGAGCTAACATCTTCGCCGTTGATGGTCAGCAGGAAGTCACCGGGACGAAGTCCTGCCATGTCCGCCACTCCACCCGGATCTACATCATCCAGGTATTGGAGAGCCGGGAAGCGCTCCGAAGGGCGCAGCTGCATCAGCTGGGAACTTGCCTTGGCGCCGCGCAATATGAAGCCAAATCCGCGCTTGGCTCGGTGCAGCACCACCGATCGCGGGGCGTTATAGCCGCTCTTTTTGACGCGCGGTGCAGTGGCGCTGCTGTACTGTCCCACGGAGTGGTTATTGTTTCGATTCTGATTGCCATTGCCGGAAGCTCCTCCTCCATTGCTTTCCAGCGGCTGCTGGCACGATCCATTGCTGGCCACCGACAGTGATGGCGACTGATGGGGCTGCTGGAGCAGAGTGCTGGAACTGCCAGAATGTCCACCCAAGCTCAGCTGTGGCGATCCCTGGTAGGAGGCGGCGGAGGAACCGGCTAGAATCTGCTGCAAATGCTGCTGCTGCTGTTGCTGCTGGGGAGCCATGCCCGTGCTGGCTGTCATCACATTGGTGATGTGCTTCTGCCGCAGACTCACCTCCTGGACGCAGTCGGCCGGAACGAACTCGGACTCGGCAGCCTGTTCCATCGGGCATCCCAGCACCACAGTGGTGTGCATGGAGCCATACGCTGGCAATACCGTGGGTCACATTCGCCTCCAGCCGG
>NY73Testes_5_2 
CCACTTGTTCGTGCGAGGCGGAGCTAACATCTTCGCCGTTGATGGTCAGCAGGAAGTCACCGGGACGAAGTCCTGCCATGTCCGCCACTCCACCCGGATCTACATCATCCAGGTATTGGAGAGCCGGGAAGCGCTCCGAAGGGCGCAGCTGCATCAGCTGGGAACTTGCCTTGGCGCCGCGCAATATGAAGCCAAATCCGCGCTTGGCTCGGTGCAGCACCACCGATCGCGGGGCGTTATAGCCGCTCTTTTTGACGCGCGGTGCAGTGGCGCTGCTGTACTGTCCCACGGAGTGGTTATTGTTTCGATTCTGATTGCCATTGCCGGAAGCTCCTCCTCCATTGCTTTCCAGCGGCTGCTGGCACGATCCATTGCTGGCCACCGACAGTGATGGCGACTGATGGGGCTGCTGGAGCCTGTCTCTTATACACATCTGACG
>NY73Testes_6_0 
AGCTCCGCCTCGCACGAACAAGTGGTCGAAATGATCCGTTCGGCCGGCGCTTTGGTCAACTTGACGGTGGTGTCGCCACAGTTCCCCCACCAGATGCAGGCCAGTGCTCAGTATCTGCCCAGTGGAGCGCGTGCGGGCAGCCACCATTTGAATAGTGGACCAAGTACTCCTCAAAGCTCGCACCGTCAGTGCGCCACGTTGCCGAGGAAGATGACCGGTCCGGGAGCAAGTGGTCCCTCCTCCTCCTCGGGAGGCAGTGTGCGAATGGCTCCGATGCCACCGCGCAGGGATCCCAAAACCACGTTAAGTGTGGGCAGAGCCAGGGCCAAATCCATGGTTGCTGGTCTGGAGAAC
>NY73Testes_6_1 
GCCCACTCCACCTGGGCCGACTGTGGGTGTGGCTACGGGCTTTCCACGAAGCGTGCCACTGCCATGCTTGCTCCTCGCGGTCTTACGCTTCATCTCAGCCACACTGCCGTACACCAGCGGACCACTCCTCATGGGAGATCCATTGGATGCAGGCGGAGTGGCTGCACCGCTGTCCGTGCCCGACTGGAAACGGGAGCTGGTCATCATGGTGGCATAGCGACTGGCGTTCGCCGCACTGCCCTCGCCCTGCTGGCATTTGAATAGTGGACCAAGTACTCCTCAAAGCTCGCACCGTCAGTGCGCCACGTTGCCGAGGAAGATGACCGGTCCGGGAGCAAGTGGTCCCTCCTCCTCCTCGGGAGGCAGTGTGCGAATGGCTCCGATGCCACCGCGCAGGGATCCCAAAACCACGTTAAGTGTGGGCAGAGCCAGGGCCAAATCCATGGTTGCTGGTCTGGAGAAC
>NY73Testes_7_0 
ACCAGCTCCGACGGCATAGACGAACAGGATACCAATGGTTATCATCAGCTGGAAGAAGCTGCCCAGCGTTCCGCGAATTTCCTTCTGGGCAATCTCACCCGTGTACATGGGAGCGGTCACACAGAAGGCTCCACCGGCGATACCGAGGATGAAACGGGAGGCATACAGCATACCCAGATTGGACGCCCAGATGAGCATGGCCCAACCGAGGATGAAGGGCAGCACCAGCAACAGCATGGTCCACTTTCGGCCAATCATATTGATCAGGAAGCCAATGGGAATGCACACACAGGCGGCACCC
>NY73Testes_7_1 
ACCAGCTCCGACGGCATAGACGAACAGGATACCAATGGTTATCATCAGCTGGAAGAAGCTGCCCAGCGTTCCGCGAATTTCCTTCTGGGCAATCTCACCCGTGTACATGGGAGCGGTCACACAGAAGGCTCCACCGGCGATACCGAGGATGAAACGGGAGGCATACAGCATACCCAGGTTGGACATCGCCGGCCGAAACGGTGATCGTGCACGACCAGGAAGGATACGATTTCCCCATTGACGCAGATCAGTTTTCGTGGGTGGGATCGGCCATGACGCTGGGTGCCGCCTGTGTGTGCATTCCC
>NY73Testes_8_0 
GTTCGTCTATGCCGTCGGAGCTGGTGTGAACATATTCTGGTTGAGCGTCATTTGTGGCATTTTGCCCCTCGTCTTTGGCGTCATCTTCTTCTTCATGCCAGAATCACCCACCTACTTGGTAAGTTTTTCAGATTTTAGATTTTCAGTTCCGTGAAACAAACGCTAAAGACACACACTGCAGTCATTGTTCATGTTTTTAAAGTATTATTTAGTTCGATTCAAACTAAGAGCTTAAGAGAAGCCAAAATTGTTCGAAGTTAAATAACTCGTTTCAAATACATTTTTCTTTTCGATTGCAAACAAACATTAATTTGTATAAAAAAAAGGAATATTTGTTTCAAAGAAAGCACCCTGTAAAATTAATATCTTAAATGCGCGCTATAGAAAGAATCCATTGGTCAGATATAATCTGCCAGTCAATCAAGATTAAACCTTGGGCAACCCCACCTTGTATATCTTTGAGATACGCAACCACCACGAGTTTG
>NY81Testes_1_0 
GTTGACGGAAAACCAGCCAAAGAGCAAGGCACCAAGAAATCGAGACGCCTGTCCTCGCCGGCTTTCTTTAAGTCGCCTTTTAGCAAAAGCAAAAACAAGGGCTACAGCTTTAATGGCGTCAAAAACAGCCATTCTGTTCACGAGCCCACATCCTGGGAGTGGTACCGCCTCAAGCGAAGCGAAAAGCACCAGCAGCAACAGCAGGCGAAGCTGGCCAGCAAGAGTCTGCCCAGCGGTAGCCTGGACAACTCGTCGCTGTCGGAGGTGAACTTTCCACTTAGCTCCAGCACAGTCACACAGAATTCCTTTCGGATACTGGGCGAGGCCATTCTGTCCTCTGGGGAGGGACGCATCACCCCCAATGGGAATGGCAACGCAACGTCCGGTGTTTTGGCAAGCAGCAGTAGTGGAAGTGGCAGTGGCGGCAGCACCACCTCATCCACCACCAAGAAGAAGCAGCGCGCCCTTAATAACCTGTTTCGCAAGGCCTTCGATTTTTAACTAGAACCCAGTGTTTCGACTTAGTTTTTAAATTTGCGCATATTGTACATTTTCTTATAGATTCAGAGAAAACCTTTTGGGTTTGTATTTTGATAAATTGTTTGTACAAACAATTAGATATTTTTTTGCGGATTTTGGAGAGGTCTGTGAAGTAAAGAACAAGTGAGAGTTCCTTTTTTGTTGCAGAGAAATGCAATTGACTGTTAAGTGAAAAACAACAAATTTAAGTTAAGTACTTATGTATTTTGTAGTATGCTTTCTTGCGTAAGGTAAACCAGCCTAGGTTAATTATGTATGTAAATTATTTGATTGCTCTTTATTCTGTATAACATTAAAATATTAATATTAAAATTATTATATTGATCTTTATTCATTGATTCAAATTATTCTATTATTCGACTGCGTATTTAGCAGTTTCTGTCTTTCGCGTGCCGGTCTGCAACTTGGCAGTTTCGCAATATCTTCGTTGCGCGTGTTAACTTATATATTTCACCATTTAAACAAAATAGCGAGCAAAGTCGTTAGGTGTTCAGATGCCGCCTCGCTACGCAGTTCCATTGATCAGTTTCACCGCGAAACTAGCGGCCAATCACTACGAGATGCAGCAGAAAATCCAAACTTGATATCAATTAACAAGAAAGCAACCAGCTGCCAGCGGCAAACCATAACATACCATGTTTACCATCTCGAATCTTTGAATTGCATTGCAATTGCTTTAAGCCTGGTCGGAT
>NY81Testes_1_1 
GTTGACGGAAAACCAGCCAAAGAGCAAGGCACCAAGAAATCGAGACGCCTGTCCTCGCCGGCTTTCTTTAAGTCGCCTTTTAGCAAAAGCAAAAACAAGGGCTACAGCTTTAATGGCGTCAAAAACAGCCATTCTGTTCACGAGCCCACATCCTGGGAGTGGTACCGCCTCAAGCGAAGCGAAAAGCACCAGCAGCAACAGCAGGCGAAGCTGGCCAGCAAGAGTCTGCCCAGCGGTAGCCTGGACAACTCGTCGCTGTCGGAGGTGAACTTTCCACTTAGCTCCAGCACAGTCACACAGAATTCCTTTCGGATACTGGGCGAGGCCATTCTGTCCTCTGGGGAGGGACGCATCACCCCCAATGGGAATGGCAACGCAACGTCCGGTGTTTTGGCAAGCAGCAGTAGTGGAAGTGGCAGTGGCGGCAGCACCACCTCATCCACCACCAAGAAGAAGCAGCGCGCCCTTAATAACCTGTTTCGCAAGGCCTTCGATTTTTAACTAGAACCCAGTGTTTCGACTTAGTTTTTAAATTTGCGCATATTGTACATTTTCTTATAGATTCAGAGAAAACCTTTTGGGTTTGTATTTTGATAAATTGTTTGTACAAACAATTAGATATTTTTTTGCGGATTTTGGAGAGGTCTGTGAAGTAAAGAACAAGTGAGAGTTCCTTTTTTGTTGCAGAGAAATGCAATTGACTGTTAAGTGAAAAACAACAAATTTAAGTTAAGTACTTATGTATTTTGTAGTATGCTTTCTTGCGTAAGGTAAACCAGCCTAGGTTAATTATGTATGTAAATTATTTGATTGCTCTTTATTCTGTATAACATTAAAATATTAATATTAAAATTATTATATTGATCTTTATTCATTGATTCAAATTATTCTATTATTCGACTGCGTATTTAGCAGTTTCTGTCTTTCGCGTGCCGGTCTGCAACTTGGCAGTTTCGCAATATCTTCGTTGCGCGTGTTAACTTATATATTTCACCATTTAAACAAAATAGCGAGCAAAGTCGTTAGGTGTTCAGATGCCGCCTCGCTACGCAGTTCCATTGATCAGTTTCACCGCGAAACTAGCGGCCAATCACATGTTTACCATCTCGAATCTTTGAATTGCATTGCAATTGCTTTAAGCCTGGTCGGATTTTGGGCAAGAGTAATATCGATTTGGTCAACCGTGTGGTTTTCCATTTGATTAGCCAGATGTTTTGGTGCGCCAGCCTTCTGTTTGCCGTTTTGTTGTTCTCCGAGATTGAACGAAATGTTGGGAAGCAAAAACAAACATTTACAGATGTTCTTTTACGATTAAAAAAGGAAAATTTAAAGCGTATGTGTGGTGGTGTGTGCTTTAA
>NY81Testes_1_2 
GTCAGATGTGTATAAGAGACAGCAGCCATTCTGTTCACGAGCCCACATCCTGGGAGTGGTACCGCCTCAAGCGAAGCGAAAAGCACCAGCAGCAACAGCAGGCGAAGCTGGCCAGCAAGAGTCTGCCCAGCGGTAGCCTGGACAACTCGTCGCTGTCGGAGGTGAACTTTCCACTTAGCTCCAGCACAGTCACACAGAATTCCTTTCGGATACTGGGCGAGGCCATTCTGTCCTCTGGGGAGGGACGCATCACCCCCAATGGGAATGGCAACGCAACGTCCGGTGTTTTGGCAAGCAGCAGTAGTGGAAGTGGCAGTGGCGGCAGCACCACCTCATCCACCACCAAGAAGAAGCAGCGCGCCCTTAATAACCTGTTTCGCAAGGCCTTCGATTTTTAACTAGAACCCAGTGTTTCGACTTAGTTTTTAAATTTGCGCATATTGTACATTTTCTTATAGATTCAGAGAAAACCTTTTGGGTTTGTATTTTGATAAATTGTTTGTACAAACAATTAGATATTTTTTTGCGGATTTTGGAGAGGTCTGTGAAGTAAAGAACAAGTGAGAGTTCCTTTTTTGTTGCAGAGAAATGCAATTGACTGTTAAGTGAAAAACAACAAATTTAAGTTAAGTACTTATGTATTTTGTAGTATGCTTTCTTGCGTAAGGTAAACCAGCCTAGGTTAATTATGTATGTAAATTATTTGATTGCTCTTTATTCTGTATAACATTAAAATATTAATATTAAAATTATTATATTGATCTTTATTCATTGATTCAAATTATTCTATTATTCGACTGCGTATTTAGCAGTTTCTGTCTTTCGCGTGCCGGTCTGCAACTTGGCAGTTTCGCAATATCTTCGTTGCGCGTGTTAACTTATATATTTCACCATTTAAACAAAATAGCGAGCAAAGTCGTTAGGTGTTCAGATGCCGCCTCGCTACGCAGTTCCATTGATCAGTTTCACCGCGAAACTAGCGGCCAATCACTACGAGATGCAGCAGAAAATCCAAACTTGATATCAATTAACAAGAAAGCAACCAGCTGCCAGCGGCAAACCATAACATACCATGTTTACCATCTCGAATCTTTGAATTGCATTGCAATTGCTTTAAGCCTGGTCGGAT
>NY81Testes_2_0 
CATTAATTTGTTATAATATTTTAGTTCACATTTTTCTCTTTTCAATTTATGAAATTTAAATAATTTGTCTAAATACTTATGCCACCGATAATTTATAGAAAAGTAATTTTTCTTAAATCAACAATGAAGTTATCCCTATGTTTATATTACCTAATTTAACTACGATAGTCTACCTATCTACTAAAACTATTAAACAATTTTCCTGTAAGTAAACAATAAGTTACAAACAAATATAATGAATATTTTTCTTGTCTAAATACTTATGCCACCTTGTGTATATAATCTGTCTCTTATACACATCTGACG
>NY81Testes_3_0 
GTGTATTACCAAATAAATAAATATAAAAAAACACACACAACCAAAAACGTTGCCCGTAGTGGCCGACCACGTAAAACAACTGAAAAAGACGATGGTTATATTTTACGAAAGTTTAAGCAGAATGTTCTACAAACTCCCCGATCGGTTGTCAAAAAAATAAAATAAAGAGCGGAAATCAAAATTAGTGAAAGAACGGTTCGCAGACGTCTAAAGGAAGCCGGTTTTGGAACACGAAATAAGTTAAAGCGACTCGATTTTGCCAAAAAATATGTTGGTCAGCCTGCATCATTCTGGAACAATGTATTGTTAAGCGATGAAAGCTCTTTTGAGTTTCACTGCTCAAAAAA
>NY81Testes_4_0 
TTTCTTTAATTTTTGTTGTAAAGAGATGGTGCTCTCATACTCCGAAACACTGCTGCGTGTTTCTACTTTAACAACCTGACCCACTGGAGGTGGTGGAGGTGGGTGATTGGGCGGGGGCAGTACCGCTCCTCCTGCTCCTGCACCAGCTGCTGCTCCTAATCCTCCTAGTTTTAGTTCTCCTTGGTTAGAGTTTAAGCGTTGCAGTGAGGCATGGAGCGTGGCCACATCGTCCTGCGAGTGGTGACCCTTGCCAGATGCCTGCCAAATGGATGAGGCAGAGCCGTGCAGCTGAGGACCATGCAAGTCGGGTGTGGAATGGAACCGCTTGAGGTCACGACCACCGCCCACTCCACCTGGGCCGACTGTGGGTGTGGCTACGGGCTTTCCACGAAGCGTGCCACTGCCATGCTTGCTCCTCGCGGTCTTACGCTTCATCTCAGCCACAGTTCCCGCACCAGATGCAGGCCAGTGCTCAGTATCTGCCCAGTGGAGCGCGTGCGGGCAGCCACCATTTGAATAGTGGACCAAGTACTCCTCAAAGCTCACACCGTCAGTGCGCCACGTTGCCGAGGAAGATGACCGGTCCGGGAGCAAGTGGTCCCTCCTCCTCCTCGGGAGGCAGTGTGCGAATGGCTCCGATGCCACCGCGCAGGGATCCCAAAACCACGTTAAGTGTGGGCAGAGCCAGGGCCAAATCCATGGTTGCTGGTCTGGAGAACGGTGGTGAGAAGGAGGACGATTTGCCGCACACCAAATCCAACTCGGTGGAGTCGATTGCAACGCCCACACCAACCGGTATCCAAACCGGACCCGGAACACCCGTTCAGCTACGCACGGCCAGCATTAAGGCGCGACCCACATCCAGTAG
>NY81Testes_4_1 
TCAACGGCGAAGATGTTAGCTCCACCTCGCACGAACAAGTGGTCGAAATGATCCGTTCGGCCGGCGCCTTGGTCAACTTGACGGAGGTGTCGCCACAGTTCCCCAACCGGATGCAGGCCAGTGCTCAGTATCTGCCCAGTGGAGCGCGTGCGGGCTGCCACCATTTGAACAGTGGACCAAGTACTCCTCAAAGCTCGCACCGTCAGTGCGCCACGTTGCCGAGGAAGATGACCTGTCCGGTTCTCAACTATTTGCCAGCGCTTAATGCAAATATCGTCATAGGCA
>NY81Testes_4_2 
CCGGTGACTTCCTGCTGACCATCAACGGCGAAGATGTTAGCTCCGCCTCGCACGAACAAGTGGTCGAAATGATCCGTTCGGCCGGCGCTTTGGTCAACTTGACGGTGGTGTCGCCACAGTTCCCGCACCAGATGCAGGCCAGTGCTCAGTATCTGCCCAGTGGAGCGCGTGCGGGCAGCCACCATTTGAATAGTGGACCAAGTACTCCTCAAAGCTCACACCGTCAGTGCGCCACGTTGCCGAGGAAGATGACCGGTCCGGGAGCAAGTGGTCCCTCCTCCTCCTCGGGAGGCAGTGTGCGAATGGCTCCGATGCCACCGCGCAGGGATCCCAAAACCACGTTAAGTGTGGGCAGAGCCAGGGCCAAATCCATGGTTGCTGGTCTGGAGAACGGTGGTGAGAAGGAGGACGATTTGCCGCACACCAAATCCAACTCGGTGGAGTCGATTGCAACGCCCACACCAACCGGTATCCAAACCGGACCCGGAACACCCGTTCAGCTACGCACGGCCAGCATTAAGGCGCGACCCACATCCAGTAG
>NY81Testes_5_0 
TTGATGGTCAGCAGGAAGTCACCGGGACGAAGTCCTGCCATGTCCGCCACTCCACCCGGATCTACATCATCCAGGTATTGGAGAGCCGGGAAGCGCTCCGAAGGGCGCAGCTGCATCAGCTGGGAACTTGCCTTGGCGCCGCGCAATATGAAGCCAAATCCGCGCTTGGCTCGGTGCAGCACCACCGATCGAGGGGCGTTGTAGCCGCTCTTTTTGACGCGCGGTGCAGTGGCGCTGCTGTACTGTCCCACGGAGTGGTTATTGTTCCGATTCTGGATGCCATTGCCGGATGCTCCTCCTCCATTGCTCTCCAGC
>NY81Testes_6_0 
CGTCAGATGTGTATAAGAGACAGGTATAATATAGGGGATGTTAGAAAGATTGGGAGGTGGTGTATGCGTAGGCTATCCATCAACTTCGCTCTTATAACTGCTTTTGTTTGTAAAAATAAATATCTATAATTTTGATACATATATATTTCCATATGTAACTGTGTAAACGGCTCACGAAGTCCTAATCCTTCTTGATGCGTGCCTGAAGAAAGCAGTATAGGATTCCTGCCTGAGCCATAACGTCGACAGTGCTGGCTGCCAGTGGATCCTTTTGCTTCACCTGCGTTTGGCCCGGCCTAAGCAAGGTTGGTCCAAACACCATTGCCAGATTGTGCAACGACATCTTGTTGTCTGCCTCCTTTTCGTGGACTCTTATTAAATGATCTAATATCGAAGTGATGGAGGCTTTGTTGGCCTGTGGCAACTCCTCAAAAACTTTGAGAAGCTCGTTGATTCGTATGGATTCGTTGTTGTTGCTAAAGGCGCTGAATGTGTCAAAAAATCGTGGATATAGCTGATCCGTGAATAGGGCCTCGGGGAGCTCTCTTAGAAAAGTCTTCAAAATGCCAGTGACCGAATGGATGTCCACCTCGCGTAGCAACTGCTCCGCCTCATAGGCATCAGATTCAAAGGCCTTCTTAAGCTTC
>NY81Testes_6_1 
CGTCAGATGTGTATAAGAGACAGGTATAATATAGGGGATGTTAGAAAGATTGGGAGGTGGTGTATGCGTAGGCTATCCATCAACTTCGCTCTTATAACTGCTTTTGTTTGTAAAAATAAATATCTATAATTTTGATACATATATATTTCCATATGTAACTGTGTAAACGGCTCACGAAGTCCTAATCCTGTCTCTTATACACA
>NY81Testes_6_2 
TGTGTATAAGAGACAGGTATGGATTCGTTGTTGTTGCTAAAGGCGCTGAATGTGTCAAAAAATCGTGGATATAGCTGATCCGTGAATAGGGCCTCGGGGAGCTCTCTTAGAAAAGTCTTCAAAATGCCAGTGACCGAATGGATGTCCACCTCGCGTAGCAACTGCTCCGCCTCATAGGCATCAGATTCAAAGGCCTTCTTAAGCTTC
>NY81Testes_6_3 
GGAGATGTGTATAAGAGACAGGGCCTAAGCAAGGTTGGTCCAAACACCATTGCCAGATTGTGCAACGACATCTTGTTGTCTGCCTCCTTTTCGTGGACTCTACAATAAGTCATGTCAAATAAGTATATTTTTGACATCCATGTAGCTAAAAGAAACAAACCTTATTAAATGATCTAATATCGAAGTGATGGAGGCTTTGTTGGCCTGTGGCAACTCCTCAAAAACTTTGAGAAGCTCGTTGATTCGTATGGATTCGTTGTTGTTGCTAAAGGCGCTGAATGTGTCAAAAAATCGTGGATATAGCCTGTCTCTTATACACATCTCCGG
>NY81Testes_6_4 
CGTCAGATGTGTATAAGAGACAGAAGCAAGGTTGGTCCAAACACCATTGCCAGATTGTGCAACGACATCTTGTTGTCTGCCTCCTTTTCGTGGACTCTACAATAAGTCATGTCAAATAAGTATATTTTTGACATCCATGTAGCTAAAAGAAACAAACCTTATTAAATGATCTAATATCGAAGTGATGGAGGCTTTGTTGGCCTGTGGCAACTCCTCAAAAACTTTGAGAAGCTCGTTGATTCGTATGGATTCGTTGTTGTTGCTAAAGGCGCTGAATGTGTCAAAAAATCGTGGATATAGCTGATCCGTGAATAGGCTGTCTCTTATACACC
>NY81Testes_6_5 
CGTCAGATGTGTATAAGAGACAGGTATAATATAGGGGATGTTAGAAAGATTGGGAGGTGGTGTATGCGTAGGCTATCCATCAACTTCGCTCTTATAACTGCTTTTGTTTGTAAAAATAAATATCTATAATTTTGATACATATATATTTCCATATGTAACTGTGTAAACGGCTCACGAAGTCCTAATCCTTCTTGATGCGTGCCTGAAGAAAGCAGTATAGGATTCCTGCCTGAGCCATAACGTCGACAGTGCTGGCTGCCAGTGGATCCTTTTGCTTCACCTGCGTTTGGCCCGGCCTAAGCACTGTCTCTTATACACT
>NY81Testes_6_6 
CGTCAGATGTGTATAAGAGACAGGTATAATATAGGGGATGTTAGAAAGATTGGGAGGTGGTGTATGCGTAGGCTATCCATCAACTTCGCTCTTATAACTGCTTTTGTTTGTAAAAATAAATATCTATAATTTTGATACATATATATTTCCATATGTAACTGTGTAAACGGCTCACGAAGTCCTAATCCTTCTTGATGCGTGCCTGAAGAAAGCAGTATAGGATTCCTGCCTGAGCCATAACGTCGACAGTGCTGGCTGCCAGTGGATCCTTTTGCTTCACCTGCGTTTGGCCCGGCCTAAGCAAGGTTGGTCCAAACACCATTGCCAGATTGTGCAACGACATCTTGTTGTCTGCCTCCTTTTCGTGGACTCTTATTAAATGATCTAATATCGAAGTGATGGAGGCTTTGTTGGCCTGTGGCAACTCCTCAAAAACTTTGAGAAGCTCGTTGATTCGTATGGATTCGTTGTTGTTGCTAAAGGCGCTGAATGTGTCAAAAAATCGTGGATATAGCCTGTCTCTTATACACATCTCCGG
>NY81Testes_6_7 
CGTCAGATGTGTATAAGAGACAGGTATAATATAGGGGATGTTAGAAAGATTGGGAGGTGGTGTATGCGTAGGCTATCCATCAACTTCGCTCTTATAACTGCTTTTGTTTGTAAAAATAAATATCTATAATTTTGATACATATATATTTCCATATGTAACTGTGTAAACGGCTCACGAAGTCCTAATCCTTCTTGATGCGTGCCTGAAGAAAGCAGTATAGGATTCCTGCCTGAGCCATAACGTCGACAGTGCTGGCTGCCAGTGGATCCTTTTGCTTCACCTGCGTTTGGCCCGGCCTAAGCAAGGTTGGTCCAAACCCCATTGCCCGATTGGTCAAAGACATCTTGGTGTCCGGCTC
>NY81Testes_6_8 
ATATATATATATAAGCATGTATATTTAGTATATATACATATATATTTGTTTTAAAAGTATACATATACATATACAAGTATCTGCGCATATGTACATATATATACAAATAGTAGAATATATATATATTTATATGTATATGTATACCTATGTTAATTAGGGAAAATATTTTCAATTTTCTGTTTTCCTTTTTTTTTGCAATTGTTGCAGTAAGCAGAAGTCGCATCCAAATGTAAAGAAGACAGCCTACAGATCTAGGCAAGTATGTGTAATACATGGGATTAGTTTTTAGTGAACGGAGACGCAGTGGATGTACAAGTGTTTAACACTCGGTAGTTCCAGGTGTGCGATGTGCGTGGGTGACCCGACATTGAGCTGATATGTTGTCATCCCTGGGCCCTTGAATTGAACTTGGTGTTTCCCTTTTTCTCGTCCTATCATCATATTCGGTTTATAATTGCAGTTTCGGATTCTGGTATATACAGTAGGCAGCAACAGCGTGTTATGGGGTTTAAAGAATTTAAAGGCCTTTTCCGTAGCTTCAAGGGAGTTTGGCGGTTTCTTGTATAATATAGGGGATGTTAGAAAGATTGGGAGGTGGTGTATGCGTAGGCTATCCATCAACTTCGCTCTTATAACTGCTTTTGTTTGTAAAAATAAATATCTATAATTTTGATACATATATATTTCCATATGTAACTGTGTAAACGGCTCACGAAGTCCTAATCCTTCTTGATGCGTGCCTGAAGAAAGCAGTATAGGATTCCTGCCTGAGCCATAACGTCGACAGTGCTGGCTGCCAGTGGATCCTTTTGCTTCACCTGCGTTTGGCCCGGCCTAAGCAAGGTTGGTCCAAACACCATTGCCAGATTGTGCAACGACATCTTGTTGTCTGCCTCCTTTTCGTGGACTCTTATTAAATGATCTAATATCGAAGTGATGGAGGCTTTGTTGGCCTGTGGCAACTCCTCAAAAACTTTGAGAAGCTCGTTGATTCGTATGGATTCGTTGTTGTTGCTAAAGGCGCTGAATGTGTCAAAAAATCGTGGATATAGCTGATCCGTGAATAGGGCCTCGGGGAGCTCTCTTAGAAAAGTCTTCAAAATGCCAGTGACCGAATGGATGTCCACCTCGCGTAGCAACTGCTCCGCCTCATAGGCATCAGATTCAAAGGCCTTCTTAAGCTTC
>NY85Testes_1_0 
ACTCCAATGGCGGTGGTGGAAATGGCCATGGCAATTCCAGAAGCCAACAGAAGGATGCGACGGCCCAGTTTATCCACAACCAGGGTGGAGACAAAGGTGGCCACCACCTGCATGATGCCGATGATGATCGTTGCCCACTGGGGTCCGATGCCAGTATTGGCTTCCTTGAAGATCCTCGAAGAGTAGAAAATAACAGCGTTGATTCCGCAAACCTGCTGGAAGAACATAAGACCCATGCTGATGGCCAAAGCCTTCCGAGTGACGGGACGGTTCAGGGCAGCCCACACGTTCACCTTGCTGGCCTTGGTTTCCCGATCGATTTCACGCAGCTCCGCCAGCTCTGGCTCGTAGTCGTATTCCTTTCCA
>NY85Testes_2_0 
GGCATGAAGAAGAAGATGACGCCAAAGACGAGGGGCAAAATGCCACAAATGACGCTCAACCAGAATATGTTCACACCAGCTCCGACGGCATAGACGAACAGGATACCAATGGTTATCATCAGCTGGAAGAAGCTGCCCAGCGTTCCGCGAATTTCCTTCTGGGCAATCTCACCCGTGTACATGGGAGCGGTCACACAGAAGGCTCCACCGGCGATACCGAGGATGAAACGGGAGGCATACAGCATACCCAGATTGGACGCCCAGATGAGCATGGCCCAACCGAGGATGAAGGGCAGCACCAGCAACAGCATGGTCCACTTTCGGCCAA
>NY85Testes_3_0 
CCATTTCCACCACCGCCATTGGAGTGTACTTTTACCTCCAGGACCAGGACATCAATCAAGTGGCAAGTCTGGGCTGGCTCCCAGTGGGCAGCTTGTGTCTGTTCATCATCATGTTCTCGATTGGCTATGGACCGGTGCCATGGCTGATGATGGGAGAGCTCTTTGCCACCGACATTAAGGGATTCGCTGGATCGCTGGCCGGAACATCCAACTGGCTATTGGCCTTTGTGGTTACCAAGACGTTTGTGAACTTGAACGAAGGCATGGGCATTGGCGGAACCTTCTGGCTCTTCGCTGGTCTGACTGTTCTGGGAGTGATATTCGTTTTCTTCGCCGTGCCGGAAACGAAGGGCAAGAGTCTTAATGAGATTCAGCAGGAGCTGGCTGGCAACCGGTCGACTCCTGAAGCTATTCCCGCGGAAAAGTAAAGGAACACCTATATCCACCTGTGTAGCCAGAAACGCAAATCGCAATTTGCAAACCGGAAGGCGAAAGACGGACCGGAAATCACTGTTAACTTGCTGTTAATATACGTTCGATTTAAGTTCGCGTTTAGTGCAAGTCTTTTGGCGTTTTTGATGGAAGAATTTGTTTATAGAATTTAATATCCGCATAGATTTTCGGTTAAGTATAGCAGATTCAGATAAAGATGAAGAAAATTGCAGGAAACTATAACTAAGAGCGAAGACTGAAGGTCAACTGCAGAAAAGCCGCGATATTTTTTATTTTGCAGCCATAGAAAAGACAACAGCAATTTAAGAAAAAACATATATACATACCTATATATATCCATATAATGTATGTATGCTTATTTAGTGTTATTCATTCAACCAACGAAATGTGTTTTACAAAATTTTAAGGCATACTTGCATTTGTTCGGATTTTTACGGTGTTTGCAAGCATTTGTTCGATAATTCTTAATCTAATTGTACTATATTGTATGTCTATGTATATGAACTTTATGTATGTGTAGCTGTTTGGGTCTAAATTTCCAAAAGCATTCAGTCGATTCACTTAGCATAGCTCGTTTAAGTTATAAGCCACGCCATTTGCCAATATATTTATTTATGCACAGTTAGCGAGAGGAAGATGTTTATATTTTATTTAGTAAAACCAAAATATACGCATTTTAAAATAATTTTCCAACCGATATTTGAATTTAATTTTATAATCGCTGAAAGCTATAAAGAAATCCCGTCTATCATTGTTAAACTTGCATATAGTATTTATGGAAAAATGTAAACTACCGAGTAAAATAAAAATATATCAATATATTTAATATCTGTCTCTTA
>NY85Testes_3_1 
ACTCCAATGGCGGTGGTGGAAATGGCCATGGCAATTCCAGAAGCCAACAGAAGGATGCGACGGCCCAGTTTATCCACAACCAGGACATCAATCAAGTGGCAAGTCTGGGCTGGCTCCCAGTGGGCAGCTTGTGTCTGTTCATCATCATGTTCTCGATTGGCTATGGACCGGTGCCATGGCTGATGATGGGAGAGCTCTTTGCCACCGACATTAAGGGATTCGCTGGATCGCTGGCCGGAACATCCAACTGGCTATTGGCCTTTGTGGTTACCAAGACGTTTGTGAACTTGAACGAAGGCATGGGCATTGGCGGAACCTTCTGGCTCTTCGCTGGTCTGACTGTTCTGGGAGTGATATTCGTTTTCTTCGCCGTGCCGGAAACGAAGGGCAAGAGTCTTAATGAGATTCAGCAGGAGCTGGCTGGCAACCGGTCGACTCCTGAAGCTATTCCCGCGGAAAAGTAAAGGAACACCTATATCCACCTGTGTAGCCAGAAACGCAAATCGCAATTTGCAAACCGGAAGGCGAAAGACGGACCGGAAATCACTGTTAACTTGCTGTTAATATACGTTCGATTTAAGTTCGCGTTTAGTGCAAGTCTTTTGGCGTTTTTGATGGAAGAATTTGTTTATAGAATTTAATATCCGCATAGATTTTCGGTTAAGTATAGCAGATTCAGATAAAGATGAAGAAAATTGCAGGAAACTATAACTAAGAGCGAAGACTGAAGGTCAACTGCAGAAAAGCCGCGATATTTTTTATTTTGCAGCCATAGAAAAGACAACAGCAATTTAAGAAAAAACATATATACATACCTATATATATCCATATAATGTATGTATGCTTATTTAGTGTTATTCATTCAACCAACGAAATGTGTTTTACAAAATTTTAAGGCATACTTGCATTTGTTCGGATTTTTACGGTGTTTGCAAGCATTTGTTCGATAATTCTTAATCTAATTGTACTATATTGTATGTCTATGTATATGAACTTTATGTATGTGTAGCTGTTTGGGTCTAAATTTCCAAAAGCATTCAGTCGATTCACTTAGCATAGCTCGTTTAAGTTATAAGCCACGCCATTTGCCAATATATTTATTTATGCACAGTTAGCGAGAGGAAGATGTTTATATTTTATTTAGTAAAACCAAAATATACGCATTTTAAAATAATTTTCCAACCGATATTTGAATTTAATTTTATAATCGCTGAAAGCTATAAAGAAATCCCGTCTATCATTGTTAAACTTGCATATAGTATTTATGGAAAAATGTAAACTACCGAGTAAAATAAAAATATATCAATATATTTAATATCTGTCTCTTA
>NY85Testes_4_0 
TTGGCGTCATCTTCTTCTTCATGCCAGAATCGCCCACCTACTTGGTAAGTTTTTTAGATTTTAGATTTCCAGTTCCATGAAACAAACGCTAAAGAGACACACTGCAGTCATTGTTCATGTTTTTAAAGTATTATTTAGTTCGATTCAAACTAAGAGCTTAAGAGAAGCCCAAATTGTTCAAAGTTAAATAAACTCGATTCAAATACTTTGTTCTTTTCACCTGCAAACAAACCTTAATTCGTATATAAATTAGGAATATTTTTTTAAAGAAAGCACCCTCAAACCTGTCTCTTATACACATCTGACGCTGCCGACGATCTACT
>NY85Testes_5_0 
TTTCATTATATTACCATCCAATTCTCTCAATACCTCAAAGAGTTTTTGTTTAAACAATGTAAATGCATCAATCGCTTGCTTGGTTAGTTGAGTTCTTCAATATATTTCATTCAGTATGTAGGCGAATGCTGGTTCGATTTTTTGTGATCTGTATGTATTATGCAATAAAATCAGCCTTAGTTATAATAATTGTTACTTGTTAAAAAGCATTTATAAGTTTGGGTTGCCTATGACGATATTTGCATTAAGCGCTGGCAAATAGTTGAGAACCGGACAGGTCATCTTCCTCGGCAACGTGGCGCACTGACGGTGCGAGCTTTGAGGAGTACTTGGTCCACTGTTCAAATGGTGGC
>NY85Testes_5_1 
TTTCATTATATTACCATCCAATTCTCTCAATACCTCAAAGAGTTTTTGTTTAAACAATGTAAATGCATCAATCGCTTGCTTGGTTAGTTGAGTTCTTCAATATATTTCATTCAGTATGTAGGCGAATGCTGGTTCGATTTTTTGTGATCTGTATGTATTATGCAATAAAATCAGCCTTAGTTATAATAATTGTTACTTGTTAAAAAGCATTTATAAGTTTGGGTTGCCTATGACGATATTTGCATTAAGCGCTGGCAAATAGTTGAGAACCGGACAGGTCATCTTCCTCGGCAACGTGGCGCACTGACGGTGCGAGCGCGTGCGGGCTGCCACCATTTGAACAGTGGACCAAG
>NY85Testes_6_0 
GAGACAGCTTCCTCGGCAACGTGGCGCACTGACGGTGCGAGCTTTGAGGAGTATTTGGTCCACTGTTCAAATGGTGGCAGCCCGCACGCGCTCCACTGGGCACATCTTCCCAGCTGATGGACGATGTAGATCCGGGTAGAGTGGCGGACATGGCAGGACTTCGTCCAGGTGACTTCCTGCTGACCATCAACGGCGAAGATGTTAGCTCCACCTCGCACGAAC
>NY85Testes_7_0 
TTCTTGATGCGTTCCTGAAGAAAGCAGTATAGGATTCCTGCCTGAGCCATAACGTCGACAGTGCTGGCTGCCAGTGGATCCTTTTGCTTCACCTGCGTTTGGCCCGGCCTAAGCAAGGTTGGTCCAAACACCATTGCCAGATTGTGCAACGACATCTTGTTGTCTGCCTCCTTTTCGTGGACTCTTATTAAATGATCTAATATCGAAGTGATGGAGGCTTTGTTGGCCTGTGGCAACTCCTCAAAAACTTTGAGAAGCTCGTTGATTCGTATG
>NY85Testes_7_1 
CAGATGTGTATAAGAGACAGGTGCTGGCTGCCAGTGGATCCTTTTGCTTCACCTGCGTTTGGCCCGGCCTAAGCAAGGTTGGTCCAAACACCATTGCCAGATTGTGCAACGACATCTTGTTGTCTGCCTCCTTTTCGTGGACTCTTATTAAATGATCTAATATCGAAGTGATGGAGGCTTTGTTGGCCTGTGGCAACTCCTCAAAAACTTTGAGAAGCTCGTTGATTCGTATG
>NY85Testes_7_2 
TTCTTGATGCGTTCCTGAAGAAAGCAGTATAGGATTCCTGCCTGAGCCATAACGTCGACAGTGCTGGCTGCCAGTGGATCCTTTTGCTTCACCTGCGTTTGGCCCGGCCTAAGCAAGGTTGGTCCAAACACCATTGCCAGATTGTGCAACGACATCTTGTTGTCTGCCTCCTTTTCGTGGACTCTTATTAAATGATCTAATATCGAAGTGATGGAGGCTTTGTTGGCCTGTAGCAACAACAACGAATCCATACGAATCAACGAGCTTCTCAAA
>NY85Testes_7_3 
TTCTTGATGCGTTCCTGAAGAAAGCAGTATAGGATTCCTGCCTGAGCCATAACGTCGACAGTGCTGGCTGCCAGTGGATCCTTTTGCTTCACCTGCGTTTGGCCCGGCCTAAGCAAGGTTGGTCCAAACACCATTGCCAGATTGTGCAACGACATCTTGTTGTCTGCCTCCTTTTCGTGGACTCTACAATAAGTCATGTCAAATAAGTATATTTTTGACATCCATGTAGCTAAAAGAAACAAACCTTATTAAATGATCTAATATCGAAGTGATGGAGGCTTTGTTGGCCTGTGGCAACTCCTCAAAAACTTTGAGAAGCTCGTTGATTCGTATG
>NY85Testes_8_0 
ATCGTGGATATAGCTGATCCGTGAATAGGGCCTCGGGGAGCTCTCTTAGAAAAGTCTTCAAAATGCCAGTGACCGAATGGATGTCCACCTCGCGTAGCAACTGCTCCGCCTCATAGGCATCAGATTCAAAGGCCTTCTTAAGCTTCGCCAAATCAGAAGCGGAACCGCTGACGCGGTAGCAGCCAACCTCCAGCATCCCACGGCGCTCTACTTCCCGAATGCAGGCGCCTATGATGAACGGAATGTCGCGTTTCTCACGTTTTAATACTTGACTCATTTTGGCACCAAAGAGGGCTCCTGGCTTAGTGTTGCCGCGGCAGAGCTCGCCTGGAATAAAACGGAAGCTACAGCCGAGCTCTAAGGTATCACTAAGTTTAATTGACTTCGGCTGCGTCGTTTCTGTCAGCCAACTAAGACTCAACTTAAGTATGTGCTTGGCTCTAAGAAGTGGCCGCTCCTTGGCCTCATACAGAAGAATGCGCACATTCTGGCTGCCCTCTAATTCTAGCATAAAGCTCTCGTTCCAAAGCGGCGTTTGACTGCGACATATCATCTTGGTGGTGGCCTTGCGGAAATAGTGGCCATATGAGTCCACCTCGACGCAGATGTACAGGTCGTCCGCCTGCTCCAGTCCCTCCAATCCCTGGACACCCATGTACAGGTCTCCAACCAGCAAACTTTCATCGTTGGTGTTACGCATAAGATATGAACCCATTTCAGTTTTCATGCCCTTCTGCATGGCCACAATGAAGGCGGTTACCTCCAATGAATTAATAGTATTTGCCCCAGGCAGGTTGCACTTTTGCTTAAGGGATGAGATTGAGTCGATCCACTGTGTCCTCTCGAAATCCGAGCTAAGAAAGAAGGTTATGGTTTTATTATTTGCCTTGTTTCCCAGGCGGAACACCAAATTGGGCGTTGCCAGCACCAGCTGTGATTCCAGATCCGCCAGCTTGCGGCGATATTTTTCGCCGGACCGGAAGCCCCCATTTCCACTGTTAGCCACCTCAATGGCCAGTTGATCTCGAACGGAACGTAAATTGCGTTTAACTTGCGAAATGTTCGCTGGACTAGATTCCTTAAGCTCGATCGCCGAATCTGCTTCCTCATAAATGGATACGTCCTTTAGCGGAATGAACCACTTCAGCTCATAGTCGATACGATCGCGGCCTAATGCCTTGTACTTGGCACATGCGATGACATCATTAAAAAGAAAGAGATGCCGCAGCTTGCGATGCCCATCGACAAGTTCCACAATAAAAGAATTACGCACCATTCGTCTCAAATTTCGATTTGATTCAATTGGCAGCCGCTGATTGACCACATTGAACTGATTGAGGAACATCTGAATAATCTTTTGTGCCTGCCTTAATGGCTGGTGATCCGGATGTGCATTTGGGGTTTCGCGCAGCAAATCGTTGAAGACCAACGCATTTATTTGCACTCTCGCCACTGGTTTGTGCAATAGATCCTCGAGAGTAAGTGATTGCTCCGTTTGCAAATTGAGCACAATGGTGGAGACGATCTTTTTGAACTGGGGATTATTTGCACTGCACTTCTTCACCGTTTCTATAGCATTTTTGTAGTTGTGCAAAGGCACTGTATAAGTCAAACATATCCGCCAGACGACGAAACGGTTCACCGATCAGCACATCACCGCCCTCATGAGACACAATGGTCTTTAAGTCAGATAAGAAGGCGGTATGCAGATCGTACAGCTCATCGATTTTAAAGAAAATTGTGTTCTCCTCCTCCTCCCTGATCACAGGCTGTGAAGTTGTTAGGGTTGCGTGGATGGCCTTCTTGTACTGCATCATTTTGTTAAGACATTCCACGTCTGTCTCTTATACACATCTCCG
>NY85Testes_8_1 
TGCTCCGCCTCATAGGCATCTGAAGAATATAAAATAAAACGACAAATTAGTAATAAGACATGGTTACCGATCAGAGCCGTCTATTTACCAGATTCAAAGGCCTTCTTAAGCTTCGCCAAATCAGAAGCGGAACCGCTGACGCGGTAGCAGCCAACCTCCAGCATCCCACGGCGCTCTACTTCCCGAATGCAGGCGCCTATGATGAACGGAATGTCGCGTTTCTCACGTTTTAATACTTGACTCATTTTGGCACCAAAGAGGGCTCCTGGCTTAGTGTTGCCGCGGCAGAGCTCGCCTGGAATAAAACGGAAGCTACAGCCGAGCTCTAAGGTATCACTAAGTTTAATTGACTTCGGCTGCGTCGTTTCTGTCAGCCAACTAAGACTCAACTTAAGTATGTGCTTGGCTCTAAGAAGTGGCCGCTCCTTGGCCTCATACAGAAGAATGCGCACATTCTGGCTGCCCTCTAATTCTAGCATAAAGCTCTCGTTCCAAAGCGGCGTTTGACTGCGACATATCATCTTGGTGGTGGCCTTGCGGAAATAGTGGCCATATGAGTCCACCTCGACGCAGATGTACAGGTCGTCCGCCTGCTCCAGTCCCTCCAATCCCTGGACACCCATGTACAGGTCTCCAACCAGCAAACTTTCATCGTTGGTGTTACGCATAAGATATGAACCCATTTCAGTTTTCATGCCCTTCTGCATGGCCACAATGAAGGCGGTTACCTCCAATGAATTAATAGTATTTGCCCCAGGCAGGTTGCACTTTTGCTTAAGGGATGAGATTGAGTCGATCCACTGTGTCCTCTCGAAATCCGAGCTAAGAAAGAAGGTTATGGTTTTATTATTTGCCTTGTTTCCCAGGCGGAACACCAAATTGGGCGTTGCCAGCACCAGCTGTGATTCCAGATCCGCCAGCTTGCGGCGATATTTTTCGCCGGACCGGAAGCCCCCATTTCCACTGTTAGCCACCTCAATGGCCAGTTGATCTCGAACGGAACGTAAATTGCGTTTAACTTGCGAAATGTTCGCTGGACTAGATTCCTTAAGCTCGATCGCCGAATCTGCTTCCTCATAAATGGATACGTCCTTTAGCGGAATGAACCACTTCAGCTCATAGTCGATACGATCGCGGCCTAATGCCTTGTACTTGGCACATGCGATGACATCATTAAAAAGAAAGAGATGCCGCAGCTTGCGATGCCCATCGACAAGTTCCACAATAAAAGAATTACGCACCATTCGTCTCAAATTTCGATTTGATTCAATTGGCAGCCGCTGATTGACCACATTGAACTGATTGAGGAACATCTGAATAATCTTTTGTGCCTGCCTTAATGGCTGGTGATCCGGATGTGCATTTGGGGTTTCGCGCAGCAAATCGTTGAAGACCAACGCATTTATTTGCACTCTCGCCACTGGTTTGTGCAATAGATCCTCGAGAGTAAGTGATTGCTCCGTTTGCAAATTGAGCACAATGGTGGAGACGATCTTTTTGAACTGGGGATTATTTGCACTGCACTTCTTCACCGTTTCTATAGCATTTTTGTAGTTGTGCAAAAAGGCACTGTATAAGTCAAACATATCCGCCAGACGACGAAACGGTTCACCGATCAGCACATCACCGCCCTCATGAGACACAATGGTCTTTAAGTCAGATAAGAAGGCGGTATGCAGATCGTACAGCTCATCGATTTTAAAGAAAATTGTGTTCTCCTCCTCCTCCCTGATCACAGGCTGTGAAGTTGTTAGGGTTGCGTGGATGGCCTTCTTGTACTGCATCATTTTGTTAAGACATTCCACGTAGATCGTTTCACTCTGAATAATTGAGCTGAGTATGGATCGTATTTTAGCACCGCGTGCATTTCCACA
>NY85Testes_8_2 
ATCGTGGATATAGCTGATCCGTGAATAGGGCCTCGGGGAGCTCTCTTAGAAAAGTCTTCAAAATGCCAGTGACCGAATGGATGTCCACCTCGCGTAGCAACTGCTCCGCCTCATAGGCATCAGATTCAAAGGCCTTCTTAAGCTTCGCCAAATCAGAAGCGGAACCGCTGACGCGGTAGCAGCCAACCTCCAGCATCCCACGGCGCTCTACTTCCCGAATGCAGGCGCCTATGATGAACGGAATGTCGCGTTTCTCACGTTTTAATACTTGACTCATTTTGGCACCAAAGAGGGCTCCTGGCTTAGTGTTGCCGCGGCAGAGCTCGCCTGGAATAAAACGGAAGCTACAGCCGAGCTCTAAGGTATCACTAAGTTTAATTGACTTCGGCTGCGTCGTTTCTGTCAGCCAACTAAGACTCAACTTAAGTATGTGCTTGGCTCTAAGAAGTGGCCGCTCCTTGGCCTCATACAGAAGAATGCGCACATTCTGGCTGCCCTCTAATTCTAGCATAAAGCTCTCGTTCCAAAGCGGCGTTTGACTGCGACATATCATCTTGGTGGTGGCCTTGCGGAAATAGTGGCCATATGAGTCCACCTCGACGCAGATGTACAGGTCGTCCGCCTGCTCCAGTCCCTCCAATCCCTGGACACCCATGTACAGGTCTCCAACCAGCAAACTTTCATCGTTGGTGTTACGCATAAGATATGAACCCATTTCAGTTTTCATGCCCTTCTGCATGGCCACAATGAAGGCGGTTACCTCCAATGAATTAATAGTATTTGCCCCAGGCAGGTTGCACTTTTGCTTAAGGGATGAGATTGAGTCGATCCACTGTGTCCTCTCGAAATCCGAGCTAAGAAAGAAGGTTATGGTTTTATTATTTGCCTTGTTTCCCAGGCGGAACACCAAATTGGGCGTTGCCAGCACCAGCTGTGATTCCAGATCCGCCAGCTTGCGGCGATATTTTTCGCCGGACCGGAAGCCCCCATTTCCACTGTTAGCCACCTCAATGGCCAGTTGATCTCGAACGGAACGTAAATTGCGTTTAACTTGCGAAATGTTCGCTGGACTAGATTCCTTAAGCTCGATCGCCGAATCTGCTTCCTCATAAATGGATACGTCCTTTAGCGGAATGAACCACTTCAGCTCATAGTCGATACGATCGCGGCCTAATGCCTTGTACTTGGCACATGCGATGACATCATTAAAAAGAAAGAGATGCCGCAGCTTGCGATGCCCATCGACAAGTTCCACAATAAAAGAATTACGCACCATTCGTCTCAAATTTCGATTTGATTCAATTGGCAGCCGCTGATTGACCACATTGAACTGATTGAGGAACATCTGAATAATCTTTTGTGCCTGCCTTAATGGCTGGTGATCCGGATGTGCATTTGGGGTTTCGCGCAGCAAATCGTTGAAGACCAACGCATTTATTTGCACTCTCGCCACTGGTTTGTGCAATAGATCCTCGAGAGTAAGTGATTGCTCCGTTTGCAAATTGAGCACAATGGTGGAGACGATCTTTTTGAACTGGGGATTATTTGCACTGCACTTCTTCACCGTTTCTATAGCATTTTTGTAGTTGTGCAAAAAGGCACTGTATAAGTCAAACATATCCGCCAGACGACGAAACGGTTCACCGATCAGCACATCACCGCCCTCATGAGACACAATGGTCTTTAAGTCAGATAAGAAGGCGGTATGCAGATCGTACAGCTCATCGATTTTAAAGAAAATTGTGTTCTCCTCCTCCTCCCTGATCACAGGCTGTGAAGTTGTTAGGGTTGCGTGGATGGCCTTCTTGTACTGTATTTGGTAGAAACAGGAATTATTCATATTAGCAATATTACCACCTTATATAAATCAGGGTATAACAAAGGAGTTACAACGT
>NY85Testes_8_3 
ATCGTGGATATAGCTGATCCGTGAATAGGGCCTCGGGGAGCTCTCTTAGAAAAGTCTTCAAAATGCCAGTGACCGAATGGATGTCCACCTCGCGTAGCAACTGCTCCGCCTCATAGGCATCAGATTCAAAGGCCTTCTTAAGCTTCGCCAAATCAGAAGCGGAACCGCTGACGCGGTAGCAGCCAACCTCCAGCATCCCACGGCGCTCTACTTCCCGAATGCAGGCGCCTATGATGAACGGAATGTCGCGTTTCTCACGTTTTAATACTTGACTCATTTTGGCACCAAAGAGGGCTCCTGGCTTAGTGTTGCCGCGGCAGAGCTCGCCTGGAATAAAACGGAAGCTACAGCCGAGCTCTAAGGTATCACTAAGTTTAATTGACTTCGGCTGCGTCGTTTCTGTCAGCCAACTAAGACTCAACTTAAGTATGTGCTTGGCTCTAAGAAGTGGCCGCTCCTTGGCCTCATACAGAAGAATGCGCACATTCTGGCTGCCCTCTAATTCTAGCATAAAGCTCTCGTTCCAAAGCGGCGTTTGACTGCGACATATCATCTTGGTGGTGGCCTTGCGGAAATAGTGGCCATATGAGTCCACCTCGACGCAGATGTACAGGTCGTCCGCCTGCTCCAGTCCCTCCAATCCCTGGACACCCATGTACAGGTCTCCAACCAGCAAACTTTCATCGTTGGTGTTACGCATAAGATATGAACCCATTTCAGTTTTCATGCCCTTCTGCATGGCCACAATGAAGGCGGTTACCTCCAATGAATTAATAGTATTTGCCCCAGGCAGGTTGCACTTTTGCTTAAGGGATGAGATTGAGTCGATCCACTGTGTCCTCTCGAAATCCGAGCTAAGAAAGAAGGTTATGGTTTTATTATTTGCCTTGTTTCCCAGGCGGAACACCAAATTGGGCGTTGCCAGCACCAGCTGTGATTCCAGATCCGCCAGCTTGCGGCGATATTTTTCGCCGGACCGGAAGCCCCCATTTCCACTGTTAGCCACCTCAATGGCCAGTTGATCTCGAACGGAACGTAAATTGCGTTTAACTTGCGAAATGTTCGCTGGACTAGATTCCTTAAGCTCGATCGCCGAATCTGCTTCCTCATAAATGGATACGTCCTTTAGCGGAATGAACCACTTCAGCTCATAGTCGATACGATCGCGGCCTAATGCCTTGTACTTGGCACATGCGATGACATCATTAAAAAGAAAGAGATGCCGCAGCTTGCGATGCCCATCGACAAGTTCCACAATAAAAGAATTACGCACCATTCGTCTCAAATTTCGATTTGATTCAATTGGCAGCCGCTGATTGACCACATTGAACTGATTGAGGAACATCTGAATAATCTTTTGTGCCTGCCTTAATGGCTGGTGATCCGGATGTGCATTTGGGGTTTCGCGCAGCAAATCGTTGAAGACCAACGCATTTATTTGCACTCTCGCCACTGGTTTGTGCAATAGATCCTCGAGAGTAAGTGATTGCTCCGTTTGCAAATTGAGCACAATGGTGGAGACGATCTTTTTGAACTGGGGATTATTTGCACTGCACTTCTTCACCGTTTCTATAGCATTTTTGTAGTTGTGCAAAAAGGCACTGTATAAGTCAAACATATCCGCCAGACGACGAAACGGTTCACCGATCAGCACATCACCGCCCTCATGAGACACAATGGTCTTTAAGTCAGATAAGAAGGCGGTATGCAGATCGTACAGCTCATCGATTTTAAAGAAAATTGTGTTCTCCTCCTCCTCCCTGATCACAGGCTGTGAAGTTGTTAGGGTTGCGTGGATGGCCTTCTTGTACTGCATCATTTTGTTAAGACATTCCACGTAGATCGTTTCACTCTGAATAATTGAGCTGAGTATGGATCGTATTTTAGCACCGCGTGCATTTCCACA
>NY85Testes_9_0 
AGTTTCGGATTCTGGTATATACAGTAGGCAGCAACAGCGTGTTATGGGGTTTAAAGAATTTAAAGGCCTTTTCCGTAGCTTCAAGGGAGTTTGGCGGTTTCTTGTATAATATAGGGGATGTTAGAAAGATTGGGAGGTGGTGTATGCGTAGGCTATCCATCAACTTCGCTCTTATAACTGCTTTTGTTTGTAAAAATAAATATCTATAATTTTGATACATATATATTTCCATATGTAACTGTGTAAACGGCTCACGAAGTCCTAATCC
>NY85Testes_9_1 
TAGATCGTCGGCAGCGTCAGATGTGTATAAGAGACAGGTATAATATAGGGGATGTTAGAAAGATTGGGAGGTGGTGTATGCGTAGGCTATCCATCAACTTCGCTCTTATAACTGCTTTTGTTTGTAAAAATAAATATCTATAATTTTGATACATATATATTTCCATATGTAACTGTGTAAACGGCTCACGAAGTCCTAATCC
>NY85Testes_9_2 
AGTTTCGGATTCTGGTATATACAGTAGGCAGCAACAGCGTGTTATGGGGTTTAAAGAATTTAAAGGCCTTTTCCGTAGCTTCAAGGGAGTTTGGCGGTTTCTTGTATAATATAGGGGATGTTAGAAAGATTGGGAGGTGGTGTATGCGTAGGCTATCCATCAACTTCGCTCTTATAACTGCTTTTGTTTGTCAATTTTCTGTTTTCCTTTTTTCTTGCA
>CY20ATestes_10_0 
ACCCAAAGAGCAAGGCACCAAGAAATCGAGACGCCTGTCCTCGCCTGCTTTCTTTAAGTCGCCTTTTAGCAAAAGCAAAAACAAGGGCTACAGCTTTAATGGCGTCAAAAACAGCCATTCTGTTCACGAGCCCACATCCTGGGAGTGGTACCGCCTCAAGCGAAGCGAAAAGCACCAGCAACAACAGCAGGCAAAGCTGGCCAGCAAGAGTCTGCCCAGCCCTAGCCTGGACAGCTCTTCGCTGTCGGAGGTGAACTTTCCACTTTCCAGCACCGTCACACAGAATTCCTTTCGGATACTGGGCGAGGCCATTCTGTCCTCTGGGGAGGGACGCATCACTCCCAATGGGAATGGCAACGCAACGTCCGGTGTGCTGGCAAGCAGCAGTAGTGGAAGTGGCAGTGGAGGCAGCACCACCTCATCCACCACCAAGAAGAAGCAGCGCGCCCTTAACAACCTCTTTCGCAAGGCCTTTGATTTTTAACTAGAACCCAGTGTTTCGACTTAGTTTTTAAATTTGCGCATATTGTACATTTTCTTATAGATTCGGAGAAAACCTTTTGGGTTTGTATTTTGATAAATGGTTTGTACAAACAATTAGATATTTTTTGCGGATTTTGGAGAGGTCTGTGAAGTAAAGAACAAGTGAGAGTTCCTTTTTTGTTGCAGAGAAATGCAATTGACTGTTAAGTGAAAAACAACAAATTTAGGTTAAGTACTTATATATTTTGTAGTATGCTTGCTTGCGTAAGGTAAACCAGCCTAGTTTAAATATGTATGTAAATTATTTGATTGCCCTTTATTCTTTATAACATTAAAATATTAATATTAAAAATATTAAAATTATTAGATTGCTCTTTATTCTTTATTGATTCAAATTATTCTAAGTTCACAATTGTTGCAGCGATGTTAACCGATGGAGTTATTCTCTTAAACTGAACCTAAATGTTTCGCTCTTCTTCGGCGAAGTTTTGGACTCTCGACCGTGCGGTCAATTAGGTGTCGTGTTAGCGACACGGCCACTTGTTGTCGGCGTGATCCGCCAAAGGATCGAGCACTGCACCACGGACTGTGTATTGAGCAGTTTCTGTCTTTCGCGTGCGAACCTTTCCGTCTGGTCTGCAACTTGGCAGTTTTGCAATATCTTCGTTGCGCGTGCTAACTTATATATTTCACCATATAAACAAAATAGCGAGCATGCCACCTCGCTACGCAGTTCCATTGATCAGTTTCCCCGCGAAACTAGCGGCCTATCACTACGCGATATGCAGCAGAAAATCCAAACTTGATATCAATTAACAAGAAAGCAACTAGCTGCCAGCGGCAAACCATAACATACCATGTTTACCATCTCGAATCTTTGAATTGCATTGCAATTGCTTTAAGCCTGGTCGGATTTTGGGCAAGAGTAATATCGATTTGGTCAACCGTGTGGTTTTCCATTTGATTAGCCAGATGTTTTGGTGCGCCAGCCTTCTGTTTGCCGTTTTGTTGTTCTCCGAGATTGAACGAAATGTTGGGAAGCAAAAACAAACATTTACAGATGTTCTTTTACGATTAAAAAAGGAAAATTTA
>CY20ATestes_10_1 
ACCCAAAGAGCAAGGCACCAAGAAATCGAGACGCCTGTCCTCGCCTGCTTTCTTTAAGTCGCCTTTTAGCAAAAGCAAAAACAAGGGCTACAGCTTTAATGGCGTCAAAAACAGCCATTCTGTTCACGAGCCCACATCCTGGGAGTGGTACCGCCTCAAGCGAAGCGAAAAGCACCAGCAACAACAGCAGGCAAAGCTGGCCAGCAAGAGTCTGCCCAGCCCTAGCCTGGACAGCTCTTCGCTGTCGGAGGTGAACTTTCCACTTTCCAGCACCGTCACACAGAATTCCTTTCGGATACTGGGCGAGGCCATTCTGTCCTCTGGGGAGGGACGCATCACTCCCAATGGGAATGGCAACGCAACGTCCGGTGTGCTGGCAAGCAGCAGTAGTGGAAGTGGCAGTGGAGGCAGCACCACCTCATCCACCACCAAGAAGAAGCAGCGCGCCCTTAACAACCTCTTTCGCAAGGCCTTTGATTTTTAACTAGAACCCAGTGTTTCGACTTAGTTTTTAAATTTGCGCATATTGTACATTTTCTTATAGATTCGGAGAAAACCTTTTGGGTTTGTATTTTGATAAATGGTTTGTACAAACAATTAGATATTTTTTGCGGATTTTGGAGAGGTCTGTGAAGTAAAGAACAAGTGAGAGTTCCTTTTTTGTTGCAGAGAAATGCAATTGACTGTTAAGTGAAAAACAACAAATTTAGGTTAAGTACTTATATATTTTGTAGTATGCTTGCTTGCGTAAGGTAAACCAGCCTAGTTTAAATATGTATGTAAATTATTTGATTGCCCTTTATTCTTTATAACATTAAAATATTAATATTAAAAATATTAAAATTATTAGATTGCTCTTTATTCTTTATTGATTCAAATTATTCTAAGTTCACAATTGTTGCAGCGATGTTAACCGATGGAGTTATTCTCTTAAACTGAACCTAAATGTTTCGCTCTTCTTCGGCGAAGTTTTGGACTCTCGACCGTGCGGTCAATTAGGTGTCGTGTTAGCGACACGGCCACTTGTTGTCGGCGTGATCCGCCAAAGGATCGAGCACTGCACCACGGACTGTGTATTGAGCAGTTTCTGTCTTTCGCGTGCGAACCTTTCCGTCTGGTCTGCAACTTGGCAGTTTTGCAATATCTTCGTTGCGCGTGCTAACTTATATATTTCACCATATAAACAAAATAGCGAGCATGCCACCTCGCTACGCAGTTCCATTGATCAGTTTCCCCGCGAAACTAGCGGCCAATCACATGTTTACCATCTCGAATCTTTGAATTGCATTGCAATTGCTTTAAGCCTGGTCGGATTTTGGGCAAGAGTAATATCGATTTGGTCAACCGTGTGGTTTTCCATTTGATTAGCCAGATGTTTTGGTGCGCCAGCCTTCTGTTTGCCGTTTTGTTGTTCTCCGAGATTGAACGAAATGTTGGGAAGCAAAAACAAACATTTACAGATGTTCTTTTACGATTAAAAAAGGAAAATTTA
>CY20ATestes_11_0 
ACATTGCCAGGCTATTAATTAGTTAAACTCAAATTGACACTGGAGATAATCAAAATAGAAACATTCGGTTAGTGGAGCTAAGCGAATAAATACAGGGAATACATACGAATGTACATACATGTGTACATACATGTGTACCTGTGCGGAAAATGAAATTCAAGGCATATTAATCAGGCGTATGTATTTCTTTCGGTTTGCCCGCATTTTGTGCTAATTCTTGGAATCCTTGACTTGTGTAAGCTATTTAAGTCTGAGGACAACACAAACATTTGCTGACCTTACTCGTTTTTCGTTTAGATTCGACCCAAGCTGAAAATACTCAAGTAGCCAGAAGTGACAGAAGACAACAAGCTGTGTGAGCTGTAAAGTTTTCTAATAAAAATGCGACTTCGTGCCGAGGCTAGTTGTAATTTTGCATTTGTTTACTGTATTTTAGGTATAGTTTTTAACCATGTCGAGTACCCTCTCCTTCTTCTTCTTCTGCTGCTGCTTTTTCTTCTTAAGCTTCCCAGCCGAGTGTGTAAACAATAACAAATTTTTGCATAAAACGTTTATGTCGACGTGGTTGCTCTGTGGGCTTTGGTTTTCAGTTAAGTTTGGGTTGGGAGGTGTTACGGGTTTTTTGGGGGCTGTGGTGGTGCTGCTTACAAGTGCAAAAGTTTTGAGGTTAAGACGCTTGAAAATATAACTGCACACACACGCGTACGCACACTGGCACAGAACTCACTCACACGCACGCACACACTTGAGAACAGCAAAAGTTGCTGCTCGGATGCATTTGTCTCTTCGGATTTTAACTTTTGCTACACCAAGGAAAAACTTGTGGATTATAATACTTTCCATGTGGCACTTAAACACCTAAACTTAAAAATCTTCCGTTTGCACAGATTAAAAAGTTACTTCATTTGGTTTGAATCATTTCATTGACTTTAGTTGATCACATATTCTCGTACAATTAAAGTGAAAAATGATCAAAAACTATTGCCGCCTAGTGTATTATTTCTATAAAACTACGCAAAGAAACAATCATGCCAAAATTCTACATAAATATGTGCATCTAACAGCAGTATTATGTGTGTGAGTGGGTGTGTGTAGGGTATGCTAATTGCATACTCATTAAAACAGTTTCGTCTCCATGCTGAAAACCAACCAAATGTTGTCGATGTCCTTGCGTTGTACTGGAGAATTTCCATTTAAATATTTCTAGTAGCTCCGTCCACTCTTCACTTTCTCTCTATTTACGTACAAGTACTTGCTAATGGAATTAGTCTGCTAAATAATAAGAAAAGCATCTCCCTTTATTCAGGATTCTCTAGAATTTTGCCTCCAACTGCATTTCGTTTCCTAATTAAATGCAGTTTGTTGTGTAAACGCTCGAAATACCTCCGGTGCGACGATTTGCTTAGTACAGTTCTTCTTTATTCGCGACTTTATTCTTCAAGTACCAGCGACCGAATGCCGCGCTTTGCTTCTTCGTTTTTCTTATGCTTTCTCATGCGTGAGAGCTAGGTGTATGTACATTGTTATCTCTTAAAGCTAACTTATAAGTAAGAGCGGGACAACAGTATTGTCCTTACTTATAACGGGGATATGATCGCATACTTCTCTCTGCCACCATGGGCTTCATACGTTAACCTAAACTACT
>CY20ATestes_1_0 
GTAGATCGTCGGCAGCGTCAGATGTGTATAAGAGACAGAATTTAATCAGCATGTGGATTCCGCACTGACCACTTTTGTGGACAACACAAAGTTCTTCAGGGAAATGGTAGACGTCGTTTCCGATTTCAGTGATAACGGGGAGATCCAGAAGCTGCTGGAGGAAAGCGCGCGTCTGCGCGTGGATCACGCCGAGAATCTTATCCGTTTGAAGAGCAAGCACCAATCACTTAACCAGGCTATGCAGCAGGTGCAAAACTCGAGCTCCACCATCGAGCAGTTCGAGGACGTCTGGAAGGAGCGCTCCGAAGCGGTGGAGCAGAAGCGCATCAATGTCAAGAACATAGCCGAGTTTAAGAACTTCAAGAAAACTGTGAAATCTGCAGCTGCCCAGATAGGTGCGGAGGTCAATGGTCAGGCGAATGGCACCGACCAGGATGAGGACCTTATCATTGAAGGAGTCGAAGACGGCGAGATTTTCTCGCTCTATGATCCCTGGTCCAAGGCGCTGATGAAGAACCCCGTGCGAAACAAAGTGTGCGGCCACATCTACGACCGCGACTCGGTGATGCTGATCATCAAGGACAACATTGGCATCCTATGTCCGGTGCTCGGCTGTGCCAACAAGACCTACATCCAGCCAGCGCACCTGGTCGAGGATGCCAACGTCCGGCAAAAGGTGCAACGGCGAATGGCCGAAGAAATTGAGGATGGCGCTGCC
>CY20ATestes_1_1 
GTAGATCGTCGGCAGCGTCAGATGTGTATAAGAGACAGAATTTAATCAGCATGTGGATTCCGCACTGACCACTTTTGTGGACAACACAAAGTTCTTCAGGGAAATGGTAGACGTCGTTTCCGATTTCAGTGATAACGGGGAGATCCAGAAGCTGCTGGAGGAAAGCGCGCGTCTGCGCGTGGATCACGCCGAGAATCTTATCCGTTTGAAGAGCAAGCACCAATCACTTAACCAGGCTATGCAGCAGGTGCAAAACTCGAGCTCCACCATCGAGCAGTTCGAGGACGTCTGGAAGGAGCGCTCCGAAGCGGTGGAGCAGAAGCGCATCAATGTCAAGAACATAGCCGAGTTTAAGAACTTCAAGAAAACTGTGAAATCTGCAGCTGCCCAGATAGGTGCGGAGGTCAATGGTCAGGCGAATGGCACCGACCAGGATGAGGACCTTATCATTGAAGGAGTCGAAGACGGCGAGATTTTCTCGCTCTATGATCCCTGGTCCAAGGCGCTGATGAAGAACCCCGTGCGAAACAAAGTGTGCGGCCACATCTACGACCGCGACTCGGTGATGCTGATCATCAAGGACAACATTGGCATCCTATGTCCGGTGCTCGGCTGTGCCAACAAGACCTACATCCCTGTCTCTTATACACATCTCCGAGCCCACGAGACG
>CY20ATestes_2_0 
CGGAGTCTCGTGGGCTCGGAGATGTGTATAAGAGACAGGCCAATGCCTGCAGGATGGACTTTGGGTGGCCGAATCCGCGACCCGTTGCCAATACCAAACTAGCTGTCGCGCCATCCAGCGCACTGGCCACTGCTGCCCCGATTATAAATGCGATTGCGAAAAGGATGGCAAAACTTATGCCAATGGTGATAAATTGGTTGCCCCGGACACGCCGTGCACCGTGTGCTACTGCAAAGGCGGCGAGATTGTTTGCAGCCCGGTGACCTGCTACCGACGTGATGACTGCATGCCCAAGTACGTGCCCGGTCGCTGTTGTCCGCAGTACGACAATTGTCCAATTCTCGATAATAATCCGCCTCTGGCCAGCGAACCCGTCAGCAGCTCCACCACCTCCACAGCGAAGCCGTTGGCACTGGCGCAGCCGGCTGGATTCAACTGGAACATCACCATCAAGGCTGTCTCTTATACACATCTGACGCTGCCGACGATCTAC
>CY20ATestes_3_0 
CTCCAGACCAGCAACCATGGATTTGGCCCTGGCTCTGCCCACACTCAACGTGGTTTTGGGATCCCTGCGCGGCGGCATCGGAGCCATACGCACACTGCCTCCCGAGGAAGAGGAGGGACCACTTGCCCCCGGACCGGTCATCTTCCTCGGCAACGTGGCGCACTGACGGTGCGAGCTTTGAGGAGTACTGGGTCCACTGTTCAAATGGTGGCTGCCCGCACGCGCTCCACTGGGCAGATACTGAGCACTGGCCTGCATCTGGTGGGGGAACTGTGGCGACACCACCGTCAAGTTGACCAAAGCGCCGGCCGAACGGATCATTTCGACCACTTGTTCGTGCGAGGCGGAGCTAACGTCTTCGCCGTTGATGGTCAGCAGGAAGTCACCTGGACGAAGTCCTGCCATGTCCGCCACTCCACCCGGATCTACATCATCCAGGTATTGGAGCGCCGGGAAGCGCTCTGAAGGGCGCAGCTGCATCAGCTGGGAACTTGCCTTGGCACCGCGCAATATGAAGCCAAATCCGCGCTTGGCTCGGTGCAGCACCACCGATCGAGGGGCGTTATAGCCGCTCTTTTTGACGCGCGGTGCAGTGGCACTGCTGTACTGTCCCACGGAGTGGTTATTGTTTCGATTCTGGATGCCATTGCCGGATGCTCCTCCTCCATTGCTCTCTAGCGGCTGCTGGCACGATCCATTGCTGGCCACCGACAGTGATGGCGACTGATGGGGCTGCTGGAGCAGAGTGCTGGAACTGCCTGAATGTCCACCCAAGCTCAGCTGTGGTGATCCCTGGTAGGAGGCGGCGGAGGAACCGGCTGGAGCCTGCTGCAAATGCTGCTGCTGCTGTTGCTGCTGGGGAGCCATGCCCGTGCTGGCTGTCATCACATTGGTGATGTGCTTCTGGCGCAGACTCACCTCCTGGACGCAGTCGGCCGGAAAGAAGCCGGACTGATTGGTGCCTCGCACATAGCCCTCGAGCAATCCGCAGTCGGTGCTGCCCACCACTTCAATCACATCGCCCGGCTGGAGGCGAATGTGACCCACGGTATTGCCAGCGTATGGCTCCATGCACACCACTGTGGTGCTAGGATGCCCGATGGAACAGGCTGCCGAG
>CY20ATestes_3_1 
CTCCAGACCAGCAACCATGGATTTGGCCCTGGCTCTGCCCACACTCAACGTGGTTTTGGGATCCCTGCGCGGCGGCATCGGAGCCATACGCACACTGCCTCCCGAGGAAGAGGAGGGACCACTTGCCCCCGGACCGGTCATCTTCCTCGGCAACGTGGCGCACTGACGGTGCGAGCTTTGAGGAGTACTGGGTCCACTGTTCAAATGGTGGCTGCCCGCACGCGCTCCACTGGGCAGATACTGAGCACTGGCCTGCATCTGGTGGGGGAACTGTGGCGACACCACCGTCAAGTTGACCAAAGCGCCGGCCGAACGGATCATTTCGACCACTTGTTCGTGCGAGGCGGAGCTAACGTCTTCGCCGTTGATGGTCAGCAGGAAGTCACCTGGACGAAGTCCTGCCATGTCCGCCACTCCACCCGGATCTACATCATCCAGGTATTGGAGCGCCGGGAAGCGCTCTGAAGGGCGCAGCTGCATCAGCTGGGAACTTGCCTTGGCACCGCGCAATATGAAGCCAAATCCGCGCTTGGCTCGGTGCAGCACCACCGATCGAGGGGCGTTCTGTTGGAATGAGAAGTGATGTGGCATTAGCAACTTATAAGAAACCATGCCCGTGCTGGCTGTCACCACATTGGTGATATGCTTCTGGCGCAAACTCACCTCCTGGACGCAGTCGGCCGGAAAGAAGCCGGACTGATTGGTGCCACGCACATATCCCTCGAGCAATCCGCACTCGGTGCTGCCCACCACTTCGATCAAATCAACCAGCAGGAGGCGAATGTGACCCACAGTATTGCCAACGTATGGCTCCATGCACACCACTGTGGTGCTAGGATGCCCGATGGAACAGGCTGCCGAG
>CY20ATestes_3_2 
AAGCTAACGTCTTCGCCGTGGATGGTCAGCAGGAAGTCCCCTGGACGAAGTCCTGCCATGTCCGCCACTCCACCCGGATCTACATCATCCAGGTATTGGAGCGCCGGGAAGCGCTCTGAAGGGCGCAGCTGCATCAGCTGGGAACTTGCCTTGGCACCGCGCAATATGAAGCCAAATCCGCGCTTGGCTCGGTGCAGCACCACCGATCGAGGGGCGTTATAGCCGCTCTTTTTGACGCGCGGTGCAGTGGCACTGCTGTACTGTCCCACGGAGTGGTTATTGTTTCGATTCTGGATGCCATTGCCGGATGCTCCTCCTCCATTGCTCTCTAGCGGCTGCTGGCACGATCCATTGCCTGTCTCTTATACACATCTCC
>CY20ATestes_4_0 
TTGCTTTTGTGTGAGGGGTGAAATGTTTTTGGCGGGCTGTGTTGGCTTGGTTTCACTTTGGTGTGAGTGTGAAGAGAAATTTATTTTAGCGGTTTTTGATGCTTTGGTTGCATTAGTGTCATTATATTGTGTGGGGGAGTTTATATGTGTTTTGGCGGGAACTAGGTTTTGTGATGCTATGAGTTTGTCCAAAGACATTAGAATAACAAGATGCGTAACGCCATACGATTTTTC
>CY20ATestes_4_1 
TTGCTTTTGTGTGAGGGGTGAAATGTTTTTGGCGGGCTGTGTTGGCTTGGTTTCACTTTGGTGTGAGTGTGAAGAGAAATTTATTTTAGCGGTTTTTGATGCTTTGGTTGCATTAGTGTCATTATATTGTGTGGGGGAGTTTATATGTGTTTTGGCGGGAACTAGGTTTTGTGATGCTATGAGTTTGTCTGTGTGGGTGAGTGTCTCGGCTGCTTTGTTTGCAATAGGCTTTTGGGTGCGGGGTGAGGGGTCTTTGGCGGGCTGTGTTGGCTTGGTTTCACGTAGGTGTAACTGTGTAGAAATTATTTTGGCGGTTTTTGATGCTTTGGTTGCATTAATGTCGTCATCTTGTGTAGGTGTGTCTACATGTGTTTTGTCGGGTAGATTTTTCTGTGTTACTGTAATTTTGTCTGTGTAGCTAAGAGTTTTGGGTGCTGAGTTTGTGCTTAATTCTTTGGAAGGGGGCGAGGGTTTGGCGGGCTTTATCTGTGTGTGTGTGGGAAAAATTATTCTAGCTGTTTTAGCTGCTTTCAATGTATTGAATGCACTGGCGTCATCTTCTTGTGTAGGCGTGTCTACATGTGTTAGTGGCGAGGAAGTGCTAAAATTCTTGATAATGGAAATGGGGAAGGGGCTATG
>CY20ATestes_5_0 
TCGTTATAAAATCATTTTTTCAAATAATTAGGGGACCCTGGCGGGGCCCCCTTGATCGCGGGGCCCGGGCCTCAAGTGTCCTTAGCCCGCCACTGTTGATCAGGATCAATAGATCAATAGAGTCGAACTGGCCATGTCCGTATGAACGTCGAGATCTTAGGAACTATAAAAGCTAGAAAGTTGAGATTAGGCATACAGATTCCAGAGACATAGAC
>CY20ATestes_6_0 
AGTCCAACATTTAAATAACGATAAGACTTATAAGCATGGCGGTGGGGCAGCGAAAGCAGGCACATTTAAAAAGATTATAACGATTTCAAATCGATAAACAGCACACACATCTTAATGTTAATCCTCATTCACACAACTCTACCATTTGTTAGTGATAATGGGGTTTATTGATAATGGTTCCCCCTTTACGTTCGTTTCGCCCGAAGTTTTGTATTTAATTCGTATGTGTTAAGTTTTGTTTGCCACAGTAACACACCCAAAAGCGTCGTGGCTATTAAAAGAACAACCAAAAAGTACCCTCCAGT
>CY20ATestes_6_1 
AGTCCAACATTTAAATAACGATAAGACTTATAAGCATGGCGGTGGGGCAGCGAAAGCAGGCACATTTAAAAAGATTATAACGATTTCAAATCGATAAACAGCACACACATCTTAATGTTAATCCTCATTCACACAACTCTACCATTTGTTAGTGATAATGGGGTTTATTGATAATGGTTCCCCCTTTACGTTCGTTTCGCCCGAAGTTTTGTATTTAATTCGTATGTGTTAAGTTTTGTTTGCCACAGTAACACACCCAAAAGCGTCGTGGCTATTAAAAGCTGTCTCTTATACACATCTGAC
>CY20ATestes_6_2 
AGTCCAACATTTAAATAACGATAAGACTTATAAGCATGGCGGTGGGGCAGCGAAAGCAGGCACATTTAAAAAGATTATAACGATTTCAAATCGATAAACAGCACACACATCTTAATGTTAATCCTCATTCACACAACTCTACCATTTGTTAGTGATAATGGGGTTTATTGATAATGGTTCCCCCTTTACGTTCGTTTCGCCCGAAGTTTTGTATTTAATTCGTATGTGTTAAGTTTTGTTTGCCACAGTAACACACCCAAAAGCGTCTGTCTCTTATACACATCTCC
>CY20ATestes_7_0 
CCGCTAGTTTCGCGGGGAAACTGATCAATGGAACTGCGTAGCGAGGCGGCATCTGAACACCTAACGACTTTGCTCGCTATTTTGTTTAAATGGTGAAATATATATATGTAATAATAATATGCCATATTGTATATAGTAATAATAGTGTATATATAATTTGCGGTATATAATAGTTATAAACAAATTTTTACTTCGTATCTTTAGCATTAATTACAAACTACAATTCGCGTATTTTATTCATTTATAATTGTAATAGTAAATTTTGTTAGGTTTTTATCGTTTGTTTGTCTGCGGCTTAAATACTTTTTTCATTAAATTTATTATATATTTTTTTGCTAGGCGTGTGTGCTATGGATTTGTTGCTGCTGATCCTAATTAATGTAAACTCTGCAAAAATGGCTGTGAGCTGTCTGTTACTATATAATTGTGGAAGTGGCAACCGCTGTGCCCGATTTAAAAATTTCTATGGCCTCAACTGAACGTCTAACTTACGGACTTATGGAATTGCTCTAATTAGTTGTCGTACAATAATTTCATTGCTGGAATCTCTGGCATTTTCATCGATTTTGCTTCTTTTCGCGATTTCTTTTTGTTTGCTCTAATATTGTTCGTCCTCCTTCTTATTTGTGTGGGCGTGGCTAGGCTTGGCATGG
>CY20ATestes_8_0 
ACTAACAAGCTTGATGGCTAATCATATTTGTTTACATGTATGCGCGGGGTTGGAACTAAAACAATTTACAAATAATTAGCAACTATTGCGAGAACTAAAAAGTGTGCTAAAACCTAGTTATACGCTAGAGTATCCAATATATTCTCGGTTGTTTATGTTTAATGGTTTAGATTTAGGTTTTCTAACTTTTCAACACTTAGGTGCTAGTGCTA
>CY20ATestes_9_0 
TTTCTTGGTGCCTTGCTCTTTGGGTGGTTTTCCGTCAACTGTGTCCACAATCTGGTAGCCCGAGGGTCCTTCTGGCATAAACTCATTGTAGGCCAAATCGCTGGTGGGAATAAAGTTAGCTAGATCATCATCGTCAAGCATAAGGCTTTCGTCAAAGTCGCTCTGTGTGGCTGGCTCTTCAGCTTGCAGATCAGACGTATTGGTGGCTGGCGCGGATTCCTGGCGCTTAAGACCCAACGGTTTTAGTTGCTGATGGGATTTCTTCTTTCCCGCCTTCCCGGAGCTTTGCTTTGAGCTTTTAAGGGTTTCGACATCAAAGAACTTGTCCGTTTGTTCGCCCCATGACGTCTCCGTGGTATCCAGACTGTTGTGCCACGACTGTTTGGCTCCCTTTCGCCTGTGCAGAGAATTTCGAACGTTCGCACCGCCGTTTGCGTTAGCAATCAGCATATTGGCCGCTATGTTATTGTTACTGCCATAGCAAACGGAAATTTTGCGCTGCCTGTTTGGGATATCCTGCTCATGCATGTTGGTGTCCCCACACTCCTTTAGAATGAGCATAGCCTCCTCGCTTGGACGCCGTTGCTTGGGTGTGGTTTGACTTGGCATCTGCTCATAGGACTTACGACGATCCAATTTGGGTTTGGCAGCCACAGGTGGATGGCCAGCCTGGTCCTTCTTCAGTAACTGTTGTTGCTGGCGTCGCAGCTTGCGATAGTAGACAGTGCCCAGTACGAGCATCAGGAAGATACAGGTGCCCACAATGATGATGACCAGGATGCAGGCCTGCACCTGGTAGGACAATGCCCTCACCTCGCCCGCCAACTCCGCGCTGTGCTGCTGGT
>CY20ATestes_9_1 
TTTCTTGGTGCCTTGCTCTTTGGGTGGTTTTCCGTCAACTGTGTCCACAATCTGGTAGCCCGAGGGTCCTTCTGGCATAAACTCATTGTAGGCCAAATCGCTGGTGGGAATAAAGTTAGCTAGATCATCATCGTCAAGCATAAGGCTTTCGTCAAAGTCGCTCTGTGTGGCTGGCTCTTCAGCTTGCAGATCAGACGTATTGGTGGCTGGCGCGGATTCCTGGCGCTTAAGACCCAACGGTTTTAGTCTGTCTCTTATACACATCTCCGAGCCCACGAGACTCCTC
>CY20ATestes_9_2 
TTTCTTGGTGCCTTGCTCTTTGGGTGGTTTTCCGTCAACTGTGTCCACAATCTGGTAGCCCGAGGGTCCTTCTGGCATAAACTCATTGTAGGCCAAATCGCTGGTGGGAATAAAGTTAGCTAGATCATCATCGTCAAGCATAAGGCTTTCGTCAAAGTCGCTCTGTGTGGCTGGCTCTTCAGCTTGCAGATCAGACGTATTGGTGGCTGGCGCGGATTCCTGGCGCTTAAGACCCAACGGTTTTAGTTGCTGATGGGATTTCTTCTTTCCCGCCTTCCCGGAGCTTTGCTTTGAGCTTTTAAGGGTTTCGACATCAAAGAACTTGTCCGTTTGTTCGCCCCATGACGTCTCCGTGGTATCCAGACTGTTGTGCCACGACTGTTTGGCTCCCTTTCGCCTGTGCAGAGAATTTCGAACGTTCGCACCGCCGTTTGCGTTAGCAATCAGCATATTGGCCGCTATGTTATTGTTACTGCCATAGCAAACGGAAATTTTGCGCTGCCTGTTTGGGATATCCTGCTCATGCATGTTGGTGTCCCCACACTCCTTTAGAATGAGCATAGCCTCCTCGCTTGGACGCCGTTGCTTGGGTGTGGTTTGACTTGGCATCTGCTCATAGGACTTACGACGATCCAATTTGGGTTTGGCAGCCACAGGTGGATGGCCAGCCTGGTCCTTCTTCAGTAACTGTTGTTGCTGGCGTCGCAGCTTGCGATAGTAGACAGTGCCCAGTACGAGCATCAGGAAGATACAGGTGCCCACAATGATGATGACCAGGATGCAGGCCTGCACCTGGTAGGACCTGTCTCTTATACACATCTGACGCTGCCGACGATCTAC
>CY08ATestes_10_0 
GAGCTCTCGAGGCGCTACAAGAAGCAAGTCGAAGAGCTACAGCAGACGCTGACACAACAGACGCTCACGGTGCGCCAATTGGAGGATCAAAGCAGGCGGTACGTAGAACAGGAGCAGCTGTACCAGCAGCACAGCGCGGAGTTGGCGGGCGAGGTGAGGGCGTTGTCCTACCAGGTGCAGGCCTGCATCTTGGTCATCATCATTGTGGGCACCTGTATCTTCCTGATGCTCGTCCTGGGCACTGTCTACTATCGCAAGCTGCGACGCCAGCAACAACAGTTACTGAAGAAGGACCAGGCTGGCCATCCACCTGTGGCTGCCAAACCCAAATTGGATCGTCGTAAGTCCTATGAGCAGATGCCAAATCAAACCACACCCAAGCAACGGCGTCCAAGCGAGGAGGCTATGCTCATTCTAAAAGAGTGTGGGGACAGCAACATGCATGAGCAGGATCCCCCAAACCGGCAGCGCAAAATATCCGTTTGCTATGGCAGTAACAATAACATAGCGGCCAATATGCTGATTGCTAACACAAACGGCGGTGCGAACGTTCGAAATTCTCTGCACAGGCGAAAGGGAGCCAAGCACTCGTGGCACAACAGTCTGGATACCACGGAGACGTCTTGGGGCGAGCAAACGGACAAGTTCTTTGATGTGGAAACCCTTAAAAGCACAAAGCAAAGCTCTGGGAAGGCGGGAAAAAAGAAATCCCATCAGCAACTTAAACCATTGGGTCTTAAACGCCAGGAATCCGCGCCAGCCACCAATACGCCTGATCTGCAAGCTGAAGAACCAGCCACACAGAGCGACTTCGACGAAAGCCTAATGCTTGACGATGATGATCTAGCTAACTTTATTCCCACCAGCGATTTGGCCTACAATGAGTTTATGCCAGAAGGACCCTCGGGCTACCAGATTGTGGACACAGTTGACGGAAAACCAGCCAAAGAGCAAGGCACCAAGAAATCGAGACGCCTGTCCTCGCCGGCTTTCTTTAAGTCGCCTTTTAGCAAAAGCAAAAACAAGGGCTACAGCTTTAATGGCGTCAAAAACAGCCATTCTGTTCACGAGCCCACATCCTGGGAGTGGTACCGCCTCAAGCGAAGCGAAAAGCACCAGCAGCAACAGCAGGCGAAGCTGGCCAGCAAAAGCCTGCCCAGCCCTAGCCTGGACAGCTCGTCGCTGTCGGAGGTGAACTTTCCACCTGTCTCTTATACACATCTCCGAGCCCACGG
>CY08ATestes_10_1 
GAGCTCTCGAGGCGCTACAAGAAGCAAGTCGAAGAGCTACAGCAGACGCTGACACAACAGACGCTCACGGTGCGCCAATTGGAGGATCAAAGCAGGCGGTACGTAGAACAGGAGCAGCTGTACCAGCAGCACAGCGCGGAGTTGGCGGGCGAGGTGAGGGCGTTGTCCTACCAGGTGCAGGCCTGCATCTTGGTCATCATCATTGTGGGCACCTGTATCTTCCTGATGCTCGTCCTGGGCACTGTCTACTATCGCAAGCTGCGACGCCAGCAACAACAGTTACTGAAGAAGGACCAGGCTGGCCATCCACCTGTGGCTGCCAAACCCAAATTGGATCGTCGTAAGTCCTATGAGCAGATGCCAAATCAAACCACACCCAAGCAACGGCGTCCAAGCGAGGAGGCTATGCTCATTCTAAAAGAGTGTGGGGACAGCAACATGCATGAGCAGGATCCCCCAAACCGGCAGCGCAAAATATCCGTTTGCTATGGCAGTAACAATAACATAGCGGCCAATATGCTGATTGCTAACACAAACGGCGGTGCGAACGTTCGAAATTCTCTGCACAGGCGAAAGGGAGCCAAGCACTCGTGGCACAACAGTCTGGATACCACGGAGACGTCTTGGGGCGAGCAAACGGACAAGTTCTTTGATGTGGAAACCCTTAAAAGCACAAAGCAAAGCTCTGGGAAGGCGGGAAAAAAGAAATCCCATCAGCAACTTAAACCATTGGGTCTTAAACGCCAGGAATCCGCGCCAGCCACCAATACGCCTGATCTGGAAGCTGAAGAACCAGCGATTTGGCCCACAATGAGTTTATGCTAGAAAGACCCTCGGACTACCAGATTGTGGACACAGTTGACGGAAAACCAGCCAAAGAGCAAGGCACCAAGAAATCGAGACTCCTCATACTGGGCGAGCCCATTCTGTCCTCTGGGGAGGGACGCATCACCCCCAATGGAAATGGCAACGCAACGTACGGTGTTCTGGTAAGTAGCAGTAGTGGAAGAGGCAGCACCACCTCATTCACCACCAAGAAAAAGCAGCGCGCCCTTAACAACCTCTTTCGCAAGGCCTTTGATATTTGCGCATATTGCACATTTTC
>CY08ATestes_10_2 
GAGCTCTCGAGGCGCTACAAGAAGCAAGTCGAAGAGCTACAGCAGACGCTGACACAACAGACGCTCACGGTGCGCCAATTGGAGGATCAAAGCAGGCGGTACGTAGAACAGGAGCAGCTGTACCAGCAGCACAGCGCGGAGTTGGCGGGCGAGGTGAGGGCGTTGTCCTACCAGGTGCAGGCCTGCATCTTGGTCATCATCATTGTGGGCACCTGTATCTTCCTGATGCTCGTCCTGGGCACTGTCTACTATCGCAAGCTGCGACGCCAGCAACAACAGTTACTGAAGAAGGACCAGGCTGGCCATCCACCTGTGGCTGCCAAACCCAAATTGGATCGTCGTAAGTCCTATGAGCAGATGCCAAATCAAACCACACCCAAGCAACGGCGTCCAAGCGAGGAGGCTATGCTCATTCTAAAAGAGTGTGGGGACAGCAACATGCATGAGCAGGATCCCCCAAACCGGCAGCGCAAAATATCCGTTTGCTATGGCAGTAACAATAACATAGCGGCCAATATGCTGATTGCTAACACAAACGGCGGTGCGAACGTTCGAAATTCTCTGCACAGGCGAAAGGGAGCCAAGCACTCGTGGCACAACAGTCTGGATACCACGGAGACGTCTTGGGGCGAGCAAACGGACAAGTTCTTTGATGTGGAAACCCTTAAAAGCACAAAGCAAAGCTCTGGGAAGGCGGGAAAAAAGAAATCCCATCAGCAACTTAAACCATTGGGTCTTAAACGCCAGGAATCCGCGCCAGCCACCAATACGCCTGATCTGCAAGCTGAAGAACCAGCCACACAGAGCGACTTCGACGAAAGCCTAATGCTTGACGATGATGATCTAGCTAACTTTATTCCCACCAGCGATTTGGCCTACAATGAGTTTATGCCAGAAGGACCCTCGGGCTACCAGATTGTGGACACAGTTGACGGAAAACCAGCCAAAGAGCAAGGCACCAAGAAATCGAGACGCCTGTCCTCGCCGGCTTTCTTTAAGTCGCCTTTTAGCAAAAGCAAAAACAAGGGCTACAGCTTTAATGGCGTCAAAAACAGCCATTCTGTTCACGAGCCCACATCCTGGGAGTGGTACCGCCTCAAGCGAAGCGAAAAGCACCAGCAGCAACAGCAGGCGAAGCTGGCCAGCAAGAGTCTGCCCAGCGGTAGCCTGGACAGCTCGTCGCTGTCGGAGGTGAACTTTCCACTTAGCTCCAGCACAGTCACACAGAATTCCTTTCGGATACTGGGCGAGGCCATTCTGTCCTCTGGGGAGGGACGCATCACCCCCAATGGGAATGGCAACGCAACGTCCGGTGTTTTGGCAAGCAGCAGTAGTGGAAGTGGCAGTGGAGGCAGCACCACC
>CY08ATestes_10_3 
GCTCGCTCGTCGGCAGCGTCAGATGTGTATAAGAGACAGGTCTTGGGGCGAGCAAACGGACAAGTTCTTTGATGTGGAAACCCTTAAAAGCACAAAGCAAAGCTCTGGGAAGGCGGGAAAAAAGAAATCCCATCAGCAACTTAAACCATTGGGTCTTAAACGCCAGGAATCCGCGCCAGCCACCAATACGCCTGATCTGGAAGCTGAAGAACCAGCGATTTGGCCCACAATGAGTTTATGCTAGAAAGACCCTCGGACTACCAGATTGTGGACACAGTTGACGGAAAACCAGCCAAAGAGCAAGGCACCAAGAAATCGAGACGCCTGTCCTCGCCGGCTTTCTTTAAGTCGCCTTTTAGCAAAAGCAAAAACAAGGGCTACAGCTTTAATGGCGTCAAAAACAGCCATTCTGTTCACGAGCCCACATCCTGGGAGTGGTACCGCCTCAAGCGAAGCGAAAAGCACCAGCAGCAACAGCAGGCGAAGCTGGCCAGCAAAAGCCTGCCCAGCCCTAGCCTGGACAGCTCGTCGCTGTCGGAGGTGAACTTTCCACTTTGTTCCAGCACCGTCACACAGAATTCCTTTCGGAT
>CY08ATestes_11_0 
AACAAAAAAAGGTATGGTGGTGCTATTATTTTTTTCGCAACTGTATATATAAGCATGTATATTTAGTATATATACATATATATTTGTTTTAAAAGTATACATATACATATACAAGTATCTGCGCATATGTACATATATATACAAATAGTAGAATATATATATATTTATATGTATATGTATACCTATGTTAATTAGGGAAAATATTTTCAATTTTCTGTTTTCCTTTTTTTTTGCAATTGTTGCAGTAAGCAGAAGTCGCATCCAAATGTAAAGAAGACAGCCTACAGATCTAGGCAAGTATGTGTAATACATGGGATTAGTTTTTAGTGAACGGAGACGCTGTGGATGTACAAGTGTTTAACACTCGGTAGTTCCAGGTGTGCGATGTGCGTGGGTGACCCGACATTGAGCTGATATGTTGTCATCCCTGGGCCCTTGAATTGAACTTGGTGTTTCCCTTTTTCTCGTCCTATCATCATATTCGGTTTATAATTGCAGTTTCGGATTCTGGTATATACAGTAGGCAGCAACAGCGTGTTATGGGGTTTAAAGAATTTAAAGGCCTTTTCCGTAGCTTCAAGGGAGTTTGGCGGTTTCTTGTATAATATAGGGGATGTTAGAAAGATTGGGAGGTGGTGTATGCGTAGGCTATCCATCAACTTCGCTCTTATAACTGCTTTTGTTTGTAAAAATAAATATCT
>CY08ATestes_11_1 
AATCAAGACGATGAGGAAACGCAATAGTCTCCATGCGCAGCTATGTTAATTAGGGAAAATATTTTCAATTTTCTGTTTTCCTTTTTTTTTGCAATTGTTGCAGTAAGCAGAAGTCGCATCCAAATGTAAAGAAGACAGCCTACAGATCTAGGCAAGTATGTGTAATACATGGGATTAGTTTTTAGTGAACGGAGACGCTGTGGATGTACAAGTGTTTAACACTCGGTAGTTCCAGGTGTGCGATGTGCGTGGGTGACCCGACATTGAGCTGATATGTTGTCATCCCTGGGCCCTTGAATTGAACTTGGTGTTTCCCTTTTTCTCGTCCTATCATCATATTCGGTTTATAATTGCAGTTTCGGATTCTGGTATATACAGTAGGCAGCAACAGCGTGTTATGGGGTTTAAAGAATTTAAAGGCCTTTTCCGTAGCTTCAAGGGAGTTTGGCGGTTTCTTGTATAATATAGGGGATGTTAGAAAGATTGGGAGGTGGTGTATGCGTAGGCTATCCATCAACTTCGCTCTTATAACTGCTTTTGTTTGTAAAAATAAATATCT
>CY08ATestes_12_0 
TTTAATAGCATATCGAATTTATTTTAAAATCAAGATCTGCTATTAAACTTTGTGAGCAATTTTAATTATTAATTAATAATTGTTTATTCTGGTTTATTCAGACGTGAGAAACGCGACATTCCGTTCATCATAGGCGCCTGCATTCGGGAAGTAGAGCGGCGTGGGATGCTGGAGGTTGGCTGCTACCGCGTCAGCGGTTCCGCTTCTGATTTGGCGAAGCTTAAGAAGGCCTTTGAATCTGATGCCTATGAGGCGGAGCAGTTGCTACGCGAGGTGGACATCCATTCGGTCACTGGCATTTTGAAGACTTTTCTAAGAGAGCTCCCCGAGGCCCTATTCACGGATCAGCTATATCCACGATTTTTTGACACATTCAGCGCCTTTAGCAACAACAACGAATCCATACGAATCAACGAGCTTCTCAAAGTTTTTGAGGAGTTGCCACAGGCCAACAAAGCCTCCATCACTTCGATATTAGATCATTTAATAAGAGTCCACGAAAAGGAGGCAGACAACAAGATGTCGTTGCACAATCTGGCAATGGTGTTTGGACCAACCTTGCTTAGGCCGGGCCAAACGCAGGTGAAGCAAAAGGATCCACTGGCAGCCAGCACTGTCGACGTTATGGCTCAGGCAGGAATCCTATACTGCTTTCTTCAGGCACGCATCAAGAAGGATTAGGACCTGTCTCTTATACACATCTGACGCTGCCGACGAGCGAT
>CY08ATestes_12_1 
TGAGTCTTAGTTGGCTGACAGAAACGACGCAGCCGAAGTCAATTAAACTTAGTGATACCTTAGAGCTCGGCTGTAGCTTCCGTTTTATTCCAGGCGAGCTCTGCCGCGGCAACACTAAGCCAGGAGCCCTCTTTGGTGCCAAAATGAGTCAAGTATTAAAACGTGAGAAACGCGACATTCCGTTCATCATAGGCGCCTGCATTCGGGAAGTAGAGCGGCGTGGGATGCTGGAGGTTGGCTGCTACCGCGTCAGCGGTTCCGCTTCTGATTTGGCGAAGCTTAAGAAGGCCTTTGAATCTGATGCCTATGAGGCGGAGCAGTTGCTACGCGAGGTGGACATCCATTCGGTCACTGGCATTTTGAAGACTTTTCTAAGAGAGCTCCCCGAGGCCCTATTCACGGATCAGCTATATCCACGATTTTTTGACACATTCAGCGCCTTTAGCAACAACAACGAATCCATACGAATCAACGAGCTTCTCAAAGTTTTTGAGGAGTTGCCACAGGCCAACAAAGCCTCCATCACTTCGATATTAGATCATTTAATAAGAGTCCACGAAAAGGAGGCAGACAACAAGATGTCGTTGCACAATCTGGCAATGGTGTTTGGACCAACCTTGCTTAGGCCGGGCCAAACGCAGGTGAAGCAAAAGGATCCACTGGCAGCCAGCACTGTCGACGTTATGGCTCAGGCAGGAATCCTATACTGCTTTCTTCAGGCACGCATCAAGAAGGATTAGGACCTGTCTCTTATACACATCTGACGCTGCCGACGAGCGAT
>CY08ATestes_12_2 
TGAGTCTTAGTTGGCTGACAGAAACGACGCAGCCGAAGTCAATTAAACTTAGTGATACCTTAGAGCTCGGCTGTAGCTTCCGTTTTATTCCAGGCGAGCTCTGCCGCGGCAACACTAAGCCAGGAGCCCTCTTTGGTGCCAAAATGAGTCAAGTATTAAAACGTGAGAAACGCGACATTCCGTTCATCATAGGCGCCTGCATTCGGGAAGTAGAGCGGCGTGGGATGCTGGAGGTTGGCTGCTACCGCGTCAGCGGTTCCGCTTCTGATTTGGCGAAGCTTAAGAAGGCCTTTGAATCTGATGCCTATGAGGCGGAGCAGTTGCTACGCGAGGTGGACATCCATTCGGTCACTGGCATTTTGAAGACTTTTCTAAGAGAGCTCCCCGAGGCCCTATTCACGGATCAGCTATATCCACGATTTTTTGACACATTCAGCGCCTTTAGCAACAACAACGAATCCATACGAATCAACGAGCTTCTCAAAGTTTTTGAGGAGTTGCCACAGGCCAACAAAGCCTCCATCACTTCGATATTAGATCATTTAATAAGGTTTGTTTCTTTTAGCTACATGGATGTCAAAAATATACTTATTTGACATGACTTATTGTAGAGTCCACGAAAAGGAGGCAGACAACAAGATGTCGTTGCACAATCTGGCAATGGTGTTTGGACCAACCTTGCTTAGGCCGGGCCAAACGCAGGTGAAGCAAAAGGATCCACTGGCAGCCAGCACTGTCGACGTTATGGCTCAGGCAGGAATCCTATACTGCTTTCTTCAGGCACGCATCAAGAAGGATTAGGACTTCGTGAGCCGTTTACACAGTTACATATGGAAATATATATGTATCAAAATTATAGATATTTATTTTTACAAACAAAAG
>CY08ATestes_12_3 
TGAGTCTTAGTTGGCTGACAGAAACGACGCAGCCGAAGTCAATTAAACTTAGTGATACCTTAGAGCTCGGCTGTAGCTTCCGTTTTATTCCAGGCGAGCTCTGCCGCGGCAACACTAAGCCAGGAGCCCTCTTTGGTGCCAAAATGAGTCAAGTATTAAAACGTGAGAAACGCGACATTCCGTTCATCATAGGCGCCTGCATTCGGGAAGTAGAGCGGCGTGGGATGCTGGAGGTTGGCTGCTACCGCGTCAGCGGTTCCGCTTCTGATTTGGCGAAGCTTAAGAAGGCCTTTGAATCTGATGCCTATGAGGCGGAGCAGTTGCTACGCGAGGTGGACATCCATTCGGTCACTGGCATTTTGAAGACTTTTCTAAGAGAGCTCCCCGAGGCCCTATTCACGGATCAGCTATATCCACGATTTTTTGACACATTCAGCGCCTTTAGCAACAACAACGAATCCATACGAATCAACGAGCTTCTCAAAGTTTTTGAGGAGTTGCCACAGGCCAACAAAGCCTCCATCACTTCGATATTAGATCATTTAATAAGAGTCCACGAAAAGGAGGCAGACAACAAGATGTCGTTGCACAATCTGGCAATGGTGTTTGGACCAACCTTGCTTAGGCCGGGCCAAACGCAGGTGAAGCAAAAGGATCCACTGGCAGCCAGCACTGTCGACGTTATGGCTCAGGCAGGAATCCTATACTGCTTTCTTCAGGCACGCATCAAGAAGGATTAGGACTTCGTGAGCCGTTTACACAGTTACATATGGAAATATATATGTATCAAAATTATAGATATTTATTTTTACAAACAAAAG
>CY08ATestes_12_4 
TTTAATAGCATATCGAATTTATTTTAAAATCAAGATCTGCTATTAAACTTTGTGAGCAATTTTAATTATTAATTAATAATTGTTTATTCTGGTTTATTCAGACGTGAGAAACGCGACATTCCGTTCATCATAGGCGCCTGCATTCGGGAAGTAGAGCGGCGTGGGATGCTGGAGGTTGGCTGCTACCGCGTCAGCGGTTCCGCTTCTGATTTGGCGAAGCTTAAGAAGGCCTTTGAATCTGATGCCTATGAGGCGGAGCAGTTGCTACGCGAGGTGGACATCCATTCGGTCACTGGCATTTTGAAGACTTTTCTAAGAGAGCTCCCCGAGGCCCTATTCACGGATCAGCTATATCCACGATTTTTTGACACATTCAGCGCCTTTAGCAACAACAACGAATCCATACGAATCAACGAGCTTCTCAAAGTTTTTGAGGAGTTGCCACAGGCCAACAAAGCCTCCATCACTTCGATATTAGATCATTTAATAAGAGTCCACGAAAAGGAGGCAGACAACAAGATGTCGTTGCACAATCTGGCAATGGTGTTTGGACCAACCTTGCTTAGGCCGGGCCAAACGCAGGTGAAGCAAAAGGATCCACTGGCAGCCAGCACTGTCGACGTTATGGCTCAGGCAGGAATCCTATACTGCTTTCTTCAGGCACGCATCAAGAAGGATTAGGACTTCGTGAGCCGTTTACACAGTTACATATGGAAATATATATGTATCAAAATTATAGATATTTATTTTTACAAACAAAAG
>CY08ATestes_12_5 
TGAGTCTTAGTTGGCTGACAGAAACGACGCAGCCGAAGTCAATTAAACTTAGTGATACCTTAGAGCTCGGCTGTAGCTTCCGTTTTATTCCAGGCGAGCTCTGCCGCGGCAACACTAAGCCAGGAGCCCTCTTTGGTGCCAAAATGAGTCAAGTATTAAAACGTGAGAAACGCGACATTCCGTTCATCATAGGCGCCTGCATTCGGGAAGTAGAGCGGCGTGGGATGCTGGAGGTTGGCTGCTACCGCGTCAGCGGTTCCGCTTCTGATTTGGCGAAGCTTAAGAAGGCCTTTGAATCTGATGCCTATGAGGCGGAGCAGTTGCTACGCGAGGTGGACATCCATTCGGTCACTGGCATTTTGAAGACTTTTCTAAGAGAGCTCCCCGAGGCCCTATTCACGGATCAGCTATATCCACGATTTTTTGACACATTCAGCGCCTTTAGCAACAACAACGAATCCATACGAATCAACGAGCTTCTCAAAGTTTTTGAGGAGTTGCCACAGGCCAACAAAGCCTCCATCACTTCGATATTAGATCATTTAATAAGGTTTGTTTCTTTTAGCTACATGGATGTCAAAAATATACTTATTTGACATGACTTATTGTAGAGTCCACGAAAAGGAGGCAGACAACAAGATGTCGTTGCACAATCTGGCAATGGTGTTTGGACCAACCTTGCTTAGGCCGGGCCAAACGCAGGTGAAGCAAAAGGATCCACTGGCAGCCAGCACTGTCGACGTTATGGCTCAGGCAGGAATCCTATACTGCTTTCTTCAGGCACGCATCAAGAAGGATTAGGACCTGTCTCTTATACACATCTGACGCTGCCGACGAGCGAT
>CY08ATestes_1_0 
ATTTATTGTGTCGTAACCATGAAGCGATTTTATTGTAAATTCTTTTGTACCGGCGTGATGTATTTGAGTACTTTCATAGCAGGGACTTTTGCTCGAAAAATGTAATTGATTATAATCATCCTTGATATCATCAACCGTTTCGTCCCCATGTTCATAGTCGATACCGCCCGCATTAGCTAAATCGTCCTTATGTTCTTAATGTTCAACTCTTTGTTGCCTTGGTCCCGATTTCCTACCAGTGCCACTACATATATGATCTTTCTGATGCTTGCTCGTAGCCGTTTTGTGTCTGGTTTGGCCAAAAATTTCGATGTATCGGCAAGCTAGACTAATTCGATCCGATTAGGGTGGCTGCCATGTTTAGTTCCCATACATACGTCAGTATCTTGTAACTGAACTGAAGAGTGAACTGGTATGCCTGCTTGGTTGCCATACTACATGAGGGGTTTTGGCTTGTTGGGAAACATAACTATTCCTATCTTTCGCAGTTTGTTTTTGTCAGCCTTCTGATCAACATTCCCGAAGATTCTAGAATAATTTAAGCAAATTGGTAAAGCTCGTGTTTCGATTCTACTTCCTGAGCGGGAAAGAGAGCTGTTGGTATGTCGTTGGGTCCCTTGGCACATAAGATATCACTCAATGACGTACTTTTGGTTAAGTGACTTCGCCATCGTGCCATCGCACGACTTTGATGTTTTGTTCGTAAGAAGCGTCAGCTTTTTCTCAAGTATTCTCATGTATTTTATTGAATGGCTGACGAATGACATCATATGTGGAGTCTGCGTATAATGAGTAGACTCTTTCTTACTTGCGTTGTGATGACCGATGCTTTTAATGTCTCATGAACAACTTAGTCTAATCTCTTAAGCTTTGCTTTCGTTCGAAGACAATGCATTACTCTTATTTTAAAGCTCTAAGGGAACTTCCATTAAATATGGTTCGCCCCGGGCCCCGCGATCAAGGGGGCCCCGCCAGGGTCCCCTAATTATTTGAAAAAATGATTTTATAACGAATTTATAAAAAGCTGAGGGGGCCCCCGACTTAAACCCGCCCGGGCCTCAAGTG
>CY08ATestes_1_1 
TCCTTAAGTTTAACATTCAAAAGTTTATATCCATATTTTTTCTTATATTTTTTCTTCATCTATGCCTTTCCTGTCGACTACCCACGCTGGATTATTATAAGGTGACCTCGAGGGTCGGATATTGCCGTTTTTTAACAACGTATTGGTGTTCTTGTTCACGAAATCCGCTAATGTCTGTATGGTTAATGTCTTGAATATATGGGTTGATTGACCTGTGTACGTATTGTACGTATTGTACGTGTGGACTTTTGCTCGAAAAATGTAATTGATTATAATCATCCTTGATATCATCAACCGTTTCGTCCCCATGTTCATAGTCGATACCGCCCGCATTAGCTAAATCGTCCTTATGTTCTTAATGTTCAACTCTTTGTTGCCTTGGTCCCGATTTCCTACCAGTGCCACTACATATATGATCTTTCTGATGCTTGCTCGTAGCCGTTTTGTGTCTGGTTTGGCCAAAAATTTCGATGTATCGGCAAGCTAGACTAATTCGATCCGATTAGGGTGGCTGCCATGTTTAGTTCCCATACATACGTCAGTATCTTGTAACTGAACTGAAGAGTGAACTGGTATGCCTGCTTGGTTGCCATACTACATGAGGGGTTTTGGCTTGTTGGGAAACATAACTATTCCTATCTTTCGCAGTTTGTTTTTGTCAGCCTTCTGATCAACATTCCCGAAGATTCTAGAATAATTTAAGCAAATTGGTAAAGCTCGTGTTTCGATTCTACTTCCTGAGCGGGAAAGAGAGCTGTTGGTATGTCGTTGGGTCCCTTGGCACATAAGATATCACTCAATGACGTACTTTTGGTTAAGTGACTTCGCCATCGTGCCATCGCACGACTTTGATGTTTTGTTCGTAAGAAGCGTCAGCTTTTTCTCAAGTATTCTCATGTATTTTATTGAATGGCTGACGAATGACATCATATGTGGAGTCTGCGTATAATGAGTAGACTCTTTCTTACTTGCGTTGTGATGACCGATGCTTTTAATGTCTCATGAACAACTTAGTCTAATCTCTTAAGCTTTGCTTTCGTTCGAAGACAATGCATTACTCTTATTTTAAAGCTCTAAGGGAACTTCCATTAAATATGGTTCGCCCCGGGCCCCGCGATCAAGGGGGCCCCGCCAGGGTCCCCTAATTATTTGAAAAAATGATTTTATAACGAATTTATAAAAAGCTGAGGGGGCCCCCGACTTAAACCCGCCCGGGCCTCAAGTG
>CY08ATestes_1_2 
ATTTATTGTGTCGTAACCATGAAGCGATTTTATTGTAAATTCTTTTGTACCGGCGTGATGTATTTGAGTACTTTCATAGCAGGGACTTTTGCTCGAAAAATGTAATTGATTATAATCATCCTTGATATCATCAACCGTTTCGTCCCCATGTTCATAGTCGATACCGCCCGCATTAGCTAAATCGTCCTTATGTTCTTAATGTTCAACTCTTTGTTGCCTTGGTCCCGATTTCCTACCAGTGCCACTACATATATGATCTTTCTGATGCTTGCTCGTAGCCGTTTTGTGTCTGGTTTGGCCAAAAATTTCGATGTATCGGCAAGCTAGACTAATTCGATCCGATTAGGGTGGCTGCCATGTTTAGTTCCCATACATACGTCAGTATCTTGTAACTGAACTGAAGAGTGAACTGGTATGCCTGCTTGGTTGCCATACTACATGAGGGGTTTTGGCTTGTTGGGAAACATAACTATTCCTATCTTTCGCAGTTTGTTTTTGTCAGCCTTCTGATCAACATTCCCGAAGATTCTAGAATAATTTAAGCAAATTGGTAAAGCTCGTGTTTCGATTCTACTTCCTGAGCGGGAAAGAGAGCTGTTGGTATGTCGTTGGGTCCCTTGGCACATAAGATATCACTCAATGACGTACTTTTGGTTAAGTGACTTCGCCATCGTGCCATCGCACGACTTTGATGTTTTGTTCGTAAGAAGCGTCAGCTTTTTCTCAAGTATTCTCATGTATTTTATTGAATGGCTGACGAATGACATCATATGTGGAGTCTGCGTATAATGAGTAGACTCTTTCTTACTTGCGTTGTGATGACCGATGCTTTTAATGTCTCATGAACAACTTAGTCTAATCTCTTAAGCTTTGCTTTCGTTCGAAGACAATGCATTACTCTTATTTTAAAGCTCTAAGGGAACTTCCATTAAATATGGTTCGCCCCGGGCCCCGCGATCAAGGGGGCCCCGCCAGGGTCCCCTAATTATTTGAAAAAATGATTTTATAACGAATTTATAAATTATTATATATAAAAGCTGAGGCAGCCAAAGCTGCCACGCCCACACTTTTGAAACTGTCTCTTATACACATCTGACGCTGCCGACGAGCGAT
>CY08ATestes_1_3 
TCCTTAAGTTTAACATTCAAAAGTTTATATCCATATTTTTTCTTATATTTTTTCTTCATCTATGCCTTTCCTGTCGACTACCCACGCTGGATTATTATAAGGTGACCTCGAGGGTCGGATATTGCCGTTTTTTAACAACGTATTGGTGTTCTTGTTCACGAAATCCGCTAATGTCTGTATGGTTAATGTCTTGAATATATGGGTTGATTGACCTGTGTACGTATTGTACGTATTGTACGTGTGGACTTTTGCTCGAAAAATGTAATTGATTATAATCATCCTTGATATCATCAACCGTTTCGTCCCCATGTTCATAGTCGATACCGCCCGCATTAGCTAAATCGTCCTTATGTTCTTAATGTTCAACTCTTTGTTGCCTTGGTCCCGATTTCCTACCAGTGCCACTACATATATGATCTTTCTGATGCTTGCTCGTAGCCGTTTTGTGTCTGGTTTGGCCAAAAATTTCGATGTATCGGCAAGCTAGACTAATTCGATCCGATTAGGGTGGCTGCCATGTTTAGTTCCCATACATACGTCAGTATCTTGTAACTGAACTGAAGAGTGAACTGGTATGCCTGCTTGGTTGCCATACTACATGAGGGGTTTTGGCTTGTTGGGAAACATAACTATTCCTATCTTTCGCAGTTTGTTTTTGTCAGCCTTCTGATCAACATTCCCGAAGATTCTAGAATAATTTAAGCAAATTGGTAAAGCTCGTGTTTCGATTCTACTTCCTGAGCGGGAAAGAGAGCTGTTGGTATGTCGTTGGGTCCCTTGGCACATAAGATATCACTCAATGACGTACTTTTGGTTAAGTGACTTCGCCATCGTGCCATCGCACGACTTTGATGTTTTGTTCGTAAGAAGCGTCAGCTTTTTCTCAAGTATTCTCATGTATTTTATTGAATGGCTGACGAATGACATCATATGTGGAGTCTGCGTATAATGAGTAGACTCTTTCTTACTTGCGTTGTGATGACCGATGCTTTTAATGTCTCATGAACAACTTAGTCTAATCTCTTAAGCTTTGCTTTCGTTCGAAGACAATGCATTACTCTTATTTTAAAGCTCTAAGGGAACTTCCATTAAATATGGTTCGCCCCGGGCCCCGCGATCAAGGGGGCCCCGCCAGGGTCCCCTAATTATTTGAAAAAATGATTTTATAACGAATTTATAAATTATTATATATAAAAGCTGAGGCAGCCAAAGCTGCCACGCCCACACTTTTGAAACTGTCTCTTATACACATCTGACGCTGCCGACGAGCGAT
>CY08ATestes_2_0 
CTCGGAGATGTGTATAAGAGACAGAAATTACCCTGGGCCCGAAAAGATACTTGCCAGTTATAGTTAACTCGCACCAAATCCAAATCCAGTAGCTCCAACTGCACTGTAATTTACACTTTCGTCCAGAAATTGGGCTGGAAATTGGATGCGGTGTGGTAATCATGGCAAATGGGGGCTTCCAGAGCGAATCGTTCTTGTTTGTGGACTCCAGAATGACGGAGGATTGGACGAATGGGCGTACTTTACACCTCTAATCCGCGGCAAGGCCAAATGTCAGTTTTCATTGGCAGAGACCTGCAATTTCTAGGGCTTCTCATAGAAGGAACGCCTTCGAGATAGTTGAGCTCTTTTAACCAAAGAAGGCCGATTCCAAATTCCATTTCAAAGATGTTTAATTTTAATTTTCTCTCTCGGGTGTCTCGTCCCTCTCCATTTCCCCCAAGGCACTCACCCCTTTTCTCAAGCTCTTTCCACGTCAGAGCTGACAGCTGGTTGTAGCTCCTGGAAAATAGCTAGCTCAGGCACTTCCTCCAGTAGGTCGAAATCACATTATTGGTATCCCTGTCG
>CY08ATestes_3_0 
GTATAGACAAGTTCACCAAATTTGCCAAGCTCTTCCCATTAGAATCAAAATCTTCGATTCATCTACGAGAAAGACTAGTAGAGGCGCTTCATTATTTCACCGTCCCGAAGGTATTGGTCTCAGACAATGAGAGAGGCCTCCTGTGCCCGACGGTACTGAATTATTGCGTACGCTGGGGATTGCGCTCTACAATACTCCGACCCAGAAAAGCGAAGTCAATGGTCAAATCGAGAGGTTTCACTCCACCTTCCTTGAGATTTACCGATGTTTGAAAGGTGAACACCCTGACTTCAAGTTCAACGAATTGGTCGCTATAGCAGTGGACAGATACAATAATTCTGTTCACACGGTGACTGGGAATAAGCCGGCGGACCTGTTCTTTGACCGCTTGGCCAGGATAAACTATCAGGGTCTGACTAACTTCAGGACAAAGGTCCTAGAGGATATTAGAGGCTTAATAGAGTATAGGCAGAAACTCACAAACGCGGCCCACAATAAGACCCGTTCTGAACACGTGTCTTACGATCAGGGAGACAGGGTATTTGTCGCCAATAAACAAATTAAAACCAAAGAAAAGCCGCGCTCAGGGCCGAAAAGGTTGCACATAGCCCTAAGCACATAACACACAATAAGGAATCAAACACCTACCCCAAAAAATTTTTACTTAATACTGCAAGCTCTGTCTCTTATACACATCTCCGAGCCCACGAGACGGACA
>CY08ATestes_4_0 
GGAAAAACACTCTGCCAGGTTTCTACTCCGGTTGACAGCTGAAATTGAGATTAATTGTGCTAAATTAAGTGAGTGAGAAATTACGAAATTATTGCAGCGTGTGTTGCAGTTAGAAATCGCAATCAGTTTGCCCGAATCAGTTGGCCTCGTCCGCCGGACTGGACCGGCCCCAGAGGGTCCTACAAATTGTCTTCGTCGCGATCCGTAAACAGGAGTTGAGTTGGGTGTAAATTACAGGTGTGTGGTGGCCAGCGCGAAAGGTGTGAAGCCGGATGGGATCCCTATTCCCGATCCCCGAGCATCGAGCATCGAGCATCAAGAACTCCAGCTCCAGTTGAGGGAGAACGTCGGTGCGATTGGGTGAACGCCCAGTTTTCGACCGGCGGAGGAGGATGGGGCAGCTGATGACTGATGATAGAGTTGATTGAAAGTTAACAGTCAGGCAAAGGGATTCTTGGGCAGGCATTACCTTTAAATGTACCCAAGGGATACCTGGCGAATTTCACACATATTTCTCTAGTGGATAGCACACTCAACTTGCTGGGGTTGAGAAGGCTAGTTGTAATTTTGATCAGATAGCGTCGTATCGTAAGCCTGTAATTTTACATATTTAATTTCTATTAGAGGTGATTAGAAGTACTTAACAGGATCTGCATGTTAAATGCCCGTCCTCGAAGAAGTTCATTTCAACACATTTAGATTGATGATAGAGCTGATAGAGCTAAGTCACTGCAGCAGCTATCTAGTTCTATTTCAATGTCAAAGCTAAAACTCAAAGTAATACGCGAAGTATTAAAATTCGCAAGATAGCGATTTGACCTTCGATAGCCTGCCTATCGAACATTGAACTATCGATATTGAACATCTGGCTCCAAATACTCTGCATCTAAATTGAATTTAGGCTTTAAAATGGAATTTAATCAGCATGTGGATTCCGCACTGACCACTTTTGTGGACAACACAAAGTTCTTCAGGGAAATGGTAGACGTCGTTTCCGATTTCAGTGATAACGGGGAGATCCAGAAGCTGCTGGAGGAAAGCGCGCGTCTGCGCGTGGAGCACGCCGAGAATCTCATCCGTTTGAAGAGCAAGCACCAATCACTTAACCAGGCTATGCAGCAGGTGCAAAACTCGAGCTCCACCATCGAGCAGTTCGAGGACCTCTGGAAGGAGCGCTCCGAAACGGTGGAGCAGAAGCGCATCAATGTCAAGAACATAGCCGAGTTTAAGAACTTCAAGAAAACTGTGAAATCTGCAGCTGCCCAGCTAGGTGCGGAGATCAATGGCCAGGCGAATGGCGCCGACCAGGATGAGGACCTTATCATTGAAGGAATCGAAGAGACCGGCGGCGAGATTTTCTCGCTCTATGATCCCTGGTCCAAGGCGCTGATGAAGAACCCCGTGCGAAACAAAGTGTGCGGCCACATCTACGACCGCGACTCGGTCATGCTGATCATCAAGGACAACATTGGCATCCTATGTCCGGTGCTCGGCTGTGCCAACAAGACCTACATCCAGCCAGCGCACCTGGTCGAGGATGCCAACGTTCGGCAAAAGGTGCAACGGCGAATGGCCGAAGAAATTGAGGATGGCGCTGCCTCGGAGGAGGACGAGGAACAGGATTGAGTTTTGATCCGAATTCTGTTAAGCTATGCTCTTACATTTTCATCTGCATTTGTAAAATATATTTATTGTTGTGGACTAATAAGAGACTAAGAGACTTAGAGATTTAAGTACAACGTCAAGTCTTGTGAAAAATAAACTTTACAAATTGAAGGTTGTACACGCACTGAGAAAA
>CY08ATestes_4_1 
GACTTGGACGACTCTCTGGTGACACCCAGCACGTCGTAACAGTTGTCCTTGCCGCAGTACAGGCCCTCCAGTAAGCCTAGGGCCATCGTGGGCAGCAGGGCCAAGAGTACCAGCAGTAGTCCGTGCGTCCGCATCTCGGATAGCGCTTTCACCCTGGACACGTGGAGTTGCAGCTGGGTGAGTGGTGGCGCACAGCTGGCACTCTTTGGCTGGGACCGGAGCGAATTGGTTGTGTATGGGATTGGACCGGAGCAACTGGTGGCGGTCGCGTTGGCGCTGCTCGTCCGTCTGCTCGGCGTTTGTCCCACTGCAAAGTTGGCCGCCGCTCGTTAACCAGGTTAGCTTCGGCCGATTACGCCGATAGCGCCGATAACTACGATGGCTGGCGCGTAAGTATGACCGTAAGTCGGGCAATGGTCACTCTAAGTCACTGCACCAGCTATCTAGTTCTATTTCAATGTCCAAGTTAAAACTCAAAGTAATACGCGAAGTATTAAAATTCGCAAGATAGCGATTTGACCTTCGATAGCCTGCCTATCGAACATTGAACTATCGATATTGAACATCTGGCTCCAAATACTCTGCATCTAAATTGAATTTAGGCTTTAAAATGGAATTTAATCAGCATGTGGATTCCGCACTGACCACTTTTGTGGACAACACAAAGTTCTTCAGGGAAATGGTAGACGTCGTTTCCGATTTCAGTGATAACGGGGAGATCCAGAAGCTGCTGGAGGAAAGCGCGCGTCTGCGCGTGGAGCACGCCGAGAATCTCATCCGTTTGAAGAGCAAGCACCAATCACTTAACCAGGCTATGCAGCAGGTGCAAAACTCGAGCTCCACCATCGAGCAGTTCGAGGACCTCTGGAAGGAGCGCTCCGAAACGGTGGAGCAGAAGCGCATCAATGTCAAGAACCTGTCTCTTATACACATCTCCGAGCCCACGAGACGGACTCCTAG
>CY08ATestes_5_0 
GTCAGTGGTGGCGAACACGTTCTCGATTTTGCCACAGCTCATCTTCTCGTTGGGTATGTCCACCGTGAAGAGCAGCGCCTTGCCGGACACATACTTCTCCGTCTCGTCTCGCAGCCAGTTGAGGTAGTCGTGATCGCAGGCATAGTCCCCGTACTCGTTCTCCACCTGCACCATTATGATCTTGCCGCCGTTGCCCACGAACAGGTGCTGGAGGCGTGGCATCAACTCCGCATACCACTTGCCCACCTCTGAGATGTAGTTGGGGTCGTTGGTCCGCATCTTGATGGACGGGTATTTGGCAAACAACCAGTGGGGAAGACCACCATTATCTCGCTCAGCACAAATGTAGGGACCTGGCCGGAGAATAATGTAGAAGTCTTCTTCCTGAGCAATCTCCAGGAACTTTACCACATCCGCAATGCCCTCCCAGTTGTATTCTCCATCGTGGGGATTGTGTAGCGACCATTCCACATAGGTATCTAGAGCATTGAGACCAGATGCCCGCATGGTGCGCAATCGACTTCGCCAGGACTCGGGCACAGCGCGGAAGTAGTGGAACGACCCAGAGACGTAGCGGAAGGGCTGGCCATCCAGCATGAACGTGTTCGCCTCATGGTCGATCGCAAACCTTGGCTGGTCCTGTGAAAAACACGCATTTAAGTCAGCCATCAGTTTGGAAATCGACTCGAAAATAGTCTATTGTTTTGCTGGGATTTTTCCGGGACTGGGTGATATTGGATTGGATTTGATTTGATTGGGACTGTCACTTAGGCTACACAAATAATATTGCTTTATATACAAGTAAACTTGTGTCCGAAGACAGCTCGATAAACTCACTAAACCGACTTAGACATTCTAAGATGTAGAACTAAAACGCTTGGCGAACTTAATTCTAAGCTTTTCGTTAATTTTTGTTTATGTTTCGGTGTTTCACTTTCTGCTTTTTATAACATTTCTCATTGTAAAAAACGGTTGATGTAATTGTATTGTATAAATCCATGAGATCAATGCGATTTTTGGGAATTGGTTTTTCTTTCTTTTTGATTGATTTTCTTAATATTTTCGCTATGTTTGCTTTCATGTCACTGTATTCGATTAGCATTGAAACGCCCTGGAAATTCTAGCATATAGTGAAAATTGCCTATAAAATATGTTTTCCTCATCATTTCTTTTTTAACTTTGGCTAGCTGCGGAGATCAATTTTCATTAATTTCCATTGTGAGAGATCATTGATGTGCATTCCAAAAAAGACTGTGTGACGAATGGGAAAACTATCTCTCTCCTGGCCAAGTTTCAATCGTTTTGCCATCAACCTCCTGGGCGTGGAGCTTAAAACTATTATATATTGTGAGACCAATTTGAATATGATGATGAACAAACAATGACAAAAAATATTACAAATAAACATAAATCATAAGAAATTTAACTAAAATAACATGACATAAACCGTAGACACAAAACATCACAAAAATGGCATAAAAACTATATACAAAATTAATTTAATGATTTTTCATTCATTTTTT
>CY08ATestes_6_0 
GTGTATAAGAGACAGGATTTTGATGGCTCAAAAAGAGGTGAATAAATTTGGTCGTGGCGTAGTTTTCATTCATATTTATTAATTTCTCATACGCATGTTCATAATACATAATTGCATATTATACGACTTATGATAGATATTTCCATATTATTCCATTTGAAATACTTGCATTTAAAGTGTATGTGTGGTGGTGTGTGCTTTAATCGTTTAACATTATCTTGGGGTTTAGGCATATTCAATAATCCTGCTATATAGCGTTTCCAACACATTCGCAGTTGCACGAATTCACGCATTCGTGTCTGTCTCTTATAA
>CY08ATestes_7_0 
GAAGCGCTCCGAAGGGCGCAGCTGCATCAGCTGGGAACTTGCCTTGGCGCCGCGCAATATGAAGCCAAATCCGCGCTTGGCTCGGTGCAGCACCACCGATCGAGGGGCGTTGTAGCCGCTCTTTTTGACGCGCGGTGCAGTGGCGCTGCTGTACTGTCCCACGGAGTGGTTATTGTTCCGATTCTGGATGCCATTGCCGGATGCTCCTCCTCCATTGCTCTCCAGCGGCTGCTGGCACGATCCATTGCTGGCCACCGACAGTGATGGCGACTGATGGGGCTGCTGGAGCAGAGTGCTGGAACTGCCTGAATGTCCACCCAAGCTCAGCTGTGGCGATCCCTG
>CY08ATestes_8_0 
GCAGCTGCGCCCTTCGGAGCGCTTCCCGGCGCTCCAATACCTGGATGATGTAGATCCGGGTGGAGTTGCGGACATGGCAGGACTTCGTCCCGGTGACTTCCTGCTGACCATCAACGGCGAAGACGTTAGCTCCGCCTCGCACGAACAAGTGGTCGAAATGATCCGTTCGGCCGGCGCTTTGGTCAACTTGACGGTGGTGTCGCCACAGTTCCCCCACCAGATGCAGGCCAGTGCTCAGTATCTGCCCAGTGGAGCGCGTGCGGGCAGCCACCATTTGAATAGTGGACCAAGTACTCCTCAAAGCTCGCACCGTCAGTGCGCCACGTTGCCGAGGAAGATGACCGGTCCGGGAGCAAGTGGTCCCTCCTCCTCCTCGGGAGGC
>CY08ATestes_8_1 
GCAGCTGCGCCCTTCGGAGCGCTTCCCGGCGCTCCAATACCTGGATGATGTAGATCCGGGTGGAGTTGCGGACATGGCAGGACTTCGTCCCGGTGACTTCCTGCTGACCATCAACGGCGAAGACGTTAGCTCCGCCTCGCACGAACAAGTGGTCGAAATGATCCGTTCGGCCGGCGCTTTGGTCAACTTGACGGTGGTGTCGCCACAGTTCCCCCACCAGATGCAGGCCAGTGCTCAGTATCTGCCCAGTGGAGCGCGTGCGGGCAGCCACCATTTGAATAGTGGACCAAGTACTCCTCAAAGCTCGCACCGTCAGTGCGCCACGTTGCCGCGGAAGATGACCTGTCCGGCTCTCAACCTGTCTCTTATACG
>CY08ATestes_8_2 
GCGCGGCGCCAATGCAAGTTCCCAGCTGATGGATGATGTAGATCCGGGTAGAGTGGCGGACATGGCAGGACTTCGTCCAGGTGACTTCCTGCTGACCATCAACGGCGAAGATGTTAGCTCCACCTCGCACGAACAAGTGGTCGAAATGATCCGTTCGGCCGGCGCTTTGGTCAACTTGACGGTGGTGTCGCCACAGTTCCCGCACCAGATGCAGGCCAGTGCTCAGTATCTGCCCAGTGGAGCGCGTGCGGGCAGCCACCATTTGAATAGTGGACCAAGTACTCCTCAAAGCTCACACCGTCAGTGCGCCACGTTGCCGAGGAAGATGACCGGTCCGGGAGCAAGTGGTCCCTCCTCCTCCTCGGGAGGC
>CY08ATestes_8_3 
GCAGCTGCGCCCTTCGGAGCGCTTCCCGGCGCTCCAATACCTGGATGATGTAGATCCGGGTGGAGTGGCGGACATGGCAGGACTTCGTCCAGGTGACTTCCTGCTGACCATCAACGGCGAAGATGTTAGCTCCGCCTCGCACGAACAAGTGGTCGAAATGATCCGTTCGGCCGGCGCTTTGGTCAACTTGACGGTGGTGTCGCCACAGTTCCCGCACCAGATGCAGGCCAGTGCTCAGA
>CY08ATestes_8_4 
GCAGCTGCGCCCTTCGGAGCGCTTCCCGGCGCTCCAATACCTGGATGATGTAGATCCGGGTGGAGTTGCGGACATGGCAGGACTTCGTCCCGGTGACTTCCTGCTGACCATCAACGGCGAAGACGTTAGCTCCGCCTCGCACGAACAAGTGGTCGAAATGATCCGTTCGGCCGGCGCTTTGGTCAACTTGACGGTGGTGTCGCCACAGTTCCCCCACCAGATGCAGGCCAGTGCTCAGTATCTGCCCAGTGGAGCGCGTGCGGGCAGCCACCATTTGAATAGTGGACCAAGTACTCCTCAAAGCTCACACCGTCAGTGCGCCACGTTGCCGAGGAAGATGACCTGTCCGGTTCTCAACTATTTGCCAGCGCTTAATGCAAATATCGTCATAGC
>CY08ATestes_9_0 
GAAGCGCTCCGAAGGGCGCAGCTGCATCAGCTGGGAACTTGCCTTGGCGCCGCGCAATATGAAGCCAAATCCGCGCTTGGCTCGGTGCAGCACCACCGATCGAGGGGCTTTATAGCAGCTGTTGGAATGAGAAGTGATGTGGCATTAGCAACTTATAAGAAACCATGCCCGTGCTGGCTGTCATTACATTGGTGATATGCTTCTGGCGCAGACTCACCTCCTGGACGCAGTCGGCCGGAAAGAAGCCGGACTGATTGGTGCCTCGCACATAGCCCTCGAGCAATCCGCAGTCGGTGCTGCCCACCACTTCGATCAAGTCACCCAGCTGGAGGCGAATGTGACCCACAGTATTGCCAACGTATGGCTCCATGCACACCCCTGTGGTGGAGGGATGCCTGATGGAACATGCTGCCGAGTCCGAGTTCGTTCCCACGCCCGACGAATCGCTGATTATGTCGCTGGTGTCGCCCAGGGATTTGTCTGTCACAATGCTGATGTCGTCCTCGTGGGATCGGTGGCCGGAGGAGCCCTCGGAGAGGCTGGAGCTGGCGGAGCTGTAGGCTCCCAGCATGTGCTCCGAGGGGCAGGGCGATGGCGGGCCGTGGAGCTGCAGTGTGTGCAGGTGGGGCAGCTGCTGCTGCTGCAGCTGCTGGTGGTGATTCTGGTGGTGCTGTTGGTGCAGATGCTGTTGCTGAAGCTGATGCTGATGG
>CY28A4Testes_10_0 
ACTTTGTGTTTGATTTTTTTTTTTTTACTTTTTGGTTGTTCTTTTAATAGCCACGACGCTTTTGGGTGTGTTACTGTGGCAAACAAAACTTAACACATACGAATTAAATACAAAACTTCGGGCGAAACGAACGTAAAGGGGGAACCATTATCAATAAACCCCATTATCACTAACAAATGGTAGAGTTGTGTGAATGAGGATTAACATTAAGATGTGTGTGCTGTTTATCGATTTGAAATCGTTATAATCTTTTTAAATGTGCCTGCTTTCGCTGCCCCACCGCCATGCTTATAAGTCTTATCGTTATTTAAATGTTGGACTTGGATCCAAAGAGTTCGAGCTTAATCATCCTTATTTCCGCCTCCGCCGATGGTTATCTTCTTCTGCAGCTTGCTGTACTCCTCGGTGAGTCGGTCGTACTCGCGGTTGATGCTCTCCGCCTGCGACTTAACCGCCTCCTTGTCCTTCTTCTCGCGGTTCAATTCAGAGGTCAGCTCCTGGACGCGCTCGCGCAGCTTGTTGAGCTCGATGAGAGTGGTATCCTCGCCGGCTTCCTTGGCCTTCTCGGTCTTCTTGTCATCCATCAGGGAGCGTGCGGCGGCAGTGGCGCTCTGTGCCTGCTTCATGGAGGCCTCGCTCTGAGCCAGGAGATTGGCCTGGTTGCAGATCAGGTTCACCAATCGCCGGATGACCAGCAGCAGGAAAATGGCGAATCCGGTGATGTAGAAGTTGCGCTGGGCACGGAACATCTTCATGCTGTGCTGCATCTCCACGTTCAGGTGCACCTCGTTGGACTCCTGCAGCCCTGAGTACTTCCTCATCTCGCGTATGGACTCCAGCAGGAAAATGACCAGCAATCCCAGGATCAGTGGGTAGTATATGTGCGCCTGCTGTCCCAGCATTGCTAGGAATTTGGACTTGAAGAACCGGTTCCAGCGGTAGGGACTGGCCACCGGCAAGATCAGCAGGAGCACCAGTGCGATTTCCGCATAGAGAAATCCGGCGATCAAAGTCCACACCAAACTCATTTTTAGTGTTTAATTAATTCCCTTTTTCAAACCTGTCTCTTATACACATCTGACGCTGCCGACGAAGAGG
>CY28A4Testes_10_1 
ATATCCGCCCTCAAGGAGGATATATCCATACCCGACTACTGTACCATTAGCGACGGCGATGCCCCAGGAGCTGTGGACATCAAAGCCTGGCTGGGACCAGCTGGAACCGTTTCGCCCATGCACTACGATCCCAAGCACAACTTACTGTGCCAGGTATTCGGTTCCAAGCGGATAATCCTAGCTGCTCCCGAAGACACAGCCAACCTGTATCCCCACGAAAGTGAGTTCCTAGCCAATACAGCGCGCATAGATGCTGCCCAACTGGATCCGGACACGTATCCCTTGGTGGCCAAGGTGAAGTTCTACCAGCTGCTCCTGCAGCCCGGTGATTGCCTGTACATGCCCCCCAAATGGTGGCACTACGTGAGATCTGAAGCTCCTAGCTTTTCAGTAAGCTTCTGGTGGGAGTAAGCATTCTAGTGAAATAAGATTCATATTTAAGTTAAGGTTTAAGTCTACGTGGATTACTCCACATCAAACAACGACTACATTTGATCACTAAATAATTAAACTTGTTATCATCATGCTAATACGAATTAGATGGTATTTCTGGGTAATTATCAGCGAAACATATGAAACACTCTACTCTCACACGAGTAAAGCAATGCCTGCGATTTCTAAGCGTCGATTGACCTCCAAGTAAACAAACAGGTTGCGTCTGACGTCATTGCCGTGTGCTATCAGCCATGATGTGGACTAAGCGGCTGCAGATGAATCATCGAATCGATCACAACTGGAGGGTACTTTTTGGTTGTTCTTTTAATAGCCACGACGCTTTTGGGTGTGTTACTGTGGCAAACAAAACTTAACACATACGAATTAAATACAAAACTTCGGGCGAAACGAACGTAAAGGGGGAACCATTATCAATAAACCCCATTATCACTAACAAATGGTAGAGTTGTGTGAATGAGGATTAACATTAAGATGTGTGTGCTGTTTATCGATTTGAAATCGTTATAATCTTTTTAAATGTGCCTGCTTTCGCTGCCCCACCGCCATGCTTATAAGTCTTATCGTTATTTAAATGTTGGACTTGGATCCAAAGAGTTCGAGCTTAATCATCCTTATTTCCGCCTCCGCCGATGGTTATCTTCTTCTGCAGCTTGCTGTACTCCTCGGTGAGTCGGTCGTACTCGCGGTTGATGCTCTCCGCCTGCGACTTAACCGCCTCCTTGTCCTTCTTCTCGCGGTTCAATTCAGAGGTCAGCTCCTGGACGCGCTCGCGCAGCTTGTTGAGCTCGATGAGAGTGGTATCCTCGCCGGCTTCCTTGGCCTTCTCGGTCTTCTTGTCATCCATCAGGGAGCGTGCGGCGGCAGTGGCGCTCTGTGCCTGCTTCATGGAGGCCTCGCTCTGAGCCAGGAGATTGGCCTGGTTGCAGATCAGGTTCACCAATCGCCGGATGACCAGCAGCAGGAAAATGGCGAATCCGGTGATGTAGAAGTTGCGCTGGGCACGGAACATCTTCATGCTGTGCTGCATCTCCACGTTCAGGTGCACCTCGTTGGACTCCTGCAGCCCTGAGTACTTCCTCATCTCGCGTATGGACTCCAGCAGGAAAATGACCAGCAATCCCAGGATCAGTGGGTAGTATATGTGCGCCTGCTGTCCCAGCATTGCTAGGAATTTGGACTTGAAGAACCGGTTCCAGCGGTAGGGACTGGCCACCGGCAAGATCAGCAGGAGCACCAGTGCGATTTCCGCATAGAGAAATCCGGCGATCAAAGTCCACACCAAACTCATTTTTAGTGTTTAATTAATTCCCTTTTTCGTTTTTTCGATTTTCGCTTCTTCGATTTTCACCTTTTTCGTCTGTCGCCTGCAAGCAAAATATGCGTCCAAATTAGCAGCTAGTTTTACGGATTCCGGACGGACGATCTAGTGGCTATTTATAAACTACGGCCGGAGTGACCGCTGCTTACTTTAAATAGCAATAATTAAATCGCTGCCGTGATGAAATATGCGAATATTTTATGTAGTCACTGCGCCGGCCACGTCAACTCTGTTTTTATTGTGTACGAGCGGGGCTGCCAACTCGGGCACCAGAATCAACTGTAAACAGGGTAGCC
>CY28A4Testes_10_2 
GGAAGACACAGCCAACCTGTATCCCCACGAAAGTGAGTTCCTAGCCAATACAGCGCGCATAGATGCTGCCCAACTGGATCCGGACACGTATCCCTTGGTGGCCAAGGTGAAGTTCTACCAGCTGCTCCTGCAGCCCGGTGATTGCCTGTACATGCCCCCCAAATGGTGGCACTACGTGAGATCTGAAGCTCCTAGCTTTTCAGTAAGCTTCTGGTGGGAGTAAGCATTCTAGTGAAATAAGATTCATATTTAAGTTAAGGTTTAAGTCTACGTGGATTACTCCACATCAAACAACGACTACATTTGATCACTAAATAATTAAACTTGTTATCATCATGCTAATACGAATTAGATGGTATTTCTGGGTAATTATCAGCGAAACATATGAAACACTCTACTCTCACACGAGTAAAGCAATGCCTGCGATTTCTAAGCGTCGATTGACCTCCAAGTAAACAAACAGGTTGCGTCTGACGTCATTGCCGTGTGCTATCAGCCATGATGTGGACTAAGCGGCTGCAGATGAATCATCGAATCGATCACAACTGGAGGGTACTTTTTGGTTGTTCTTTTAATAGCCACGACGCTTTTGGGTGTGTTACTGTGGCAAACAAAACTTAACACATACGAATTAAATACAAAACTTCGGGCGAAACGAACGTAAAGGGGGAACCATTATCAATAAACCCCATTATCACTAACAAATGGTAGAGTTGTGTGAATGAGGATTAACATTAAGATGTGTGTGCTGTTTATCGATTTGAAATCGTTATAATCTTTTTAAATGTGCCTGCTTTCGCTGCCCCACCGCCATGCTTATAAGTCTTATCGTTATTTAAATGTTGGACTTGGATCCAAAGAGTTCGAGCTTAATCATCCTTATTTCCGCCTCCGCCGATGGTTATCTTCTTCTGCAGCTTGCTGTACTCCTCGGTGAGTCGGTCGTACTCGCGGTTGATGCTCTCCGCCTGCGACTTAACCGCCTCCTTGTCCTTCTTCTCGCGGTTCAATTCAGAGGTCAGCTCCTGGACGCGCTCGCGCAGCTTGTTGAGCTCGATGAGAGTGGTATCCTCGCCGGCTTCCTTGGCCTTCTCGGTCTTCTTGTCATCCATCAGGGAGCGTGCGGCGGCAGTGGCGCTCTGTGCCTGCTTCATGGAGGCCTCGCTCTGAGCCAGGAGATTGGCCTGGTTGCAGATCAGGTTCACCAATCGCCGGATGACCAGCAGCAGGAAAATGGCGAATCCGGTGATGTAGAAGTTGCGCTGGGCACGGAACATCTTCATGCTGTGCTGCATCTCCACGTTCAGGTGCACCTCGTTGGACTCCTGCAGCCCTGAGTACTTCCTCATCTCGCGTATGGACTCCAGCAGGAAAATGACCAGCAATCCCAGGATCAGTGGGTAGTATATGTGCGCCTGCTGTCCCAGCATTGCTAGGAATTTGGACTTGAAGAACCGGTTCCAGCGGTAGGGACTGGCCACCGGCAAGATCAGCAGGAGCACCAGTGCGATTTCCGCATAGAGAAATCCGGCGATCAAAGTCCACACCAAACTCATTTTTAGTGTTTAATTAATTCCCTTTTTCAAACCTGTCTCTTATACACATCTGACGCTGCCGACGAAGAGG
>CY28A4Testes_10_3 
ACTTTGTGTTTGATTTTTTTTTTTTTACTTTTTGGTTGTTCTTTTAATAGCCACGACGCTTTTGGGTGTGTTACTGTGGCAAACAAAACTTAACACATACGAATTAAATACAAAACTTCGGGCGAAACGAACGTAAAGGGGGAACCATTATCAATAAACCCCATTATCACTAACAAATGGTAGAGTTGTGTGAATGAGGATTAACATTAAGATGTGTGTGCTGTTTATCGATTTGAAATCGTTATAATCTTTTTAAATGTGCCTGCTTTCGCTGCCCCACCGCCATGCTTATAAGTCTTATCGTTATTTAAATGTTGGACTTGGATCCAAAGAGTTCGAGCTTAATCATCCTTATTTCCGCCTCCGCCGATGGTTATCTTCTTCTGCAGCTTGCTGTACTCCTCGGTGAGTCGGTCGTACTCGCGGTTGATGCTCTCCGCCTGCGACTTAACCGCCTCCTTGTCCTTCTTCTCGCGGTTCAATTCAGAGGTCAGCTCCTGGACGCGCTCGCGCAGCTTGTTGAGCTCGATGAGAGTGGTATCCTCGCCGGCTTCCTTGGCCTTCTCGGTCTTCTTGTCATCCATCAGGGAGCGTGCGGCGGCAGTGGCGCTCTGTGCCTGCTTCATGGAGGCCTCGCTCTGAGCCAGGAGATTGGCCTGGTTGCAGATCAGGTTCACCAATCGCCGGATGACCAGCAGCAGGAAAATGGCGAATCCGGTGATGTAGAAGTTGCGCTGGGCACGGAACATCTTCATGCTGTGCTGCATCTCCACGTTCAGGTGCACCTCGTTGGACTCCTGCAGCCCTGAGTACTTCCTCATCTCGCGTATGGACTCCAGCAGGAAAATGACCAGCAATCCCAGGATCAGTGGGTAGTATATGTGCGCCTGCTGTCCCAGCATTGCTAGGAATTTGGACTTGAAGAACCGGTTCCAGCGGTAGGGACTGGCCACCGGCAAGATCAGCAGGAGCACCAGTGCGATTTCCGCATAGAGAAATCCGGCGATCAAAGTCCACACCAAACTCATTTTTAGTGTTTAATTAATTCCCTTTTTCGTTTTTTCGATTTTCGCTTCTTCGATTTTCACCTTTTTCGTCTGTCGCCTGCAAGCAAAATATGCGTCCAAATTAGCAGCTAGTTTTACGGATTCCGGACGGACGATCTAGTGGCTATTTATAAACTACGGCCGGAGTGACCGCTGCTTACTTTAAATAGCAATAATTAAATCGCTGCCGTGATGAAATATGCGAATATTTTATGTAGTCACTGCGCCGGCCACGTCAACTCTGTTTTTATTGTGTACGAGCGGGGCTGCCAACTCGGGCACCAGAATCAACTGTAAACAGGGTAGCC
>CY28A4Testes_11_0 
ATGAGGCGGAGCAGTTGCTACGCGAGGTGGACATCCATTCGGTCACTGGCATTTTGAAGACTTTTCTAAGAGAGCTCCCCGAGGCCCTATTCACGGATCAGCTATATCCACGATTTTTTGACACATTCAGCGCCTTTAGCAACAACAACGAATCCATACGAATCAACGAGCTTCTCAAAGTTTTTGAGGAGTTGCCACAGGCCAACAAAGCCTCCATCACTTCGATATTAGATCATTTAATAAGAGTCCACGAAAAGGAGGCAGACAACAAGATGTCGTTGCACAATCTGGCAATGGTGTTTGGACCAACCTTGCTTAGGCCGGGCCAAACGCAGGTGAAGCAAAAGGATCCACTGGCAGCCAGCACTGTCGACGTTATGGCTCAGGCAGGAATCCTATACTGCTTTCTTCAGGCACGCATCAAGAAGGATTAGGACTTCGTGAGCCGTTTACACCTGTCTCTTATACACATCTCCGAGCCC
>CY28A4Testes_11_1 
ATGAGGCGGAGCAGTTGCTACGCGAGGTGGACATCCATTCGGTCACTGGCATTTTGAAGACTTTTCTAAGAGAGCTCCCCGAGGCCCTATTCACGGATCAGCTATATCCACGATTTTTTGACACATTCAGCGCCTTTAGCAACAACAACGAATCCATACGAATCAACGAGCTTCTCAAAGTTTTTGAGGAGTTGCCACAGGCCAACAAAGCCTCCATCACTTCGATATTAGATCATTTAATAAGAGTCCACGAAAAGGAGGCAGACAACAAGATGTCGTTGCACAATCTGGCAATGGTGTTTGGACCAACCTTGCTTAGGCCGGGCCAAACGCAGGTGAAGCAAAAGGATCCACTGGCAGCCAGCACTGTCGACGTTATGGCTCAGGCAGGAATCCTATACTGCTTTCTTCAGGCACGCATCAAGAAGGATTAGGACTTCGTGAGCCGTTTACACAGTTACATATGGAAATATATATGTATCAAAATTATAGATATTTATTTTTACAAACAAAA
>CY28A4Testes_11_2 
ATGAGGCGGAGCAGTTGCTACGCGAGGTGGACATCCATTCGGTCACTGGCATTTTGAAGACTTTTCTAAGAGAGCTCCCCGAGGCCCTATTCACGGATCAGCTATATCCACGATTTTTTGACACATTCAGCGCCTTTAGCAACAACAACGAATCCATACGAATCAACGAGCTTCTCAAAGTTTTTGAGGAGTTGCCACAGGCCAACAAAGCCTCCATCACTTCGATATTAGATCATTTAATAAGAGTCCACGAAAAGGAGGCAGACAACAAGATGTCGTTGCACAATCTGGCAATGGTGTTTGGACCAACCTTGCTTCTGTCTCTTATACACATCTCCGA
>CY28A4Testes_12_0 
ATAGATCAAATCAACCAGTCATCTTCACGAAGGCATATAAAGCTGGCATTATAGATATATGCATAAAGTCAGAAAAGTCGTTCCACGTCAACTGCATTTCTATTTCCCTTATTCTCGCAAGTGTTTTTCAATGTGTACAGTGTTTAAGTGTTAGATAATCGAACCAAAACAAAGAGTGTCATAATTGTTGAACCTAATTGGAATTGTTAAAATAAATATAAATTAAATACAAGTTTTTGTACATACCAACCAAAAGTGTTCCCAACTCATTTTACATTCAAAATTGGCAGCTTCAAATCGGCAAAAAGCAGTACGTACACAAAATTCGAAGGTTAATAAATTTTTGCAATTTTCAGTTAATCAAGCACGGTTGTGTTTTATTTTAACAGTTGTGTATGAAATTGTTAACTGAAACTGAACGAGAAGCCTTTGATTTCAAATTCTTTCTTCTTTTATTTCACAGGCAAAATTTGTAAATCCCTTAAAGAAGCGGAGACGTTTTTAACATTTTTATGCACCACAGAGAATAAATGTATTTTTTCAGCACAACGCCAACTCAATGAATCTTTGGATTCCATTTTCTAACCAGTTAACTAAAATGTTTTGTACAGGTTGTTGCCTTAGTTAGCTTATTGATTTTAAACCCAAAACCACGCATATCCAACGAACCACGGAGAAAACTGACAACCAAAGTCTGCTTTAATTTTAAAATTGAGTTGTTTTTAATTCCAAACTAGCCAAGAAACAAACGCAAGTACCTAACAAATATATTGTAATTTTGTGGCCACGAGTATTTCAACGGTTACCGAAGGAGCTAGCGGAGAGAATCTTAGTATAATTTTAATCGGACTGCGTAGATACTAGAGTTAAATGATTACCCAAAGATCGTTGCAAAAATAAAAGCTGAGTAATTAACGGGGTGTTAATTTATTTCGTATTTTTAAGGTGAGAATGGCATTCAGGAAACCATACCAGGACTGCTCCAAGGATGTCTCGCCCCGCGCATTGCGCCTCACCAGAAACGGCGTGATGCCCAGAGCAAAGGCAATGGTCACCATCAGCGAGATGGAGTCATAGCAATCCCTGGCACTCAGCCAGTAGCGCAATCGTCCTCGAAAGCCGCGAAAAGTGTCCACTCCGTAGCGGATCATTGCTCGAATCCGAATAAATGCGGCTTCCTCGGCAAATTGAGTTGGATTCCTGGTCAAATTGAGTTGAATTCATTTCGATGGAGTGCACTGCTTATCGCAGATTAAATTGCGCAGATATGGTAATTGCTGTTGTATGCTTGGCAGCTATGGCAATAGGTCTCATTTGAATTTCATCAGTTGTTATCTAACCTTATCTACATTCGTTCAATTAATTACCACGCAAATAAGGTTTGTGGTTAGAGCCATTAAAACACGCATTTGCTGGGCTTAAACATGTATATTCTGGAAAGAAAGGTCAAAGAATCTATATAGAACCAAAGTCAAGTGACCAAGTGATAATTGCGTTTCGAAACGCTGTTTTAAAAACCAAGTTTAGCATAATTTTGATGTTAGAATGCAGCTAAAGCGAAAGACAAAAGTCCACATTAACGAAACGGCGCAAAAACAAATCCAAGCAAGCAAATCCAAACCAACACTACTTGGCCCCAGTGCTGCCATCATCTTCAGCTGCTGCCAGTGGAGTCGACAATGCAAACGAGATTGCGTAATGGATCCCCCTCCCCCAGCTTAATGAGCTCCCAGTTTGGAGCACTCGACTCCAACGTCGTGCTGCAATGCAACAAATCATGTGGCTGGCTCAGAATTTTTGTCGCACAATTTGGCTGACAACAACACATCCCCACAAGTCGACACAAGTCGACAAGCCAGTCGAAACAATAACAGAGACTCCCCCGAAATTCTGCGTTTTTGTTTTTAGCTTTTCTGTGACAATGGCGCCGGCATTAAATGAAATGCATTCCAACTTTTTTGTTTATTTTTCACACGTGCAACGCAATGTATCGCTAACTATATCACACAAAATGATATACGAAAGTAAGAATTTGCAAGTGAGATACTCAAATCGAGTGTAGTTAATAGAAAGAAGAAGGTCTTAAGTGAATTGCAAATCCGATAATGTTTTAAAGTGTAACCCTTACCAATATATATTTTTTTCTTCTTTCCGCTTTAAACCTTTTAATAAAATGCAATTATTTATTTAATTTTAAGAAAACAAAGCCCAAATAAATA
>CY28A4Testes_12_1 
CTGAGGCGTTTGTGACTTCTGGAAAAACCATTGAGGAGCTGGAGAAGGAAATGCTCAACGGTCAGAAGCTGCAGGGCCCACCTACTGCCGAGGAGGTCAACTACATGCTGAAGAACAAGGGGCTGGAGGACAAATTCCCCCTGTTCACGGCTATCCACAAAATATGCACAAATCAGCTCAAGCCTAATGATTTAATTGATTGCATACGCAATCACCCTGAGCATATGCAAAATTTGTAAATCCCTTAAAGAAGCGGAGACGTTTTTAACATTTTTATGCACCACAGAGAATAAATGTATTTTTTCAGCACAACGCCAACTCAATGAATCTTTGGATTCCATTTTCTAACCAGTTAACTAAAATGTTTTGTACAGGTTGTTGCCTTAGTTAGCTTATTGATTTTAAACCCAAAACCACGCATATCCAACGAACCACGGAGAAAACTGACAACCAAAGTCTGCTTTAATTTTAAAATTGAGTTGTTTTTAATTCCAAACTAGCCAAGAAACAAACGCAAGTACCTAACAAATATATTGTAATTTTGTGGCCACGAGTATTTCAACGGTTACCGAAGGAGCTAGCGGAGAGAATCTTAGTATAATTTTAATCGGACTGCGTAGATACTAGAGTTAAATGATTACCCAAAGATCGTTGCAAAAATAAAAGCTGAGTAATTAACGGGGTGTTAATTTATTTCGTATTTTTAAGGTGAGAATGGCATTCAGGAAACCATACCAGGACTGCTCCAAGGATGTCTCGCCCCGCGCATTGCGCCTCACCAGAAACGGCGTGATGCCCAGAGCAAAGGCAATGGTCACCATCAGCGAGATGGAGTCATAGCAATCCCTGGCACTCAGCCAGTAGCGCAATCGTCCTCGAAAGCCGCGAAAAGTGTCCACTCCGTAGCGGATCATTGCTCGAATCCGAATAAATGCGGCTTCCTCGGCAAATTGAGTTGGATTCCTGGTCAAATTGAGTTGAATTCATTTCGATGGAGTGCACTGCTTATCGCAGATTAAATTGCGCAGATATGGTAATTGCTGTTGTATGCTTGGCAGCTATGGCAATAGGTCTCATTTGAATTTCATCAGTTGTTATCTAACCTTATCTACATTCGTTCAATTAATTACCACGCAAATAAGGTTTGTGGTTAGAGCCATTAAAACACGCATTTGCTGGGCTTAAACATGTATATTCTGGAAAGAAAGGTCAAAGAATCTATATAGAACCAAAGTCAAGTGACCAAGTGATAATTGCGTTTCGAAACGCTGTTTTAAAAACCAAGTTTAGCATAATTTTGATGTTAGAATGCAGCTAAAGCGAAAGACAAAAGTCCACATTAACGAAACGGCGCAAAAACAAATCCAAGCAAGCAAATCCAAACCAACACTACTTGGCCCCAGTGCTGCCATCATCTTCAGCTGCTGCCAGTGGAGTCGACAATGCAAACGAGATTGCGTAATGGATCCCCCTCCCCCAGCTTAATGAGCTCCCAGTTTGGAGCACTCGACTCCAACGTCGTGCTGCAATGCAACAAATCATGTGGCTGGCTCAGAATTTTTGTCGCACAATTTGGCTGACAACAACACATCCCCACAAGTCGACACAAGTCGACAAGCCAGTCGAAACAATAACAGAGACTCCCCCGAAATTCTGCGTTTTTGTTTTTAGCTTTTCTGTGACAATGGCGCCGGCATTAAATGAAATGCATTCCAACTTTTTTGTTTATTTTTCACACGTGCAACGCAATGTATCGCTAACTATATCACACAAAATGATATACGAAAGTAAGAATTTGCAAGTGAGATACTCAAATCGAGTGTAGTTAATAGAAAGAAGAAGGTCTTAAGTGAATTGCAAATCCGATAATGTTTTAAAGTGTAACCCTTACCAATATATATTTTTTTCTTCTTTCCGCTTTAAACCTTTTAATAAAATGCAATTATTTATTTAATTTTAAGAAAACAAAGCCCAAATAAATA
>CY28A4Testes_13_0 
AACTTTGTGTTTGATTTTTTTTTTTTTGGGCATTTTGCAATATCTATTTTGCAAATAACGACAGCGACAACGAACAAAGAGCCAGGCGACATGTGGCATCAACTAATTGTTGTCATATCCATTGTTGTAACTGCTCGGGCGCCACAAACCAGTTCGCAAATGGAATTAAGTGAAAATCAAAATCAAAATGAAAATTCAAATTCCAATTCCAATTCAAATAGAAATAGAAAAACTCTCCGCAATGGAAAAGCACTCAAGCAGACAGTTCCTCAGTTCCTCAGTTACTCAGCTCGAGATCGTCTTCCAATTGATGCAATTCCAATTGAGGCTTCCGAACTAGTAGAATTCAGTAGACAGGTGGTTTTGCCTGCCCAAAGCGTGCAGATCCAGTTTCCATTCGAATTTCAAATTCTGGTCAGGTCCATGGTGCACTGCATCCAGATCGACGACGGGATGTCCACTTGGCCTCTGGAACCACTATCACACACACAAACACACATACTACCACTTTTACTATCACATCTTAGCTTCCGGTCAACG
>CY28A4Testes_14_0 
GATGTTGGCGGTGTGGACAATTTTTGATGTTTTCCCATTGCTGGTATCATTGCAAGTCTTAGGCGTAAATAATAAATTTCAGCGATATGGCAGCGGAATAATATTTAAATTTAGTCAAAGAAATTTTACCGAGGGGTGAATGGCTCTTTAAAGGACCCTAATTTATTTTACTAAATTTGAAACATTATTAATTTTATTAAATTTAATGTCAATAATTCACAAATAAATGACTAAATGCAAAA
>CY28A4Testes_15_0 
AGAGACAGGCAGCTGACCGTAATAGTTAAAAAACATAGGTATTTTGCATTTCCGGCTCGGTTCCTAGTAACCAATCGTTAAGACCACCAACTTCTCCCGGAAGACCGGTCAAGCAGTATATAAGATAGCGTGGAATTTCAACTCGAATTGAATAAGTTCATTTTAACATTCTTTTAACCATCGCATCTTTATGTGTGCCTGATTGCTTTAATGCCGCTCTTTGCCTCTCCTTTGAGTTTCCTGATAGGCTTCCATTGCATAGTTTAAATATTGATTTTTAATTATTTTAAGCAGCACCAATACCACGCAAGTATGCAACGCTCCAAAGGTGCCACACACACGTATCCCCATAGTATACACACATACATATATACTTTTGGTATACACATATAGATTAACACAGCAGCCAGCATCCAACATCCAGCATCCTGCACCCGTGGAGCTCCTGAGGGGCCGCACACTGAGCAAAGGACTCGACTCTCACACCTTTCACTACTGGTGGCCTTCCCCCGAGGGTTGCATCCTTGCGTGGTATTGGTG
>CY28A4Testes_1_0 
TCCCAAAATATCCGTGCGAAATCCTTCACATCGATATTTTCACCTTAGAAAAGAAAATCTACTCGAGCTGTATAGACAAGTTCTTCCCATTAGAATCAAAATCTTCGATTCATCTACGAGAAAGACTAGTAGAGGTGCTTCATTATTTCACCGTCCCGAAGGTATTGGTCTCAGACAACGAGAGAGGCCTCCTGTGCCCGACGGTACTGAACTATTTGCGTACGCTGGGGATTGCGCTCTACAATACTCCGACCCAAAAAAGCGAAGTCAATGGTCAAATCGAGAGGTTTCACTCCACCTTCCTTGAGATTTACCGATGTTTGAAAGGTGAACACCCTGACTTCAAGTTCAACGAATTGGTCGCTATAGCAGTGGACAGATACAACAATTCTGTTCACTCGGTGACTGGGAATAAGCCGGCGGACCTGTTCTTCGACCGCTCAGCCAGAATCAACTATCAGGGTCAGACTAACTTCAGGACAAAGGTCCTAGAGGATGTTAGAGGCTTAATAGAATATAGGCAGAAACTCACAAACGCGGCCCACAATAAGACCCGTTCTGAACACGTGTCTTACGATCAGGGAGACAGGGTATTTGTCGCCAATAAACAAATTAAAACCCGCGCTTCAGGGCCGAAAAGGTTGCTGAGGATAGGAACGTGACGATTAAAACCAAGACAGGCAAAATTTTTCATAAGTCCGATCTGCGGATATAATAAAAAAATCATAACAATAATTTATTATTATTGTTAAAAACTAAGAAAAAAAAATTTAAAAAAAAAGGTAAAAATAAAAAAGCGCTGGACAGTACATGTGTGTTTTACAAACTTTCTTTACACTCGCACACTTTGTGCCCTTCCCTTACTACACATAGCCCTAAGCACATAACACACAATAAGGAATCAAACACCTACCCCAAAAAATTTTTACTTAATACTGCAAGCTACATTTCTTAATTGCAAGCATCATCGTGGCCCAAATGGTGGGAGCTGTGGACATTTTCAAGTATGAAGCACCGGTTGTGCCGCTGCAGGAGGGCACAGTCTGGCGGGTCAACGGTCAATTCAAACTGGCGCATGTAATCGACTTGGCAAAGCTCGAGG
>CY28A4Testes_2_0 
AGACAGGTCCATTATAGCGTCAAATTTGGATGCTATTATCCGTAACAATTTTGCTTTATTCCAAAAGAAATCTTGTAAGTAGTATTCATCGCAGTAGATGATCCATTTGTTGCCAAACTGATTGAAAGTCTTAACACTGTGTAGATACTTAACAACCTGTGGGCTTAGAGTAGTAATATTATTATGTCTGATGTCCAGATAGTGAAGACTTTCAGGCAGTTGGCTCACGCTTAGACTTGTTAGTTGGTTGTATGACACGTCTAAGCTTTTTATGTTTTTATAGCCTTCTAATGATTTGTAGGGCAGTTCAGCCAACCGGTTGCTCTGAAAGACCAGAATTGAATATCCTTTTTTCGGAACCGGTAGCGATGGAATAGTTGTGAGATCTTTCTGCCTACAATCAATTTCTAAACGTGAATTGTCTCGATCATATGTGCAACTGCATTGAAAGGGACATGCAACCTTATTAATTCCAAATGTAAATTTACAGTAACTTTTGTATGGTTCACATATGACTGCAGTAAAATTTTTAAAGTATTTATATCGGTTAAGCTCTATGGCTTCAAGATTCGTGAATTTGTCAAAGTTTTTCAAGTCCACCATACTCGCAACCTTCATAACACAATATTTTAATGATTCCTGAAGTGTAGAAGATCTCAAAAACGAAAGATCTCTTAAAATAACATTATCAAAAATAAGCCGACTTAAGCTTGTTAAATTTTCAAAGGTTTTAGCCGTCAAACCTTTTACACTAAAGTCCGTAAATGTAACGGCGCTCATGT
>CY28A4Testes_3_0 
CTCTTCGTCGGCAGCGTCAGATGTGTATAAGAGACAGGTATTGGTATGGGCATGTTTTTCTTACAGTGGGGTGGGCCCTATATTCATGATTGATGGGATCATGGATCGTACTGTATATGTGAACATATTAGAAAATGATATGTTTCCTTATGCCAATTGGGGAATGCAAACATACCAGCGAACTGGTCAAAAGCTGGATGGCATCAAAGCAAATCGATCTTATGTCATGGCCTGCGCAGTCTCCGGATTTAAATCCAATTGAAAACCTATGGGGAGATGTTAAACGATATGTTGCAAGTTCAAATCCAACATCTCGATCACAGCTTTGGGAGGTTGTTCAAAAATCATGGGAGCGGATCCCTGTCAAGCGCTGCCAGGACTTGGTGGATTCTATGCCTCGCAGATGCCAGGCCACAATAAAAAATAAAGGGTACATGACTAAGTACTAACCCAAACAAACAAATTAACATAGTTGTTGGAGTTTAAAAATGTTTTTTTTCAACTAATTCCACTGTTTTCATTACTCACTGCTACTTTTATGAACAGCTGTAAACGGCACCTTTTTGTTTAAATTAATAATGTAAAAAAAATTAAGAGCATTTTGAATAATAAATTTTGTTTTTGTTTAAAACAATCACAAAGTTATAACAAAATTTGACAAATTTAATTTTG
>CY28A4Testes_3_1 
GGTGGCGTTACTATTCGGCGACGCCTTAAAAAAAAATCTCAAAGCGTGCCATCCACGAAAAGTACCACTTTTAACCCCCAGACATGTCAAAGCACGTTTGGAGTACGCCAAAAGTCACCTTAATTGGCCCATTACAAAGTGGCGAAATATTTAATGGAGTGATGAAAGCAAAATTGTCTTATTTGGTGGAAAGGGCTCCAGACAATATGTCAGACGTCCACCTAACATAGAGTACGATCCTAGGTACACTTTGAAGACGGTTAAACACGGCGGTTTGAGTATAATGGTATGGGCATGTTTTTCTTACAGTGGGGTGGGCCCTATATTCATGATTGATGGGATCATGGATCGTACTGTATATGTGAACATATTAGAAAATGATATGTTTCCTTATGCCAATTGGGGAATGCAAACATACCAGCGAACTGGTCAAAAGCTGGATGGCATCAAAGCAAATCGATCTTATGTCATGGCCTGCGCAGTCTCCGGATTTAAATCCAATTGAAAACCTATGGGGAGATGTTAAACGATATGTTGCAAGTTCAAATCCAACATCTCGATCACAGCTTTGGGAGGTTGTTCAAAAATCATGGGAGCGGATCCCTGTCAAGCGCTGCCAGGACTTGGTGGATTCTATGCCTCGCAGATGCCAGGCCACAATAAAAAATAAAGGGTACATGACTAAGTACTAACCCAAACAAACAAATTAACATAGTTGTTGGAGTTTAAAAATGTTTTTTTTCAACTAATTCCACTGTTTTCATTACTCACTGCTACTTTTATGAACAGCTGTAAACGGCACCTTTTTGTTTAAATTAATAATGTAAAAAAAATTAAGAGCATTTTGAATAATAAATTTTGTTTTTGTTTAAAACAATCACAAAGTTATAACAAAATTTGACAAATTTAATTTTG
>CY28A4Testes_3_2 
TTGTAAGGCGCTCTAGGAACACCGAATATAAGCCAAACGACACAGTAGAAGCAATTAAACGCGGCGGATCCAGTGTAATGGTATGGGCATGTTTTTCTTACAGTGGGGTGGGCCCTATATTCATGATTGATGGGATCATGGATCGTACTGTATATGTGAACATATTAGAAAATGATATGTTTCCTTATGCCAATTGGGGAATGCAAACATACCAGCGAACTGGTCAAAAGCTGGATGGCATCAAAGCAAATCGATCTTATGTCATGGCCTGCGCAGTCTCCGGATTTAAATCCAATTGAAAACCTATGGGGAGATGTTAAACGATATGTTGCAAGTTCAAATCCAACATCTCGATCACAGCTTTGGGAGGTTGTTCAAAAATCATGGGAGCGGATCCCTGTCAAGCGCTGCCAGGACTTGGTGGATTCTATGCCTCGCAGATGCCAGGCCACAATAAAAAATAAAGGGTACATGACTAAGTACTAACCCAAACAAACAAATTAACATAGTTGTTGGAGTTTAAAAATGTTTTTTTTCAACTAATTCCACTGTTTTCATTACTCACTGCTACTTTTATGAACAGCTGTAAACGGCACCTTTTTGTTTAAATTAATAATGTAAAAAAAATTAAGAGCATTTTGAATAATAAATTTTGTTTTTGTTTAAAACAATCACAAAGTTATAACAAAATTTGACAAATTTAATTTTG
>CY28A4Testes_4_0 
AAGGGGATGCATTAATATAGTTGGTTGCAATTGGATTTAAGTTAAAATGTCAAATAAATAAATATAATAAATAAAATATTTCGTGAACAATTTGTTGATTTGATTAAATAATATAAATTTTAAATTTAATTTATTAAATGCTTTTTAGTGTGAGGTTGCGGCTTGAAGCGGTTTGAGAGAGCGCAAAATGTGCTTCAGATTGAGATTGTTTGTTTGAAGGTTCGAGAGAGGCAACAGTAGCAGTGATGCCAATTTGGCTTTTTTTCTCTGTATTAGATTTATAGTCCTATTGTACCAATACCAATACCCAGAAGCATTTTTCTGTTACTAAACTATGTTCAACTTGTTTGTAAAGTACAACGAATGCATTAGGAGGTGCGAGTGCATACATTTTTTTAAATAACTTTCTAATAATCGTATTTTATTATAAGGTTCTAGCTCTGTCTCTTA
>CY28A4Testes_5_0 
GTATAAAGTATATTTGTATATAAGCTTTTATATATAATGTGGATTGCCTTAATTTGATTTGTTTATTTGTTAGTGATTTAGAGACCGCGGCGCACCAGGATGCGGATCATTCGGGAGCCGCGACCGATGGATGTGTGTGGTGATCAATTATTTACTACAACTATTTCCAAGTGTTGGGTTAGCATATGAATTATATGGTTGGCTGGCGTTAAGCTAAATAAAAGGGGATGCATTAATATAGTTGGTTGCAATTGGATTTAAGTTAAAATGTCTAATAAAGAGTTAATATTTAAAAAAACAATCATAAAATAGTCGAACGTGCGCCGGAGGTGCCAGTGCGTAGAAAGCGCGGCCTTCGGCGCCAGATTTTGAAGTTCTTGTGGTTTTGTTTTTAGTTTTTGTAAAAGCCTTAAGTCTAATCTGCCCCCATAAGCCCCGTGTCTATGTCTCGTGTTCTCCTCCTCCTCCTCCTGCGCCCCCAACGCCCCCGACGCCCTCCTCCGCGGGAACAGCGGGCCGCTGCTCG
>CY28A4Testes_5_1 
GTATAAAGTATATTTGTATATAAGCTTTTATATATAATGTGGATTGCCTTAATTTGATTTGTTTATTTGTTAGTGATTTAGAGACCGCGGCGCACCAGGATGCGGATCATTCGGGAGCCGCGACCGATGGATGTGTGTGGTGATCAATTATTTACTACAACTATTTCCAAGTGTTGGGTTAGCATATGAATTATATGGTTGGCTGGCGTTAAGCTAAATAAAAGGGGATGCATTAATATAGTTGCTGTCTCTTATACACATCTCC
>CY28A4Testes_5_2 
CAGATGTGTATAAGAGACAGCCCGAATGATCCGCATCCTGGCGCTTGCTACTGTTTCTGTTCGCCTGGTGCCTGGAACTTGTAAAGTTGGCAGTTTCTACCGGAGAAAATTTGCTTGGCGGACGAAGTAAAAAATCCTGATTTAGAGACCGCGGCGCACCAGGATGCGGATCATTCGGGAGCCGCGACCGATGGATGTGTGTGGTGATCAATTATTTACTACAACTATTTCCAAGTGTTGGGTTAGCATATGAATTATATGGTTGGCTGGCGTTAAGCTAAATAAAAGGGGATGCATTAATATAGTTGGTTGCAATTGGATTTAAGTTAAAATGTCTAATAAAGAGTTAATATTTAAAAAAACAATCATAAAATAGTCGAACGTGCGCCGGAGGTGCCAGTGCGTAGAAAGCGCGGCCTTCGGCGCCAGATTTTGAAGTTCTTGTGGTTTTGTTTTTAGTTTTTGTAAAAGCCTTAAGTCTAATCTGCCCCCATAAGCCCTGTCTCTTATACACATCTGAC
>CY28A4Testes_5_3 
CAGATGTGTATAAGAGACAGCCCGAATGATCCGCATCCTGGCGCTTGCTACTGTTTCTGTTCGCCTGGTGCCTGGAACTTGTAAAGTTGGCAGTTTCTACCGGAGAAAATTTGCTTGGCGGACGAAGTAAAAAATCCTGATTTAGAGACCGCGGCGCACCAGGATGCGGATCATTCGGGAGCCGCGACCGATGGATGTGTGTGGTGATCAATTATTTACTACAACTATTTCCAAGTGTTGGGTTAGCATATGAATTATATGGTTGGCTGGCGTTAAGCTAAATAAAAGGGGATGCATTAATATAGTTGGTTGCAATTGGATTTAAGTTAAAATGTCTAATAAAGAGTTAATATTTAAAAAAACAATCATAAAATAGTCGAACGTGCGCCGGAGGTGCCAGTGCGTAGAAAGCGCGGCCTTCGGCGCCAGATTTTGAAGTTCTTGTGGTTTTGTTTTTAGTTTTTGTAAAAGCCTTAAGTCTAATCTGCCCCCATAAGCCCCGTGTCTATGTCTCGTGTTCTCCTCCTCCTCCTCCTGCGCCCCCAACGCCCCCGACGCCCTCCTCCGCGGGAACAGCGGGCCGCTGCTCG
>CY28A4Testes_5_4 
GTATAAAGTATATTTGTATATAAGCTTTTATATATAATGTGGATTGCCTTAATTTGATTTGTTTATTTGTTAGTGATTTAGAGACCGCGGCGCACCAGGATGCGGATCATTCGGGAGCCGCGACCGATGGATGTGTGTGGTGATCAATTATTTACTACAACTATTTCCAAGTGTTGGGTTAGCATATGAATTATATGGTTGGCTGGCGTTAAGCTAAATAAAAGGGGATGCATTAATATAGTTGGTTGCAATTGGATTTAAGTTAAAATGTCTAATAAAGAGTTAATATTTAAAAAAACAATCATAAAATAGTCGAACGTGCGCCGGAGGTGCCAGTGCGTAGAAAGCGCGGCCTTCGGCGCCAGATTTTGAAGTTCTTGTGGTTTTGTTTTTAGTTTTTGTAAAAGCCTTAAGTCTAATCTGCCCCCATAAGCCCTGTCTCTTATACACATCTGAC
>CY28A4Testes_6_0 
GCTAGACGAGAACGGATGCATCCCCAAGCTGTTAAAGGGCGGTCAGGCTAAATGCGAACTTCTCAGGAACAACGAGGCGCGCATAGAACTGGTCGAAGATGGGACAATGTTCCTGTCTAATTTCAACAGGACGATGGAAGTCGGATCCAGGACCCACCACTTGGCCGGAACTTACATAGTCCAGTTCGCAAATGAGGCGATCAGTATGGCCGGAAGAACTCACACGAGCTACTCCTCGACGCACTTTACAGTCATGCCGGCAGTACTCACTTCAATAACTGCCACGGGATACGCGCCTTCACTGCACTACGTCAACGCCTTTAATATGGAGAACCTGAAGAGACTCTCCGGTATGTCCGGTTCCTTAAACTGAAAATTCACGGAATTGAAGCCTGACTTATTTAATGAAAAATCTGATCCTCGCGAAAATCGCAACTAGGTAACGTGTCGAGCCGAATGGATCGGCTAAGGCGTGACCAACTGACT
>CY28A4Testes_6_1 
GCTAGACGAGAACGGATGCATCCCCAAGCTGTTAAAGGGCGGTCAGGCTAAATGCGAACTTCTCAGGAACAACGAGGCGCGCATAGAACTGGTCGAAGATGGGACAATGTTCCTGTCTAATTTCAACAGGACGATGGAAGTCGGATCCAGGACCCACCACTTGGCCGGAACTTACATAGTCCAGTTCGCAAATGAGGCGATCAGTATGGCCGGAAGAACTCACACGAGCTACTCCTCGACGCACTTTACAGTCATGCCGGCAGTACTCACTTCAATAACTGCCACGGGATACGCGCCTTCACTGCACTACGTCAACGCCTTTAATATGGAGAACCTGAAGAGACTCTCCGGTATGTCCGAGAAGGTCTCTTTCTCCTTCCTGGTGGAAGCATAGGTCGCCTTGGTTGTCGGAGTGGCCCTATACACCGTATGGAGAAAGCTAACATCGACCAAAGGGATCCCAATAATAAGAGACGGCACAGTGGACCTGGAGGTGCAACAAGCTAACAGGGCACCCAAGGC
>CY28A4Testes_7_0 
AAGTTTAGCCGAGTTGACCGGAAGCTAAGATGTGATAGTAAAAGTGCTAGTATGTGTGTTTGTGTGTGATAGTGGTTCCAGAGACCATGTGGACATCCCGTCGTCTATCTGGATGCAGTGCACCATGGACCTGACCAGATGCAGATTTGTGGAATTGCAGCCAAATTGAATAAATAACCCTGTCTCTTATACACATCTGAC
>CY28A4Testes_7_1 
CTCTTCGTCGGCAGCGTCAGATGTGTATAAGAGACAGGTGCTAGTATGTGTGTTTGTGTGTGATAGTGGTTCCAGAGACCATGTGGACATCCCGTCGTCTATCTGGATGCAGTGCACCATGGACCTGACCAGATGCAGATTTGTGGAATTGCAGCCAAATTGAATAAATAACCAAGGCAATTGAACAGCAGTAAAAACTATTCACTAACACTAATTTGTACATAGTGTTTGGTATATCTTAAGAATATTATGATGTACGGATTCTTCACTTAATAAATAAA
>CY28A4Testes_7_2 
CTCTTCGTCGGCAGCGTCAGATGTGTATAAGAGACAGGTGCTAGTATGTGTGTTTGTGTGTGATAGTGGTTCCAGAGACCATGTGGACATCCCGTCGTCTATCTGGATGCAGTGCACCATGGACCTGACCAGATGCAGATTTGTGGAATTGCAGCCAAATTGAATAAATAACCAAGGCAATTGAACAGCAGTAAAAACTATTCACTAACACTAATTTGTACATAGTGTTTGGTATATCTTAAGAATATTATGACTGTCTCTTATACACATCTCCGAGCCCACGAGACAGGCA
>CY28A4Testes_8_0 
TTTATAGCTGTTGTAAAAATATATATATTATATATTTTATATGGTGTTACTGTAGTTTATATAAAATATATTTACTTGCTTTGCAAGGAAAGATTGCAACTTAGAATCTTGATCTTTGTTATTTAATTAATGGGCAAAGTTTATAATTTAAATGGTAAACAAGAAGCAACTCTTGAAATCTTTAAAGGACCATAAAATCATTGAGGAGGCCAAAAAATAACACAGTCTGTTACAACATATTAAATATATTGATATATTTTTATTTTACTCGGTAGTTTACATTTTTCCATAAATACTATATGCAAGTTTAACAATGATAGACGGGATTTCTTTATAGCTTTCAGCGATTATAAAATTAAATTCAAATATCGGTTGGAAAATTATTTTAAAATGCGTATATTTTGGTTTTATTAAATAAAATATAAACATCTTCCTCTCGCTAACTGTGCATAAATAAATATATTGGCAAATGACGTGGCTTATAACTTAAACGAGCTATGCTAAGTGAATCGACTGAATGCTTTTGGAAATTTAGACCCAAACAGCTACACATACATAAAGTTCATATACATAGACATACAATATAGTACAATTAGATTAAGAATTATCGAACAAATGCTTGCAAACACCGTAAAAATCCGAACAAATGCAAGTATGCCTTAAAATTTTGTAAAACAGATTTCGTTGGTTGAATGAATAACACTAAATAAGCATACATACATTATATGGATATATATAGGTATGTATATATGTTTTTTCTTAAATTGCTGTTGTCTTTTCTATGGCTGCAAAATAAAAAATATCGCGGCTTTTCTGCAGTTGACCTTCAGTCTTCGCTCTTAGTTATAGTTTCCTGCAATTTTCTTCATCTTTATCTGAATCTGCTATACTTAACCGAAAATCTATGCGGATATTAAATTCTATAAACAAATTCATCCATCGAAAACGCCAATAGACTTGCACTAAACGCGAACTTAAATCGAACGTATATTAACAGCAAGTTAACAGTGATTTCCGGTCCGTCTTTCGCCTTCCGGTTTGCAAATTGCGATTTGCGTTTCTGGCTACACAGGTGGATATAGGTGTTCCTTTACTTTTCCGCGGGAATAGCTTCAGGAGTCGACCGGTTGCCAGCCAGCTCCTGCTGAATCTCATTAAGACTCTTGCCCTTCGTTTCCGGCACGGCGAAGAAAACGAATATCACTCCCAGAACAGTCAGACCAGCGAAGAGCCAGAAGGTTCCGCCAATGCCCATGCCCTCGTTCAAGTTCACAAACGTCTTGGTAACCACAAAGGCCAATAGCCAGTTGGATGTTCCGGCCAGCGATCCAGCGAATCCCTTAATGTCGGTGGCAAAGAGCTCTCCCATCATCAGCCATGGCACCGGTCCATATCCAATCGAGAACATGATGATGAACAGACACAAGCTGCCCACTGGGAGCCAGCCCAGACTGGCCACCTTTGTCTCCACCCTGGTTGTGGATAAACTGGGCCGTCGCATCCTTCTGTTGGCTTCTGGAATTGCCATGGCCATTTC
>CY28A4Testes_8_1 
TCGGAGATGTGTATAAGAGACAGCCCTTAATGTCGGTGGCAAAGAGCTCTCCCATCATCAGCCATGGCACCGGTCCATATCCAATCGAGAACATGATGATGAACAGACACAAGCTGCCCACTGGGAGCCAGCCCAGACTTGCCACTTGATTGATGTCCTGGTCCTGGAGGTAAAAGTACACTCCAATGGCGGTGGTGGAAATGGCCATGGCAATTCCAGAAG
>CY28A4Testes_8_2 
TTTATAGCTGTTGTAAAAATATATATATTATATATTTTATATGGTGTTACTGTAGTTTATATAAAATATATTTACTTGCTTTGCAAGGAAAGATTGCAACTTAGAATCTTGATCTTTGTTATTTAATTAATGGGCAAAGTTTATAATTTAAATGGTAAACAAGAAGCAACTCTTGAAATCTTTAAAGGACCATAAAATCATTGAGGAGGCCAAAAAATAACACAGTCTGTTACAACATATTAAATATATTGATATATTTTTATTTTACTCGGTAGTTTACATTTTTCCATAAATACTATATGCAAGTTTAACAATGATAGACGGGATTTCTTTATAGCTTTCAGCGATTATAAAATTAAATTCAAATATCGGTTGGAAAATTATTTTAAAATGCGTATATTTTGGTTTTATTAAATAAAATATAAACATCTTCCTCTCGCTAACTGTGCATAAATAAATATATTGGCAAATGACGTGGCTTATAACTTAAACGAGCTATGCTAAGTGAATCGACTGAATGCTTTTGGAAATTTAGACCCAAACAGCTACACATACATAAAGTTCATATACATAGACATACAATATAGTACAATTAGATTAAGAATTATCGAACAAATGCTTGCAAACACCGTAAAAATCCGAACAAATGCAAGTATGCCTTAAAATTTTGTAAAACAGATTTCGTTGGTTGAATGAATAACACTAAATAAGCATACATACATTATATGGATATATATAGGTATGTATATATGTTTTTTCTTAAATTGCTGTTGTCTTTTCTATGGCTGCAAAATAAAAAATATCGCGGCTTTTCTGCAGTTGACCTTCAGTCTTCGCTCTTAGTTATAGTTTCCTGCAATTTTCTTCATCTTTATCTGAATCTGCTATACTTAACCGAAAATCTATGCGGATATTAAATTCTATAAACAAATTCATCCATCGAAAACGCCAATAGACTTGCACTAAACGCGAACTTAAATCGAACGTATATTAACAGCAAGTTAACAGTGATTTCCGGTCCGTCTTTCGCCTTCCGGTTTGCAAATTGCGATTTGCGTTTCTGGCTACACAGGTGGATATAGGTGTTCCTTTACTTTTCCGCGGGAATAGCTTCAGGAGTCGACCGGTTGCCAGCCAGCTCCTGCTGAATCTCATTAAGACTCTTGCCCTTCGTTTCCGGCACGGCGAAGAAAACGAATATCACTCCCAGAACAGTCAGACCAGCGAAGAGCCAGAAGGTTCCGCCAATGCCCATGCCCTCGTTCAAGTTCACAAACGTCTTGGTAACCACAAAGGCCAATAGCCAGTTGGATGTTCCGGCCAGCGATCCAGCGAATCCCTTAATGTCGGTGGCAAAGAGCTCTCCCATCATCAGCCATGGCACCGGTCCATATCCAATCGAGAACATGATGATGAACAGACACAAGCTGCCCACTGGGAGCCAGCCCAGACTTGCCACTTGATTGATGTCCTGGTCCTGGAGGTAAAAGTACACTCCAATGGCGGTGGTGGAAATGGCCATGGCAATTCCAGAAG
>CY28A4Testes_8_3 
CCGGAGATGTGTATAAGAGACAGGGTGGATATAGGTGTTCCTTTACTTTTCCGCGGGAATAGCTTCAGGAGTCGACCGGTTGCCAGCCAGCTCCTGCTGAATCTCATTAAGACTCTTGCCCTTCGTTTCCGGCACGGCGAAGAAAACGAATATCACTCCCAGAACAGTCAGACCAGCGAAGAGCCAGAAGGTTCCGCCAATGCCCATGCCCTCGTTCAAGTTCACAAACGTCTTGGTAACCACAAAGGCCAATAGCCAGTTGGATGTTCCGGCCAGCGATCCAGCGAATCCCTTAATGTCGGTGGCAAAGAGCTCTCCCATCATCAGCCATGGCACCGGTCCATATCCTGTCTCTTATACACATCTCCGAGCCCACGAGACAGGCAGAG
>CY28A4Testes_9_0 
GCCAGTATTGGCTTCCTTGAAGATCCTCGAAGAGTAGAAAATAACAGCGTTGATTCCGCAAACCTGCTGGAAGAACATAAGACCCATGCTGATGGCCAAAGCCTTCCGAGTGACGGGACGGTTCAGGGCAGCCCACACGTTCACCTTGCTGGCCTTGGTTTCCCGATCGATTTCACGCAGCTCCGCCAGCTCTGGCTCGTAGTCGTATTCCTTGCCACGCAGCCATTGAATGGACTTGATGGCGTTCTCCGACCGATCTTTGGAAACCTGTCGATGGGGATTTGGTCATTAGACATGTTATATTACACTTGAAAAGGAATTTCTGGTGTGATGGCAAACTCGTGGTGGTTGCGTATCTCAAAGATATACAAGGTGGGGTTGCCCAAGGTTTAATCTTGATTGACTGGCAGATTATATCTGACCAATGGATTCTTTCTATAGCGCGCATTTAAGATATTAATTTTACAGGGTGCTTTCTTTAAAAAAATATTCCTAATTTATATACGAATTAAGGTTTGTTTGCAGGTGAAAAGAAGAAAGTATTTGAAACGAGTTTATTTAACTTAGAACAATTTTGGCTTCTCTTAAGCTCTTAGTTTGAATCGAACTAAATAATACTTTAAAAACTTGAACAATGACTGCAGTGTGTGTCCTTAGCGTTTGTTTCATGTTTCTAAAATCTAAAAAACTTACCAAGTAGGTGGGCGATTCTGGCATGAAGAAGAAGATGACGCCAAAGACGAGGGGCAAAATGCCACAAATGACGCTCAACCAGAATATGTTCACACCAGCTCCGACGGCATAGACGAACAGGATACCAATGGTTATCATCAGCTGGAAGAAGCTGCCCAGCGTTCCGCGAATTTCCTTCTGGGCAATCTCACCCGTGTACATGGGAGCGGTCACACAGAAGGCTCCACCGGCGATACCGAGGATGAAACGGGAGGCATACAGCATACCCAGATTGGACGCCCAGATGAGCATGGCCCAACCGAGGATGAAGGGCAGCACCAGCAACAGCATGGTCCACTTTCGGCCAATCATATTGATCAGGAAGCCAATGGGAATGCACACACAGGCGGCACCCAGCGTCATGGCCGATCCCACCCACGAAAACTGATCTGCGTCAAT
>CY28A4Testes_9_1 
GCCAGTATTGGCTTCCTTGAAGATCCTCGAAGAGTAGAAAATAACAGCGTTGATTCCGCAAACCTGCTGGAAGAACATAAGACCCATGCTGATGGCCAAAGCCTTCCGAGTGACGGGACGGTTCAGGGCAGCCCACACGTTCACCTTGCTGGCCTTGGTTTCCCGATCGATTTCACGCAGCTCCGCCAGCTCTGGCTCGTAGTCGTATTCCTTGCCACGCAGCCATTGAATGGACTTGATGGCGTTCTCCGACCGATCTTTGGAAACCAAGTAGGTGGGCGATTCTGGCATGAAGAAGAAGATGACGCCAAAGACGAGGGGCAAAATGCCACAAATGACGCTCAACCAGAATATGTTCACACCAGCTCCGACGGCATAGACGAACAGGATACCAATGGTTATCATCAGCTGGAAGAAGCTGCCCAGCGTTCCGCGAATTTCCTTCTGGGCAATCTCACCCGTGTACATGGGAGCGGTCACACAGAAGGCTCCACCGGCGATACCGAGGATGAAACGGGAGGCATACAGCATACCCAGATTGGACGCCCAGATGAGCATGGCCCAACCGAGGATGAAGGGCAGCACCAGCAACAGCATGGTCCACTTTCGGCCAATCATATTGATCAGGAAGCCAATGGGAATGCACACACAGGCGGCACCCAGCGTCATGGCCGATCCCACCCACGAAAACTGATCTGCGTCAAT
>CY28A4Testes_9_2 
GTCAGATGTGTATAAGAGACAGACCAGAATATGTTCACACCAGCTCCGACGGCATAGACGAACAGGATACCAATGGTTATCATCAGCTGGAAGAAGCTGCCCAGCGTTCCGCGAATTTCCTTCTGGGCAATCTCACCCGTGTACATGGGAGCGGTCACACAGAAGGCTCCACCGGCGATACCGAGGATGAAACGGGAGGCATACAGCATACCCAGATTGGACGCCCAGATGAGCATGGCCCAACCGAGGATGAAGGGCAGCACCAGCAACAGCATGGTCCACTTTCGGCCAATCATATTGATCAGGAAGCCAATGGGAATGCACACACAGGCGGCACCCAGCGTCATGGCCGATCCCACCCACGAAAACTGATCTGCGTCAAT
>CY04BTestes_10_0 
AGTTAACTCGCACCAAATCCAAATCCAGTAGCTCCAACTGCACTGTAATTTACACTTTCGTCCAGAAGTTGGGCTGAAAATTGGATGCGGTGTGGTAATCATGGCAAATGGGGGCTTCCAGAGCGAATCGTTCTTGTTTGTGGACTCCAGAATGACGGAGGATTGGACGAATGGGCGTACTTTACACCTCTAATCCGCGGCAAGGCCAAATGTCAGTTTTCATTGGCAGAGACCTGCAATTTCTAGGGCTTCTCATAGAAGGAACGCCTTCGAGATAGTTGAGCTCTTTTAACCAAAGAAGGGCGATTCCAAATTCCATTTCAAAGATGTTCTGTAGTTTAATTTTCTGTCTCGTCCCTCTCCATTTCCCCCAAGGCACTCACCCCTTTTCTCAAGCTCTTTCCACGTCAGAGCTGACAGCTGGTTGTAGCTGTTGGAAAATAGCTGGCTCAGGCACTTTCTCCAGTAGGTCGAAATCACATTATTGGTAT
>CY04BTestes_1_0 
AATAAGAGACAGTCTCCATCGATGGCATTGACCGTCGCAGCTACTTCGTTCAATAGTCTCAGGGACTCATGTGAGGCGTCGAACAGGCCAGCGTTTATCCTTACTTGCTGGTCGGCCGTTTTGACGACGTTTTCCTGCGCACGAAGTATGGCGTCCCAATCCGATGCGTCCGGAGAACCCGCAATCCACTTCCACGCGGACCCAATCCAGTCAAGTGAACGACGTCCGCGCCGCGTGCCCATCAGTTTTGACAGGCCCTCCCGCGATTCTTCCAGGTAGTGCGTTACTAGCGCTTCAATCCTGGGATCCATTAGTAGCGCAGCCTCGCGTTGAACCTCCTGAA
>CY04BTestes_2_0 
CTCCAAAAGAGGATAAGTATGAGGTGAATAAATTAGGTCGTGGCATAGTTTTCATTCATATTTATTAATTTCTCATACGCATGTTCATAATACATAATTGCATATTATACGACTTATGATAGATATTTCCATATTATTCCATTTGAAATACTTGCATTTAAAGTGTATGTGTGGTGGTGTGTGCTTTAATCGTTTAACATTATCTTGGGGTCTAGATATATTCAATAATCCTGCTGTATAGCATTTCCAACACATTCGCAATTGCACGAATTCACGCATTCGTGTTGCATGCCCCCATCACGATGCA
>CY04BTestes_2_1 
CTCCAAAAGAGGATAAGTATGAGGTGAATAAATTAGGTCGTGGCATAGTTTTCATTCATATTTATTAATTTCTCATACGCATGTTCATAATACATAATTGCATATTATACGACTTATGATAGATATTTCCATATTATTCCATTTGAAATACTTGCATTTAAAGTGTATGTGTGGTGGTGTGTGCTTTAATCGTTTAACATTATCTTGGGGTCTAGATATATTCAATAATCCACGTGCAGTGCTCAGTTACAACTACATCACGCATTATGCAGTTCCCACTCGATGCATCGTGATGGGGGCATGCAACA
>CY04BTestes_2_2 
CTCCAAAAGAGGATAAGTATGAGGTGAATAAATTAGGTCGTGGCATAGTTTTCATTCATATTTATTAATTTCTCATACGCATGTTCATAATACATAATTGCATATTATACGACTTATGATAGATATTTCCATATTATTCCATTTGAAATACTTGCATTTAAAGTGTATGTGTGGTGGTGTGTGCTTTAATCGTTTAACATTATCTTGGGGGTTTAGGCATATTCAATAATCCTGCTATATATCGATTCCAACACATTCGCAATTGCACGAATTCACGCATTCGTGTTGCATGCCCCCATCGAG
>CY04BTestes_3_0 
AGTATGTAGACGAATGCTGGTTCAATTTCTGTGTTCTGTATGTTTTATGCAATAAAATCAGCCTTAGTTATAATAATTGTTACTTGTGAAAACGCATTTATAAGTTTGGGTTGCCTATGACGATATTTGCATTAAGCGCTGGCAAATAGTTGAGAACCTCTTTCAATACAATACGTTACTTCTTCTCTAATACTCTGGCAAGTTAAAGTTTTTCTCTAAAAAAACAATTATACAAAAAACCTTTTAAAAGTAAAAATCTGTAAATTTTACTAGCAAAAATTTACGTTTTGTTTTCAATTTCGATCTTTCTTGTTTTTTTTTCTCGATTATA
>CY04BTestes_3_1 
CCCCTCTCTATTCGTCGGCAGCGTCAGATGTGTATAAGAGACAGATATTTGCATTAAGCGCTGGCAAATAGTTGAGAACCTCTTTCAATACAATACGTTACTTCTTCTCTAATACTCTGGCAAGTTAAAGTTTTTCTCTAAAAAAACAATTATACAAAAAACCTTTTAAAAGTAAAAATCTGTAAATTTTACTAGCAAAAATTTACGTTTTGTTTTCAATTTCGATCTTTCTTGTTTTTTTTTCTCGATTATA
>CY04BTestes_4_0 
GTGCGTGTACAACCTTCAATTTGTAAAGTTTATTTTTCACAAGACTTGACGTTGTACTTAAATCTCTAAGTTTAAAGGAGCCTATTATATTCTTATTAGTCCACAACAAAAAATATATTTTACAAATACAGATGTAAATGTAAGAGCATAGCTCAACAGAATTCGGATCAAAACTCAATCCTGTTCCTCGTCCTCCTCCGAGGCAGCGCCATCCTCAATTTCTTCGGCCATTCGCCGTTGCACCTTTTGCCGAACGTTGGCATCCTCGACCAGGTGCGCTGGCTGGATGTAGGTCTTGTTGGCACAGCCGAGCACCGGACATAGGATGCCAATGTTGTCCTTGATGATCAGCATCACCGAGTCGCGGTCGTAGATGTGGCCGCACACTTTGTTTCGCACGGGGTTCTTCATCAGCGCCTTGGACCAGGGATCATAGAGCGAGAAAATCTCGCCGCCGGTCTCCTCGATTCCTTCAATGATAAGGTCCTCATCCTGGTCGGCGCCATTCGCCTGACCATTGACCTCCGCACCTAGCTGGGCAGCTGCAGATTTCACAGTTTTCTTGAAGTTCTTAAACTCGGCTATGTTCTTGACATTGATGCGCTTCTGCTCCACCACTTCGGAGCGCTCCTTCCAGAGGTCCTCGAACTGCTCGATGGTGGAGCTCGAGTTTTGCACCTGCTGCATAGCCTGGTTAAGTGATTGGTGCTTGCTCTTCAAACGGATAAGATTCTCGGCGTGCTCCACGCGCAGACGCGCGCTTTCCTCCAGCAGCTTCTGGATCTCCCCGTTATCACTGAAATCGGAAACGACGTCTACCATTTCCCTGAAGAACTTTGTGTTGTCCACAAAAGTGGTCAGTGCGGAATCCACATGCTGATTAAATTCCATTTTAAAGCCTAAATT
>CY04BTestes_4_1 
CGGAGATGTGTATAAGAGACAGCATCCTGGTCGGTGCCATTCGCCTGACCATTGACCTCCGCACCTAGCTGGGCAGCTGCAGATTTCACAGTTTTCTTGAAGTTCTTAAACTCGGCTATGTTCTTGACATTGATGCGCTTCTGCTCCACCGCTTCGGAGCGCTCCTTCCAGACGTCCTCGAACTGCTCGATGGTGGAGCTCGAGTTTTGCACCTGCTGCATAGCCTGGTTAAGTGATTGGTGCTTGCTCTTCAGACGGATGAGATTCTCGGCGTGCTCCACGCGCAGACGCGCGCTTTCCTCCAGCAGCTTCTGGATCTCCCCGTTATCACTGAAATCGGAAACGACGTCTACCATTTCCCTGAAGAACTTTGTGTTGTCCACAAAAGTGGTCAGTGCGGAATCCACATGCTGATTAAATTCCATTTTAAAGCCTAAATT
>CY04BTestes_4_2 
CCCTTGGACCAGGGATCATAGAGCGAGAAAATCTCGCCGCCGGTCTCCTCGATTCCTTCAATGATAAGGTCCTCATCCTGGTCGGCGCCATTCGCCTGACCATTGACCTCCGCACCTAGCTGGGCAGCTGCAGATTTCACAGTTTTCTTGAAGTTCTTAAACTCGGCTATGTTCTTGACATTGATGCGCTTCTGCTCCACCACTTCGGAGCGCTCCTTCCAGAGGTCCTCGAACTGCTCGATGGTGGAGCTCGAGTTTTGCACCTGCTGCATAGCCTGGTTAAGTGATTGGTGCTTGCTCTTCAAACGGATAAGATTCTCGGCGTGCTCCACGCGCAGACGCGCGCTTTCCTCCAGCAGCTTCTGGATCTCCCCGTTATCACTGAAATCGGAAACGACGTCTACCATTTCCCTGAAGAACTTTGTGTTGTCCACAAAAGTGGTCAGTGCGGAATCCACATGCTGATTAAACATCTGGCTCCAAATACTCTGCATCTACATTGAATTTAGGCTTTAAAATGGAATTTA
>CY04BTestes_4_3 
TCAGATGTGTATAAGAGACAGGCTATGTTCTTGACATTGATGCGCTTCTGCTCCACCACTTCGGAGCGCTCCTTCCAGAGGTCCTCGAACTGCTCGATGGTGGAGCTCGAGTTTTGCACCTGCTGCATAGCCTGGTTAAGTGATTGGTGCTTGCTCTTCAAACGGATAAGATTCTCGGCGTGCTCCACGCGCAGACGCGCGCTTTCCTCCAGCAGCTTCTGGATCTCCCCGTTATCACTGAAATCGGAAACGACGTCTACCATTTCCCTGAAGAACTTTGTGTTGTCCACAAAAGTGGTCAGTGCGGAATCCACATGCTGATTAAACATCTGGCTCCAAATACTCTGCATCTACATTGAATTTAGGCTTTAAAATGGAATTTA
>CY04BTestes_5_0 
GTTGGTGACCACGCTGTAGAAGATGAACTCAAAGGAGGTATTGAACACACGCTTTATCATTTTCAACAGCGGCGTGGTCTTGTCCGAGAAACTCTTGGCCGAGACACCCAGACCGCAATCGGTGACCACTTCGGTGGTGTAGCAGAGGGACAGATCCATGGCATCTAAGCCCTGCGAGGTGGCCATACTCTGCTGTCGCCTAATGTATTCCACAAACCTCTTGCACACGCTCTGTGACACTGGGTATACGGCTTTGACTCGATTAGGCGACAGTGCTGGCATGATCTCCGACCTTCGTTCCTTCCATTCATCGCCAGTTAGCACAAACGGATTGTTGCCCAGGATCACGTCCGTCTTCTTGCTCACGAAATTCCGCCACTCATTGTTATGAAAGCTACGAAAGTCGGTGGCATAGATCTTGTGTATATATTCCGGACACATGATCAGCAACTGGGGAACTCGGGTGCTAAAGACGCCAACCATGTTCTCCGTGTCTTTATACTTTTCATAGATATCATCAATATCGTAGGCGATATTCCTCTTCCTGGTGAAAATGCTCGGAAAACTACCCACAAATGGCCACGTGCGAGCTGTTCGGATGCCACGCTTCTTCCAATAGCTGAAGTTCCATGTTAGGAAAACATAGATTAAAACCAAGAAGGCTAGCACGGCAACAAGAAATGTGGTTAATGGGCACATTGCGAAAGGTAGTTAAAACTAAGGAAAATTTTAAGGCAGCGATCATATTTATACCCAAGAACTAGGGAATACCTATCTAATCGTCTTCACAAATCTTTGTTTATAGATTTAAAATAATTTTGTTTCGTCTTGTCTGCGAATCATGGTCGTCTCCTCCGCTATGAAGAATCCAAATTGAAATTTAGCTTACAAAAGGCATCTTCAAATCTGCGCTCTGGGGTTT
>CY04BTestes_6_0 
GTTCCGGCTTAAACGTCATGGGATCCTCATAATACTGCGGATCGTGGTGCACAGCTTTTACGGGTATGACGACCACATCTCCGGGTTGCAAATGCACAGTGCCTCCGTTCTTGTTCTCAAACTCAAAGGGTTCGGTGACCAGTTTGCGAGCTGCTACTTGCGGCGAAAACAAACGCAAAGTTTCATATATGAAGGCGTCCAGATACGGAAGTTCGGACATTTGATCGAAGGTCAGATCCGCATGGCCGATTTCCTTGCGGACCTTTTGCTGCTCCTCGGGATTACGTCCCAGCATCAGCATAATGTGCGCCAGAACCAGAGCCGTAGTCTCGAAGCCGTCCAGAATGAAGGTCATCGTATTAACCAGAATGTGATCCGTGTGCAGGCCCT
>CY04BTestes_7_0 
CATCTTCTACAGCGTGGTCACCAACCTGTGGCAGAAGGTGCGCCAGTTCTACAGCGTACCGTTCTTCAACAAGGAAACCGAAGCGTTTTTCCTCGACATCATTAGGCAGTGCATTACTTTGAGGCAGGAGAAGCCAGACGCACAGCGCGACGATTTCCTCAACTACATGCTGCAGTTGCAGGAGAAGAAGGGCCTGCACACGGATCACATTCT
>CY04BTestes_8_0 
CGCCGACTGCGTCCAGGAGGTGAGTTTGCGCCAGAAGCATATCACCAATGTGATGACAGCCAGCACGGGCATGGTTTCTTATAAGTTGCTAATGCCACATCACTTCTCATTCCAACAGAACGCCCCTCGATCGGTGATGCTGCACCGAGCCAAGCGCGGATTTGGCTTTATATTGCGCGGCGCCAATGCCAGTTCCCAGCTGATGCAGCTGGATGATGTAGATCCGGGTGGAGTGGCGGACATGGCAGGACTTCGTCCAGGTGACTTCCTGCTGACCATCAACGGCGAAGACGTTAGCTCCGCCTCGCACGAACAAGTGGTCGAAATGATCCGTTCGGCCGGCGCTTTGGTCAACTTGACGGTGGTGTCGCCACAGTTCCCCCACCAGATGCAGGCCAGTGCTCAGTATCTGCCCAGTGGAGCGCGTGCGGGCAGCCACCATTTGAACAGTGGACCCAGTACTCCTCAAAGCTCGCACCGTCAGTGCGCCACGTTGCCGAGGAAGATGACCGGTCCGGGGGCAAGTGGTCCCTCCTCTTCCTCGGGAGGCAGTGTGCGAATGGCTCCGATGCCGCCGCGCAGGGATCCCAAAACCACGTTGAGTGTGGGCAGAGCCAGGGCCAAATCCATGGTTGCTGGTCTGGAGAACGGAGGTGAGAAGGAGGACGATTTGCCGCACACCAAATCCAACTCGGTGGAGTCGATTGCAACGCCCACACCTACCGGCATCCAAACGGGACCCGGAACACCAGTTCAGTTACGCACGGCCAGCATTAAGGCGCGACCCACATCCAGTAGGATCACGGCTGCCGAATTGGAGGAGCTATTCCAGCGCCAGCAGGGCGAGGGCAGTGCGGCAAATGCTAGTCGCTATGCCACCATGATGACCAGCTCCCGTTTCCAGTCGGGCACGGACAGCGGTGCAGCCACTCCGCCTACATCCAATGGATCTCCCATGAGGAGTGGTCCGCTGGTGTACGGCAGTGTGGCTGAAATGAAGCGTAAGACCGCGAGGAGCAAGCATGGTAGTGGCACGCTTCGTGGAAAGCCCGTAGCCACACCCACAGTCGGCCCAG
>CY04BTestes_8_1 
ACTTGGAGCTGGCCGAAATCATTGAGAACTACAAGTCGGAGGATATTGTTCCCTTCCGCGGACCGCCGCGCTACAATCCGAAGCGCCGCTCGGGAATCGGGTGGTTGAGCGCCAATGGAGCCGCCGGCGCAGCTCTGCTGGCAGCGGCTGGAGGTGGTTTCGGTGGTGCGATGGTTGGCTCGAATGGCGCTGCCAACGGAAACAGCGGGGCTGGCGGTGTTGGTCTGATGCTCAGCCATCAGAACCACCAGCAGCACCTCGCCGGCCACCATCAGCATCAGCTTCAGCAACAGCATCTGCACCAACAGCACCACCAGCACCACCAGAATCACCACCAGCAGCTGCAGCAGCAGCAGTTGCCCCACCTGCACACACTGCAGCTCCACGGCCCGCCATCGCCCTGCCCCTCGGAGCACATGCTGGGAGCCTACAGCTCCGCCAGCTCCAGCCTCTCCGAGGGCTCCTCCGGCCACCGATCCCACGAGGACGACATCAGCATCGTGACAGGTGAGGAATGGCTTTGATTTTCGGTTTGATTTCCGCCTCGTTTGCATTTGCATTTGCCTAAGCGTAAGTTATGTTAAGATGGGTAACTTAGGCATAGGTCTGCTTTTATAGTCTATAGTGACAAAGAATACATATATCTTCGTCAATCGGATAAGTATACCTGTAACTCGATCTCCTACTGTATGTTTCCGAAGGCATGCGTTTAAGTAGATCTTGACTATACAAAGAGTGATTGCATGTCTTCCTACCTCGCACTGTTATGTTATATCAATCGCATATCATTGACAAGAAATCATCATATTAAGATAAGACTTTCTCGACGTTACTTTATAACAACGATTATCACTTAAACTTTTACCCTTTTTATGGCATATTTAATGATTTAACCGAACAAAGATATTACGACTAATTTGATACTTCGGAAATAAATATTGCTTTGTGCGGTTATCTGAATATTTAAGTTTTTAAATTCCAGCTTTATCCATGATATCCACCTTTTCTACGAAATCTAATCAACCATTGATTCTGATCATTTTTTCCCAAATGTAATGTCTTTACTGGTAATTGTTCACCTATGGTTTCCAGTTCATTCCTCTGTCATAGCAATCGTTTAAAGCTTCTACTCCAAGCTTTTACTCCATTTAACTGGAGGCTCCTGCTGTGCTTTCAAACATTTGCATGCCACTCGTTTTTGTCCTCTGCCTCCTATATCCAATGTAGTCCTAAAAAAACAAACCACTCATTGTATCCACCTTCCCCGAACAGACAAATCCCTGGGCGACACCAGTGACATAATCAGCGATTCATCGGGCGTGGGAACGAACTCGGACTCGGCAGCCTGTTCCATCGGGCATCCTAGCACCACAGTGGTGTGCATGGAGCCATACGCTGGCAATACCGTGGGTCACATTCGCCTCCAGCCGGGCGATGTGATTGAAGTGGTGGGCAGCACCGACTGCGGATTGCTCGAGGGCTATGTGCGAGGCACCAATCAGTCCGGCTTCTTTCCGGCCGACTGCGTCCAGGAGGTGAGTCTGCGCCAGAAGCACATCACCAATGTGATGACAGCCAGCACGGGCATGGCTCCCCAGCAGCAACAGCAGCAGCAGCATTTGCAGCAGGCTCCAGCCGGTTCCTCCGCCGCCTCCTACCAGGGATCACCACAGCTGAGCTTGGGTGGACATTCAGGCAGTTCCAGCACTCTGCTCCAGCAGCCCCATCAGTCGCCATCACTGTCGGTGGCCAGCAATGGATCGTGCCAGCAGCCGCTGGAGAGCAATGGAGGAGGAGCATCCGGCAATGCCATCCAGAATCGAAACAATAACCACTCCGTGGGACAGTACAGCAGTGCCACTGCACCACGCGTCAAAAAGAGCGGCTATAACGCCCCTCGATCGGTGGTGCTGCACCGAGCCAAGCGCGGATTTGGCTTCATATTGCGCGGCGCCAAGGCAAGTTCCCAGCTGATGCAGCTGCGCCCTTCAGAGCGCTTCCCGGCGCTCCAATACCTGGATGATGTAGATCCGGGTGGAGTGGCGGACATGGCAGGACTTCGTCCAGGTGACTTCCTGCTGACCATCAACGGCGAAGACGTTAGCTCCGCCTCGCACGAACAAGTGGTCGAAATGATCCGTTCGGCCGGCGCTTTGGTCAACTTGACGGTGGTGTCGCCACAGTTCCCCCACCAGATGCAGGCCAGTGCTCAGTATCTGCCCAGTGGAGCGCGTGCGGGCAGCCACCATTTGAACAGTGGACCCAGTACTCCTCAAAGCTCGCACCGTCAGTGCGCCACGTTGCCGAGGAAGATGACCGGTCCGGGGGCAAGTGGTCCCTCCTCTTCCTCGGGAGGCAGTGTGCGAATGGCTCCGATGCCGCCGCGCAGGGATCCCAAAACCACGTTGAGTGTGGGCAGAGCCAGGGCCAAATCCATGGTTGCTGGTCTGGAGAACGGAGGTGAGAAGGAGGACGATTTGCCGCACACCAAATCCAACTCGGTGGAGTCGATTGCAACGCCCACACCTACCGGCATCCAAACGGGACCCGGAACACCAGTTCAGTTACGCACGGCCAGCATTAAGGCGCGACCCACATCCAGTAGGATCACGGCTGCCGAATTGGAGGAGCTATTCCAGCGCCAGCAGGGCGAGGGCAGTGCGGCAAATGCTAGTCGCTATGCCACCATGATGACCAGCTCCCGTTTCCAGTCGGGCACGGACAGCGGTGCAGCCACTCCGCCTACATCCAATGGATCTCCCATGAGGAGTGGTCCGCTGGTGTACGGCAGTGTGGCTGAAATGAAGCGTAAGACCGCGAGGAGCAAGCATGGTAGTGGCACGCTTCGTGGAAAGCCCGTAGCCACACCCACAGTCGGCCCAG
>CY04BTestes_8_2 
GTCTCGTGGGCTCGGGAGATGTGTATAAGAGACAGCTGCACACACTGCAGCTCCACGGCCCGCCATCGCCCTGCCCCTCGGAGCACATGCTGGGAGCCTACAGCTCCGCCAGCTCCAGCCTCTCCGAGGGCTCCTCCGGCCACCGATCCCACGAGGACGACATCAGCATCGTGACAGACAAATCCCTGGGCGACACCAGTGACATAATCAGCGATTCATCGGGCGTGGGAACGAACTCGGACTCGGCAGCCTGTTCCATCGGGCATCCTAGCACCACAGTGGTGTGCATGGAGCCATACGCTGGCAATACCGTGGGTCACATTCGCCTCCAGCCGGGCGATGTGATTGAAGTGGTGGGCAGCACCGACTGCGGATTGCTCGAGGGCTATGTGCGAGGCACCAATCAGTCCGGCTTCTTTCCGGCCGACTGCGTCCAGGAGGTGAGTCTGCGCCAGAAGCACATCACCAATGTGATGACAGCCAGCACGGGCATGGCTCCCCAGCAGCAACAGCAGCAGCAGCATTTGCAGCAGGCTCCAGCCGGTTCCTCCGCCGCCTCCTACCAGGGATCACCACAGCTGAGCTTGGGTGGACATTCAGGCAGTTCCAGCACTCTGCTCCAGCAGCCCCATCAGTCGCCATCACTGTCGGTGGCCAGCAATGGATCGTGCCAGCAGCCGCTGGAGAGCAATGGAGGAGGAGCATCCGGCAATGCCATCCAGAATCGAAACAATAACCACTCCGTGGGACAGTACAGCAGTGCCACTGCACCACGCGTCAAAAAGAGCGGCTATAACGCCCCTCGATCGGTGGTGCTGCACCGAGCCAAGCGCGGATTTGGCTTCATATTGCGCGGCGCCAAGGCAAGTTCCCAGCTGATGCAGCTGCGCCCTTCAGAGCGCTTCCCGGCGCTCCAATACCTGGATGATGTAGATCCGGGTGGAGTGGCGGACATGGCAGGACTTCGTCCAGGTGACTTCCTGCTGACCATCAACGGCGAAGACGTTAGCTCCGCCTCGCACGAACAAGTGGTCGAAATGATCCGTTCGGCCGGCGCTTTGGTCAACTTGACGGTGGTGTCGCCACAGTTCCCCCACCAGATGCAGGCCAGTGCTCAGTATCTGCCCAGTGGAGCGCGTGCGGGCAGCCACCATTTGAACAGTGGACCCAGTACTCCTCAAAGCTCGCACCGTCAGTGCGCCACGTTGCCGAGGAAGATGACCGGTCCGGGGGCAAGTGGTCCCTCCTCTTCCTCGGGAGGCAGTGTGCGAATGGCTCCGATGCCGCCGCGCAGGGATCCCAAAACCACGTTGAGTGTGGGCAGAGCCAGGGCCAAATCCATGGTTGCTGGTCTGGAGAACGGAGGTGAGAAGGAGGACGATTTGCCGCACACCAAATCCAACTCGGTGGAGTCGATTGCAACGCCCACACCTACCGGCATCCAAACGGGACCCGGAACACCAGTTCAGTTACGCACGGCCAGCATTAAGGCGCGACCCACATCCAGTAGGATCACGGCTGCCGAATTGGAGGAGCTATTCCAGCGCCAGCAGGGCGAGGGCAGTGCGGCAAATGCTAGTCGCTATGCCACCATGATGACCAGCTCCCGTTTCCAGTCGGGCACGGACAGCGGTGCAGCCACTCCGCCTACATCCAATGGATCTCCCATGAGGAGTGGTCCGCTGGTGTACGGCAGTGTGGCTGAAATGAAGCGTAAGACCGCGAGGAGCAAGCATGGTAGTGGCACGCTTCGTGGAAAGCCCGTAGCCACACCCACAGTCGGCCCAG
>CY04BTestes_8_3 
ACTTGGAGCTGGCCGAAATCATTGAGAACTACAAGTCGGAGGATATTGTTCCCTTCCGCGGACCGCCGCGCTACAATCCGAAGCGCCGCTCGGGAATCGGGTGGTTGAGCGCCAATGGAGCCGCCGGCGCAGCTCTGCTGGCAGCGGCTGGAGGTGGTTTCGGTGGTGCGATGGTTGGCTCGAATGGCGCTGCCAACGGAAACAGCGGGGCTGGCGGTGTTGGTCTGATGCTCAGCCATCAGAACCACCAGCAGCACCTCGCCGGCCACCATCAGCATCAGCTTCAGCAACAGCATCTGCACCAACAGCACCACCAGCACCACCAGAATCACCACCAGCAGCTGCAGCAGCAGCAGTTGCCCCACCTGCACACACTGCAGCTCCACGGCCCGCCATCGCCCTGCCCCTCGGAGCACATGCTGGGAGCCTACAGCTCCGCCAGCTCCAGCCTCTCCGAGGGCTCCTCCGGCCACCGATCCCACGAGGACGACATCAGCATCGTGACAGACAAATCCCTGGGCGACACCAGTGACATAATCAGCGATTCATCGGGCGTGGGAACGAACTCGGACTCGGCAGCCTGTTCCATCGGGCATCCTAGCACCACAGTGGTGTGCATGGAGCCATACGCTGGCAATACCGTGGGTCACATTCGCCTCCAGCCGGGCGATGTGATTGAAGTGGTGGGCAGCACCGACTGCGGATTGCTCGAGGGCTATGTGCGAGGCACCAATCAGTCCGGCTTCTTTCCGGCCGACTGCGTCCAGGAGGTGAGTCTGCGCCAGAAGCACATCACCAATGTGATGACAGCCAGCACGGGCATGGCTCCCCAGCAGCAACAGCAGCAGCAGCATTTGCAGCAGGCTCCAGCCGGTTCCTCCGCCGCCTCCTACCAGGGATCACCACAGCTGAGCTTGGGTGGACATTCAGGCAGTTCCAGCACTCTGCTCCAGCAGCCCCATCAGTCGCCATCACTGTCGGTGGCCAGCAATGGATCGTGCCAGCAGCCGCTGGAGAGCAATGGAGGAGGAGCATCCGGCAATGCCATCCAGAATCGAAACAATAACCACTCCGTGGGACAGTACAGCAGTGCCACTGCACCACGCGTCAAAAAGAGCGGCTATAACGCCCCTCGATCGGTGGTGCTGCACCGAGCCAAGCGCGGATTTGGCTTCATATTGCGCGGCGCCAAGGCAAGTTCCCAGCTGATGCAGCTGCGCCCTTCAGAGCGCTTCCCGGCGCTCCAATACCTGGATGATGTAGATCCGGGTGGAGTGGCGGACATGGCAGGACTTCGTCCAGGTGACTTCCTGCTGACCATCAACGGCGAAGACGTTAGCTCCGCCTCGCACGAACAAGTGGTCGAAATGATCCGTTCGGCCGGCGCTTTGGTCAACTTGACGGTGGTGTCGCCACAGTTCCCCCACCAGATGCAGGCCAGTGCTCAGTATCTGCCCAGTGGAGCGCGTGCGGGCAGCCACCATTTGAACAGTGGACCCAGTACTCCTCAAAGCTCGCACCGTCAGTGCGCCACGTTGCCGAGGAAGATGACCGGTCCGGGGGCAAGTGGTCCCTCCTCTTCCTCGGGAGGCAGTGTGCGAATGGCTCCGATGCCGCCGCGCAGGGATCCCAAAACCACGTTGAGTGTGGGCAGAGCCAGGGCCAAATCCATGGTTGCTGGTCTGGAGAACGGAGGTGAGAAGGAGGACGATTTGCCGCACACCAAATCCAACTCGGTGGAGTCGATTGCAACGCCCACACCTACCGGCATCCAAACGGGACCCGGAACACCAGTTCAGTTACGCACGGCCAGCATTAAGGCGCGACCCACATCCAGTAGGATCACGGCTGCCGAATTGGAGGAGCTATTCCAGCGCCAGCAGGGCGAGGGCAGTGCGGCAAATGCTAGTCGCTATGCCACCATGATGACCAGCTCCCGTTTCCAGTCGGGCACGGACAGCGGTGCAGCCACTCCGCCTACATCCAATGGATCTCCCATGAGGAGTGGTCCGCTGGTGTACGGCAGTGTGGCTGAAATGAAGCGTAAGACCGCGAGGAGCAAGCATGGTAGTGGCACGCTTCGTGGAAAGCCCGTAGCCACACCCACAGTCGGCCCAG
>CY04BTestes_8_4 
GTCTCGTGGGCTCGGGAGATGTGTATAAGAGACAGCTGCACACACTGCAGCTCCACGGCCCGCCATCGCCCTGCCCCTCGGAGCACATGCTGGGAGCCTACAGCTCCGCCAGCTCCAGCCTCTCCGAGGGCTCCTCCGGCCACCGATCCCACGAGGACGACATCAGCATCGTGACAGGTGAGGAATGGCTTTGATTTTCGGTTTGATTTCCGCCTCGTTTGCATTTGCATTTGCCTAAGCGTAAGTTATGTTAAGATGGGTAACTTAGGCATAGGTCTGCTTTTATAGTCTATAGTGACAAAGAATACATATATCTTCGTCAATCGGATAAGTATACCTGTAACTCGATCTCCTACTGTATGTTTCCGAAGGCATGCGTTTAAGTAGATCTTGACTATACAAAGAGTGATTGCATGTCTTCCTACCTCGCACTGTTATGTTATATCAATCGCATATCATTGACAAGAAATCATCATATTAAGATAAGACTTTCTCGACGTTACTTTATAACAACGATTATCACTTAAACTTTTACCCTTTTTATGGCATATTTAATGATTTAACCGAACAAAGATATTACGACTAATTTGATACTTCGGAAATAAATATTGCTTTGTGCGGTTATCTGAATATTTAAGTTTTTAAATTCCAGCTTTATCCATGATATCCACCTTTTCTACGAAATCTAATCAACCATTGATTCTGATCATTTTTTCCCAAATGTAATGTCTTTACTGGTAATTGTTCACCTATGGTTTCCAGTTCATTCCTCTGTCATAGCAATCGTTTAAAGCTTCTACTCCAAGCTTTTACTCCATTTAACTGGAGGCTCCTGCTGTGCTTTCAAACATTTGCATGCCACTCGTTTTTGTCCTCTGCCTCCTATATCCAATGTAGTCCTAAAAAAACAAACCACTCATTGTATCCACCTTCCCCGAACAGACAAATCCCTGGGCGACACCAGTGACATAATCAGCGATTCATCGGGCGTGGGAACGAACTCGGACTCGGCAGCCTGTTCCATCGGGCATCCTAGCACCACAGTGGTGTGCATGGAGCCATACGCTGGCAATACCGTGGGTCACATTCGCCTCCAGCCGGGCGATGTGATTGAAGTGGTGGGCAGCACCGACTGCGGATTGCTCGAGGGCTATGTGCGAGGCACCAATCAGTCCGGCTTCTTTCCGGCCGACTGCGTCCAGGAGGTGAGTCTGCGCCAGAAGCACATCACCAATGTGATGACAGCCAGCACGGGCATGGCTCCCCAGCAGCAACAGCAGCAGCAGCATTTGCAGCAGGCTCCAGCCGGTTCCTCCGCCGCCTCCTACCAGGGATCACCACAGCTGAGCTTGGGTGGACATTCAGGCAGTTCCAGCACTCTGCTCCAGCAGCCCCATCAGTCGCCATCACTGTCGGTGGCCAGCAATGGATCGTGCCAGCAGCCGCTGGAGAGCAATGGAGGAGGAGCATCCGGCAATGCCATCCAGAATCGAAACAATAACCACTCCGTGGGACAGTACAGCAGTGCCACTGCACCACGCGTCAAAAAGAGCGGCTATAACGCCCCTCGATCGGTGGTGCTGCACCGAGCCAAGCGCGGATTTGGCTTCATATTGCGCGGCGCCAAGGCAAGTTCCCAGCTGATGCAGCTGCGCCCTTCAGAGCGCTTCCCGGCGCTCCAATACCTGGATGATGTAGATCCGGGTGGAGTGGCGGACATGGCAGGACTTCGTCCAGGTGACTTCCTGCTGACCATCAACGGCGAAGACGTTAGCTCCGCCTCGCACGAACAAGTGGTCGAAATGATCCGTTCGGCCGGCGCTTTGGTCAACTTGACGGTGGTGTCGCCACAGTTCCCCCACCAGATGCAGGCCAGTGCTCAGTATCTGCCCAGTGGAGCGCGTGCGGGCAGCCACCATTTGAACAGTGGACCCAGTACTCCTCAAAGCTCGCACCGTCAGTGCGCCACGTTGCCGAGGAAGATGACCGGTCCGGGGGCAAGTGGTCCCTCCTCTTCCTCGGGAGGCAGTGTGCGAATGGCTCCGATGCCGCCGCGCAGGGATCCCAAAACCACGTTGAGTGTGGGCAGAGCCAGGGCCAAATCCATGGTTGCTGGTCTGGAGAACGGAGGTGAGAAGGAGGACGATTTGCCGCACACCAAATCCAACTCGGTGGAGTCGATTGCAACGCCCACACCTACCGGCATCCAAACGGGACCCGGAACACCAGTTCAGTTACGCACGGCCAGCATTAAGGCGCGACCCACATCCAGTAGGATCACGGCTGCCGAATTGGAGGAGCTATTCCAGCGCCAGCAGGGCGAGGGCAGTGCGGCAAATGCTAGTCGCTATGCCACCATGATGACCAGCTCCCGTTTCCAGTCGGGCACGGACAGCGGTGCAGCCACTCCGCCTACATCCAATGGATCTCCCATGAGGAGTGGTCCGCTGGTGTACGGCAGTGTGGCTGAAATGAAGCGTAAGACCGCGAGGAGCAAGCATGGTAGTGGCACGCTTCGTGGAAAGCCCGTAGCCACACCCACAGTCGGCCCAG
>CY04BTestes_9_0 
TGTTGCTGGTGCTTTTCGCTTCGCTTGAGGCGGTACCACTCCCAGGATGTGGGCTCGTGAACAGAATGGCTGTTTTTGACGCCACTAAAGCTGTAGCCCTTGTTTTTGCTTTTGCTAAAAGGCGACTTAAAGAAAGCAGGCGAGGACAGGCGTCTCGATTTCTTGGTGCCTTGCTCTTTGGGTGGTTTTCCGTCAACTGTGTCCACAATCTGGTAGTCCGAGGGTCCTTCTAGCATAAACTCATTGTAAGCCAAATCGCTGGTGGGAATAAAGTTAGCTAGATCATCATCGTCTGGTTCTTCAGCTTCCAGATCAGGCGTATTGGTGGCTGGCGCGGATTCCTGGCGC
>CY22BTestes_10_0 
CCCTCTTCGTCGGCAGCGTCAGATGTGTATAAGAGACAGTACCTGGACAGTGACGAGGTCCGTCGCCAAACGCTAGATATACACCCCTGTCTCTATAACTTTTCATGCCACCTCCATTGCTTTCGAGGAAGCGTTCCGGCTTAAACGTCATGGGATCCTCATAATACTGCGGATCGTGGTGCACAGCTTTTACGGGTATGACGACCACATCTCCGGGTTGCAAATGCACAGTGCCTCCGTTCTTGTTCTCAAACTCAAAGGGTTCGGTGACCAGTTTGCGAGCTGCTACTTGCGGCGAAAACAAACGCAAAGTTTCATATATGAAGGCGTCCAGATACGGAAGTTCGGACATTTGATCGAAGGTCAGATCCGCATGCCCGATTTCCTTGCGGACCTTTTGCTGCTCCTCGGGATTACGTCCCAGCATCAGCATAATGTGCGCCAGAACCAGAGCCGTAGTCTCGAAGCCGTCCAGAATGAAGGTCATCGTATTAACCAGAATGTGATCCGTGTGCAGGCCCTTCTTCTCCTGCAACTGCAGCATGTAGTTGAGGAAATCGTCGCGCTGTTGGTCTGGCTTCTCCTGCCTCAAAGTAATGCACTGCCTAATGATGTCGAGGAAAAACGCTTCGGTTTCCTTGTTGAAGAACGGTACGCTGTAGAACTGGCGCACCTTCTGCCACAGGTTGGTGACCACGCTGTAGAAGATGAACTCAAAGGAGGTATTGAACACACGCTTTATCATTTTCAACAGCGGCGTGGTCTTGTCCGAGAAACTCTGGGCCGAGACACCCAGACCGCAATCGGTGACCACTTCGGTGGTGTAGCAGAGGGACAGATCCATGGCATCTAAGCCCTGCGAGGTGGCCATACTCTGCTGTCGCCTGATGTATTCCACAAACCTCTTGCACACGCTTTGTGACACTGGGTATACGGCTTTGACTCGATTAGGCGACAGTGCTGGCATGATCTCCGACCTTCGTTCCTTCCATTCATCGCCAGTTAGCACAAACGGATTGTTGCCCAGGATCACGTCCGTCTTCTTGCTCACGAAATTCCGCCACTCATTGTTATGAAAGCTACGAAAGTCGGTGGCATAGATCTTGTGTATATATTCCGGACACATGATCAGCAACTGGGGAACTCGGGTGCTGAAAACGCCAACCATGTTCTCCGTGTCTTTATATTTTTCATAGATATCATCAATATCGTAGGCGATATTCCTCTTCCTGGTGAAAATGCTCGGAAAACTACCCACAAATGGCCACGTGGGAGCTGTTCGGATGCCACGCTTCTTCCAATAGCTGAAGTTCCATGTTAGGAAAACATAGATTAAAACCAAGAAGGCTAGCACGGCAACAAGAAATGTGGTTAATGGGCACATTGCGAAAGGTAGTTAAAACTATCTAATCTTCTCCACAAATTTTGGTT
>CY22BTestes_11_0 
AATTCGTGCAATTGCGAATGTGTTAGAAACGCTATATAGCAGGATTATTGAATATGCCTAGACCCCAAGATAATGTTAAACGATTAAAGCACACACCACCACACATACGCTTTAAATGCAAGTATTTCAAATGGAATAATATGGAAATATCTATCATAAGTCGTATAATATGCAATTATGTATTATGAACATGCGTATGAGAAATTAATAAATATGAATGAAATATATCTGTCTCTTATACACATCTCCGAGCCCACGAGACAGGCC
>CY22BTestes_11_1 
TCAGATGTGTATAAGAGACAGCTATATAGCAGGATTATTGAATATGCCTAAACCCCAAGATAATGTTAAACGATTAAAGCACACACCACCACACATACGCTTTAAATGCAAGTATTTCAAATGGAATAATATGGAAATATCTATCATAAGTCGTATAATATGCAATTATGTATTATGAACATGCGTATGAGAAATTAATAAATATGAATGAAATATATCTGTCTCTTATACACATCTCCGAGCCCACGAGACAGGCC
>CY22BTestes_1_0 
GAGAAAACAACAAAAAGCGAAGACCACAAAGCATAGTGAAAGGGAAGAACTTTTTAAAACGACATAAATTTGAGAATGAGAAGCAGTTATTATTATTATATTTTAATTATTATTGTACATTAATTTTTTAGACGAGTTCATTTTTTAAATGGAATTTTAAACGCGGAGCAACAGTGCGAGAAATGCGCAAACAAAACATATTTAAAAAATATACACTATATATTATGCGTAGTTTTTGGTAGTGAAACGTAATTAGTAGTTTGTTAAATAAATTGATATACACCCAGAAATACATAATATATACAAATCATATGTATGTATGCGATCCGATATATTTGATTACTGTAAAAGCAGCGCTAACAATTTACGAGTATATAATTAGTCATAAGTCGCCACAAAATGTTTGAGGAGCTAAGCGGAGATCGAAATTTATATTTACTACATGCGCCTGGCCGCATTACCAAGTGATGCCATGCCAAGCCTAGCCACGCCCACACAAATAAGAAGGAGGACGAACAATATTAGAGCAAACAACAAGAAATCGCGAAAAGAAGCAAAATCGATGAAAATGCCAGAGATTCCAGCAATGAAATTATTGTACGACAACTAATTAGAGCAATTCCATAAGTCCGTAAGTTAGACGTTCAGTTGAGGCCATAGAAATTTTTAAATCGGGCACAGCGGTTGCCACTTCCACAATTATATAGTAACAGACAGCTCACAGCCATTTTTGCAGAGTTTACATTAATTAGGATCAGCAGCAACAAATCCATAGCACACACGCCTAGCAAAAAAATATATAATAAATTTAATGAAAAAAGTATTTAAGCCGCAGACAAACAAACGATAAAAACCTAACAAAATTTACTATTACAATTATAAATGAATAAAATACGCGAATTGTAGTTTGTAATTAATGCTAAAGATACGAAGTAAAAATTTGTTTATAACTATTATATACCGCAAATTATATATACACTATTATTACTATATACAATATGGCATATTATTATTACATATATATATTTCACCACCACACATACGCTTTAAATTTTCCTTTTTTAATCGTAAAAGAACATCTGTAAATGTTTGTTTTTGCTTCCCAACATTTCGTTCAATCTCGGAGAACAACAAAACGGCAAACAGAAGGCTGGCGCACCAAAACATCTGGCTAATCAAATGGAAAACCACACGGTTGACCAAATCGATATTACTCTTG
>CY22BTestes_2_0 
AATGTGTATAAGAGACAGTTTTTTTTACTTTTTGGTTGTTCTTTTAATAGCCACGACGCTTTTGGGTGTGTTACTGTGGCAAACAAAACTTAACACATACGAATTAAATACAAAACTTCGGGCGAAACGAACGTAAAGGGGGAACCATTATCAATAAACCCCATTATCACTAACAAATGGTAGAGTTGTGTGAATGAGGATTAACATTAAGATGTGTGTGCTGTTTATCGATTTGAAATCGTTATAATCTTTTTAAATGTGCCTGCTTTCGCTGCCCCACCGCCATGCTTATAAGTCTTATCGTTATTTAAATGTTGGACTTGGATCCAGAGAGTTCGAGCTTAATCATCCTTGTTTCCGCCTCCGCCGATGGTTATCTT
>CY22BTestes_3_0 
TGCCTGAGCCATAACGTCGACAGTGCTGGCTGCCAGTGGATCCTTTTGCTTCACCTGCGTTTGGCCCGGCCTAAGCAAGGTTGGTCCAAACACCATTGCCAGATTGTGCAACGACATCTTGTTGTCTGCCTCCTTTTCGTGGACTCTTATTAAATGATCTAATATCGAAGTGATGGAGGCTTTGTTGGCCTGTGGCAACTCCTCAAAAACTTTGAGAAGCTCGTTGATTCGTATG
>CY22BTestes_3_1 
CACTGTCGACGTTATGGCTCAGGCAGGAATCCTATACTGCTTTCTTCAGGCACGCATCAAGAAGGATTAGGACTTCGTGAGCCGTTTACACAGTTACATATGGAAATATATATGTATCAAAATTATAGATATTTATTTTTACAAACAAAAGCAGTTATAAGAGCGAAGTTGATGGATAGCCTACGCATACACCACCTCCCAATCTTTCTAACATCCCCTATATTATACCTGTCTCTTATACACAT
>CY22BTestes_3_2 
CACTGTCGACGTTATGGCTCAGGCAGGAATCCTATACTGCTTTCTTCAGGCACGCATCAAGAAGGATTAGGACTTCGTGAGCCGTTTACACAGTTACATATGGAAATATATATGTATCAAAATTATAGATATTTATTTTTACAAACAAAAGCAGTTATAAGAGCGAAGTTGATGGATAGCCTACGCATACACCACCTCCCAATCTTTCTAACATCCCCTATATTATACAAGAAACCGCCAAACTCCCTTGAAGCTACGGAAAAGGCCTTTAAATTCTTTAAACCCCATAACACGCTGTTGCTGCCTACTGTATATACCAGAATCCGAAACTGCAATTATAAACCGAATATGATGATAGGACGAGA
>CY22BTestes_4_0 
CGGAGATGTGTATAAGAGACAGCAACGATGAAAGTTTGCTGGTTGGAGACCTGTACATGGGTGTCCAGGGATTGGAGGGACTGGAGCAGGCGGACGACCTGTACATCTGCGTCGAGGTGGACTCATATGGCCACTATTTCCGCAAGGCCACCACCAAGATGATATGTCGCAGTCAAACGCCGCTTTGGAACGAGAGCTTTATGCTAGAATTAGAGGGCAGCCAGAATGTGCGCATTCTTCTGTATGAGGCCAAGGAGCGGCCACTTCTTAGAGCCAAGCACATACTTAAGTTGAGTCTTAGTTGGCTGACAGAAACGACGCAGCCGAAGTCAATTAAACTTAGTGATACCTTAGAGCTCGGCTGTAGCTTCCGTTTTATTCCAGGCGAGCTCTGCCGCGGCAACACTAAGCCAGGAGCCCTCTTTGGTGCCAAAATGAGTCAAGTATTAAAACGTGAGAAACGCGACATTCCGTTCATCATAGGCGCCTGCATTCGGGAAGTAGAGCGCCGTGGGATGCTGGAGGTTGGCTGCTACCGCGTCAGCGGTTCCGCTTCTGATTTGGCGAAGCTTAAGAAGGCCTTTGAATCTGATGCCTATGAGGCGGAGCAGTTGCTACGCGAGGTGGACATCCATTCGGTCACTGGCATTTTGAAGACTTTTCTAAGAGCTGTCTCTTATACACATCTGACGCTGCCGACGAAGAGG
>CY22BTestes_5_0 
ACTACTGTACCATTAGCGACGGCGATGCCCCAGGAGCTGTGGACATCAAAGCCTGGCTGGGACCAGCTGGAACCGTTTCGCCCATGCACTACGATCCCAAGCACAACTTACTGTGCCAGGTATTCGGTTCCAAGCGCATCATCCTAGCTGCGCCCGAAGACACAGCCAACCTGTATCCCCACGAAAGTGAGTTCCTAGCCAATACAGCGCGCATAGATGCTGCCCAACTGGATCCGGACACGTATCCCTTGGTGGCCAAGGTGAAGTTCTACCAGCTGCTCCTGCAACCCGGTGATTGCTTGTACATGCCCCCCAAATGGTGGCACTACGTGAGATCTGAAGCTCCTAGCTTTTCAGTAAGCTTCTGGTGGGAGTAAGCATTCTAGTGAAATAGGATTCATATTTAAGTTAAGGTTGAAGTCTAGAGTTTACCAAAGTTGTCTACGTGGATTACTCCACATCAAACAACGACTACATTTGATCACTAAATAATTAAACTTGTTATCATCATGCTAATACGAATTAGATGGTATTTCTGGGTAATTATCAGCGAAACATATGAAACACTCTACTCTCACACGAGTAAAGCAATGCCTGCGATTTCTAAGCGTCGATTGACCTCCAAGTAAACAAACAGGTTGCGTCTGACGTCATTGCCGTGTACTATCAGCCATGATGTGGACTAAGCGGCTGCAGATGAATCATCGAATCGATCACAACTGGAGGGTACTTTTTGGTTGTTCTTTTAATAGCCACGACGCTTTTGGGTGTGTTA
>CY22BTestes_6_0 
TAACACACCCAAAAGCGTCGTGGCTATTAAAAGAACAACCAAAAAGTACCCTCCAGTTGTGATCGATTCGATGATTCATCTGCAGCCGCTTAGTCCACATCATGGCTGATAGTACACGGCAATGACGTCAGACGCAACCTGTTTGTTTACTTGGAGGTCAATCGACGCTTAGAAATCGCAGGCATTGCTTTACTCGTGTGAGAGTAGAGTGTTTCATATGTTTCGCTGATAATTACCCAGAAATACCATCTAATTCGTATTAGCATGATGATAACAAGTTTAATTATTTAGTGATCAAATGTAGTCGTTGTTTGATGTGGAGTAATCCACGTAGACAACTTTGGTAAACTCTAGACTTCAACCTTAACTTAAATATGAATCCTATTTCACTAGAATGCTTACTCCCACCAGAAGCTTACTGAAAAGCTAGGAGCTTCAGATCTCACGTAGTGCCACCATTTGGGGGGCATGTACAAGCAATCACCGGGTTGCAGGAGCAGCTGGTAGAACTTCACCTTGGCCACCAAGGGATACGTGTCCGGATCCAGTTGGGCAGCATCTATGCGCGCTGTATTGGCTAGGAACTCACTTTCGTGGGGATACAGGTTGGCTGTGTCTTCGGGCGCAGCTAGGATGATGCGCTTGGAACCGAATACCTGGCACAGTAAGTTGTGCTTGGGATCGTAGTGCATGGGCGAAACGGTTCCAGCTGGTCCCAGCCAGGCTTTGATGTCCACAGCTCCTGGGGCATCGCCGTCGCTAATGGTACAGTAGTCGGGTATGGATATATCCTCCTTGAGGGCGGATATCTGGGAGAAGAGCTCGTGCTGGGCGAGATACTCAATATTTTGGTCAGCCTTGCTAGTATCCTTTCCGAACTGCCTGCTCAGGAAATCGCGGATCTTCACCAGCTGCTGGGACCACTCATCGCTGGCATAGTTGGAACCTATCTCAATGGGCACCGTGCGATTGCCGGCCACTTGGAGAAGGTAATTGAGATCCAGCCACTTGTGCAGTGCAGGCCCTGTCTCTTATACACATCTCCCAG
>CY22BTestes_6_1 
TAACACACCCAAAAGCGTCGTGGCTATTAAAAGAACAACCAAAAAGTACCCTCCAGTTGTGATCGATTCGATGATTCATCTGCAGCCGCTTAGTCCACATCATGGCTGATAGTACACGGCAATGACGTCAGACGCAACCTGTTTGTTTACTTGGAGGTCAATCGACGCTTAGAAATCGCAGGCATTGCTTTACTCGTGTGAGAGTAGAGTGTTTCATATGTTTCGCTGATAATTACCCAGAAATACCATCTAATTCGTATTAGCATGATGATAACAAGTTTAATTATTTAGTGATCAAATGTAGTCGTTGTTTGATGTGGAGTAATCCACGTAGACAACTTTGGTAAACTCTAGACTTCAACCTTAACTTAAATATGAATCCTATTTCACTAGAATGCTTACTCCCACCAGAAGCTTACTGAAAAGCTAGGAGCTTCAGATCTCACGTAGTGCCACCATTTGGGGGGCATGTACAAGCAATCACCGGGTTGCAGGAGCAGCTGGTAGAACTTCACCTTGGCCACCAAGGGATACGTGTCCGGATCCAGTTGGGCAGCATCTATGCGCGCTGTATTGGCTAGGAACTCACTTTCGTGGGGATACAGGTTGGCTGTGTCTTCGGGCGCAGCTAGGATGATGCGCTTGGAACCGAATACCTGGCACAGTAAGTTGTGCTTGGGATCGTAGTGCATGGGCGAAACGGTTCCAGCTGGTCCCAGCCAGGCTTTGATGTCCACAGCTCCTGGGGCATCGCCGTCGCTAATGGTACAGTAGTCGGGTATGGATATATCCTCCTTGAGGGCGGATATCTGGGAGAAGAGCTCGTGCTGGGCGAGATACTCAATATTTTGGTCAGCCTTGCTAGTATCCTTTCCGAACTGCCTGCTCAGGAAATCGCGGATCTTCACCAGCTGCTGGGACCACTCATCGCTGGCATAGTTGGAACCTATCTCAATGGGCACCGTGCGATTGCCGGCCACTTGGAGAAGGTAATTGAGATCCAGCCACTTGTGCAGTGCAGGCCAATGCTGGATGCTGTTTAGGAGGAGTGTGGGTTGTCCTGCCTTGAAGCACTTTGTCTGGAACT
>CY22BTestes_7_0 
GATGTGTATAAGAGACAGCTGCTATACTTAACCGAAAATCTATGCGGATATTAAATTCTATAAACAAATTCATCCATCGAAAACGCCAAAAGACTTGCACTAAACGCGAACTTAAATCGAACGTATATTAACAGCAAGTTAACAGTGATTTCCGGTCCGTCTTTCGCCTTCCGGTTTGCAAATTGCGCTTTGCGTTTCTGGCTACACAGGTGGATATAGGAGTTCCTTTACTTTTCCGCGGGAATAGCTTCAGGAGTCGACCGGTTGCCAGCCAGCTCCTGCTGAATCTCATTAAGACCTGTCTCTTATACACAT
>CY22BTestes_7_1 
TCAGATGTGTATAAGAGACAGGTCATATTCCTTGCCACGCAGCCATTGAATGGACTTGATGGCGTTCTCCGACCGATCTTTGGAAACCAAGTAGGTGGGCGATTCTGGCATGAAGAAGAAGATGACGCCAAAGACGAGGGGCAAAATGCCACAAATGACGCTCAACCAGAATATGTTCACACCAGCTCCGACGGCATAGACGAACAGGATACCAATGGTTATCATCAGCTGGAAGAAGCTGCCCAGCGTTCCGCGAATTTCCTTCTGGGCAATCTCACCCGTGTACATGGGAGCGGTCACACAGAAGGCTCCACCGGCGATACCGAGGATGAAACGGGAGGCATACAGCATACCCAGATTGGACGCCCAGATGAGCATGGCCCAACCCAGGATGAAGGGCAGCACCAGCAACAGCATGGTCCACTTTCGGCCAATCATATTGATCAGGAAGCCAATGGGAATGCACACACAGGCGGCACCCAGCGTCATGGCCGATCCCACCCACGAAAACTGATCTGCGTCAATGGGGAAATCGTATCCCTGTCTCTTATACACATCTGAC
>CY22BTestes_7_2 
TGTTACAACATATTAAATATATTGATATATTTTTATTTTACTCGGTAGTTTACATTTTTCCATAAATACTATATGCAAGTTTAACAATGATAGACGGGATTTCTTTATAGCTTTCAGCGATTATAAAATTAAATTCAAATATCGGTTGAAAAATTATTTTAAAATGCGTATATTTTGGTTTTACTAAATAAAATATAAACATCTTCCTCTCGCTAACTGTGCATAAATAAATATATTGGCAAATGGCGTGGCTTATAACTTAAACGAGCTATGCTAAGTGAATCGACTGAATGCTTTTGGAAATTTAGACCCAAACAGCTACACACACATAAAGTTCATATACATAGACATACAATATAGTACAATTAGATTAAGAATTATCGAACAAATGCTTGCAAACACCGTAAAAATCCGAACAAATGCAAGTATGCCTTAAAATTTTGTAAAACACATTTCGTTGGTTGAATGAATAACACTAAATAAGCATACATACATTATATGGATATATATAGGTATGTATATATGTTTTTTCTTAAATTGCTGTTGTCTTTTCTATGGCTGCAAAATAAAAAATATCGCGGCTTTTCTGCAGTTGACCTTCAGTCTTCGCTCTTAGTTATAGTTTCCTGCAATTTTCTTCATCTTTATCTGAATCTGCTATACTTAACCGAAAATCTATGCGGATATTAAATTCTATAAACAAATTCATCCATCGAAAACGCCAAAAGACTTGCACTAAACGCGAACTTAAATCGAACGTATATTAACAGCAAGTTAACAGTGATTTCCGGTCCGTCTTTCGCCTTCCGGTTTGCAAATTGCGCTTTGCGTTTCTGGCTACACAGGTGGATATAGGAGTTCCTTTACTTTTCCGCGGGAATAGCTTCAGGAGTCGACCGGTTGCCAGCCAGCTCCTGCTGAATCTCATTAAGACTCTTGCCCTTCGTTTCCGGCACGGCGAAGAAAACGAATATCACTCCCAGAACAGTCAGACCAGCGAAGAGCCAGAAGGTTCCGCCAATGCCCATGCCCTCGTTCAAGTTCACAAACGTCTTGGTAACCACAAAGGCCAATAGCCAGTTGGATGTTCCGGCCAGCGATCCAGCGAATCCCTTAATGTCGGTGGCAAAGAGCTCTCCCATCATCAGCCATGGCACCGGTCCATAGCCAATCGAGAACATGATGATGAACAGACACAAGCTGCCCACTGGGAGCCAGCCCAGACTTGCCACTTGATTGATGTCCTGGTCCTGAAGGTAAAAGTACACTCCAATGGCGGTGGTGGAAATGGCCATGGCAATTCCAGAAGCCAACAGAAGGATGCGACGGCCCAGTTTATCCACAACCAGGGTGGAGACAAAGGTGGCCACCACCTGCATGATGCCGATGATGATCGTTGCCCACTGGGGTCCGATGCCAGTATTGGCTTCCTTGAAGATCCTCGAAGAGTAGAAAATAACAGCGTTGATTCCGCAAACCTGCTGGAAGAACATAAGACCCATGCTGATGGCCAAAGCCTTCCGAGTGACGGGACGGTTCAGGGCAGCCCACACGTTCACCTTGCTGGCCTTGGTTTCCCGATCGATTTCACGCAGCTCCGCCAGCTCTGGCTCGTAGTCATATTCCTTGCCACGCAGCCATTGAATGGACTTGATGGCGTTCTCCGACCGATCTTTGGAAACCAAGTAGGTGGGCGATTCTGGCATGAAGAAGAAGATGACGCCAAAGACGAGGGGCAAAATGCCACAAATGACGCTCAACCAGAATATGTTCACACCAGCTCCGACGGCATAGACGAACAGGATACCAATGGTTATCATCAGCTGGAAGAAGCTGCCCAGCGTTCCGCGAATTTCCTTCTGGGCAATCTCACCCGTGTACATGGGAGCGGTCACACAGAAGGCTCCACCGGCGATACCGAGGATGAAACGGGAGGCATACAGCATACCCAGATTGGACGCCCAGATGAGCATGGCCCAACCCAGGATGAAGGGCAGCACCAGCAACAGCATGGTCCACTTTCGGCCAATCATATTGATCAGGAAGCCAATGGGAATGCACACACAGGCGGCACCCAGCGTCATGGCCGATCCCACCCACGAAAACTGATCTGCGTCAATGGGGAAATCGTATCCTTCCTGGTCGTGCACGATCACCGTTTCGGCCGGCGATGTCCAACCCAGGACGGTACCGGCGGCGAAGGCGCCACCAGCTGCAGCCAATGCGGCGACATATTGCGGCCACTTCTGGGCGTTATTCGAAGTCGACGTATGCACCATGTTGTCCAGTAGATTCTCCTGATCAGTCAACGATCACAGATTGCGAATTTTAACTGCAGTTCCCGCCTAAAAAACAAACACACGTGTTTTGTTGTTGCCCCTGCAGCTTCCCACTCGAATTCGTGAACTTGAATTGTCCTTTGAAGAGCGGAACTTTCCCTTTTCTCCTTTTTTTTTGATTTCCTCTGTTCTTATTTTGCACAAAGAAAGTGCACGTAATTATATTAAAATATACAGCGGCGGACGAAATTACAGTTCACATTCACGCACATAAAACACACCGTTACTTGGACATGTACGACAAAATCAGTCGTTTTTGCGAATTCGAAGCGCGCGGTTCTGTTCCAGAAACCCGCAG
>CY22BTestes_7_3 
CAGATGTGTATAAGAGACAGCTCCCAGAACAGTCAGACCAGCGAAGAGCCAGAAGGTTCCGCCAATGCCCATGCCCTCGTTCAAGTTCACAAACGTCTTGGTAACCACAAAGGCCAATAGCCAGTTGGATGTTCCGGCCAGCGATCCAGCGAATCCCTTAATGTCGGTGGCAAAGAGCTCTCCCATCATCAGCCATGGCACCGGTCCATAGCCAATCGAGAACATGATGATGAACAGACACAAGCTGCCCACTGGGAGCCAGCCCAGACTTGCCACTTGATTGATGTCCTGGTCCTGAAGGTAAAAGTACACTCCAATGGCGGTGGTGGAAATGGCCATGGCAATTCCAGAAGCCAACAGAAGGATGCGACGGCCCAGTTTATCCACAACCAGGGTGGAGACAAAGGTGGCCACCACCTGCATGATGCCGATGATGATCGTTGCCCACTGGGGTCCGATGCCAGTATTGGCTTCCTTGAAGATCCTCGAAGAGTAGAAAATAACAGCGTTGATTCCGCAAACCTGCTGGAAGAACATAAGACCCATGCTGATGGCCAAAGCCTTCCGAGTGACGGGACGGTTCAGGGCAGCCCACACGTTCACCTTGCTGGCCTTGGTTTCCCGATCGATTTCACGCAGCTCCGCCAGCTCTGGCTCTGTCTCTTATACACATCTA
>CY22BTestes_8_0 
GGGGGTGATGCGTCCCTCCCCAGAGGACAGAATGGCCTCGCCCAGTATCCGAAAGGAATTCTGTGTGACGGTGCTGGAACTAAGTGGAAAGTTCACCTCCGACAGCGACGAGCTGTCCAGGCTAGGGCTGGGCAGGCTTTTGCTGGCCAGCTTCGCCTGCTGTTGCTGCTGGTGCTTTTCGCTTCGCTTGAGGCGGTACCACTCCCAGGATGTGGGCTCGTGAACAGAATGGCTGTTTTTGACGCCATTAAAGCTGTAGCCCTTGTTTTTGCTTTTGCTAAAAGGCGACTTAAAGAAAGCCGGCGAGGACAGGCGTCTTGATTTCTTGGTGCCTTGCTCTTTGGCTGGTTTTCCGTCAACTGTGTCCAC
>CY22BTestes_8_1 
GGGGGTGATGCGTCCCTCCCCAGAGGACAGAATGGCCTCGCCCAGTATCCGAAAGGAATTCTGTGTGACGGTGCTGGAACTAAGTGGAAAGTTCACCTCCGACAGCGACGAGCTGTCCAGGCTAGGGCTGGGCAGGCTTTTGCTGGCCAGCTTCGCCTGCTGTTGCTGCTGGTGCTTTTCGCTTCGCTTGAGGCGGTACCACTCCCAGGATGTGGGCTCGTGAACAGAATGGCTGTTTTTGACGCCATTAAAGCCTGTCTCTTATACACATCTGACGCTGCCGACGAAGAGG
>CY22BTestes_9_0 
GCCACTGCCACTTCCACTACTGCAACTTAAACCATTGGGTCTTAAACGCCAGGAATCCGCGCCAGCCACCAATACGCCTGATCTGCAAGCTGAAGAACCAGCCACACAGAGCGACTTCGACGAAAGCCTAATGCTTGACGATGATGATCTAGCTAACTTTATTCCCACCAGCGATTTGGCCTACAATGAGTTTATGCCAGAAGGACCCTCGGGCTACCAGATTGTGGACACAGTTGACGGAAAACCAG
>CY21B3Testes_10_0 
GTCAGATGTGTATAAGAGACAGGTCCAGGCTAGGGCTGGGCAGACTCTTGCTGGCCAGCTTCGCCTGCTGTTGCTGCTGGTGCTTTTCGCTTCGCTTGAGGCGGTACCACTCCCAGGATGTGGGCTCGTGAACAGAATGGCTGTTTTTGACGCCATTAAAGCTGTAGCCCTTGTTTTTGCTTTTGCTAAAAGGCGACTTAAAGAAAGCAGGCGAGGACAGGCGTCTCGATTTCTTGGTGCCTTGCTCTTTGGGTGGTTTTCCGTCAACTGTGTCCACAATCTGGTAGCCCGAGGGTCC
>CY21B3Testes_10_1 
ATTCTGTGTGACGGTGCTGGAAAGTGGAAAGTTCACCTCCGACAGCGAAGAGCTGTCCAGGCTAGGGCTGGGCAGACTCTTGCTGGCCAGCTTTGCCTGCTGTTGTTGCTGGTGCTTTTCGCTTCGCTTGAGGCGGTACCACTCCCAGGATGTGGGCTCGTGAACAGAATGACTGTTTTTGACGCCATTAAAGCTGTAGCCCTTGTTTTTGCTTTTGCTAAAAGGCGACTTAAAGAAAGCAGGCGAGGACAGGCGTCTCGATTTCTTGGTGCCTTGCTCTTTGGGTGGTTTTCCGTCAACTGTGTCCACAATCTGGTAGCCCGAGGGTCC
>CY21B3Testes_1_0 
TTTTTTAAGTTTAAAGGAGCCTATTATATTCTTATTAGTCCACAACAATAAATATATTTTACAAATACAGATGCAAATGTAAGAGCATAGCTCAACAGAATTCGGATCAAAACTCAATCCTGTTCCTCGTCCTCCTCCGAGGCAGCGCCATCCTCAATTTCTTCGGCCATTCGCCGTTGCACCTTTTGCCGGACGTTGGCATCCTCGACCAGATGCGCTGGCTGGATGTAGGTCTTGTTGGCACAGCCGAGCACCGGACATAGGATGCCAATGTTGTCCTTGATGATCAGCATGACCGAGTCGCGGTCGTAGATGTGGCCGCACACTTTGTTTCGCACGGGGTTCTTCATCAGCGCCTTGGACCAGGGATCATAGAGCGAGAAAATCTCGCCGCCGGTCTCTTCGATTCCTTCAATGATAAGGTCCTCATCCTGGTCGGCGCCATTCGCCTGACCATTGACCTCAGCACCTAGCTGGGCAGCTGCAGATTTCACAGTTTTCTTGAAGTTCTTAAACTCGGCTATGTTCTTGACATTGATGCGCTTCTGCTCCACCACTTCGGAGCGCTCCTTCCAGAGGTCCTCGAACTGCTCGATGGTGGAGCTCGAGTTTTGCACCTGCTGCATAGCCTGGTTAAGTGATTGGTGCTTGCTCTTTAAACGGTTGAGATTCTCGGCGTGATCCACGCGCAGACGCGCGCTTTCCTCCAGCAGCTTATGGATCTCCCCGTTATCACTGAAATCGGAAACGACGTCTACCATTTCCCTGAAGAACTTTGTGTTGTCCACAAAAGTGGTCAGTGCGGAATCCACATGCTGATTAAATTCCATTTTAAAGCCTAAATTCAATGTAGATGCTGAGTATTTGGAGCCAGATGTTTAATGTTGTGGA
>CY21B3Testes_1_1 
AAAATATCATACATTTTTGTTCTATTTGTTAAGTTTATTCTTTACAAGACTTGACGTTGTACTTAAATCTCTAAGTTTATATTCCTATTAGTCCACAACAATAAATATATTTTACAAATACAGATGCAAATGTAAGAGCATAGCTCAACAGAATTCGGATCAAAACTCAATCCTGTTCCTCGTCCTCCTCCGAGGCAGCGCCATCCTCAATTTCTTCGGCCATTCGCCGTTGCACCTTTTGCCGGACGTTGGCATCCTCGACCAGATGCGCTGGCTGGATGTAGGTCTTGTTGGCACAGCCGAGCACCGGACATAGGATGCCAATGTTGTCCTTGATGATCAGCATGACCGAGTCGCGGTCGTAGATGTGGCCGCACACTTTGTTTCGCACGGGGTTCTTCATCAGCGCCTTGGACCAGGGATCATAGAGCGAGAAAATCTCGCCGCCGGTCTCTTCGATTCCTTCAATGATAAGGTCCTCATCCTGGTCGGCGCCATTCGCCTGACCATTGACCTCAGCACCTAGCTGGGCAGCTGCAGATTTCACAGTTTTCTTGAAGTTCTTAAACTCGGCTATGTTCTTGACATTGATGCGCTTCTGCTCCACCACTTCGGAGCGCTCCTTCCAGAGGTCCTCGAACTGCTCGATGGTGGAGCTCGAGTTTTGCACCTGCTGCATAGCCTGGTTAAGTGATTGGTGCTTGCTCTTTAAACGGTTGAGATTCTCGGCGTGATCCACGCGCAGACGCGCGCTTTCCTCCAGCAGCTTATGGATCTCCCCGTTATCACTGAAATCGGAAACGACGTCTACCATTTCCCTGAAGAACTTTGTGTTGTCCACAAAAGTGGTCAGTGCGGAATCCACATGCTGATTAAATTCCATTTTAAAGCCTAAATTCAATGTAGATGCTGAGTATTTGGAGCCAGATGTTTAATGTTGTGGA
>CY21B3Testes_2_0 
CGCTGGCCGGAACATCCAACTGGCTATTGGCCTTTGTGGTTACCAAGACGTTTGTGAACTTGAACGAGGGCATGGGCATTGGCGGAACCTTCTGGCTCTTTGCTGGTCTGACTGTTCTGGGAGTGATATTCGTTTTCTTCGCCGTGCCGGAAACGAAGGGCAAGAGTCTTAATGAGATTCAGCAGGAGCTGGCTGGCAACCGGTCGACTCCTGAAGCTATTCCCGCGGAAAAGTAAAGGAACACCTATATCCACCTGTGTAGCCAGAAACGCAAAGCGCAATTTGCAAACCGGAAGGCGAAAGACGGACCGGAAATCACTGTTAACTTGCTGTTAATATACGTTCGATTTAAGTTCGCGTTTAGTGCAAGTCTTTTGGCGTTTTCGATGGATGAATTTGTTTATAGAATTTAATATCCGCATAGATTTTCGGTTAAGTATAGCAGATTCAGATAAAGATGAAGAAAAGTGCAGGAAACTATAACTAAGAGCGAAGACTGAAGGTCAACTGCAGAAAAGCCGCGATATTTTTTATTTTGCAGCCATAGAAAAGACAACAGCAATTTAAGAAAAAACATATATACATACCTATATATATCCATATAATGTATGTATGCTTATTTAGTGTTATTCATTCAACCAACGAAATCTGTTTTACAAAATTTTAAGGCATACTTGCATTTGTTCGGATTTTTACGGTGTTTGCAAGCATTTGTTCGATAATTCTTAATCTAATTGTACTATATTGTATGTCTATGTATATGAACTTTATGTATGTGTAGCTGTTTGGGTCTAAATTTCCAAAAGCATTCAGTCGATTCACTTAGCATAGCTCGTTTAAGTTATAAGCCACTCCATTTGCCAATATATTTATTTATGCACAGTTAGCGAGAGGAAGATGTTTATATTTTATTTAGTAAAACCAAAATATACGCATTTTAAAATAATTTTCCAACCGATATTTGAATTTAATTTTATAATCGCTGAAAGCTATAAAGAAATCCCGTCTATCATTGTTAAACTTGCATATAGTATTTATGGAAAAATGTAAACTACCGAGTAAAATAAAAATATATCAATATATTTAATATCTGTCTCTTATACACATCTCCGAGCCCACGAGACTAAGGC
>CY21B3Testes_3_0 
AGCCAGTTGGATGTTCCGGCCAGCGATCCAGCGAATCCCTTAATGTCGGTGGCAAAGAGCTCTCCCATCATCAGCCATGGCACCGGTCCATAGCCAATCGAGAACATGATGATGAACAGACACAAGCTGCCCACTGGGAGCCAGCCCAGACTTGCCACTTGGTTAATGTCCTGGTCCTGGAGGTAAAAGTACACTCCAATGGCGGTGGTGGAAATGGCCATGGCAATTCCAGAAGCCAACAGAAGGATGCGACGGCCCAGTTTATCCACAACCAGGGTGGAGACAAAGGTGGCCACCACCTGCATGATGCCGATGATGATCGTTGCCCACTGGGGTCCGATGCCAGTATTGGCTTCCTTGAAGATCCTCGAAGAGTAGAAAATAACAGCGTTGATTCCGCAAACCTGCTGGAAGAACATAAGACCCATGCTGATGGCCAAAGCCTTCCGAGTGACGGGACGGTTCAGGGCAGCCCACACGTTCACCTTGCTGGCCTTGGTTTCCCGATCGATTTCACGCAGCTCCGCCAGCTCTGGCTCGTAGTCGTATTCCTTGCCACGCAGCCATTGAATGGACTTGATGGCGTTCTCCGACCGATCTTTGGAAACCAAGTAGGTGGGCGATTCTGGCATGAAGAAGAAGATGACGCCAAAGACGAGGGGCAAAATGCCACAAATGACGCTCAACCAGAAT
>CY21B3Testes_3_1 
AGCCAGTTGGATGTTCCGGCCAGCGATCCAGCGAATCCCTTAATGTCGGTGGCAAAGAGCTCTCCCATCATCAGCCATGGCACCGGTCCATAGCCAATCGAGAACATGATGATGAACAGACACAAGCTGCCCACTGGGAGCCAGCCCAGACTTGCCACTTGGTTAATGTCCTGGTCCTGGAGGTAAAAGTACACTCCAATGGCGGTGGTGGAAATGGCCATGGCAATTCCAGAAGCCAACAGAAGGATGCGACGGCCCAGTTTATCCACAACCAGGGTGGAGACAAAGGTGGCCACCACCTGCATGATGCCGATGATGATCGTTGCCCACTGGGGTCCGATGCCAGTATTGGCTTCCTTGAAGATCCTCGAAGAGTAGAAAATAACAGCGTTGATTCCGCAAACCTGCTGGAAGAACATAAGACCCATGCTGATGGCCAAAGCCTTCCGAGTGACGGGACGGTTCAGGGCCTGTCTCTTATACACATCTGACGCTGCCGACGAGCGATC
>CY21B3Testes_4_0 
CTCGGAGATGTGTATAAGAGACAAGTCTAGCAGAGATTCCTGCGAGGAGGAAACCGGATATCTAGTGGGTGCACTGGTGGACAGGAGCTGGGAACGCATTCACACAGGGCACTTCAGCCAGGTTCCCTTGGCCACAAGGAAAATATATGCCATAGCCTGTTGCTTCAAGATTTTTTTCCTTCTGCTGGAGAGCACTACTCCTGCCCAGAAGGATGCATGCAGCGAGATCCTGGATGAGGCGCAACTCTTGGGCTGCTTGGAGGACTGGAGCGAACTGAAAGTTGCCTTAATGGACTATCTGGACAAGGGTGGAGCCGCAGCACCGAGTTCCGAAACACTTCCAACTCTAGAGCCATTAACACGAGTTCCATCTGCCTGTGATATACCCCAACTGGATGCTCCCAGTCTGAAAGAGTTCCAGACAAAGTGCTTCAAGGCAGGACAGCCCACACTCCTCCTAAACACCATCCAGCATTGGCCTGCACTGCACAAGTGGCTGGATCTCAATTACCTTCTCCAAGTGGCCGGCAATCGCACGGTGCCCATTGAGATAGGTTCCAACTATGCCAGCGATGAGTGGTCCCAGCAGCTGGTGAAGATCCGCGATTTCCTGAGCAGGCAGTTCGGAAAGGATACTAGCAAGGCTGACCAAAATATTGAGTATCTCGCCCAGCACGAGCTCTTCTCCCAGATATCCGCCCTCAAGGAGGATATATCCATACCCGACTACTGTACCATTAGCGACGGCGATGCCCCAGGAGCTGTGGACATCAAAGCCTGGCTGGGACCAGCTGGAACCGTTTCGCCCATGCACTACGATCCCAAGCACAACTTACTGTGCCAGGTATTTGGTTCCAAGCGGATCATCCTAGCTGCGCCCGAAGACACAGCCAACCTATATCCCCACGAAAGTGAGTTCCTAGCCAATACAGCGCGCATAGATGCTGCTCAACTGGATGCGGACACGTATCCCTTGGTGGCCAAGGTGAAGTTCTACCAGCTGCTCCTGCAGCCCGGTGATTGCTTGTACATGCCCCCCAAATGGTGGCACTACGTGAGATCTGAAGCTCCTAGCTTTTCAGTAAGCTTCTGGTGGGAGTAAGCATTCTAGTGAAATAAGATTCATATTTAAGTTAAGGTTGAAGTCTAGAGTTTACCAAAGTTGTCTACGTGGATTACTCCACATCAAACAACGACTACATTTGATCACTAAATAATTAAACTTGTTATCATTATGCTAATACGAATTAGATGGTATTTCTGGGTAATTATCAGCGAAACATATGAAACACTCTACTCTCATACGAGTAAAGCAATGCCTGCGATTTCTAAGCGTCGATTGACCTCCAAGTAAACAAACAGGTTGCGTCTGACGTCATTGCCGTGTACTATCAGCCATGATGTGGACTAAGCGGCTGCAGATGAATCATCGAATCGATCACAACTGGAGGGTACTTTTTGGTTGTTCTTTTAATA
>CY21B3Testes_4_1 
GAGATGTGTATAAGAGACAGCATTCACACAGGGCACTTCAGCCAGGTTCCCTTGGCCACAAGGAAAATATATGCCATAGCCTGTTGCTTCAAGATTTTTTTCCTTCTGCTGGAGAGCACTACTCCTGCCCAGAAGGATGCATGCAGCGAGATCCTGGATGAGGCGCAACTCTTGGGCTGCTTGGAGGACTGGAGCGAACTGAAAGTTGCCTTAATGGACTATCTGGACAAGGGTGGAGCCGCAGCACCGAGTTCCGAAACACTTCCAACTCTAGAGCCATTAACACGAGTTCCATCTGCCTGTGATATACCCCAACTGGATGCTCCCAGTCTGAAAGAGTTCCAGACAAAGTGCTTCAAGGCAGGACAGCCCACACTCCTCCTAAACACCATCCAGCATTGGCCTGCACTGCACAAGTGGCTGGATCTCAATTACCTTCTCCAAGTGGCCGGCAATCGCACGGTGCCCATTGAGATAGGTTCCAACTATGCCAGCGATGAGTGGTCCCAGCAGCTGGTGAAGATCCGCGATTTCCTGAGCAGGCAGTTCGGAAAGGATACTAGCAAGGCTGACCAAAATATTGAGTATCTCGCCCAGCACGAGCTCTTCTCCCAGATATCCGCCCTCAAGGAGGATATATCCATACCCGACTACTGTACCATTAGCGACGGCGATGCCCCAGGAGCTGTGGACATCAAAGCCTGGCTGGGACCAGCTGGAACCGTTTCGCCCATGCACTACGATCCCAAGCACAACTTACTGTGCCAGGTATTTGGTTCCAAGCGGATCATCCTAGCTGCGCCCGAAGACACAGCCAACCTATATCCCCACGAAAGTGAGTTCCTAGCCAATACAGCGCGCATAGATGCTGCTCAACTGGATGCGGACACGTATCCCTTGGTGGCCAAGGTGAAGTTCTACCAGCTGCTCCTGCAGCCCGGTGATTGCTTGTACATGCCCCCCAAATGGTGGCACTACGTGAGATCTGAAGCTCCTAGCTTTTCAGTAAGCTTCTGGTGGGAGTAAGCATTCTAGTGAAATAAGATTCATATTTAAGTTAAGGTTGAAGTCTAGAGTTTACCAAAGTTGTCTACGTGGATTACTCCACATCAAACAACGACTACATTTGATCACTAAATAATTAAACTTGTTATCATTATGCTAATACGAATTAGATGGTATTTCTGGGTAATTATCAGCGAAACATATGAAACACTCTACTCTCATACGAGTAAAGCAATGCCTGCGATTTCTAAGCGTCGATTGACCTCCAAGTAAACAAACAGGTTGCGTCTGACGTCATTGCCGTGTACTATCAGCCATGATGTGGACTAAGCGGCTGCAGATGAATCATCGAATCGATCACAACTGGAGGGTACTTTTTGGTTGTTCTTTTAATA
>CY21B3Testes_5_0 
CAGATGTGTATAAGAGACAGCATACGAATTAAATACAAAACTTCGGGCGAAACGAACGTAAAGGGGGAACCATTATCAATAAACCCCATTATCACTAACAAATGGTAGAGTTGTGTGAATGAGGATTAACATTAAGATGTGTGTGCTGTTTATCGATTTGAAATCGTTATAATCTTTTTAAATGTGCCTGCTTTCGCTGCCCCACCGCCATGCTTATAAGTCTTATCGTTATTTAAATGTTG
>CY21B3Testes_5_1 
GGTCGCTCGTCGGCAGCGTCAGATGTGTATAAGAGACAGTTTTTTTACTTTTTGGTTGTTCTTTTAATAGCCACGACGCTTTTGGGTGTGTTACTGTGGCAAACAAAACTTAACACATACGAATTAAATACAAAACTTCGGGCGAAACGAACGTAAAGGGGGAACCATTATCAATAAACCCCATTATCACTAACAAATGGTAGAGTTGTGTGAATGAGGATTAACATTAAGATGTGTGTGCTGTTTATCGATTTGAAATCGTTATAATCTTTTTAAATGTGCCTGCTTTCGCTGCCCCACCGCCATGCTTATAAGTCTTATCGTTATTTAAATGTTG
>CY21B3Testes_6_0 
ACTACATTACGCATTATGCATTTCCCACTCGATGGGGGCATGCAAACACGAATGCGTGAAATCGTGCAACTGCGAATGTGTTGGAAACGCTATATAGCAGGATTATTGAATATGCCTAAACCCCAAGATAATGTTAAACGATTAAAGCACACACCACCACACATACGCTTTAAATGCAAGTATTTCAAATGGAATAATATGGAAATATCTATCATAAGTCGTATAATATGCAATTATGTATTATGAACATGCGTATGAGAAATTAATAAATATGAATGAAAACTATGCCGCGACCAAATTTATTCACCTCATACTTATCTTCTTTTTGAGCCATCAAAATCAGTACTGTC
>CY21B3Testes_7_0 
CCCATCGAGTGGGAACTGCATAATGCGTGATGTAGTTGTAACTGAGCACTGCACGTGGATTAACTAGACGGTTTAACTTAAAAACTAACAAGCTTGATGGCTAATCATATTTGCTTACATGTACGCGCGGGGTTGGAACATAAACAACCGAGAATATATTGGATACTCTAGCGTATAACTAGGTTTTAGCACACTTTTTAGTTCTCGCAATAGTTGCTAATT
>CY21B3Testes_8_0 
TGTGTATAAGAGACAGAGGGATATGTGCGTGGCACCAATCAGTCCGGCTTCTTTCCGGCCGACTGCGTCCAGGAGGTGAGTCTGCGCCAGAAGCACATCACCAATGTGATGACAGCCAGCACGGGCATGGCTCCCCAGCAGCAACAGCAGCAGCAGCATTTGCAGCAGGTTCCAGCAGGTTCCTCCGCCGCCTCCTACCAAGGATCACCACAGCTGAGCTTGGGTGGACATTCAGGCAGTTCCAGCACTCTGCTCCAGCAGCCCCATCAGTCGCCATCACTGTCGGTGGCCAGCAATGGATCGTGCCAGCAGCCGCTGGAGAGCAATGGAGGAGGAGCATCCGGCAATGGCATCCAGAATCGGAACAATAACCACTCTGTGGGACAGTACAGCAGCGCCACTGCACCGCGCGTCAAAAAGAGCGGCTATAACGCCCCGCGATCGGTGGTGCTGCACCGAGCCAAGCGCGGATTTGGCTTCATATTGCGCGGCGCCAAGGCAAGTTCCCAGCTGATGCAGCTGCGCCCTTCAGAGCGCTTCCCGGCGCTCCAATACCTGGATGATGTAGATCCGGGTGGAGTGGCGGACATGGCAGGACTTCGTCCAGGGGACTTCCTGCTGACCATCAACGGCGAAGACGTTAGCTCCGCCTCGCACGAACAAGTGGTCGA
>CY21B3Testes_8_1 
TGTGTATAAGAGACAGAGGGATATGTGCGTGGCACCAATCAGTCCGGCTTCTTTCCGGCCGACTGCGTCCAGGAGGTGAGTTTGCGCCAGAAGCATATCACCAATGTGATGATAGCCAGCACGGGCATGGTTTCTTATAAGTTGCTAATGCCACATCACTTCTCATTCCAACAGAACGCCCCTCGATCGGTGATGCTGCACCGAGCCAAGCGCGGATTTGGCTTCATATTGCGCGGCGCCAAGGCAAGTTCCCAGCTGATGCAGCTGCGCCCTTCAGAGCGCTTCCCGGCGCTCCAATACCTGGATGATGTAGATCCGGGTGGAGTGGCGGACATGGCAGGACTTCGTCCAGGGGACTTCCTGCTGACCATCAACGGCGAAGACGTTAGCTCCGCCTCGCACGAACAAGTGGTCGA
>CY21B3Testes_9_0 
AGATCGCTCGTCGGCAGCGTCAGATGTGTATAAGAGACAGATCCAGCTGCATCAGCGGCGAAGATGTTAGCTCCACCTCGCACGAACAAGTGGTCGAAATGATCCGTTCGGCCGGCGCTTTGGTCAACTTGACGGTGGTGTCGCCACAGTTCCCCCACCAGATGCAGGCCAGTGCTCAGTATCTGCCCAGTGGAGCGCGTGCGGGCTGCCACCATTTGAACAGTGGACCAAGTACTCCTCAAAGCTCGCACCGTCAGTGCGCCACGTTGCCGAGGAAGATGACCGGTCCGGGGGCAAGTGGTCCATCCTCTTCCTCGGGAGGCAGTGTGCGAATGGCTCCGATGCCACCGCGCAGGGATCCCAAAACCACGTTGAGTGTGGGCAGAGCCAGGGCCAAATCCATGGTTGCTGGTCTGGAGAACGGTGGTGAGAAGGAGGACGATTTGCCGCACACCAAATCCAACTCGGTGGAGTCGATTGCAACGCCCACACCTACCGGTATCCAAACGGGACCCGGAACACCCGTTCAGCTACGCACGGCCAGCATTAAGGCGCGACCCACATCCAGTAGGATCACGGCTGCCGAATTGGAGGAGCTATTCCAGCGCC
>CY21B3Testes_9_1 
AGATCGCTCGTCGGCAGCGTCAGATGTGTATAAGAGACAGATCCAGCTGCATCAGCGGCGAAGATGTTAGCTCCACCTCGCACGAACAAGTGGTCGAAATGATCCGTTCGGCCGGCGCTTTGGTCAACTTGACGGTGGTGTCGCCACAGTTCCCCCACCAGATGCAGGCCAGTGCTCAGTATCTGCCCAGTGGAGCGCGTGCGGGCTGCCACCATTTGAACAGTGGACCAAGTACTCCTCAAAGCTCGCACCGTCAGTGCGCCACGTTGCCGAGGAAGATGACCTGTCCGGTTCTCAACTATTTGCCAGCGCTTAATGCAAATATCGTCATAGGC
>CY17CTestes_1_0 
AGGTGTCACTGTGGCAAACAAAACTTAACACATACGAATTAAATACAAAACTTCGGGCGAAACGAACGTAAAGGGGGAACCATTATCAATAAACCCCATTATCACTAACAAATGGTAGAGTTGTGTGAATGAGGATTAACATTAAGATGTGTGTGCTGTTTATCGATTTGAAATCGTTATAATCTTTTTAAATGTGCCTGCTTTCGCTGCCCCACCGCCATGCTTATAAGTCCTGTCTCTTATACACA
>CY17CTestes_1_1 
GGAGATGTGTATAAGAGACAGCTTTTTGGTTGTTCTTTTAATAGCCACGACGCTTTTGGGTGTGTTACTGTGGCAAACAAAACTTAACACATACGAATTAAATACAAAACTTCGGGCGAAACGAACGTAAAGGGGGAACCATTATCAATAAACCCCATTATCACTAACAAATGGTAGAGTTGTGTGAATGAGGATTAACATTAAGATGTGTGTGCTGTTTATCGATTTGAAATCGTTATAATCTTTTTAAATGTGCCTGCTTTCGCTGCCCCACCGCCATGCTTATAAGTCTTATCGTTATTTAAATGTTGGACTTGGATCCAGAGAGTTCGAGCTTAATCATCCTTGTTTCCGCCTCCGCCGATGGTTATCTTCTTCTGCAGCTTGCTGTACTCCTCGGTGAGTCGGTCGTACTCGCGGTTGATGCTCTCCGCCTGCGACTTAACCGCCTCCTTGTCCTTCTTCTCGCGGTTCAATTCAGAGGTCAGCTCCTGGACGCGCTCGCGCAGCTTGTTGTGCTCGATGAGAGTGGTATCCTCGCCCTGTCTCTTATACACATCTGA
>CY17CTestes_1_2 
ACGTCTTGTGGTCACGGAGCAGTGTATAAGAGACAGTCTTTTAATAGCCACGACGCTTTTGGGTGTGTTACTGTGGCAAACAAAACTTAACACATACGAATTAAATACAAAACTTCGGGCGAAACGAACGTAAAGGGGGAACCATTATCAATAAACCCCATTATCACTAACAAATGGTAGAGTTGTGTGAATGAGGATTAACATTAAGATGTGTGTGCTGTTTATCGATTTGAAATCGTTATAATCTTTTTAAATGTGCCTGCTTTCGCTGCCCCACCGCCATGCTTATAAGTCTTATCGTTATTTAAATGTTGGACTTGGATCCAGAGAGTTCGAGCTTAATCATCCTTGTTTCCGCCTCCGCCGATGGTTATCTTCTTCTGCAGCTTGCTGTACTCCTCGGTGAGTCGGTCGTACTCGCGGTTGATGCTCTCCGCCTGCGACTTAACCGCCTCCTTGTCCTTCTTCTCGCGGTTCAATTCAGAGGTCAGCTCCTGGACGCGCTCGCGCAGCTTGTTGTGCTCGATGAGAGTGGTATCCTCGCCGGCTTCCTTGGCCTTCTCGGTCTTCTTGTCATCCATCAGGGAGCGTGCGGCGGCAGTGGCGCTCTGTGCCTGCTTCATGGAGGCCTCGCTCTGAGCCAGGAGATTGGCCTGGTT
>CY17CTestes_1_3 
GGAGATGTGTATAAGAGACAGCTTTTTGGTTGTTCTTTTAATAGCCACGACGCTTTTGGGTGTGTTACTGTGGCAAACAAAACTTAACACATACGAATTAAATACAAAACTTCGGGCGAAACGAACGTAAAGGGGGAACCATTATCAATAAACCCCATTATCACTAACAAATGGTAGAGTTGTGTGAATGAGGATTAACATTAAGATGTGTGTGCTGTTTATCGATTTGAAATCGTTATAATCTTTTTAAATGTGCCTGCTTTCGCTGCCCCACCGCCATGCTTATAAGTCTTATCGTTATTTAAATGTTGGACTTGGATCCAGAGAGTTCGAGCTTAATCATCCTTGTTTCCGCCTCCGCCGATGGTTATCTTCTTCTGCAGCTTGCTGTACTCCTCGGTGAGTCGGTCGTACTCGCGGTTGATGCTCTCCGCCTGCGACTTAACCGCCTCCTTGTCCTTCTTCTCGCGGTTCAATTCAGAGGTCAGCTCCTGGACGCGCTCGCGCAGCTTGTTGTGCTCGATGAGAGTGGTATCCTCGCCGGCTTCCTTGGCCTTCTCGGTCTTCTTGTCATCCATCAGGGCTGTCTCTTATACACATCTCC
>CY17CTestes_1_4 
ACGTCTTGTGGTCACGGAGCAGTGTATAAGAGACAGTCTTTTAATAGCCACGACGCTTTTGGGTGTGTTACTGTGGCAAACAAAACTTAACACATACGAATTAAATACAAAACTTCGGGCGAAACGAACGTAAAGGGGGAACCATTATCAATAAACCCCATTATCACTAACAAATGGTAGAGTTGTGTGAATGAGGATTAACACTGTCTCTTATACACATCTCCGA
>CY17CTestes_1_5 
TTGTCTACGTGGATTACTCCACATCAAACAACGACTACATTTGATCACTAAATAATTAAACTTGTTATCATCATGCTAATACGAATTAGATGGTATTTCTGGGTAATTATCAGCGAAACATATGAAACACTCTACTCTCACACGAGTAAAGCAATGCCTGCGATTTCTAAGCGTCGATTGACCTCCAAGTAAACAAACAGGTTGCGTCTGACGTCATTGCCGTGTACTATCAGCCATGATGTGGACTAAGCGGCTGCAGATGAATCATCGAATCGATCACAACTGGAGGGTACTTTTTGGTTGTTCTTTTAATAGCCACGACGCTTTTGGGTGTGTTACTGTGGCAAACAAAACTTAACACATACGAATTAAATACAAAACTTCGGGCGAAACGAACGTAAAGGGGGAACCATTATCAATAAACCCCATTATCACTAACAAATGGTAGAGTTGTGTGAATGAGGATTAACATTAAGATGTGTGTGCTGTTTATCGATTTGAAATCGTTATAATCTTTTTAAATGTGCCTGCTTTCGCTGCCCCACCGCCATGCTTATAAGTCTTATCGTTATTTAAATGTTGGACTTGGATCCAGAGAGTTCGAGCTTAATCATCCTTGTTTCCGCCTCCGCCGATGGTTATCTTCTTCTGCAGCTTGCTGTACTCCTCGGTGAGTCGGTCGTACTCGCGGTTGATGCTCTCCGCCTGCGACTTAACCGCCTCCTTGTCCTTCTTCTCGCGGTTCAATTCAGAGGTCAGCTCCTGGACGCGCTCGCGCAGCTTGTTGTGCTCGATGAGAGTGGTATCCTCGCCGGCTTCCTTGGCCTTCTCGGTCTTCTTGTCATCCATCAGGGAGCGTGCGGCGGCAGTGGCGCTCTGTGCCTGCTTCATGGAGGCCTCGCTCTGAGCCAGGAGATTGGCCTGGTT
>CY17CTestes_2_0 
ACATCAGCATTGTGACAGACAAATCCCTGGGCGACACCAGCGACATAATCAGCGATTCGTCGGGCGTGGGAACAAACTCGGACTCGGCAGCCTGTTCCATCGGGCATCCCAGCACCACAGTGGTGTGCATGGAGCCATACGCTGGCAATACCGTGGGTCACATTCGCCTCCAGCCGGGCGATGTGATCGAAGTGGTGGGCAGCACCGACTGCGGATTGCTCGAGGGCTATGTGCGAGGCACCAATCAGTCCGGCTTCTTTCCGGCCGACTGCGTCCAGGAGGTGAGTCTGCGCCAGAAGCACATCACCAATGTGATGACAGCCAGCACGGGCATGGCTCCCCAGCAGCAACAGCAGCAGCAGCATTTGCAGCAGATTCCAGCCGGTTCCTCCGCCGCCTCCTACCAGGGATCGCCACAGCTGAGCTTGGGTGGACATTCTGGCAGTTCCAGCACTCTGCTCCAGCAGCCCCATCAGTCGCCATCACTGTCGGTGGCCAGCAATGGATCGTGCCAGCAGCCGCTGGAAAGCAATGGAGGAGGAGCATCCGGCAATGGCATCCAGAATCGGAACAATAACCACTCTGTGGGACAGTACAGCAGCGCCACTGCACCGCGCGTCAAAAAGAGCGGCTATAACGCCCCGCGATCGGTGGTGCTGCACCGAGCCAAGCGCGGATTTGGCTTCATATTGCGCGGCGCCAAGGCAAGTTCCCAGCTGATGCAGCTGCGCCCTTCGGAGCGCTTCCCGGCTCTCCAATACCTGGATGATGTAGATCCGGGTGGAGTGGCGGACATGGCAGGACTTCGTCCAGGTGACTTCCTGCTGACCATCAACGGCGAAGACGTTAGCTCCGCCTCGCACGAACAAGTGGTCGAAATGATCCGTTCGGCCGGCGCTTTGGTCAACTTGACGGTGGTGTCGCCACAGTTCCCCCACCAGATGCAGGCCAGTGCTCAGTATCTGCCCAGTGGAGCGCGTGCGGGCAGCCACCATTTGAATAGTGGACCAAGTACTCCTCAAAGCTCGCACCGTCAGTGCGC
>CY17CTestes_2_1 
ACATCAGCATTGTGACAGACAAATCCCTGGGCGACACCAGCGACATAATCAGCGATTCGTCGGGCGTGGGAACAAACTCGGACTCGGCAGCCTGTTCCATCGGGCATCCCAGCACCACAGTGGTGTGCATGGAGCCATACGCTGGCAATACCGTGGGTCACATTCGCCTCCAGCCGGGCGATGTGATCGAAGTGGTGGGCAGCACCGACTGCGGATTGCTCGAGGGCTATGTGCGAGGCACCAATCAGTCCGGCTTCTTTCCGGCCGACTGCGTCCAGGAGGTGAGTCTGCGCCAGAAGCACATCACCAATGTGATGACAGCCAGCACGGGCATGGCTCCCCAGCAGCAACAGCAGCAGCAGCATTTGCAGCAGATTCCAGCCGGTTCCTCCGCCGCCTCCTACCAGGGATCGCCACAGCTGAGCTTGGGTGGACATTCTGGCAGTTCCAGCACTCTGCTCCAGCAGCCCCATCAGTCGCCATCACTGTCGGTGGCCAGCAATGGATCGTGCCAGCAGCCGCTGGAAAGCAATGGAGGAGGAGCATCCGGCAATGGCATCCAGAATCGGAACAATAACCACTCTGTGGGACAGTACAGCAGCGCCACTGCACCGCGCGTCAAAAAGAGCGGCTATAACGCCCCGCGATCGGTGGTGCTGCACCGAGCCAAGCGCGGATTTGGCTTCATATTGCGCGGCGCCAAGGCAAGTTCCCAGCTGATGCAGCTGCGCCCTTCGGAGCGCTTCCCGGCTCTCCAATACCTGGATGATGTAGATCCGGGTGGAGTGGCGGACATGGCAGGACTTCGTCCAGGTGACTTCCTGCTGACCATCAACGGCGAAGATGTGCCCAGTGGAGCGCGTGCGGGCTGCCACCATTTGAACAGTGGACCAAATACTCCTCAAAGCTCGCACCGTCAGTGCGC
>CY17CTestes_3_0 
TCCTCATGGGAGATCCATTGGATGCAGGCGGAGTGGCTGCACCGCTGTCCGTGCCCGACTGGAAACGGGAGCTGGTCATCATGGTGGCATAGCGACTGGCGTTCGCCGCACTGCCCTCGCCCTGCTGGCGCTGGAATAGCTCCTCCAATTCGGCAGCCGTGATCCTACTGGATGTGGGTCGCGCCTTAATGCTGGCCGTGCGTAGCTGAACGGGTGTTCCGGGTCCCGTTTGGATACCGGTTGGTGTGGGCGTTGCAATCGACTCTACCGAGTTGGATTTGGTGTGCGGCAAATCGTCCTCCTTCTCACCACCGTTCTCCAGACCAGCAACCATGGATTTGGCCCTGGCTCTGCCCACACTTAACGTGGTTTTAGGATCCCTGCGCGGTGGCATCGGAGCCATTCGCACACTGCCTCCCGAGGAGGAGGAGGGACCACTTGCTCCCGGACCGGTCATCTTCCTTGGCAACGTGGCGCACTGACGGTGCGAGCTTTGAG
>CY17CTestes_3_1 
TATAAGAGACAGCCTTAATGCTGGCCGTGCGTAGCTGAACGGGTGTTCCGGGTCCGGTTTGGATACCGGTTGGTGTGGGCGTTGCAATCGACTCTACCGAGTTGGATTTGGTGTGCGGCAAATCGTCCTCCTTCTCACCACCGTTCTCCAGACCAGCAACCATGGATTTGGCCCTGGCTCTGCCCACACTTAACGTGGTTTTAGGATCCCTGCGCGGTGGCATCGGAGCCATTCGCACACTGCCTCCCGAGGAGGAGGAGGGACCACTTGCTCCCGGACCGGTCATCTTCCTTGGCAACGTGGCGCACTGACGGTGCGAGCTTTGAG
>CY17CTestes_4_0 
GGAGATGTGTATAAGAGACAGCTCCACCATTGTGCTCAATTTGCAAACGGAGCAATCACTTACTCTCGAGGATCTATTGCACAAACCAGTGGCGAGAGTGCAAATAAATGCGTTGGTCTTCAACGATTTGCTGCGCGAAACCCCAAATGCACATCCGGATCACCAGCCATTAAGGCAGGCACAAAAGATTATTCAGATGTTCCTCAATCAGTTCAATGTGGTCAATCAGCGGCTGCCAATTGAATCAAATCGAAATTTGAGACGAATGGTGCGTAATTCTTTTATTGTGGAACTTGTCGATGGGCATCGCAAGCTGCGGCATCTCTTTCTTTTTAATGATGTCATCGCATGTGCCAAGTACAAGGCATTAGGCCGCGATCGTATCGACTATGAGCTGAAGTGGTTCATTCCGCTAAAGGACGTATCCATTTATGAGGAAGCAGATTCGGCGATCGAGCTTAAGGAATCTAGTCCAGCGAACATTTCGCAAGTTAAACGCAATTTACGTTCCGTTCGAGATCAACTGGCCATTGAGGTGGCTAACAGTGGAAATGGGGGCTTCCGGTCCGGCGAAAAATATCGCCGCAAGCTGGCGGATCTGGAATCACAGCTGGTGCTGGCAACGCCCAATTTGGTGTTCCGCCTGGGAAACAAGGCAAATAATAAAACCATAACCTTCTTTCTTAGCTCGGATTTCGAGAGGACACAGTGGATCGACTCAATCTCATCCCTTAAGCAAAAGTGCAACCTGCCTGGGGCAAATACTATTAATTCATTGGAGGTAACCGCCTTCATTGTGGCCATGCAGAAGGGCATGAAAACTGAAATGGGTTCATATCTTATGCGTAACACCAACGATGAAAGTTTGCTGGTTGGAGACCTGTACATGGGTGTCCAGGGATTGGAGGGACTGGAGCAGGCGGACGACCTGTACATCTGCGTCGAGGTGGACTCATATGGCCACTATTTCCGCAAGGCCACCACCAAGATGATATGTCGCAGTCAAACGCCGCTTTGGAACGAGAGCTTTATGCTAGAATTAGAGGGCAGCCAGAATGTGCGCATTCTTCTGTATGAGGCCAAGGAGCGGCCACTTCTTAGAGCCAAGCACATACTTAAGTTGAGTCTTAGTTGGCTGACAGAAACGACGCAGCCGAAGTCAATTAAACTTAGTGATACCTTAGAGCTCGGCTGTAGCTTCCGTTTTATTCCAGGCGAGCTCTGCCGCGGCAACACTAAGCCAGGAGCCCTCTTTGGTGCCAAAATGAGTCAAGTATTAAAACGTGAGAAACGCGACATTCCGTTCATCATAGGCGCCTGCATTCGGGAAGTAGAGCGCCGTGGGATGCTGGAGGTTGGCTGCTACCGCGTCAGCGGTTCCGCTTCTGATTTGGCGAAGCTTAAGAAGGCCTTTGAATCTGATGCCTATGAGGCGGAGCAGTTGCTACGCGAGGTGGACATCCATTCGGTCACTGGCATTTTGAAGACTTTTCTAAGAGAGCTCCCCGAGGCCCTATTCACGGATCAGCTATATCCACGATTTTTTGACACATTCAGCGCCTTTAGCAACAACAACGAATCCATACGAACCAACGAGCTTCTCAAAGTTTTTGAGGAGTTGCCACAGGCCAACAAAGCCTCCATCACTTCGATATTAGATCATTTAATAAGAGTCCACGAAAAGGAGGCAGACAACAAGATGTCGTTGCACAATCTGGCAATGGTGTTTGGACCAACCTTGCTTAGGCCGGGCCAAACGCAGGTGAAGCAAAAGGATCCACTGGCAGCCAGCACTGTCGACGTTATGGCTCAGGCAGGAATCCTATACTGCTTTCTTCAGGCACGCATCAAGAAGGATTAGGACTTCGTGAGCCGTTTACACAGTTACATATGGAAATATATATGTATCAAAATTATAGATATTTATTTTTACAAACAAAAGCAGTTATAAGAGCGAAGTTGATGGATAGCCTACGCATACACCACCTCCCAATCTTTCTAACATCCCCTATATTATACAAGAAACCGCCAAACTCCCTTGAAGCTACGGAAAAGGCCTTTAAATCTGTCTCTTATACACATCTGACGCTGCCGACGATCTAC
>CY17CTestes_4_1 
GGGTGCGGGGTGTGGGGTGTGGTGTGCGGGGTGCATATGATTAAATACATGTAATTAAAATTAAACCAAAACAAGTTGGGAAGTTTGTAAACATTATGGATATAAGTTTTGAATTACTCTCGAGTAACGGGTATAATTATCATTATCAAAGAAAGGAAATATAACACTTAATGAACACATGCAACGAAGGTACATTGCACTTTTTTTTCGATTAATCCTATAGCAGCTCGTTTCGACTTCTGTTGATATTGATCAAGACTATAAATACTTCATATGGTTCTCCTTTACTGCTTCGTAAGCTTTTACTTAAATTTATATAACCTCGCAAGGGTATAACAAAGGAGTTACAACGTGATTTATATAAGGTGGTAATATTGCTAATATGAATAATTCCTGTTTCTACCAAATACAGTACAAGAAGGCCATCCACGCAACCCTAACAACTTCACAGCCTGTGATCAGGGAGGAGGAGGAGAACACAATTTTCTTTAAAATCGATGAGCTGTACGATCTGCATACCGCCTTCTTATCTGACTTAAAGACCATTGTGTCTCATGAGGGCGGTGATGTGCTGATCGGTGAACCGTTTCGTCGTCTGGCGGATATGTTTGACTTATACAGTGCCTTTTTGCACAACTACAAAAATGCTATAGAAACGGTGAAGAAGTGCAGTGCAAATAATCCCCAGTTCAAAAAGATCGTCTCCACCATTGTGCTCAATTTGCAAACGGAGCAATCACTTACTCTCGAGGATCTATTGCACAAACCAGTGGCGAGAGTGCAAATAAATGCGTTGGTCTTCAACGATTTGCTGCGCGAAACCCCAAATGCACATCCGGATCACCAGCCATTAAGGCAGGCACAAAAGATTATTCAGATGTTCCTCAATCAGTTCAATGTGGTCAATCAGCGGCTGCCAATTGAATCAAATCGAAATTTGAGACGAATGGTGCGTAATTCTTTTATTGTGGAACTTGTCGATGGGCATCGCAAGCTGCGGCATCTCTTTCTTTTTAATGATGTCATCGCATGTGCCAAGTACAAGGCATTAGGCCGCGATCGTATCGACTATGAGCTGAAGTGGTTCATTCCGCTAAAGGACGTATCCATTTATGAGGAAGCAGATTCGGCGATCGAGCTTAAGGAATCTAGTCCAGCGAACATTTCGCAAGTTAAACGCAATTTACGTTCCGTTCGAGATCAACTGGCCATTGAGGTGGCTAACAGTGGAAATGGGGGCTTCCGGTCCGGCGAAAAATATCGCCGCAAGCTGGCGGATCTGGAATCACAGCTGGTGCTGGCAACGCCCAATTTGGTGTTCCGCCTGGGAAACAAGGCAAATAATAAAACCATAACCTTCTTTCTTAGCTCGGATTTCGAGAGGACACAGTGGATCGACTCAATCTCATCCCTTAAGCAAAAGTGCAACCTGCCTGGGGCAAATACTATTAATTCATTGGAGGTAACCGCCTTCATTGTGGCCATGCAGAAGGGCATGAAAACTGAAATGGGTTCATATCTTATGCGTAACACCAACGATGAAAGTTTGCTGGTTGGAGACCTGTACATGGGTGTCCAGGGATTGGAGGGACTGGAGCAGGCGGACGACCTGTACATCTGCGTCGAGGTGGACTCATATGGCCACTATTTCCGCAAGGCCACCACCAAGATGATATGTCGCAGTCAAACGCCGCTTTGGAACGAGAGCTTTATGCTAGAATTAGAGGGCAGCCAGAATGTGCGCATTCTTCTGTATGAGGCCAAGGAGCGGCCACTTCTTAGAGCCAAGCACATACTTAAGTTGAGTCTTAGTTGGCTGACAGAAACGACGCAGCCGAAGTCAATTAAACTTAGTGATACCTTAGAGCTCGGCTGTAGCTTCCGTTTTATTCCAGGCGAGCTCTGCCGCGGCAACACTAAGCCAGGAGCCCTCTTTGGTGCCAAAATGAGTCAAGTATTAAAACGTGAGAAACGCGACATTCCGTTCATCATAGGCGCCTGCATTCGGGAAGTAGAGCGCCGTGGGATGCTGGAGGTTGGCTGCTACCGCGTCAGCGGTTCCGCTTCTGATTTGGCGAAGCTTAAGAAGGCCTTTGAATCTGATGCCTATGAGGCGGAGCAGTTGCTACGCGAGGTGGACATCCATTCGGTCACTGGCATTTTGAAGACTTTTCTAAGAGAGCTCCCCGAGGCCCTATTCACGGATCAGCTATATCCACGATTTTTTGACACATTCAGCGCCTTTAGCAACAACAACGAATCCATACGAACCAACGAGCTTCTCAAAGTTTTTGAGGAGTTGCCACAGGCCAACAAAGCCTCCATCACTTCGATATTAGATCATTTAATAAGAGTCCACGAAAAGGAGGCAGACAACAAGATGTCGTTGCACAATCTGGCAATGGTGTTTGGACCAACCTTGCTTAGGCCGGGCCAAACGCAGGTGAAGCAAAAGGATCCACTGGCAGCCAGCACTGTCGACGTTATGGCTCAGGCAGGAATCCTATACTGCTTTCTTCAGGCACGCATCAAGAAGGATTAGGACTTCGTGAGCCGTTTACACAGTTACATATGGAAATATATATGTATCAAAATTATAGATATTTATTTTTACAAACAAAAGCAGTTATAAGAGCGAAGTTGATGGATAGCCTACGCATACACCACCTCCCAATCTTTCTAACATCCCCTATATTATACAAGAAACCGCCAAACTCCCTTGAAGCTACGGAAAAGGCCTTTAAATCTGTCTCTTATACACATCTGACGCTGCCGACGATCTAC
>CY17CTestes_4_2 
AGATGTGTATAAGAGACAGGCGTAGTGTAGGGTCCAAGGAGTCTCTGACATCACAAGGCATATCGGAGGTGCAGATCAAAAGCTACGAAAGCGTATCTTCGCTTAGTTCGGAAAGTGCAAAGGCGGTTGCAAACCAGCAGTCGGTGCCAGCAGGCGGAGCTTCAGCGGACAATGAGCCGTATTATGATAGCGTACCGCTAGACAACGGCGACGGAGAATACGTGTTTATTAAGCCCGGACGCACCGGATCCTCATCCAGTCGCGATGATTTGTCGACGCCTGGCAGCAGCATGTTACCTTTGGCTAATGTAGCGGATCCCGAATCTCCAGGCAGGACCTCAAACTACGTCAACATCGACTACTTTCTACAGCAAAGCAATGAGACGCGATCCAGTTCGCTAGACAGTGACGGCGAGTACGAGGGTCCGCCCATATTGCGCACGATTTCGCACGACGATCAAACCACAACACAAACTACCCCGGGAGCAATTCGCAAGGTTTGTGGAAATGCACGCGGTGCTAAAATACGATCCATACTCAGCTCAATTATTCAGAGTGAAACGATCTACGTGGAATGTCTTAACAAAATGATGCAGTACAAGAAGGCCATCCACGCAACCCTAACAACTTCACAGCCTGTGATCAGGGAGGAGGAGGAGAACACAATTTTCTTTAAAATCGATGAGCTGTACGATCTGCATACCGCCTTCTTATCTGACTTAAAGACCATTGTGTCTCATGAGGGCGGTGATGTGCTGATCGGTGAACCGTTTCGTCGTCTGGCGGATATGTTTGACTTATACAGTGCCTTTTTGCACAACTACAAAAATGCTATAGAAACGGTGAAGAAGTGCAGTGCAAATAATCCCCAGTTCAAAAAGATCGTCTCCACCATTGTGCTCAATTTGCAAACGGAGCAATCACTTACTCTCGAGGATCTATTGCACAAACCAGTGGCGAGAGTGCAAATAAATGCGTTGGTCTTCAACGATTTGCTGCGCGAAACCCCAAATGCACATCCGGATCACCAGCCATTAAGGCAGGCACAAAAGATTATTCAGATGTTCCTCAATCAGTTCAATGTGGTCAATCAGCGGCTGCCAATTGAATCAAATCGAAATTTGAGACGAATGGTGCGTAATTCTTTTATTGTGGAACTTGTCGATGGGCATCGCAAGCTGCGGCATCTCTTTCTTTTTAATGATGTCATCGCATGTGCCAAGTACAAGGCATTAGGCCGCGATCGTATCGACTATGAGCTGAAGTGGTTCATTCCGCTAAAGGACGTATCCATTTATGAGGAAGCAGATTCGGCGATCGAGCTTAAGGAATCTAGTCCAGCGAACATTTCGCAAGTTAAACGCAATTTACGTTCCGTTCGAGATCAACTGGCCATTGAGGTGGCTAACAGTGGAAATGGGGGCTTCCGGTCCGGCGAAAAATATCGCCGCAAGCTGGCGGATCTGGAATCACAGCTGGTGCTGGCAACGCCCAATTTGGTGTTCCGCCTGGGAAACAAGGCAAATAATAAAACCATAACCTTCTTTCTTAGCTCGGATTTCGAGAGGACACAGTGGATCGACTCAATCTCATCCCTTAAGCAAAAGTGCAACCTGCCTGGGGCAAATACTATTAATTCATTGGAGGTAACCGCCTTCATTGTGGCCATGCAGAAGGGCATGAAAACTGAAATGGGTTCATATCTTATGCGTAACACCAACGATGAAAGTTTGCTGGTTGGAGACCTGTACATGGGTGTCCAGGGATTGGAGGGACTGGAGCAGGCGGACGACCTGTACATCTGCGTCGAGGTGGACTCATATGGCCACTATTTCCGCAAGGCCACCACCAAGATGATATGTCGCAGTCAAACGCCGCTTTGGAACGAGAGCTTTATGCTAGAATTAGAGGGCAGCCAGAATGTGCGCATTCTTCTGTATGAGGCCAAGGAGCGGCCACTTCTTAGAGCCAAGCACATACTTAAGTTGAGTCTTAGTTGGCTGACAGAAACGACGCAGCCGAAGTCAATTAAACTTAGTGATACCTTAGAGCTCGGCTGTAGCTTCCGTTTTATTCCAGGCGAGCTCTGCCGCGGCAACACTAAGCCAGGAGCCCTCTTTGGTGCCAAAATGAGTCAAGTATTAAAACGTGAGAAACGCGACATTCCGTTCATCATAGGCGCCTGCATTCGGGAAGTAGAGCGCCGTGGGATGCTGGAGGTTGGCTGCTACCGCGTCAGCGGTTCCGCTTCTGATTTGGCGAAGCTTAAGAAGGCCTTTGAATCTGATGCCTATGAGGCGGAGCAGTTGCTACGCGAGGTGGACATCCATTCGGTCACTGGCATTTTGAAGACTTTTCTAAGAGAGCTCCCCGAGGCCCTATTCACGGATCAGCTATATCCACGATTTTTTGACACATTCAGCGCCTTTAGCAACAACAACGAATCCATACGAACCAACGAGCTTCTCAAAGTTTTTGAGGAGTTGCCACAGGCCAACAAAGCCTCCATCACTTCGATATTAGATCATTTAATAAGAGTCCACGAAAAGGAGGCAGACAACAAGATGTCGTTGCACAATCTGGCAATGGTGTTTGGACCAACCTTGCTTAGGCCGGGCCAAACGCAGGTGAAGCAAAAGGATCCACTGGCAGCCAGCACTGTCGACGTTATGGCTCAGGCAGGAATCCTATACTGCTTTCTTCAGGCACGCATCAAGAAGGATTAGGACTTCGTGAGCCGTTTACACAGTTACATATGGAAATATATATGTATCAAAATTATAGATATTTATTTTTACAAACAAAAGCAGTTATAAGAGCGAAGTTGATGGATAGCCTACGCATACACCACCTCCCAATCTTTCTAACATCCCCTATATTATACAAGAAACCGCCAAACTCCCTTGAAGCTACGGAAAAGGCCTTTAAATCTGTCTCTTATACACATCTGACGCTGCCGACGATCTAC
>CY17CTestes_4_3 
CGGAAAGCTGGCAATGGCGGACAGCAGCTCCACTAGCAGCCTGGAAAGGAGATCGCGCACCTGCCTGCAGGCTAGCGATGCGGACAACGGAACGGAATCGCGAGAATCGGGTGCCAACCAGCGTAGTGTAGGGTCCAAGGAGTCTCTGACATCACAAGGCATATCGGAGGTGATCAAAAGCTACGAAAGCGTATCTTCGCTTAGTTCGGAAAGTGCAAAGGCGGTTGCAAACCAGCAGTCGGTGCCAGCAGGCGGAGCTTCAGCGGACAATGAGCCGTATTATGATAGCGTACCGCTAGACAACGGCGACGGAGAATACGTGTTTATTAAGCCCGGACGCACCGGATCCTCATCCAGTCGCGATGATTTGTCGACGCCTGGCAGCAGCATGTTACCTTTGGCTAATGTAGCGGATCCCGAATCTCCAGGCAGGACCTCAAACTACGTCAACATCGACTACTTTCTACAGCAAAGCAATGAGACGCGATCCAGTTCGCTAGACAGTGACGGCGAGTACGAGGGTCCGCCCATATTGCGCACGATTTCGCACGACGATCAAACCACAACACAAACTACCCCGGGAGCAATTCGCAAGGTTTGTGGAAATGCACGCGGTGCTAAAATACGATCCATACTCAGCTCAATTATTCAGAGTGAAACGATCTACGTGGAATGTCTTAACAAAATGATGCAGTACAAGAAGGCCATCCACGCAACCCTAACAACTTCACAGCCTGTGATCAGGGAGGAGGAGGAGAACACAATTTTCTTTAAAATCGATGAGCTGTACGATCTGCATACCGCCTTCTTATCTGACTTAAAGACCATTGTGTCTCATGAGGGCGGTGATGTGCTGATCGGTGAACCGTTTCGTCGTCTGGCGGATATGTTTGACTTATACAGTGCCTTTTTGCACAACTACAAAAATGCTATAGAAACGGTGAAGAAGTGCAGTGCAAATAATCCCCAGTTCAAAAAGATCGTCTCCACCATTGTGCTCAATTTGCAAACGGAGCAATCACTTACTCTCGAGGATCTATTGCACAAACCAGTGGCGAGAGTGCAAATAAATGCGTTGGTCTTCAACGATTTGCTGCGCGAAACCCCAAATGCACATCCGGATCACCAGCCATTAAGGCAGGCACAAAAGATTATTCAGATGTTCCTCAATCAGTTCAATGTGGTCAATCAGCGGCTGCCAATTGAATCAAATCGAAATTTGAGACGAATGGTGCGTAATTCTTTTATTGTGGAACTTGTCGATGGGCATCGCAAGCTGCGGCATCTCTTTCTTTTTAATGATGTCATCGCATGTGCCAAGTACAAGGCATTAGGCCGCGATCGTATCGACTATGAGCTGAAGTGGTTCATTCCGCTAAAGGACGTATCCATTTATGAGGAAGCAGATTCGGCGATCGAGCTTAAGGAATCTAGTCCAGCGAACATTTCGCAAGTTAAACGCAATTTACGTTCCGTTCGAGATCAACTGGCCATTGAGGTGGCTAACAGTGGAAATGGGGGCTTCCGGTCCGGCGAAAAATATCGCCGCAAGCTGGCGGATCTGGAATCACAGCTGGTGCTGGCAACGCCCAATTTGGTGTTCCGCCTGGGAAACAAGGCAAATAATAAAACCATAACCTTCTTTCTTAGCTCGGATTTCGAGAGGACACAGTGGATCGACTCAATCTCATCCCTTAAGCAAAAGTGCAACCTGCCTGGGGCAAATACTATTAATTCATTGGAGGTAACCGCCTTCATTGTGGCCATGCAGAAGGGCATGAAAACTGAAATGGGTTCATATCTTATGCGTAACACCAACGATGAAAGTTTGCTGGTTGGAGACCTGTACATGGGTGTCCAGGGATTGGAGGGACTGGAGCAGGCGGACGACCTGTACATCTGCGTCGAGGTGGACTCATATGGCCACTATTTCCGCAAGGCCACCACCAAGATGATATGTCGCAGTCAAACGCCGCTTTGGAACGAGAGCTTTATGCTAGAATTAGAGGGCAGCCAGAATGTGCGCATTCTTCTGTATGAGGCCAAGGAGCGGCCACTTCTTAGAGCCAAGCACATACTTAAGTTGAGTCTTAGTTGGCTGACAGAAACGACGCAGCCGAAGTCAATTAAACTTAGTGATACCTTAGAGCTCGGCTGTAGCTTCCGTTTTATTCCAGGCGAGCTCTGCCGCGGCAACACTAAGCCAGGAGCCCTCTTTGGTGCCAAAATGAGTCAAGTATTAAAACGTGAGAAACGCGACATTCCGTTCATCATAGGCGCCTGCATTCGGGAAGTAGAGCGCCGTGGGATGCTGGAGGTTGGCTGCTACCGCGTCAGCGGTTCCGCTTCTGATTTGGCGAAGCTTAAGAAGGCCTTTGAATCTGATGCCTATGAGGCGGAGCAGTTGCTACGCGAGGTGGACATCCATTCGGTCACTGGCATTTTGAAGACTTTTCTAAGAGAGCTCCCCGAGGCCCTATTCACGGATCAGCTATATCCACGATTTTTTGACACATTCAGCGCCTTTAGCAACAACAACGAATCCATACGAACCAACGAGCTTCTCAAAGTTTTTGAGGAGTTGCCACAGGCCAACAAAGCCTCCATCACTTCGATATTAGATCATTTAATAAGAGTCCACGAAAAGGAGGCAGACAACAAGATGTCGTTGCACAATCTGGCAATGGTGTTTGGACCAACCTTGCTTAGGCCGGGCCAAACGCAGGTGAAGCAAAAGGATCCACTGGCAGCCAGCACTGTCGACGTTATGGCTCAGGCAGGAATCCTATACTGCTTTCTTCAGGCACGCATCAAGAAGGATTAGGACTTCGTGAGCCGTTTACACAGTTACATATGGAAATATATATGTATCAAAATTATAGATATTTATTTTTACAAACAAAAGCAGTTATAAGAGCGAAGTTGATGGATAGCCTACGCATACACCACCTCCCAATCTTTCTAACATCCCCTATATTATACAAGAAACCGCCAAACTCCCTTGAAGCTACGGAAAAGGCCTTTAAATCTGTCTCTTATACACATCTGACGCTGCCGACGATCTAC
>CY17CTestes_4_4 
CGGAAAGCTGGCAATGGCGGACAGCAGCTCCACTAGCAGCCTGGAAAGGAGATCGCGCACCTGCCTGCAGGCTAGCGATGCGGACAACGGAACGGAATCGCGAGAATCGGGTGCCAACCAGCGTAGTGTAGGGTCCAAGGAGTCTCTGACATCACAAGGCATATCGGAGGTGATCAAAAGCTACGAAAGCGTATCTTCGCTTAGTTCGGAAAGTGCAAAGGCGGTTGCAAACCAGCAGTCGGTGCCAGCAGGCGGAGCTTCAGCGGACAATGAGCCGTATTATGATAGCGTACCGCTAGACAACGGCGACGGAGAATACGTGTTTATTAAGCCCGGACGCACCGGATCCTCATCCAGTCGCGATGATTTGTCGACGCCTGGCAGCAGCATGTTACCTTTGGCTAATGTAGCGGATCCCGAATCTCCAGGCAGGACCTCAAACTACGTCAACATCGACTACTTTCTACAGCAAAGCAATGAGACGCGATCCAGTTCGCTAGACAGTGACGGCGAGTACGAGGGTCCGCCCATATTGCGCACGATTTCGCACGACGATCAAACCACAACACAAACTACCCCGGGAGCAATTCGCAAGAACTTAGTTTCGGCGATACTTGTTTGTGGAAATGCACGCGGTGCTAAAATACGATCCATACTCAGCTCAATTATTCAGAGTGAAACGATCTACGTGGAATGTCTTAACAAAATGATGCAGTACAAGAAGGCCATCCACGCAACCCTAACAACTTCACAGCCTGTGATCAGGGAGGAGGAGGAGAACACAATTTTCTTTAAAATCGATGAGCTGTACGATCTGCATACCGCCTTCTTATCTGACTTAAAGACCATTGTGTCTCATGAGGGCGGTGATGTGCTGATCGGTGAACCGTTTCGTCGTCTGGCGGATATGTTTGACTTATACAGTGCCTTTTTGCACAACTACAAAAATGCTATAGAAACGGTGAAGAAGTGCAGTGCAAATAATCCCCAGTTCAAAAAGATCGTCTCCACCATTGTGCTCAATTTGCAAACGGAGCAATCACTTACTCTCGAGGATCTATTGCACAAACCAGTGGCGAGAGTGCAAATAAATGCGTTGGTCTTCAACGATTTGCTGCGCGAAACCCCAAATGCACATCCGGATCACCAGCCATTAAGGCAGGCACAAAAGATTATTCAGATGTTCCTCAATCAGTTCAATGTGGTCAATCAGCGGCTGCCAATTGAATCAAATCGAAATTTGAGACGAATGGTGCGTAATTCTTTTATTGTGGAACTTGTCGATGGGCATCGCAAGCTGCGGCATCTCTTTCTTTTTAATGATGTCATCGCATGTGCCAAGTACAAGGCATTAGGCCGCGATCGTATCGACTATGAGCTGAAGTGGTTCATTCCGCTAAAGGACGTATCCATTTATGAGGAAGCAGATTCGGCGATCGAGCTTAAGGAATCTAGTCCAGCGAACATTTCGCAAGTTAAACGCAATTTACGTTCCGTTCGAGATCAACTGGCCATTGAGGTGGCTAACAGTGGAAATGGGGGCTTCCGGTCCGGCGAAAAATATCGCCGCAAGCTGGCGGATCTGGAATCACAGCTGGTGCTGGCAACGCCCAATTTGGTGTTCCGCCTGGGAAACAAGGCAAATAATAAAACCATAACCTTCTTTCTTAGCTCGGATTTCGAGAGGACACAGTGGATCGACTCAATCTCATCCCTTAAGCAAAAGTGCAACCTGCCTGGGGCAAATACTATTAATTCATTGGAGGTAACCGCCTTCATTGTGGCCATGCAGAAGGGCATGAAAACTGAAATGGGTTCATATCTTATGCGTAACACCAACGATGAAAGTTTGCTGGTTGGAGACCTGTACATGGGTGTCCAGGGATTGGAGGGACTGGAGCAGGCGGACGACCTGTACATCTGCGTCGAGGTGGACTCATATGGCCACTATTTCCGCAAGGCCACCACCAAGATGATATGTCGCAGTCAAACGCCGCTTTGGAACGAGAGCTTTATGCTAGAATTAGAGGGCAGCCAGAATGTGCGCATTCTTCTGTATGAGGCCAAGGAGCGGCCACTTCTTAGAGCCAAGCACATACTTAAGTTGAGTCTTAGTTGGCTGACAGAAACGACGCAGCCGAAGTCAATTAAACTTAGTGATACCTTAGAGCTCGGCTGTAGCTTCCGTTTTATTCCAGGCGAGCTCTGCCGCGGCAACACTAAGCCAGGAGCCCTCTTTGGTGCCAAAATGAGTCAAGTATTAAAACGTGAGAAACGCGACATTCCGTTCATCATAGGCGCCTGCATTCGGGAAGTAGAGCGCCGTGGGATGCTGGAGGTTGGCTGCTACCGCGTCAGCGGTTCCGCTTCTGATTTGGCGAAGCTTAAGAAGGCCTTTGAATCTGATGCCTATGAGGCGGAGCAGTTGCTACGCGAGGTGGACATCCATTCGGTCACTGGCATTTTGAAGACTTTTCTAAGAGAGCTCCCCGAGGCCCTATTCACGGATCAGCTATATCCACGATTTTTTGACACATTCAGCGCCTTTAGCAACAACAACGAATCCATACGAACCAACGAGCTTCTCAAAGTTTTTGAGGAGTTGCCACAGGCCAACAAAGCCTCCATCACTTCGATATTAGATCATTTAATAAGAGTCCACGAAAAGGAGGCAGACAACAAGATGTCGTTGCACAATCTGGCAATGGTGTTTGGACCAACCTTGCTTAGGCCGGGCCAAACGCAGGTGAAGCAAAAGGATCCACTGGCAGCCAGCACTGTCGACGTTATGGCTCAGGCAGGAATCCTATACTGCTTTCTTCAGGCACGCATCAAGAAGGATTAGGACTTCGTGAGCCGTTTACACAGTTACATATGGAAATATATATGTATCAAAATTATAGATATTTATTTTTACAAACAAAAGCAGTTATAAGAGCGAAGTTGATGGATAGCCTACGCATACACCACCTCCCAATCTTTCTAACATCCCCTATATTATACAAGAAACCGCCAAACTCCCTTGAAGCTACGGAAAAGGCCTTTAAATCTGTCTCTTATACACATCTGACGCTGCCGACGATCTAC
>CY17CTestes_4_5 
GCGTAGTGTAGGGTCCAAGGAGTCTCTGACATCACAAGGCATATCGGAGGTGGTAAGTTAAGATTTTTTAGCAGGTCTAAAGACTTTAAGTAGGCTGTAAGAAATATTTTCTCCAAAGCTATCTCATTTGGTAACTTACTGTGTGGGACACCACGGAATTGATTTCTCTGTTTATAAGTAATCTTATGATAGCCAGTTTTTTTCCAAGCAGATCAAAAGCTACGAAAGCGTATCTTCGCTTAGTTCGGAAAGTGCAAAGGCGGTTGCAAACCAGCAGTCGGTGCCAGCAGGCGGAGCTTCAGCGGACAATGAGCCGTATTATGATAGCGTACCGCTAGACAACGGCGACGGAGAATACGTGTTTATTAAGCCCGGACGCACCGGATCCTCATCCAGTCGCGATGATTTGTCGACGCCTGGCAGCAGCATGTTACCTTTGGCTAATGTAGCGGATCCCGAATCTCCAGGCAGGACCTCAAACTACGTCAACATCGACTACTTTCTACAGCAAAGCAATGAGACGCGATCCAGTTCGCTAGACAGTGACGGCGAGTACGAGGGTCCGCCCATATTGCGCACGATTTCGCACGACGATCAAACCACAACACAAACTACCCCGGGAGCAATTCGCAAGGTTTGTGGAAATGCACGCGGTGCTAAAATACGATCCATACTCAGCTCAATTATTCAGAGTGAAACGATCTACGTGGAATGTCTTAACAAAATGATGCAGTACAAGAAGGCCATCCACGCAACCCTAACAACTTCACAGCCTGTGATCAGGGAGGAGGAGGAGAACACAATTTTCTTTAAAATCGATGAGCTGTACGATCTGCATACCGCCTTCTTATCTGACTTAAAGACCATTGTGTCTCATGAGGGCGGTGATGTGCTGATCGGTGAACCGTTTCGTCGTCTGGCGGATATGTTTGACTTATACAGTGCCTTTTTGCACAACTACAAAAATGCTATAGAAACGGTGAAGAAGTGCAGTGCAAATAATCCCCAGTTCAAAAAGATCGTCTCCACCATTGTGCTCAATTTGCAAACGGAGCAATCACTTACTCTCGAGGATCTATTGCACAAACCAGTGGCGAGAGTGCAAATAAATGCGTTGGTCTTCAACGATTTGCTGCGCGAAACCCCAAATGCACATCCGGATCACCAGCCATTAAGGCAGGCACAAAAGATTATTCAGATGTTCCTCAATCAGTTCAATGTGGTCAATCAGCGGCTGCCAATTGAATCAAATCGAAATTTGAGACGAATGGTGCGTAATTCTTTTATTGTGGAACTTGTCGATGGGCATCGCAAGCTGCGGCATCTCTTTCTTTTTAATGATGTCATCGCATGTGCCAAGTACAAGGCATTAGGCCGCGATCGTATCGACTATGAGCTGAAGTGGTTCATTCCGCTAAAGGACGTATCCATTTATGAGGAAGCAGATTCGGCGATCGAGCTTAAGGAATCTAGTCCAGCGAACATTTCGCAAGTTAAACGCAATTTACGTTCCGTTCGAGATCAACTGGCCATTGAGGTGGCTAACAGTGGAAATGGGGGCTTCCGGTCCGGCGAAAAATATCGCCGCAAGCTGGCGGATCTGGAATCACAGCTGGTGCTGGCAACGCCCAATTTGGTGTTCCGCCTGGGAAACAAGGCAAATAATAAAACCATAACCTTCTTTCTTAGCTCGGATTTCGAGAGGACACAGTGGATCGACTCAATCTCATCCCTTAAGCAAAAGTGCAACCTGCCTGGGGCAAATACTATTAATTCATTGGAGGTAACCGCCTTCATTGTGGCCATGCAGAAGGGCATGAAAACTGAAATGGGTTCATATCTTATGCGTAACACCAACGATGAAAGTTTGCTGGTTGGAGACCTGTACATGGGTGTCCAGGGATTGGAGGGACTGGAGCAGGCGGACGACCTGTACATCTGCGTCGAGGTGGACTCATATGGCCACTATTTCCGCAAGGCCACCACCAAGATGATATGTCGCAGTCAAACGCCGCTTTGGAACGAGAGCTTTATGCTAGAATTAGAGGGCAGCCAGAATGTGCGCATTCTTCTGTATGAGGCCAAGGAGCGGCCACTTCTTAGAGCCAAGCACATACTTAAGTTGAGTCTTAGTTGGCTGACAGAAACGACGCAGCCGAAGTCAATTAAACTTAGTGATACCTTAGAGCTCGGCTGTAGCTTCCGTTTTATTCCAGGCGAGCTCTGCCGCGGCAACACTAAGCCAGGAGCCCTCTTTGGTGCCAAAATGAGTCAAGTATTAAAACGTGAGAAACGCGACATTCCGTTCATCATAGGCGCCTGCATTCGGGAAGTAGAGCGCCGTGGGATGCTGGAGGTTGGCTGCTACCGCGTCAGCGGTTCCGCTTCTGATTTGGCGAAGCTTAAGAAGGCCTTTGAATCTGATGCCTATGAGGCGGAGCAGTTGCTACGCGAGGTGGACATCCATTCGGTCACTGGCATTTTGAAGACTTTTCTAAGAGAGCTCCCCGAGGCCCTATTCACGGATCAGCTATATCCACGATTTTTTGACACATTCAGCGCCTTTAGCAACAACAACGAATCCATACGAACCAACGAGCTTCTCAAAGTTTTTGAGGAGTTGCCACAGGCCAACAAAGCCTCCATCACTTCGATATTAGATCATTTAATAAGAGTCCACGAAAAGGAGGCAGACAACAAGATGTCGTTGCACAATCTGGCAATGGTGTTTGGACCAACCTTGCTTAGGCCGGGCCAAACGCAGGTGAAGCAAAAGGATCCACTGGCAGCCAGCACTGTCGACGTTATGGCTCAGGCAGGAATCCTATACTGCTTTCTTCAGGCACGCATCAAGAAGGATTAGGACTTCGTGAGCCGTTTACACAGTTACATATGGAAATATATATGTATCAAAATTATAGATATTTATTTTTACAAACAAAAGCAGTTATAAGAGCGAAGTTGATGGATAGCCTACGCATACACCACCTCCCAATCTTTCTAACATCCCCTATATTATACAAGAAACCGCCAAACTCCCTTGAAGCTACGGAAAAGGCCTTTAAATCTGTCTCTTATACACATCTGACGCTGCCGACGATCTAC
>CY17CTestes_4_6 
TATTAGATCATTTAATAAGGTTTGTTTCTTTTAGCTACATGGATGTCAAAAATATACTTATTTGACATGACTTATTGTAGAGTCCACGAAAAGGAGGCAGACAACAAGATGTCGTTGCACAATCTGGCAATGGTGTTTGGACCAACCTTGCTTAGGCCGGGCCAAACGCAGGTGAAGCAAAAGGATCCACTGGCAGCCAGCACTGTCGACGTTATGGCTCAGGCAGGAATCCTATACTGCTTTCTTCAGGCACGCATCAAGAAGGATTAGGACTTCGTGAGCCGTTTACACAGTTACATATGGAAATATATATGTATCAAAATTATAGATATTTATTTTTACAAACAAAAGCAGTTATAAGAGCGAAGTTGATGGATAGCCTACGCATACACCACCTCCCAATCTTTCTAACATCCCCTATATTATACAAGAAACCGCCAAACTCCCTTGAAGCTACGGAAAAGGCCTTTAAATTCTTTAAACCCCATAACACGCTGTTGCTGCCTACTGTATATAC
>CY17CTestes_4_7 
GGAGATGTGTATAAGAGACAGGCTTAAGAAGGCCTTTGAATCTGATGCCTATGAGGCGGAGCAGTTGCTACGCGAGGTGGACATCCATTCGGTCACTGGCATTTTGAAGACTTTTCTAAGAGAGCTCCCCGAGGCCCTATTCACGGATCAGCTATATCCACGATTTTTTGACACATTCAGCGCCTTTAGCAACAACAACGAATCCATACGAACCAACGAGCTTCTCAAAGTTTTTGAGGAGTTGCCACAGGCCAACAAAGCCTCCATCACTTCGATATTAGATCATTTAATAAGAGTCCACGAAAAGGAGGCAGACAACAAGATGTCGTTGCACAATCTGGCAATGGTGTTTGGACCAACCTTGCTTAGGCCGGGCCAAACGCAGGTGAAGCAAAAGGATCCACTGGCAGCCAGCACTGTCGACGTTATGGCTCAGGCAGGAATCCTATACTGCTTTCTTCAGGCACGCATCAAGAAGGATTAGGACTTCGTGAGCCGTTTACACAGTTACATATGGAAATATATATGTATCAAAATTATAGATATTTATTTTTACAAACAAAAGCAGTTATAAGAGCGAAGTTGATGGATAGCCTACGCATACACCACCTCCCAATCTTTCTAACATCCCCTATATTATACAAGAAACCGCCAAACTCCCTTGAAGCTACGGAAAAGGCCTTTAAATTCTTTAAACCCCATAACACGCTGTTGCTGCCTACTGTATATAC
>CY17CTestes_4_8 
GCGTAGTGTAGGGTCCAAGGAGTCTCTGACATCACAAGGCATATCGGAGGTGGTAAGTTAAGATTTTTTAGCAGGTCTAAAGACTTTAAGTAGGCTGTAAGAAATATTTTCTCCAAAGCTATCTCATTTGGTAACTTACTGTGTGGGACACCACGGAATTGATTTCTCTGTTTATAAGTAATCTTATGATAGCCAGTTTTTTTCCAAGCAGATCAAAAGCTACGAAAGCGTATCTTCGCTTAGTTCGGAAAGTGCAAAGGCGGTTGCAAACCAGCAGTCGGTGCCAGCAGGCGGAGCTTCAGCGGACAATGAGCCGTATTATGATAGCGTACCGCTAGACAACGGCGACGGAGAATACGTGTTTATTAAGCCCGGACGCACCGGATCCTCATCCAGTCGCGATGATTTGTCGACGCCTGGCAGCAGCATGTTACCTTTGGCTAATGTAGCGGATCCCGAATCTCCAGGCAGGACCTCAAACTACGTCAACATCGACTACTTTCTACAGCAAAGCAATGAGACGCGATCCAGTTCGCTAGACAGTGACGGCGAGTACGAGGGTCCGCCCATATTGCGCACGATTTCGCACGACGATCAAACCACAACACAAACTACCCCGGGAGCAATTCGCAAGAACTTAGTTTCGGCGATACTTGTTTGTGGAAATGCACGCGGTGCTAAAATACGATCCATACTCAGCTCAATTATTCAGAGTGAAACGATCTACGTGGAATGTCTTAACAAAATGATGCAGTACAAGAAGGCCATCCACGCAACCCTAACAACTTCACAGCCTGTGATCAGGGAGGAGGAGGAGAACACAATTTTCTTTAAAATCGATGAGCTGTACGATCTGCATACCGCCTTCTTATCTGACTTAAAGACCATTGTGTCTCATGAGGGCGGTGATGTGCTGATCGGTGAACCGTTTCGTCGTCTGGCGGATATGTTTGACTTATACAGTGCCTTTTTGCACAACTACAAAAATGCTATAGAAACGGTGAAGAAGTGCAGTGCAAATAATCCCCAGTTCAAAAAGATCGTCTCCACCATTGTGCTCAATTTGCAAACGGAGCAATCACTTACTCTCGAGGATCTATTGCACAAACCAGTGGCGAGAGTGCAAATAAATGCGTTGGTCTTCAACGATTTGCTGCGCGAAACCCCAAATGCACATCCGGATCACCAGCCATTAAGGCAGGCACAAAAGATTATTCAGATGTTCCTCAATCAGTTCAATGTGGTCAATCAGCGGCTGCCAATTGAATCAAATCGAAATTTGAGACGAATGGTGCGTAATTCTTTTATTGTGGAACTTGTCGATGGGCATCGCAAGCTGCGGCATCTCTTTCTTTTTAATGATGTCATCGCATGTGCCAAGTACAAGGCATTAGGCCGCGATCGTATCGACTATGAGCTGAAGTGGTTCATTCCGCTAAAGGACGTATCCATTTATGAGGAAGCAGATTCGGCGATCGAGCTTAAGGAATCTAGTCCAGCGAACATTTCGCAAGTTAAACGCAATTTACGTTCCGTTCGAGATCAACTGGCCATTGAGGTGGCTAACAGTGGAAATGGGGGCTTCCGGTCCGGCGAAAAATATCGCCGCAAGCTGGCGGATCTGGAATCACAGCTGGTGCTGGCAACGCCCAATTTGGTGTTCCGCCTGGGAAACAAGGCAAATAATAAAACCATAACCTTCTTTCTTAGCTCGGATTTCGAGAGGACACAGTGGATCGACTCAATCTCATCCCTTAAGCAAAAGTGCAACCTGCCTGGGGCAAATACTATTAATTCATTGGAGGTAACCGCCTTCATTGTGGCCATGCAGAAGGGCATGAAAACTGAAATGGGTTCATATCTTATGCGTAACACCAACGATGAAAGTTTGCTGGTTGGAGACCTGTACATGGGTGTCCAGGGATTGGAGGGACTGGAGCAGGCGGACGACCTGTACATCTGCGTCGAGGTGGACTCATATGGCCACTATTTCCGCAAGGCCACCACCAAGATGATATGTCGCAGTCAAACGCCGCTTTGGAACGAGAGCTTTATGCTAGAATTAGAGGGCAGCCAGAATGTGCGCATTCTTCTGTATGAGGCCAAGGAGCGGCCACTTCTTAGAGCCAAGCACATACTTAAGTTGAGTCTTAGTTGGCTGACAGAAACGACGCAGCCGAAGTCAATTAAACTTAGTGATACCTTAGAGCTCGGCTGTAGCTTCCGTTTTATTCCAGGCGAGCTCTGCCGCGGCAACACTAAGCCAGGAGCCCTCTTTGGTGCCAAAATGAGTCAAGTATTAAAACGTGAGAAACGCGACATTCCGTTCATCATAGGCGCCTGCATTCGGGAAGTAGAGCGCCGTGGGATGCTGGAGGTTGGCTGCTACCGCGTCAGCGGTTCCGCTTCTGATTTGGCGAAGCTTAAGAAGGCCTTTGAATCTGATGCCTATGAGGCGGAGCAGTTGCTACGCGAGGTGGACATCCATTCGGTCACTGGCATTTTGAAGACTTTTCTAAGAGAGCTCCCCGAGGCCCTATTCACGGATCAGCTATATCCACGATTTTTTGACACATTCAGCGCCTTTAGCAACAACAACGAATCCATACGAACCAACGAGCTTCTCAAAGTTTTTGAGGAGTTGCCACAGGCCAACAAAGCCTCCATCACTTCGATATTAGATCATTTAATAAGAGTCCACGAAAAGGAGGCAGACAACAAGATGTCGTTGCACAATCTGGCAATGGTGTTTGGACCAACCTTGCTTAGGCCGGGCCAAACGCAGGTGAAGCAAAAGGATCCACTGGCAGCCAGCACTGTCGACGTTATGGCTCAGGCAGGAATCCTATACTGCTTTCTTCAGGCACGCATCAAGAAGGATTAGGACTTCGTGAGCCGTTTACACAGTTACATATGGAAATATATATGTATCAAAATTATAGATATTTATTTTTACAAACAAAAGCAGTTATAAGAGCGAAGTTGATGGATAGCCTACGCATACACCACCTCCCAATCTTTCTAACATCCCCTATATTATACAAGAAACCGCCAAACTCCCTTGAAGCTACGGAAAAGGCCTTTAAATCTGTCTCTTATACACATCTGACGCTGCCGACGATCTAC
>CY17CTestes_4_9 
AGATGTGTATAAGAGACAGGCGTAGTGTAGGGTCCAAGGAGTCTCTGACATCACAAGGCATATCGGAGGTGCAGATCAAAAGCTACGAAAGCGTATCTTCGCTTAGTTCGGAAAGTGCAAAGGCGGTTGCAAACCAGCAGTCGGTGCCAGCAGGCGGAGCTTCAGCGGACAATGAGCCGTATTATGATAGCGTACCGCTAGACAACGGCGACGGAGAATACGTGTTTATTAAGCCCGGACGCACCGGATCCTCATCCAGTCGCGATGATTTGTCGACGCCTGGCAGCAGCATGTTACCTTTGGCTAATGTAGCGGATCCCGAATCTCCAGGCAGGACCTCAAACTACGTCAACATCGACTACTTTCTACAGCAAAGCAATGAGACGCGATCCAGTTCGCTAGACAGTGACGGCGAGTACGAGGGTCCGCCCATATTGCGCACGATTTCGCACGACGATCAAACCACAACACAAACTACCCCGGGAGCAATTCGCAAGAACTTAGTTTCGGCGATACTTGTTTGTGGAAATGCACGCGGTGCTAAAATACGATCCATACTCAGCTCAATTATTCAGAGTGAAACGATCTACGTGGAATGTCTTAACAAAATGATGCAGTACAAGAAGGCCATCCACGCAACCCTAACAACTTCACAGCCTGTGATCAGGGAGGAGGAGGAGAACACAATTTTCTTTAAAATCGATGAGCTGTACGATCTGCATACCGCCTTCTTATCTGACTTAAAGACCATTGTGTCTCATGAGGGCGGTGATGTGCTGATCGGTGAACCGTTTCGTCGTCTGGCGGATATGTTTGACTTATACAGTGCCTTTTTGCACAACTACAAAAATGCTATAGAAACGGTGAAGAAGTGCAGTGCAAATAATCCCCAGTTCAAAAAGATCGTCTCCACCATTGTGCTCAATTTGCAAACGGAGCAATCACTTACTCTCGAGGATCTATTGCACAAACCAGTGGCGAGAGTGCAAATAAATGCGTTGGTCTTCAACGATTTGCTGCGCGAAACCCCAAATGCACATCCGGATCACCAGCCATTAAGGCAGGCACAAAAGATTATTCAGATGTTCCTCAATCAGTTCAATGTGGTCAATCAGCGGCTGCCAATTGAATCAAATCGAAATTTGAGACGAATGGTGCGTAATTCTTTTATTGTGGAACTTGTCGATGGGCATCGCAAGCTGCGGCATCTCTTTCTTTTTAATGATGTCATCGCATGTGCCAAGTACAAGGCATTAGGCCGCGATCGTATCGACTATGAGCTGAAGTGGTTCATTCCGCTAAAGGACGTATCCATTTATGAGGAAGCAGATTCGGCGATCGAGCTTAAGGAATCTAGTCCAGCGAACATTTCGCAAGTTAAACGCAATTTACGTTCCGTTCGAGATCAACTGGCCATTGAGGTGGCTAACAGTGGAAATGGGGGCTTCCGGTCCGGCGAAAAATATCGCCGCAAGCTGGCGGATCTGGAATCACAGCTGGTGCTGGCAACGCCCAATTTGGTGTTCCGCCTGGGAAACAAGGCAAATAATAAAACCATAACCTTCTTTCTTAGCTCGGATTTCGAGAGGACACAGTGGATCGACTCAATCTCATCCCTTAAGCAAAAGTGCAACCTGCCTGGGGCAAATACTATTAATTCATTGGAGGTAACCGCCTTCATTGTGGCCATGCAGAAGGGCATGAAAACTGAAATGGGTTCATATCTTATGCGTAACACCAACGATGAAAGTTTGCTGGTTGGAGACCTGTACATGGGTGTCCAGGGATTGGAGGGACTGGAGCAGGCGGACGACCTGTACATCTGCGTCGAGGTGGACTCATATGGCCACTATTTCCGCAAGGCCACCACCAAGATGATATGTCGCAGTCAAACGCCGCTTTGGAACGAGAGCTTTATGCTAGAATTAGAGGGCAGCCAGAATGTGCGCATTCTTCTGTATGAGGCCAAGGAGCGGCCACTTCTTAGAGCCAAGCACATACTTAAGTTGAGTCTTAGTTGGCTGACAGAAACGACGCAGCCGAAGTCAATTAAACTTAGTGATACCTTAGAGCTCGGCTGTAGCTTCCGTTTTATTCCAGGCGAGCTCTGCCGCGGCAACACTAAGCCAGGAGCCCTCTTTGGTGCCAAAATGAGTCAAGTATTAAAACGTGAGAAACGCGACATTCCGTTCATCATAGGCGCCTGCATTCGGGAAGTAGAGCGCCGTGGGATGCTGGAGGTTGGCTGCTACCGCGTCAGCGGTTCCGCTTCTGATTTGGCGAAGCTTAAGAAGGCCTTTGAATCTGATGCCTATGAGGCGGAGCAGTTGCTACGCGAGGTGGACATCCATTCGGTCACTGGCATTTTGAAGACTTTTCTAAGAGAGCTCCCCGAGGCCCTATTCACGGATCAGCTATATCCACGATTTTTTGACACATTCAGCGCCTTTAGCAACAACAACGAATCCATACGAACCAACGAGCTTCTCAAAGTTTTTGAGGAGTTGCCACAGGCCAACAAAGCCTCCATCACTTCGATATTAGATCATTTAATAAGAGTCCACGAAAAGGAGGCAGACAACAAGATGTCGTTGCACAATCTGGCAATGGTGTTTGGACCAACCTTGCTTAGGCCGGGCCAAACGCAGGTGAAGCAAAAGGATCCACTGGCAGCCAGCACTGTCGACGTTATGGCTCAGGCAGGAATCCTATACTGCTTTCTTCAGGCACGCATCAAGAAGGATTAGGACTTCGTGAGCCGTTTACACAGTTACATATGGAAATATATATGTATCAAAATTATAGATATTTATTTTTACAAACAAAAGCAGTTATAAGAGCGAAGTTGATGGATAGCCTACGCATACACCACCTCCCAATCTTTCTAACATCCCCTATATTATACAAGAAACCGCCAAACTCCCTTGAAGCTACGGAAAAGGCCTTTAAATCTGTCTCTTATACACATCTGACGCTGCCGACGATCTAC
