# Supplementary material for: Chromosomal rearrangements as a source of new gene formation in Drosophila yakuba
Source: PLoS Genet. 2019 Sep 23;15(9):e1008314. doi: 10.1371/journal.pgen.1008314 (PMC6776367; doi:10.1371/journal.pgen.1008314)
Supplement: S1 Data — (ZIP) [file pgen.1008314.s019.zip › Denovogenes/Cuffdiff_genes_Female_Carcass.txt]

fem_carcass GE20515	GE20515	-	0:6628647-6629496	line0	line17	OK	365.847	68.204	-2.42331	5.5626	2.65785e-08	2.44477e-06	yes
fem_carcass GE20515	GE20515	-	0:6628647-6629496	line0	line17	OK	365.847	68.204	-2.42331	5.5626	2.65785e-08	2.44477e-06	yes
fem_carcass GE20515	GE20515	-	0:6628647-6629496	line0	line17	OK	365.847	68.204	-2.42331	5.5626	2.65785e-08	2.44477e-06	yes
fem_carcass GE20515	GE20515	-	0:6628647-6629496	line0	line17	OK	365.847	68.204	-2.42331	5.5626	2.65785e-08	2.44477e-06	yes
fem_carcass GE20515	GE20515	-	0:6628647-6629496	line0	line17	OK	365.847	68.204	-2.42331	5.5626	2.65785e-08	2.44477e-06	yes
fem_carcass GE20515	GE20515	-	0:6628647-6629496	line0	line17	OK	365.847	68.204	-2.42331	5.5626	2.65785e-08	2.44477e-06	yes
fem_carcass GE10403	GE10403	-	4:20647819-20649564	line0	line2	OK	1.50553	7.02435	2.22209	-3.71932	0.000199757	0.00568909	yes
fem_carcass GE10403	GE10403	-	4:20647819-20649564	line0	line2	OK	1.50553	7.02435	2.22209	-3.71932	0.000199757	0.00568909	yes
fem_carcass GE23993	GE23993	-	4:19722069-19724637	line0	line15	OK	1.00356	3.72544	1.89228	-3.12886	0.00175483	0.0311621	yes
fem_carcass GE23993	GE23993	-	4:19722069-19724637	line0	line15	OK	1.00356	3.72544	1.89228	-3.12886	0.00175483	0.0311621	yes
fem_carcass GE23993	GE23993	-	4:19722069-19724637	line0	line15	OK	1.00356	3.72544	1.89228	-3.12886	0.00175483	0.0311621	yes
fem_carcass GE23993	GE23993	-	4:19722069-19724637	line0	line15	OK	1.00356	3.72544	1.89228	-3.12886	0.00175483	0.0311621	yes
fem_carcass GE18481	GE18481	-	1:7106574-7132648	line0	line8	OK	4.05384	0.442728	-3.1948	5.10521	3.30421e-07	2.3405e-05	yes
fem_carcass GE18481	GE18481	-	1:7106574-7132648	line0	line8	OK	4.05384	0.442728	-3.1948	5.10521	3.30421e-07	2.3405e-05	yes
fem_carcass GE23993	GE23993	-	4:19722069-19724637	line0	line15	OK	1.00356	3.72544	1.89228	-3.12886	0.00175483	0.0311621	yes
fem_carcass GE23993	GE23993	-	4:19722069-19724637	line0	line15	OK	1.00356	3.72544	1.89228	-3.12886	0.00175483	0.0311621	yes
fem_carcass GE23993	GE23993	-	4:19722069-19724637	line0	line15	OK	1.00356	3.72544	1.89228	-3.12886	0.00175483	0.0311621	yes
fem_carcass GE23993	GE23993	-	4:19722069-19724637	line0	line15	OK	1.00356	3.72544	1.89228	-3.12886	0.00175483	0.0311621	yes
fem_carcass GE23993	GE23993	-	4:19722069-19724637	line0	line15	OK	1.00356	3.72544	1.89228	-3.12886	0.00175483	0.0311621	yes
fem_carcass GE23993	GE23993	-	4:19722069-19724637	line0	line15	OK	1.00356	3.72544	1.89228	-3.12886	0.00175483	0.0311621	yes
fem_carcass GE23993	GE23993	-	4:19722069-19724637	line0	line15	OK	1.00356	3.72544	1.89228	-3.12886	0.00175483	0.0311621	yes
fem_carcass GE23993	GE23993	-	4:19722069-19724637	line0	line15	OK	1.00356	3.72544	1.89228	-3.12886	0.00175483	0.0311621	yes
fem_carcass GE23993	GE23993	-	4:19722069-19724637	line0	line15	OK	1.00356	3.72544	1.89228	-3.12886	0.00175483	0.0311621	yes
fem_carcass GE23993	GE23993	-	4:19722069-19724637	line0	line15	OK	1.00356	3.72544	1.89228	-3.12886	0.00175483	0.0311621	yes
fem_carcass GE23993	GE23993	-	4:19722069-19724637	line0	line15	OK	1.00356	3.72544	1.89228	-3.12886	0.00175483	0.0311621	yes
fem_carcass GE23993	GE23993	-	4:19722069-19724637	line0	line15	OK	1.00356	3.72544	1.89228	-3.12886	0.00175483	0.0311621	yes
fem_carcass GE23993	GE23993	-	4:19722069-19724637	line0	line15	OK	1.00356	3.72544	1.89228	-3.12886	0.00175483	0.0311621	yes
fem_carcass GE23993	GE23993	-	4:19722069-19724637	line0	line15	OK	1.00356	3.72544	1.89228	-3.12886	0.00175483	0.0311621	yes
fem_carcass GE12502	GE12502	-	2:8183777-8199759	line0	line8	OK	4.62478	12.11	1.38874	-2.9527	0.0031501	0.0480396	yes
fem_carcass GE12502	GE12502	-	2:8183777-8199759	line0	line8	OK	4.62478	12.11	1.38874	-2.9527	0.0031501	0.0480396	yes
fem_carcass GE12502	GE12502	-	2:8183777-8199759	line0	line8	OK	4.62478	12.11	1.38874	-2.9527	0.0031501	0.0480396	yes
fem_carcass GE12502	GE12502	-	2:8183777-8199759	line0	line8	OK	4.62478	12.11	1.38874	-2.9527	0.0031501	0.0480396	yes
fem_carcass GE20113	GE20113	-	0:12562006-12568731	line0	line13	OK	0.505339	0.0580995	-3.12065	4.10162	4.10264e-05	0.00154418	yes
fem_carcass GE20113	GE20113	-	0:12562006-12568731	line0	line13	OK	0.505339	0.0580995	-3.12065	4.10162	4.10264e-05	0.00154418	yes
fem_carcass GE20113	GE20113	-	0:12562006-12568731	line0	line13	OK	0.505339	0.0580995	-3.12065	4.10162	4.10264e-05	0.00154418	yes
fem_carcass GE20113	GE20113	-	0:12562006-12568731	line0	line13	OK	0.505339	0.0580995	-3.12065	4.10162	4.10264e-05	0.00154418	yes
fem_carcass GE20515	GE20515	-	0:6628647-6629496	line0	line8	OK	365.847	132.836	-1.46159	3.42619	0.000612106	0.0138278	yes
fem_carcass GE20515	GE20515	-	0:6628647-6629496	line0	line8	OK	365.847	132.836	-1.46159	3.42619	0.000612106	0.0138278	yes
fem_carcass GE20515	GE20515	-	0:6628647-6629496	line0	line8	OK	365.847	132.836	-1.46159	3.42619	0.000612106	0.0138278	yes
fem_carcass GE20515	GE20515	-	0:6628647-6629496	line0	line8	OK	365.847	132.836	-1.46159	3.42619	0.000612106	0.0138278	yes
fem_carcass GE20515	GE20515	-	0:6628647-6629496	line0	line8	OK	365.847	132.836	-1.46159	3.42619	0.000612106	0.0138278	yes
fem_carcass GE20515	GE20515	-	0:6628647-6629496	line0	line8	OK	365.847	132.836	-1.46159	3.42619	0.000612106	0.0138278	yes
fem_carcass GE22549	GE22549	-	0:21747156-21754819	line0	line1	OK	13.4743	4.85758	-1.4719	2.96272	0.0030493	0.04689	yes
fem_carcass GE22549	GE22549	-	0:21747156-21754819	line0	line6	OK	13.4743	4.71044	-1.51628	3.0477	0.00230601	0.0381334	yes
fem_carcass GE22549	GE22549	-	0:21747156-21754819	line0	line8	OK	13.4743	3.57405	-1.91458	3.79913	0.000145207	0.00438985	yes
fem_carcass GE22549	GE22549	-	0:21747156-21754819	line0	line1	OK	13.4743	4.85758	-1.4719	2.96272	0.0030493	0.04689	yes
fem_carcass GE22549	GE22549	-	0:21747156-21754819	line0	line6	OK	13.4743	4.71044	-1.51628	3.0477	0.00230601	0.0381334	yes
fem_carcass GE22549	GE22549	-	0:21747156-21754819	line0	line8	OK	13.4743	3.57405	-1.91458	3.79913	0.000145207	0.00438985	yes
fem_carcass GE12352	GE12352	-	2:9730917-9732446	line0	line8	OK	16.7836	0.96473	-4.12079	7.11017	1.15907e-12	2.58678e-10	yes
fem_carcass GE12352	GE12352	-	2:9730917-9732446	line0	line10	OK	16.7836	3.73848	-2.16653	4.10322	4.07442e-05	0.00153531	yes
fem_carcass GE12352	GE12352	-	2:9730917-9732446	line0	line17	OK	16.7836	2.51426	-2.73885	5.08244	3.7261e-07	2.60527e-05	yes
fem_carcass GE12352	GE12352	-	2:9730917-9732446	line0	line19	OK	16.7836	5.81893	-1.52823	2.95065	0.00317108	0.0482836	yes
fem_carcass GE12352	GE12352	-	2:9730917-9732446	line0	line8	OK	16.7836	0.96473	-4.12079	7.11017	1.15907e-12	2.58678e-10	yes
fem_carcass GE12352	GE12352	-	2:9730917-9732446	line0	line10	OK	16.7836	3.73848	-2.16653	4.10322	4.07442e-05	0.00153531	yes
fem_carcass GE12352	GE12352	-	2:9730917-9732446	line0	line17	OK	16.7836	2.51426	-2.73885	5.08244	3.7261e-07	2.60527e-05	yes
fem_carcass GE12352	GE12352	-	2:9730917-9732446	line0	line19	OK	16.7836	5.81893	-1.52823	2.95065	0.00317108	0.0482836	yes
fem_carcass GE16201	GE16201	-	3:6932975-6936944	line0	line8	OK	52.4795	11.4927	-2.19104	4.47891	7.50241e-06	0.000361979	yes
fem_carcass GE16201	GE16201	-	3:6932975-6936944	line0	line8	OK	52.4795	11.4927	-2.19104	4.47891	7.50241e-06	0.000361979	yes
fem_carcass GE20515	GE20515	-	0:6628647-6629496	line0	line8	OK	365.847	132.836	-1.46159	3.42619	0.000612106	0.0138278	yes
fem_carcass GE20515	GE20515	-	0:6628647-6629496	line0	line17	OK	365.847	68.204	-2.42331	5.5626	2.65785e-08	2.44477e-06	yes
fem_carcass GE20515	GE20515	-	0:6628647-6629496	line0	line8	OK	365.847	132.836	-1.46159	3.42619	0.000612106	0.0138278	yes
fem_carcass GE20515	GE20515	-	0:6628647-6629496	line0	line17	OK	365.847	68.204	-2.42331	5.5626	2.65785e-08	2.44477e-06	yes
fem_carcass GE20515	GE20515	-	0:6628647-6629496	line0	line8	OK	365.847	132.836	-1.46159	3.42619	0.000612106	0.0138278	yes
fem_carcass GE20515	GE20515	-	0:6628647-6629496	line0	line17	OK	365.847	68.204	-2.42331	5.5626	2.65785e-08	2.44477e-06	yes
fem_carcass GE20515	GE20515	-	0:6628647-6629496	line0	line8	OK	365.847	132.836	-1.46159	3.42619	0.000612106	0.0138278	yes
fem_carcass GE20515	GE20515	-	0:6628647-6629496	line0	line17	OK	365.847	68.204	-2.42331	5.5626	2.65785e-08	2.44477e-06	yes
fem_carcass GE20515	GE20515	-	0:6628647-6629496	line0	line8	OK	365.847	132.836	-1.46159	3.42619	0.000612106	0.0138278	yes
fem_carcass GE20515	GE20515	-	0:6628647-6629496	line0	line17	OK	365.847	68.204	-2.42331	5.5626	2.65785e-08	2.44477e-06	yes
fem_carcass GE20515	GE20515	-	0:6628647-6629496	line0	line8	OK	365.847	132.836	-1.46159	3.42619	0.000612106	0.0138278	yes
fem_carcass GE20515	GE20515	-	0:6628647-6629496	line0	line17	OK	365.847	68.204	-2.42331	5.5626	2.65785e-08	2.44477e-06	yes
fem_carcass GE18563	GE18563	-	1:8428624-8454241	line0	line11	OK	71.3736	19.6749	-1.85903	3.83244	0.000126878	0.00393555	yes
fem_carcass GE18563	GE18563	-	1:8428624-8454241	line0	line17	OK	71.3736	24.8023	-1.52492	3.13936	0.00169317	0.0303266	yes
fem_carcass GE18563	GE18563	-	1:8428624-8454241	line0	line19	OK	71.3736	17.5935	-2.02035	4.04098	5.32274e-05	0.00191982	yes
fem_carcass GE18563	GE18563	-	1:8428624-8454241	line0	line11	OK	71.3736	19.6749	-1.85903	3.83244	0.000126878	0.00393555	yes
fem_carcass GE18563	GE18563	-	1:8428624-8454241	line0	line17	OK	71.3736	24.8023	-1.52492	3.13936	0.00169317	0.0303266	yes
fem_carcass GE18563	GE18563	-	1:8428624-8454241	line0	line19	OK	71.3736	17.5935	-2.02035	4.04098	5.32274e-05	0.00191982	yes
fem_carcass GE17473	GE17473	-	1:1181916-1182312	line0	line1	OK	27.7633	5.49256	-2.33763	3.93591	8.2882e-05	0.00276655	yes
fem_carcass GE17473	GE17473	-	1:1181916-1182312	line0	line1	OK	27.7633	5.49256	-2.33763	3.93591	8.2882e-05	0.00276655	yes
fem_carcass GE17473	GE17473	-	1:1181916-1182312	line0	line1	OK	27.7633	5.49256	-2.33763	3.93591	8.2882e-05	0.00276655	yes
fem_carcass GE17473	GE17473	-	1:1181916-1182312	line0	line1	OK	27.7633	5.49256	-2.33763	3.93591	8.2882e-05	0.00276655	yes
fem_carcass GE18470	GE18470	-	1:6940875-6947052	line0	line8	OK	0.736098	4.21102	2.5162	-4.61781	3.87808e-06	0.000204646	yes
fem_carcass GE18470	GE18470	-	1:6940875-6947052	line0	line8	OK	0.736098	4.21102	2.5162	-4.61781	3.87808e-06	0.000204646	yes
fem_carcass GE18470	GE18470	-	1:6940875-6947052	line0	line8	OK	0.736098	4.21102	2.5162	-4.61781	3.87808e-06	0.000204646	yes
fem_carcass GE18470	GE18470	-	1:6940875-6947052	line0	line8	OK	0.736098	4.21102	2.5162	-4.61781	3.87808e-06	0.000204646	yes
fem_carcass GE18470	GE18470	-	1:6940875-6947052	line0	line8	OK	0.736098	4.21102	2.5162	-4.61781	3.87808e-06	0.000204646	yes
fem_carcass GE18470	GE18470	-	1:6940875-6947052	line0	line8	OK	0.736098	4.21102	2.5162	-4.61781	3.87808e-06	0.000204646	yes
fem_carcass GE23715	GE23715	-	4:23560128-23561751	line0	line8	OK	32.662	4.01353	-3.02467	5.77745	7.58407e-09	7.88797e-07	yes
fem_carcass GE23715	GE23715	-	4:23560128-23561751	line0	line13	OK	32.662	6.93373	-2.23591	4.38222	1.17477e-05	0.000534936	yes
fem_carcass GE23738	GE23738	-	4:23173417-23184321	line0	line5	OK	6.30204	0.614875	-3.35745	6.00182	1.9512e-09	2.30541e-07	yes
fem_carcass GE23738	GE23738	-	4:23173417-23184321	line0	line5	OK	6.30204	0.614875	-3.35745	6.00182	1.9512e-09	2.30541e-07	yes
fem_carcass GE23738	GE23738	-	4:23173417-23184321	line0	line5	OK	6.30204	0.614875	-3.35745	6.00182	1.9512e-09	2.30541e-07	yes
fem_carcass GE23738	GE23738	-	4:23173417-23184321	line0	line5	OK	6.30204	0.614875	-3.35745	6.00182	1.9512e-09	2.30541e-07	yes
fem_carcass GE23738	GE23738	-	4:23173417-23184321	line0	line5	OK	6.30204	0.614875	-3.35745	6.00182	1.9512e-09	2.30541e-07	yes
fem_carcass GE23738	GE23738	-	4:23173417-23184321	line0	line5	OK	6.30204	0.614875	-3.35745	6.00182	1.9512e-09	2.30541e-07	yes
fem_carcass GE23738	GE23738	-	4:23173417-23184321	line0	line5	OK	6.30204	0.614875	-3.35745	6.00182	1.9512e-09	2.30541e-07	yes
fem_carcass GE23738	GE23738	-	4:23173417-23184321	line0	line5	OK	6.30204	0.614875	-3.35745	6.00182	1.9512e-09	2.30541e-07	yes
fem_carcass GE20515	GE20515	-	0:6628647-6629496	line0	line8	OK	365.847	132.836	-1.46159	3.42619	0.000612106	0.0138278	yes
fem_carcass GE20515	GE20515	-	0:6628647-6629496	line0	line19	OK	365.847	0	-1.79769e+308	-1.79769e+308	6.73281e-07	4.40318e-05	yes
fem_carcass GE20515	GE20515	-	0:6628647-6629496	line0	line8	OK	365.847	132.836	-1.46159	3.42619	0.000612106	0.0138278	yes
fem_carcass GE20515	GE20515	-	0:6628647-6629496	line0	line19	OK	365.847	0	-1.79769e+308	-1.79769e+308	6.73281e-07	4.40318e-05	yes
fem_carcass GE13800	GE13800	-	2:12779345-12781319	line0	line6	OK	6.78837	1.15709	-2.55256	4.5538	5.26846e-06	0.000266504	yes
fem_carcass GE13800	GE13800	-	2:12779345-12781319	line0	line6	OK	6.78837	1.15709	-2.55256	4.5538	5.26846e-06	0.000266504	yes
fem_carcass GE26461	GE26461	-	0:8828493-8857383	line0	line11	OK	1.26702	4.7351	1.90196	-3.46555	0.000529157	0.0123211	yes
fem_carcass GE26461	GE26461	-	0:8828493-8857383	line0	line11	OK	1.26702	4.7351	1.90196	-3.46555	0.000529157	0.0123211	yes
fem_carcass GE26461	GE26461	-	0:8828493-8857383	line0	line11	OK	1.26702	4.7351	1.90196	-3.46555	0.000529157	0.0123211	yes
fem_carcass GE26461	GE26461	-	0:8828493-8857383	line0	line11	OK	1.26702	4.7351	1.90196	-3.46555	0.000529157	0.0123211	yes
fem_carcass GE23962	GE23962	-	4:20065954-20071258	line0	line1	OK	7.68057	1.80259	-2.09114	4.25309	2.10842e-05	0.000880644	yes
fem_carcass GE23962	GE23962	-	4:20065954-20071258	line0	line6	OK	7.68057	2.79222	-1.4598	3.03208	0.00242878	0.039617	yes
fem_carcass GE23962	GE23962	-	4:20065954-20071258	line0	line1	OK	7.68057	1.80259	-2.09114	4.25309	2.10842e-05	0.000880644	yes
fem_carcass GE23962	GE23962	-	4:20065954-20071258	line0	line6	OK	7.68057	2.79222	-1.4598	3.03208	0.00242878	0.039617	yes
fem_carcass GE10403	GE10403	-	4:20647819-20649564	line0	line2	OK	1.50553	7.02435	2.22209	-3.71932	0.000199757	0.00568909	yes
fem_carcass GE18317	GE18317	-	1:4902871-4916092	line0	line19	OK	115.312	44.9576	-1.35891	3.12254	0.001793	0.0316689	yes
fem_carcass GE18317	GE18317	-	1:4902871-4916092	line0	line19	OK	115.312	44.9576	-1.35891	3.12254	0.001793	0.0316689	yes
fem_carcass GE23993	GE23993	-	4:19722069-19724637	line0	line9	OK	1.00356	3.67417	1.87229	-3.09419	0.00197349	0.0340225	yes
fem_carcass GE23936	GE23936	-	4:20412454-20418309	line0	line19	OK	6.29232	17.7181	1.49356	-3.30624	0.000945582	0.0194069	yes
fem_carcass GE18775	GE18775	-	1:11093621-11095903	line0	line2	OK	0.85652	3.45266	2.01115	-3.56562	0.000362999	0.00916495	yes
fem_carcass GE18775	GE18775	-	1:11093621-11095903	line0	line19	OK	0.85652	3.10313	1.85716	-3.28044	0.00103645	0.0208411	yes
fem_carcass GE18775	GE18775	-	1:11093621-11095903	line0	line2	OK	0.85652	3.45266	2.01115	-3.56562	0.000362999	0.00916495	yes
fem_carcass GE18775	GE18775	-	1:11093621-11095903	line0	line19	OK	0.85652	3.10313	1.85716	-3.28044	0.00103645	0.0208411	yes
fem_carcass GE18775	GE18775	-	1:11093621-11095903	line0	line19	OK	0.85652	3.10313	1.85716	-3.28044	0.00103645	0.0208411	yes
fem_carcass GE18775	GE18775	-	1:11093621-11095903	line0	line19	OK	0.85652	3.10313	1.85716	-3.28044	0.00103645	0.0208411	yes
fem_carcass GE17813	GE17813	-	3:18316081-18354550	line0	line11	OK	1.2055	3.70099	1.61829	-3.22525	0.00125865	0.024179	yes
fem_carcass GE17813	GE17813	-	3:18316081-18354550	line0	line11	OK	1.2055	3.70099	1.61829	-3.22525	0.00125865	0.024179	yes
fem_carcass GE17813	GE17813	-	3:18316081-18354550	line0	line11	OK	1.2055	3.70099	1.61829	-3.22525	0.00125865	0.024179	yes
fem_carcass GE17813	GE17813	-	3:18316081-18354550	line0	line11	OK	1.2055	3.70099	1.61829	-3.22525	0.00125865	0.024179	yes
fem_carcass GE17813	GE17813	-	3:18316081-18354550	line0	line11	OK	1.2055	3.70099	1.61829	-3.22525	0.00125865	0.024179	yes
fem_carcass GE17813	GE17813	-	3:18316081-18354550	line0	line11	OK	1.2055	3.70099	1.61829	-3.22525	0.00125865	0.024179	yes
fem_carcass GE15675	GE15675	-	3:14908478-14913662	line0	line2	OK	4.61452	22.6011	2.29214	-4.51228	6.41358e-06	0.000315429	yes
fem_carcass GE15675	GE15675	-	3:14908478-14913662	line0	line2	OK	4.61452	22.6011	2.29214	-4.51228	6.41358e-06	0.000315429	yes
fem_carcass GE15675	GE15675	-	3:14908478-14913662	line0	line2	OK	4.61452	22.6011	2.29214	-4.51228	6.41358e-06	0.000315429	yes
fem_carcass GE15675	GE15675	-	3:14908478-14913662	line0	line2	OK	4.61452	22.6011	2.29214	-4.51228	6.41358e-06	0.000315429	yes
fem_carcass GE23936	GE23936	-	4:20412454-20418309	line0	line19	OK	6.29232	17.7181	1.49356	-3.30624	0.000945582	0.0194069	yes
fem_carcass GE23936	GE23936	-	4:20412454-20418309	line0	line19	OK	6.29232	17.7181	1.49356	-3.30624	0.000945582	0.0194069	yes
fem_carcass GE22545	GE22545	-	0:21725606-21734940	line0	line11	OK	1.25485	14.6166	3.54202	-4.3453	1.39085e-05	0.000617419	yes
fem_carcass GE22545	GE22545	-	0:21725606-21734940	line0	line11	OK	1.25485	14.6166	3.54202	-4.3453	1.39085e-05	0.000617419	yes
fem_carcass GE20515	GE20515	-	0:6628647-6629496	line0	line8	OK	365.847	132.836	-1.46159	3.42619	0.000612106	0.0138278	yes
fem_carcass GE20515	GE20515	-	0:6628647-6629496	line0	line15	OK	365.847	50.3141	-2.86221	6.48355	8.95917e-11	1.39207e-08	yes
fem_carcass GE20515	GE20515	-	0:6628647-6629496	line0	line17	OK	365.847	68.204	-2.42331	5.5626	2.65785e-08	2.44477e-06	yes
fem_carcass GE20515	GE20515	-	0:6628647-6629496	line0	line8	OK	365.847	132.836	-1.46159	3.42619	0.000612106	0.0138278	yes
fem_carcass GE20515	GE20515	-	0:6628647-6629496	line0	line15	OK	365.847	50.3141	-2.86221	6.48355	8.95917e-11	1.39207e-08	yes
fem_carcass GE20515	GE20515	-	0:6628647-6629496	line0	line17	OK	365.847	68.204	-2.42331	5.5626	2.65785e-08	2.44477e-06	yes
fem_carcass GE20515	GE20515	-	0:6628647-6629496	line0	line8	OK	365.847	132.836	-1.46159	3.42619	0.000612106	0.0138278	yes
fem_carcass GE20515	GE20515	-	0:6628647-6629496	line0	line15	OK	365.847	50.3141	-2.86221	6.48355	8.95917e-11	1.39207e-08	yes
fem_carcass GE20515	GE20515	-	0:6628647-6629496	line0	line17	OK	365.847	68.204	-2.42331	5.5626	2.65785e-08	2.44477e-06	yes
fem_carcass GE20515	GE20515	-	0:6628647-6629496	line0	line8	OK	365.847	132.836	-1.46159	3.42619	0.000612106	0.0138278	yes
fem_carcass GE20515	GE20515	-	0:6628647-6629496	line0	line15	OK	365.847	50.3141	-2.86221	6.48355	8.95917e-11	1.39207e-08	yes
fem_carcass GE20515	GE20515	-	0:6628647-6629496	line0	line17	OK	365.847	68.204	-2.42331	5.5626	2.65785e-08	2.44477e-06	yes
fem_carcass GE20515	GE20515	-	0:6628647-6629496	line0	line8	OK	365.847	132.836	-1.46159	3.42619	0.000612106	0.0138278	yes
fem_carcass GE20515	GE20515	-	0:6628647-6629496	line0	line15	OK	365.847	50.3141	-2.86221	6.48355	8.95917e-11	1.39207e-08	yes
fem_carcass GE20515	GE20515	-	0:6628647-6629496	line0	line17	OK	365.847	68.204	-2.42331	5.5626	2.65785e-08	2.44477e-06	yes
fem_carcass GE20515	GE20515	-	0:6628647-6629496	line0	line8	OK	365.847	132.836	-1.46159	3.42619	0.000612106	0.0138278	yes
fem_carcass GE20515	GE20515	-	0:6628647-6629496	line0	line15	OK	365.847	50.3141	-2.86221	6.48355	8.95917e-11	1.39207e-08	yes
fem_carcass GE20515	GE20515	-	0:6628647-6629496	line0	line17	OK	365.847	68.204	-2.42331	5.5626	2.65785e-08	2.44477e-06	yes
fem_carcass GE11731	GE11731	-	2:17400759-17407418	line0	line14	OK	0.403	0.0742361	-2.44059	3.08356	0.00204542	0.0349171	yes
fem_carcass GE11731	GE11731	-	2:17400759-17407418	line0	line14	OK	0.403	0.0742361	-2.44059	3.08356	0.00204542	0.0349171	yes
fem_carcass GE24640	GE24640	-	4:11067316-11068028	line0	line1	OK	69.6436	226.797	1.70334	-3.8079	0.000140152	0.00426498	yes
fem_carcass GE24640	GE24640	-	4:11067316-11068028	line0	line1	OK	69.6436	226.797	1.70334	-3.8079	0.000140152	0.00426498	yes
fem_carcass GE11733	GE11733	-	2:17336743-17400658	line0	line1	OK	9.64754	27.8341	1.52862	-3.57937	0.000344425	0.00879329	yes
fem_carcass GE22157	GE22157	-	0:16679780-16695274	line0	line11	OK	0.0770936	0.832349	3.43251	-4.54374	5.52644e-06	0.000277516	yes
fem_carcass GE10338	GE10338	-	4:19577305-19650171	line0	line1	OK	24.2877	6.66365	-1.86584	3.40784	0.000654784	0.0145789	yes
fem_carcass GE10338	GE10338	-	4:19577305-19650171	line0	line1	OK	24.2877	6.66365	-1.86584	3.40784	0.000654784	0.0145789	yes
fem_carcass GE23936	GE23936	-	4:20412454-20418309	line0	line19	OK	6.29232	17.7181	1.49356	-3.30624	0.000945582	0.0194069	yes
fem_carcass GE20515	GE20515	-	0:6628647-6629496	line0	line19	OK	365.847	0	-1.79769e+308	-1.79769e+308	6.73281e-07	4.40318e-05	yes
fem_carcass GE20515	GE20515	-	0:6628647-6629496	line0	line15	OK	365.847	50.3141	-2.86221	6.48355	8.95917e-11	1.39207e-08	yes
fem_carcass GE17612	GE17612	-	3:15200478-15209590	line0	line19	OK	56.7337	5.96497	-3.24962	5.20832	1.90554e-07	1.43266e-05	yes
fem_carcass GE23657	GE23657	-	4:24519062-24524420	line0	line6	OK	0.30406	1.22096	2.00559	-2.99008	0.00278902	0.0439105	yes
fem_carcass GE23657	GE23657	-	4:24519062-24524420	line0	line17	OK	0.30406	1.5201	2.32174	-3.48937	0.000484166	0.0114971	yes
fem_carcass GE12514	GE12514	-	2:7947698-7965025	line0	line5	OK	5.01824	20.0444	1.99794	-4.08919	4.3289e-05	0.0016151	yes
fem_carcass GE23962	GE23962	-	4:20065954-20071258	line0	line1	OK	7.68057	1.80259	-2.09114	4.25309	2.10842e-05	0.000880644	yes
fem_carcass GE23962	GE23962	-	4:20065954-20071258	line0	line8	OK	7.68057	1.36306	-2.49436	5.00946	5.45832e-07	3.65152e-05	yes
fem_carcass GE23962	GE23962	-	4:20065954-20071258	line0	line14	OK	7.68057	2.26175	-1.76377	3.62542	0.000288488	0.00762006	yes
fem_carcass GE18775	GE18775	-	1:11093621-11095903	line0	line2	OK	0.85652	3.45266	2.01115	-3.56562	0.000362999	0.00916495	yes
fem_carcass GE18481	GE18481	-	1:7106574-7132648	line0	line8	OK	4.05384	0.442728	-3.1948	5.10521	3.30421e-07	2.3405e-05	yes
fem_carcass GE18481	GE18481	-	1:7106574-7132648	line0	line17	OK	4.05384	1.17982	-1.78072	3.02512	0.00248535	0.040343	yes
fem_carcass GE12352	GE12352	-	2:9730917-9732446	line0	line15	OK	16.7836	3.33806	-2.32997	4.38896	1.13894e-05	0.000520756	yes
fem_carcass GE18775	GE18775	-	1:11093621-11095903	line0	line2	OK	0.85652	3.45266	2.01115	-3.56562	0.000362999	0.00916495	yes
fem_carcass GE23251	GE23251	-	1:16694924-16698519	line0	line6	OK	0.326193	2.00542	2.62011	-4.46003	8.19478e-06	0.000391102	yes
fem_carcass GE23715	GE23715	-	4:23560128-23561751	line0	line8	OK	32.662	4.01353	-3.02467	5.77745	7.58407e-09	7.88797e-07	yes
fem_carcass GE23715	GE23715	-	4:23560128-23561751	line0	line13	OK	32.662	6.93373	-2.23591	4.38222	1.17477e-05	0.000534936	yes
fem_carcass GE20515	GE20515	-	0:6628647-6629496	line0	line8	OK	365.847	132.836	-1.46159	3.42619	0.000612106	0.0138278	yes
fem_carcass GE20515	GE20515	-	0:6628647-6629496	line0	line11	OK	365.847	110.613	-1.72572	4.02713	5.64609e-05	0.00201568	yes
fem_carcass GE20515	GE20515	-	0:6628647-6629496	line0	line15	OK	365.847	50.3141	-2.86221	6.48355	8.95917e-11	1.39207e-08	yes
fem_carcass GE20515	GE20515	-	0:6628647-6629496	line0	line17	OK	365.847	68.204	-2.42331	5.5626	2.65785e-08	2.44477e-06	yes
fem_carcass GE20515	GE20515	-	0:6628647-6629496	line0	line19	OK	365.847	0	-1.79769e+308	-1.79769e+308	6.73281e-07	4.40318e-05	yes
fem_carcass GE23993	GE23993	-	4:19722069-19724637	line0	line1	OK	1.00356	3.90123	1.9588	-3.2444	0.00117698	0.0230002	yes
fem_carcass GE23993	GE23993	-	4:19722069-19724637	line0	line9	OK	1.00356	3.67417	1.87229	-3.09419	0.00197349	0.0340225	yes
fem_carcass GE23993	GE23993	-	4:19722069-19724637	line0	line15	OK	1.00356	3.72544	1.89228	-3.12886	0.00175483	0.0311621	yes
fem_carcass GE20113	GE20113	-	0:12562006-12568731	line0	line13	OK	0.505339	0.0580995	-3.12065	4.10162	4.10264e-05	0.00154418	yes
fem_carcass GE18961	GE18961	-	1:13186846-13190381	line0	line15	OK	9.64102	2.04175	-2.23938	4.22096	2.43266e-05	0.00099302	yes
fem_carcass GE18961	GE18961	-	1:13186846-13190381	line0	line15	OK	9.64102	2.04175	-2.23938	4.22096	2.43266e-05	0.00099302	yes
fem_carcass GE17462	GE17462	-	1:1180816-1181611	line0	line5	OK	4.0271	45.7322	3.5054	-6.68661	2.28406e-11	3.9631e-09	yes
fem_carcass GE18481	GE18481	-	1:7106574-7132648	line0	line14	OK	4.05384	0.658645	-2.62172	4.31058	1.6283e-05	0.000706856	yes
fem_carcass GE18481	GE18481	-	1:7106574-7132648	line0	line8	OK	4.05384	0.442728	-3.1948	5.10521	3.30421e-07	2.3405e-05	yes
fem_carcass GE20515	GE20515	-	0:6628647-6629496	line0	line15	OK	365.847	50.3141	-2.86221	6.48355	8.95917e-11	1.39207e-08	yes
fem_carcass GE13871	GE13871	-	2:14447668-14449861	line0	line15	OK	21.1537	4.93752	-2.09905	4.31176	1.61959e-05	0.000703494	yes
fem_carcass GE13755	GE13755	-	2:12314874-12317280	line0	line2	OK	0.468915	2.10112	2.16376	-3.49128	0.000480709	0.0114278	yes
fem_carcass GE17473	GE17473	-	1:1181916-1182312	line0	line15	OK	27.7633	0.561221	-5.62847	6.65461	2.84051e-11	4.83683e-09	yes
