# Supplementary material for: Chromosomal rearrangements as a source of new gene formation in Drosophila yakuba
Source: PLoS Genet. 2019 Sep 23;15(9):e1008314. doi: 10.1371/journal.pgen.1008314 (PMC6776367; doi:10.1371/journal.pgen.1008314)
Supplement: S1 Data — (ZIP) [file pgen.1008314.s019.zip › Denovogenes/Cuffdiff_genes_Male_Carcass.txt]

male_carcass GE20515	GE20515	-	0:6628647-6629496	line0	line17	OK	110.985	34.7699	-1.67445	4.03894	5.36943e-05	0.00133031	yes
male_carcass GE20515	GE20515	-	0:6628647-6629496	line0	line17	OK	110.985	34.7699	-1.67445	4.03894	5.36943e-05	0.00133031	yes
male_carcass GE20515	GE20515	-	0:6628647-6629496	line0	line17	OK	110.985	34.7699	-1.67445	4.03894	5.36943e-05	0.00133031	yes
male_carcass GE20515	GE20515	-	0:6628647-6629496	line0	line17	OK	110.985	34.7699	-1.67445	4.03894	5.36943e-05	0.00133031	yes
male_carcass GE20515	GE20515	-	0:6628647-6629496	line0	line17	OK	110.985	34.7699	-1.67445	4.03894	5.36943e-05	0.00133031	yes
male_carcass GE20515	GE20515	-	0:6628647-6629496	line0	line17	OK	110.985	34.7699	-1.67445	4.03894	5.36943e-05	0.00133031	yes
male_carcass GE23715	GE23715	-	4:23560128-23561751	line0	line1	OK	39.223	11.9042	-1.72024	3.57626	0.000348546	0.00636742	yes
male_carcass GE23715	GE23715	-	4:23560128-23561751	line0	line11	OK	39.223	12.6105	-1.63708	3.43382	0.000595135	0.00987744	yes
male_carcass GE23715	GE23715	-	4:23560128-23561751	line0	line1	OK	39.223	11.9042	-1.72024	3.57626	0.000348546	0.00636742	yes
male_carcass GE23715	GE23715	-	4:23560128-23561751	line0	line11	OK	39.223	12.6105	-1.63708	3.43382	0.000595135	0.00987744	yes
male_carcass GE23715	GE23715	-	4:23560128-23561751	line0	line1	OK	39.223	11.9042	-1.72024	3.57626	0.000348546	0.00636742	yes
male_carcass GE23715	GE23715	-	4:23560128-23561751	line0	line11	OK	39.223	12.6105	-1.63708	3.43382	0.000595135	0.00987744	yes
male_carcass GE23715	GE23715	-	4:23560128-23561751	line0	line1	OK	39.223	11.9042	-1.72024	3.57626	0.000348546	0.00636742	yes
male_carcass GE23715	GE23715	-	4:23560128-23561751	line0	line11	OK	39.223	12.6105	-1.63708	3.43382	0.000595135	0.00987744	yes
male_carcass GE22198	GE22198	-	0:17405383-17415486	line0	line1	OK	15.0413	5.68834	-1.40285	3.0852	0.00203416	0.0262868	yes
male_carcass GE22198	GE22198	-	0:17405383-17415486	line0	line1	OK	15.0413	5.68834	-1.40285	3.0852	0.00203416	0.0262868	yes
male_carcass GE22198	GE22198	-	0:17405383-17415486	line0	line1	OK	15.0413	5.68834	-1.40285	3.0852	0.00203416	0.0262868	yes
male_carcass GE22198	GE22198	-	0:17405383-17415486	line0	line1	OK	15.0413	5.68834	-1.40285	3.0852	0.00203416	0.0262868	yes
male_carcass GE22198	GE22198	-	0:17405383-17415486	line0	line1	OK	15.0413	5.68834	-1.40285	3.0852	0.00203416	0.0262868	yes
male_carcass GE22198	GE22198	-	0:17405383-17415486	line0	line1	OK	15.0413	5.68834	-1.40285	3.0852	0.00203416	0.0262868	yes
male_carcass GE22198	GE22198	-	0:17405383-17415486	line0	line1	OK	15.0413	5.68834	-1.40285	3.0852	0.00203416	0.0262868	yes
male_carcass GE22198	GE22198	-	0:17405383-17415486	line0	line1	OK	15.0413	5.68834	-1.40285	3.0852	0.00203416	0.0262868	yes
male_carcass GE22198	GE22198	-	0:17405383-17415486	line0	line1	OK	15.0413	5.68834	-1.40285	3.0852	0.00203416	0.0262868	yes
male_carcass GE22198	GE22198	-	0:17405383-17415486	line0	line1	OK	15.0413	5.68834	-1.40285	3.0852	0.00203416	0.0262868	yes
male_carcass GE22198	GE22198	-	0:17405383-17415486	line0	line1	OK	15.0413	5.68834	-1.40285	3.0852	0.00203416	0.0262868	yes
male_carcass GE22198	GE22198	-	0:17405383-17415486	line0	line1	OK	15.0413	5.68834	-1.40285	3.0852	0.00203416	0.0262868	yes
male_carcass GE26019	GE26019	-	4:10098891-10117473	line0	line17	OK	8.31927	19.4313	1.22385	-3.15199	0.0016216	0.0220481	yes
male_carcass GE26019	GE26019	-	4:10098891-10117473	line0	line17	OK	8.31927	19.4313	1.22385	-3.15199	0.0016216	0.0220481	yes
male_carcass GE26019	GE26019	-	4:10098891-10117473	line0	line17	OK	8.31927	19.4313	1.22385	-3.15199	0.0016216	0.0220481	yes
male_carcass GE26019	GE26019	-	4:10098891-10117473	line0	line17	OK	8.31927	19.4313	1.22385	-3.15199	0.0016216	0.0220481	yes
male_carcass GE11357	GE11357	-	1:10318338-10320622	line0	line10	OK	0.289796	1.39984	2.27215	-3.09722	0.00195347	0.0254683	yes
male_carcass GE11357	GE11357	-	1:10318338-10320622	line0	line10	OK	0.289796	1.39984	2.27215	-3.09722	0.00195347	0.0254683	yes
male_carcass GE11357	GE11357	-	1:10318338-10320622	line0	line10	OK	0.289796	1.39984	2.27215	-3.09722	0.00195347	0.0254683	yes
male_carcass GE15298	GE15298	-	3:20449417-20507791	line0	line1	OK	187.255	51.1141	-1.87321	5.9424	2.80874e-09	2.26326e-07	yes
male_carcass GE15298	GE15298	-	3:20449417-20507791	line0	line1	OK	187.255	51.1141	-1.87321	5.9424	2.80874e-09	2.26326e-07	yes
male_carcass GE11586	GE11586	-	2:19150422-19171387	line0	line2	OK	0.738186	0.134462	-2.45679	3.196	0.00139347	0.0195556	yes
male_carcass GE11586	GE11586	-	2:19150422-19171387	line0	line2	OK	0.738186	0.134462	-2.45679	3.196	0.00139347	0.0195556	yes
male_carcass GE11586	GE11586	-	2:19150422-19171387	line0	line2	OK	0.738186	0.134462	-2.45679	3.196	0.00139347	0.0195556	yes
male_carcass GE11586	GE11586	-	2:19150422-19171387	line0	line2	OK	0.738186	0.134462	-2.45679	3.196	0.00139347	0.0195556	yes
male_carcass GE11501	GE11501	-	2:19850802-19854621	line0	line1	OK	81.3364	18.3884	-2.1451	4.7678	1.86244e-06	7.33964e-05	yes
male_carcass GE11501	GE11501	-	2:19850802-19854621	line0	line19	OK	81.3364	24.0598	-1.75728	4.06753	4.7514e-05	0.00119916	yes
male_carcass GE11501	GE11501	-	2:19850802-19854621	line0	line1	OK	81.3364	18.3884	-2.1451	4.7678	1.86244e-06	7.33964e-05	yes
male_carcass GE11501	GE11501	-	2:19850802-19854621	line0	line19	OK	81.3364	24.0598	-1.75728	4.06753	4.7514e-05	0.00119916	yes
male_carcass GE11501	GE11501	-	2:19850802-19854621	line0	line1	OK	81.3364	18.3884	-2.1451	4.7678	1.86244e-06	7.33964e-05	yes
male_carcass GE11501	GE11501	-	2:19850802-19854621	line0	line19	OK	81.3364	24.0598	-1.75728	4.06753	4.7514e-05	0.00119916	yes
male_carcass GE11501	GE11501	-	2:19850802-19854621	line0	line1	OK	81.3364	18.3884	-2.1451	4.7678	1.86244e-06	7.33964e-05	yes
male_carcass GE11501	GE11501	-	2:19850802-19854621	line0	line19	OK	81.3364	24.0598	-1.75728	4.06753	4.7514e-05	0.00119916	yes
male_carcass GE11501	GE11501	-	2:19850802-19854621	line0	line1	OK	81.3364	18.3884	-2.1451	4.7678	1.86244e-06	7.33964e-05	yes
male_carcass GE11501	GE11501	-	2:19850802-19854621	line0	line19	OK	81.3364	24.0598	-1.75728	4.06753	4.7514e-05	0.00119916	yes
male_carcass GE11501	GE11501	-	2:19850802-19854621	line0	line1	OK	81.3364	18.3884	-2.1451	4.7678	1.86244e-06	7.33964e-05	yes
male_carcass GE11501	GE11501	-	2:19850802-19854621	line0	line19	OK	81.3364	24.0598	-1.75728	4.06753	4.7514e-05	0.00119916	yes
male_carcass GE22549	GE22549	-	0:21747156-21754819	line0	line1	OK	7.07298	1.93061	-1.87326	3.53931	0.000401172	0.00715285	yes
male_carcass GE22549	GE22549	-	0:21747156-21754819	line0	line8	OK	7.07298	17.6174	1.31661	-3.07873	0.00207887	0.0267187	yes
male_carcass GE22549	GE22549	-	0:21747156-21754819	line0	line1	OK	7.07298	1.93061	-1.87326	3.53931	0.000401172	0.00715285	yes
male_carcass GE22549	GE22549	-	0:21747156-21754819	line0	line8	OK	7.07298	17.6174	1.31661	-3.07873	0.00207887	0.0267187	yes
male_carcass GE12352	GE12352	-	2:9730917-9732446	line0	line17	OK	9.29167	1.58752	-2.54916	4.07292	4.6427e-05	0.00117571	yes
male_carcass GE12352	GE12352	-	2:9730917-9732446	line0	line17	OK	9.29167	1.58752	-2.54916	4.07292	4.6427e-05	0.00117571	yes
male_carcass GE10233	GE10233	-	4:18375372-18386699	line0	line5	OK	2.6081	0.0419718	-5.95743	7.22796	4.90274e-13	8.46075e-11	yes
male_carcass GE11357	GE11357	-	1:10318338-10320622	line0	line2	OK	0.289796	1.28034	2.14341	-2.9084	0.0036328	0.0404382	yes
male_carcass GE17462	GE17462	-	1:1180816-1181611	line0	line9	OK	4.71952	17.7742	1.91307	-3.11428	0.00184394	0.0243696	yes
male_carcass GE15553	GE15553	-	3:16613102-16649292	line0	line17	OK	284.45	625.367	1.13653	-3.02446	0.00249074	0.0305913	yes
male_carcass GE15553	GE15553	-	3:16613102-16649292	line0	line17	OK	284.45	625.367	1.13653	-3.02446	0.00249074	0.0305913	yes
male_carcass GE15553	GE15553	-	3:16613102-16649292	line0	line17	OK	284.45	625.367	1.13653	-3.02446	0.00249074	0.0305913	yes
male_carcass GE15553	GE15553	-	3:16613102-16649292	line0	line17	OK	284.45	625.367	1.13653	-3.02446	0.00249074	0.0305913	yes
male_carcass GE15553	GE15553	-	3:16613102-16649292	line0	line17	OK	284.45	625.367	1.13653	-3.02446	0.00249074	0.0305913	yes
male_carcass GE15553	GE15553	-	3:16613102-16649292	line0	line17	OK	284.45	625.367	1.13653	-3.02446	0.00249074	0.0305913	yes
male_carcass GE15553	GE15553	-	3:16613102-16649292	line0	line17	OK	284.45	625.367	1.13653	-3.02446	0.00249074	0.0305913	yes
male_carcass GE15553	GE15553	-	3:16613102-16649292	line0	line17	OK	284.45	625.367	1.13653	-3.02446	0.00249074	0.0305913	yes
male_carcass GE15553	GE15553	-	3:16613102-16649292	line0	line17	OK	284.45	625.367	1.13653	-3.02446	0.00249074	0.0305913	yes
male_carcass GE15553	GE15553	-	3:16613102-16649292	line0	line17	OK	284.45	625.367	1.13653	-3.02446	0.00249074	0.0305913	yes
male_carcass GE15553	GE15553	-	3:16613102-16649292	line0	line17	OK	284.45	625.367	1.13653	-3.02446	0.00249074	0.0305913	yes
male_carcass GE15553	GE15553	-	3:16613102-16649292	line0	line17	OK	284.45	625.367	1.13653	-3.02446	0.00249074	0.0305913	yes
male_carcass GE15553	GE15553	-	3:16613102-16649292	line0	line17	OK	284.45	625.367	1.13653	-3.02446	0.00249074	0.0305913	yes
male_carcass GE15553	GE15553	-	3:16613102-16649292	line0	line17	OK	284.45	625.367	1.13653	-3.02446	0.00249074	0.0305913	yes
male_carcass GE23657	GE23657	-	4:24519062-24524420	line0	line13	OK	0.061965	0.398617	2.68548	-2.96097	0.00306667	0.0356188	yes
male_carcass GE23657	GE23657	-	4:24519062-24524420	line0	line13	OK	0.061965	0.398617	2.68548	-2.96097	0.00306667	0.0356188	yes
male_carcass GE23657	GE23657	-	4:24519062-24524420	line0	line13	OK	0.061965	0.398617	2.68548	-2.96097	0.00306667	0.0356188	yes
male_carcass GE23657	GE23657	-	4:24519062-24524420	line0	line13	OK	0.061965	0.398617	2.68548	-2.96097	0.00306667	0.0356188	yes
male_carcass GE20515	GE20515	-	0:6628647-6629496	line0	line17	OK	110.985	34.7699	-1.67445	4.03894	5.36943e-05	0.00133031	yes
male_carcass GE20515	GE20515	-	0:6628647-6629496	line0	line17	OK	110.985	34.7699	-1.67445	4.03894	5.36943e-05	0.00133031	yes
male_carcass GE20515	GE20515	-	0:6628647-6629496	line0	line17	OK	110.985	34.7699	-1.67445	4.03894	5.36943e-05	0.00133031	yes
male_carcass GE20515	GE20515	-	0:6628647-6629496	line0	line17	OK	110.985	34.7699	-1.67445	4.03894	5.36943e-05	0.00133031	yes
male_carcass GE20515	GE20515	-	0:6628647-6629496	line0	line17	OK	110.985	34.7699	-1.67445	4.03894	5.36943e-05	0.00133031	yes
male_carcass GE20515	GE20515	-	0:6628647-6629496	line0	line17	OK	110.985	34.7699	-1.67445	4.03894	5.36943e-05	0.00133031	yes
male_carcass GE21405	GE21405	-	0:4614317-4628381	line0	line13	OK	1.92419	9.10462	2.24235	-4.3922	1.1221e-05	0.000349334	yes
male_carcass GE21405	GE21405	-	0:4614317-4628381	line0	line13	OK	1.92419	9.10462	2.24235	-4.3922	1.1221e-05	0.000349334	yes
male_carcass GE16608	GE16608	-	3:181265-187049	line0	line12	OK	0.320535	0	-1.79769e+308	-1.79769e+308	0.00381855	0.0419946	yes
male_carcass GE16608	GE16608	-	3:181265-187049	line0	line15	OK	0.320535	0.044804	-2.83878	3.22129	0.00127615	0.0182564	yes
male_carcass GE10421	GE10421	-	4:20805046-20805756	line0	line8	OK	1.50675	0.183641	-3.03647	3.13983	0.00169047	0.0227764	yes
male_carcass GE10421	GE10421	-	4:20805046-20805756	line0	line8	OK	1.50675	0.183641	-3.03647	3.13983	0.00169047	0.0227764	yes
male_carcass GE10421	GE10421	-	4:20805046-20805756	line0	line8	OK	1.50675	0.183641	-3.03647	3.13983	0.00169047	0.0227764	yes
male_carcass GE10421	GE10421	-	4:20805046-20805756	line0	line8	OK	1.50675	0.183641	-3.03647	3.13983	0.00169047	0.0227764	yes
male_carcass GE10421	GE10421	-	4:20805046-20805756	line0	line8	OK	1.50675	0.183641	-3.03647	3.13983	0.00169047	0.0227764	yes
male_carcass GE10421	GE10421	-	4:20805046-20805756	line0	line8	OK	1.50675	0.183641	-3.03647	3.13983	0.00169047	0.0227764	yes
male_carcass GE10421	GE10421	-	4:20805046-20805756	line0	line8	OK	1.50675	0.183641	-3.03647	3.13983	0.00169047	0.0227764	yes
male_carcass GE10421	GE10421	-	4:20805046-20805756	line0	line8	OK	1.50675	0.183641	-3.03647	3.13983	0.00169047	0.0227764	yes
male_carcass GE10421	GE10421	-	4:20805046-20805756	line0	line8	OK	1.50675	0.183641	-3.03647	3.13983	0.00169047	0.0227764	yes
male_carcass GE10421	GE10421	-	4:20805046-20805756	line0	line8	OK	1.50675	0.183641	-3.03647	3.13983	0.00169047	0.0227764	yes
male_carcass GE10421	GE10421	-	4:20805046-20805756	line0	line8	OK	1.50675	0.183641	-3.03647	3.13983	0.00169047	0.0227764	yes
male_carcass GE10421	GE10421	-	4:20805046-20805756	line0	line8	OK	1.50675	0.183641	-3.03647	3.13983	0.00169047	0.0227764	yes
male_carcass GE10421	GE10421	-	4:20805046-20805756	line0	line8	OK	1.50675	0.183641	-3.03647	3.13983	0.00169047	0.0227764	yes
male_carcass GE10421	GE10421	-	4:20805046-20805756	line0	line8	OK	1.50675	0.183641	-3.03647	3.13983	0.00169047	0.0227764	yes
male_carcass GE10421	GE10421	-	4:20805046-20805756	line0	line8	OK	1.50675	0.183641	-3.03647	3.13983	0.00169047	0.0227764	yes
male_carcass GE10421	GE10421	-	4:20805046-20805756	line0	line8	OK	1.50675	0.183641	-3.03647	3.13983	0.00169047	0.0227764	yes
male_carcass GE17473	GE17473	-	1:1181916-1182312	line0	line1	OK	26.2818	6.50192	-2.01512	3.04679	0.00231296	0.0289591	yes
male_carcass GE17473	GE17473	-	1:1181916-1182312	line0	line1	OK	26.2818	6.50192	-2.01512	3.04679	0.00231296	0.0289591	yes
male_carcass GE17473	GE17473	-	1:1181916-1182312	line0	line1	OK	26.2818	6.50192	-2.01512	3.04679	0.00231296	0.0289591	yes
male_carcass GE17473	GE17473	-	1:1181916-1182312	line0	line1	OK	26.2818	6.50192	-2.01512	3.04679	0.00231296	0.0289591	yes
male_carcass GE20117	GE20117	-	0:12544277-12551131	line0	line11	OK	10.0695	3.47313	-1.53568	2.92127	0.00348611	0.0392044	yes
male_carcass GE23715	GE23715	-	4:23560128-23561751	line0	line11	OK	39.223	12.6105	-1.63708	3.43382	0.000595135	0.00987744	yes
male_carcass GE23715	GE23715	-	4:23560128-23561751	line0	line11	OK	39.223	12.6105	-1.63708	3.43382	0.000595135	0.00987744	yes
male_carcass GE23715	GE23715	-	4:23560128-23561751	line0	line11	OK	39.223	12.6105	-1.63708	3.43382	0.000595135	0.00987744	yes
male_carcass GE23715	GE23715	-	4:23560128-23561751	line0	line11	OK	39.223	12.6105	-1.63708	3.43382	0.000595135	0.00987744	yes
male_carcass GE13541	GE13541	-	2:9744166-9745078	line0	line10	OK	2.47926	0.391179	-2.66401	3.28395	0.00102362	0.0153095	yes
male_carcass GE13541	GE13541	-	2:9744166-9745078	line0	line10	OK	2.47926	0.391179	-2.66401	3.28395	0.00102362	0.0153095	yes
male_carcass GE23715	GE23715	-	4:23560128-23561751	line0	line8	OK	39.223	11.8481	-1.72705	3.58843	0.000332674	0.0061266	yes
male_carcass GE22545	GE22545	-	0:21725606-21734940	line0	line8	OK	0.825526	0.0215771	-5.25774	4.17082	3.03512e-05	0.000818139	yes
male_carcass GE22545	GE22545	-	0:21725606-21734940	line0	line19	OK	0.825526	0.0554732	-3.89545	3.76497	0.000166568	0.00344866	yes
male_carcass GE22545	GE22545	-	0:21725606-21734940	line0	line8	OK	0.825526	0.0215771	-5.25774	4.17082	3.03512e-05	0.000818139	yes
male_carcass GE22545	GE22545	-	0:21725606-21734940	line0	line19	OK	0.825526	0.0554732	-3.89545	3.76497	0.000166568	0.00344866	yes
male_carcass GE20515	GE20515	-	0:6628647-6629496	line0	line19	OK	110.985	244.78	1.14113	-3.20837	0.00133491	0.0189126	yes
male_carcass GE20515	GE20515	-	0:6628647-6629496	line0	line19	OK	110.985	244.78	1.14113	-3.20837	0.00133491	0.0189126	yes
male_carcass GE13800	GE13800	-	2:12779345-12781319	line0	line11	OK	4.89038	0.980743	-2.318	3.65538	0.000256801	0.00494753	yes
male_carcass GE13800	GE13800	-	2:12779345-12781319	line0	line11	OK	4.89038	0.980743	-2.318	3.65538	0.000256801	0.00494753	yes
male_carcass GE17462	GE17462	-	1:1180816-1181611	line0	line10	OK	4.71952	23.9144	2.34117	-3.89217	9.93502e-05	0.00223239	yes
male_carcass GE17462	GE17462	-	1:1180816-1181611	line0	line10	OK	4.71952	23.9144	2.34117	-3.89217	9.93502e-05	0.00223239	yes
male_carcass GE17462	GE17462	-	1:1180816-1181611	line0	line10	OK	4.71952	23.9144	2.34117	-3.89217	9.93502e-05	0.00223239	yes
male_carcass GE17462	GE17462	-	1:1180816-1181611	line0	line10	OK	4.71952	23.9144	2.34117	-3.89217	9.93502e-05	0.00223239	yes
male_carcass GE17462	GE17462	-	1:1180816-1181611	line0	line10	OK	4.71952	23.9144	2.34117	-3.89217	9.93502e-05	0.00223239	yes
male_carcass GE17462	GE17462	-	1:1180816-1181611	line0	line10	OK	4.71952	23.9144	2.34117	-3.89217	9.93502e-05	0.00223239	yes
male_carcass GE16608	GE16608	-	3:181265-187049	line0	line2	OK	0.320535	0.00891621	-5.16791	3.30369	0.000954196	0.0144667	yes
male_carcass GE16608	GE16608	-	3:181265-187049	line0	line15	OK	0.320535	0.044804	-2.83878	3.22129	0.00127615	0.0182564	yes
male_carcass GE16608	GE16608	-	3:181265-187049	line0	line19	OK	0.320535	0.00873789	-5.19705	3.29553	0.000982379	0.0148063	yes
male_carcass GE16608	GE16608	-	3:181265-187049	line0	line2	OK	0.320535	0.00891621	-5.16791	3.30369	0.000954196	0.0144667	yes
male_carcass GE16608	GE16608	-	3:181265-187049	line0	line15	OK	0.320535	0.044804	-2.83878	3.22129	0.00127615	0.0182564	yes
male_carcass GE16608	GE16608	-	3:181265-187049	line0	line19	OK	0.320535	0.00873789	-5.19705	3.29553	0.000982379	0.0148063	yes
male_carcass GE12245	GE12245	-	2:11142050-11143338	line0	line5	OK	1.78154	0.161456	-3.46392	3.68958	0.000224623	0.00442258	yes
male_carcass GE12245	GE12245	-	2:11142050-11143338	line0	line5	OK	1.78154	0.161456	-3.46392	3.68958	0.000224623	0.00442258	yes
male_carcass GE17462	GE17462	-	1:1180816-1181611	line0	line9	OK	4.71952	17.7742	1.91307	-3.11428	0.00184394	0.0243696	yes
male_carcass GE23700	GE23700	-	4:23714810-23746240	line0	line2	OK	18.5152	36.6737	0.986033	-2.85703	0.00427624	0.0457439	yes
male_carcass GE23700	GE23700	-	4:23714810-23746240	line0	line14	OK	18.5152	40.2487	1.12023	-3.25925	0.00111707	0.0164166	yes
male_carcass GE14432	GE14432	-	2:20484528-20494022	line0	line2	OK	1.17581	3.80416	1.69393	-2.87178	0.00408164	0.0441399	yes
male_carcass GE14432	GE14432	-	2:20484528-20494022	line0	line2	OK	1.17581	3.80416	1.69393	-2.87178	0.00408164	0.0441399	yes
male_carcass GE10885	GE10885	-	4:27248573-27252878	line0	line1	OK	2.23326	0.0190662	-6.87199	3.11508	0.00183893	0.0243192	yes
male_carcass GE10885	GE10885	-	4:27248573-27252878	line0	line1	OK	2.23326	0.0190662	-6.87199	3.11508	0.00183893	0.0243192	yes
male_carcass GE10885	GE10885	-	4:27248573-27252878	line0	line1	OK	2.23326	0.0190662	-6.87199	3.11508	0.00183893	0.0243192	yes
male_carcass GE10885	GE10885	-	4:27248573-27252878	line0	line1	OK	2.23326	0.0190662	-6.87199	3.11508	0.00183893	0.0243192	yes
male_carcass GE10885	GE10885	-	4:27248573-27252878	line0	line1	OK	2.23326	0.0190662	-6.87199	3.11508	0.00183893	0.0243192	yes
male_carcass GE10885	GE10885	-	4:27248573-27252878	line0	line1	OK	2.23326	0.0190662	-6.87199	3.11508	0.00183893	0.0243192	yes
male_carcass GE15935	GE15935	-	3:10827621-10841750	line0	line1	OK	245.006	111.998	-1.12934	3.53017	0.000415286	0.00735644	yes
male_carcass GE15935	GE15935	-	3:10827621-10841750	line0	line1	OK	245.006	111.998	-1.12934	3.53017	0.000415286	0.00735644	yes
male_carcass GE15935	GE15935	-	3:10827621-10841750	line0	line1	OK	245.006	111.998	-1.12934	3.53017	0.000415286	0.00735644	yes
male_carcass GE15935	GE15935	-	3:10827621-10841750	line0	line1	OK	245.006	111.998	-1.12934	3.53017	0.000415286	0.00735644	yes
male_carcass GE13541	GE13541	-	2:9744166-9745078	line0	line10	OK	2.47926	0.391179	-2.66401	3.28395	0.00102362	0.0153095	yes
male_carcass GE13541	GE13541	-	2:9744166-9745078	line0	line10	OK	2.47926	0.391179	-2.66401	3.28395	0.00102362	0.0153095	yes
male_carcass GE13541	GE13541	-	2:9744166-9745078	line0	line10	OK	2.47926	0.391179	-2.66401	3.28395	0.00102362	0.0153095	yes
male_carcass GE13541	GE13541	-	2:9744166-9745078	line0	line10	OK	2.47926	0.391179	-2.66401	3.28395	0.00102362	0.0153095	yes
male_carcass GE13541	GE13541	-	2:9744166-9745078	line0	line10	OK	2.47926	0.391179	-2.66401	3.28395	0.00102362	0.0153095	yes
male_carcass GE13541	GE13541	-	2:9744166-9745078	line0	line10	OK	2.47926	0.391179	-2.66401	3.28395	0.00102362	0.0153095	yes
male_carcass GE13541	GE13541	-	2:9744166-9745078	line0	line10	OK	2.47926	0.391179	-2.66401	3.28395	0.00102362	0.0153095	yes
male_carcass GE13541	GE13541	-	2:9744166-9745078	line0	line10	OK	2.47926	0.391179	-2.66401	3.28395	0.00102362	0.0153095	yes
male_carcass GE23978	GE23978	-	4:19851557-19853081	line0	line1	OK	0.37393	1.87832	2.3286	-2.93129	0.00337563	0.0382753	yes
male_carcass GE23978	GE23978	-	4:19851557-19853081	line0	line1	OK	0.37393	1.87832	2.3286	-2.93129	0.00337563	0.0382753	yes
male_carcass GE12245	GE12245	-	2:11142050-11143338	line0	line2	OK	1.78154	0.131667	-3.75816	3.90662	9.35967e-05	0.00212375	yes
male_carcass GE12245	GE12245	-	2:11142050-11143338	line0	line2	OK	1.78154	0.131667	-3.75816	3.90662	9.35967e-05	0.00212375	yes
male_carcass GE12245	GE12245	-	2:11142050-11143338	line0	line2	OK	1.78154	0.131667	-3.75816	3.90662	9.35967e-05	0.00212375	yes
male_carcass GE12245	GE12245	-	2:11142050-11143338	line0	line2	OK	1.78154	0.131667	-3.75816	3.90662	9.35967e-05	0.00212375	yes
male_carcass GE12245	GE12245	-	2:11142050-11143338	line0	line2	OK	1.78154	0.131667	-3.75816	3.90662	9.35967e-05	0.00212375	yes
male_carcass GE12245	GE12245	-	2:11142050-11143338	line0	line2	OK	1.78154	0.131667	-3.75816	3.90662	9.35967e-05	0.00212375	yes
male_carcass GE12245	GE12245	-	2:11142050-11143338	line0	line2	OK	1.78154	0.131667	-3.75816	3.90662	9.35967e-05	0.00212375	yes
male_carcass GE12245	GE12245	-	2:11142050-11143338	line0	line2	OK	1.78154	0.131667	-3.75816	3.90662	9.35967e-05	0.00212375	yes
male_carcass GE11387	GE11387	-	2:20895235-20907382	line0	line1	OK	0.761003	0.0272552	-4.8033	4.05621	4.98753e-05	0.00125011	yes
male_carcass GE11387	GE11387	-	2:20895235-20907382	line0	line1	OK	0.761003	0.0272552	-4.8033	4.05621	4.98753e-05	0.00125011	yes
male_carcass GE16598	GE16598	-	3:11875-78145	line0	line1	OK	15.1703	4.58196	-1.72721	4.24235	2.21188e-05	0.000624418	yes
male_carcass GE16598	GE16598	-	3:11875-78145	line0	line1	OK	15.1703	4.58196	-1.72721	4.24235	2.21188e-05	0.000624418	yes
male_carcass GE16598	GE16598	-	3:11875-78145	line0	line1	OK	15.1703	4.58196	-1.72721	4.24235	2.21188e-05	0.000624418	yes
male_carcass GE16598	GE16598	-	3:11875-78145	line0	line1	OK	15.1703	4.58196	-1.72721	4.24235	2.21188e-05	0.000624418	yes
male_carcass GE22545	GE22545	-	0:21725606-21734940	line0	line8	OK	0.825526	0.0215771	-5.25774	4.17082	3.03512e-05	0.000818139	yes
male_carcass GE22545	GE22545	-	0:21725606-21734940	line0	line13	OK	0.825526	5.18414	2.65072	-3.0435	0.00233841	0.0291983	yes
male_carcass GE22545	GE22545	-	0:21725606-21734940	line0	line19	OK	0.825526	0.0554732	-3.89545	3.76497	0.000166568	0.00344866	yes
male_carcass GE22545	GE22545	-	0:21725606-21734940	line0	line8	OK	0.825526	0.0215771	-5.25774	4.17082	3.03512e-05	0.000818139	yes
male_carcass GE22545	GE22545	-	0:21725606-21734940	line0	line13	OK	0.825526	5.18414	2.65072	-3.0435	0.00233841	0.0291983	yes
male_carcass GE22545	GE22545	-	0:21725606-21734940	line0	line19	OK	0.825526	0.0554732	-3.89545	3.76497	0.000166568	0.00344866	yes
male_carcass GE20515	GE20515	-	0:6628647-6629496	line0	line17	OK	110.985	34.7699	-1.67445	4.03894	5.36943e-05	0.00133031	yes
male_carcass GE20515	GE20515	-	0:6628647-6629496	line0	line17	OK	110.985	34.7699	-1.67445	4.03894	5.36943e-05	0.00133031	yes
male_carcass GE20515	GE20515	-	0:6628647-6629496	line0	line17	OK	110.985	34.7699	-1.67445	4.03894	5.36943e-05	0.00133031	yes
male_carcass GE20515	GE20515	-	0:6628647-6629496	line0	line17	OK	110.985	34.7699	-1.67445	4.03894	5.36943e-05	0.00133031	yes
male_carcass GE20515	GE20515	-	0:6628647-6629496	line0	line17	OK	110.985	34.7699	-1.67445	4.03894	5.36943e-05	0.00133031	yes
male_carcass GE20515	GE20515	-	0:6628647-6629496	line0	line17	OK	110.985	34.7699	-1.67445	4.03894	5.36943e-05	0.00133031	yes
male_carcass GE10421	GE10421	-	4:20805046-20805756	line0	line2	OK	1.50675	0.10199	-3.88494	3.27673	0.00105016	0.0156258	yes
male_carcass GE10421	GE10421	-	4:20805046-20805756	line0	line2	OK	1.50675	0.10199	-3.88494	3.27673	0.00105016	0.0156258	yes
male_carcass GE22198	GE22198	-	0:17405383-17415486	line0	line1	OK	15.0413	5.68834	-1.40285	3.0852	0.00203416	0.0262868	yes
male_carcass GE22198	GE22198	-	0:17405383-17415486	line0	line1	OK	15.0413	5.68834	-1.40285	3.0852	0.00203416	0.0262868	yes
male_carcass GE22198	GE22198	-	0:17405383-17415486	line0	line1	OK	15.0413	5.68834	-1.40285	3.0852	0.00203416	0.0262868	yes
male_carcass GE22198	GE22198	-	0:17405383-17415486	line0	line1	OK	15.0413	5.68834	-1.40285	3.0852	0.00203416	0.0262868	yes
male_carcass GE22198	GE22198	-	0:17405383-17415486	line0	line1	OK	15.0413	5.68834	-1.40285	3.0852	0.00203416	0.0262868	yes
male_carcass GE22198	GE22198	-	0:17405383-17415486	line0	line1	OK	15.0413	5.68834	-1.40285	3.0852	0.00203416	0.0262868	yes
male_carcass GE22198	GE22198	-	0:17405383-17415486	line0	line1	OK	15.0413	5.68834	-1.40285	3.0852	0.00203416	0.0262868	yes
male_carcass GE22198	GE22198	-	0:17405383-17415486	line0	line1	OK	15.0413	5.68834	-1.40285	3.0852	0.00203416	0.0262868	yes
male_carcass GE22198	GE22198	-	0:17405383-17415486	line0	line1	OK	15.0413	5.68834	-1.40285	3.0852	0.00203416	0.0262868	yes
male_carcass GE22198	GE22198	-	0:17405383-17415486	line0	line1	OK	15.0413	5.68834	-1.40285	3.0852	0.00203416	0.0262868	yes
male_carcass GE22198	GE22198	-	0:17405383-17415486	line0	line1	OK	15.0413	5.68834	-1.40285	3.0852	0.00203416	0.0262868	yes
male_carcass GE22198	GE22198	-	0:17405383-17415486	line0	line1	OK	15.0413	5.68834	-1.40285	3.0852	0.00203416	0.0262868	yes
male_carcass GE22198	GE22198	-	0:17405383-17415486	line0	line1	OK	15.0413	5.68834	-1.40285	3.0852	0.00203416	0.0262868	yes
male_carcass GE22198	GE22198	-	0:17405383-17415486	line0	line1	OK	15.0413	5.68834	-1.40285	3.0852	0.00203416	0.0262868	yes
male_carcass GE22198	GE22198	-	0:17405383-17415486	line0	line1	OK	15.0413	5.68834	-1.40285	3.0852	0.00203416	0.0262868	yes
male_carcass GE22198	GE22198	-	0:17405383-17415486	line0	line1	OK	15.0413	5.68834	-1.40285	3.0852	0.00203416	0.0262868	yes
male_carcass GE16891	GE16891	-	1:532263-535080	line0	line5	OK	1.99993	0.487908	-2.03527	2.89833	0.00375156	0.0414076	yes
male_carcass GE16891	GE16891	-	1:532263-535080	line0	line5	OK	1.99993	0.487908	-2.03527	2.89833	0.00375156	0.0414076	yes
male_carcass GE16891	GE16891	-	1:532263-535080	line0	line5	OK	1.99993	0.487908	-2.03527	2.89833	0.00375156	0.0414076	yes
male_carcass GE16891	GE16891	-	1:532263-535080	line0	line5	OK	1.99993	0.487908	-2.03527	2.89833	0.00375156	0.0414076	yes
male_carcass GE16891	GE16891	-	1:532263-535080	line0	line5	OK	1.99993	0.487908	-2.03527	2.89833	0.00375156	0.0414076	yes
male_carcass GE16891	GE16891	-	1:532263-535080	line0	line5	OK	1.99993	0.487908	-2.03527	2.89833	0.00375156	0.0414076	yes
male_carcass GE16891	GE16891	-	1:532263-535080	line0	line5	OK	1.99993	0.487908	-2.03527	2.89833	0.00375156	0.0414076	yes
male_carcass GE16891	GE16891	-	1:532263-535080	line0	line5	OK	1.99993	0.487908	-2.03527	2.89833	0.00375156	0.0414076	yes
male_carcass GE14131	GE14131	-	2:17277536-17280105	line0	line19	OK	0.13466	0.768329	2.51241	-3.11596	0.00183345	0.0242648	yes
male_carcass GE12245	GE12245	-	2:11142050-11143338	line0	line2	OK	1.78154	0.131667	-3.75816	3.90662	9.35967e-05	0.00212375	yes
male_carcass GE10421	GE10421	-	4:20805046-20805756	line0	line2	OK	1.50675	0.10199	-3.88494	3.27673	0.00105016	0.0156258	yes
male_carcass GE10421	GE10421	-	4:20805046-20805756	line0	line8	OK	1.50675	0.183641	-3.03647	3.13983	0.00169047	0.0227764	yes
male_carcass GE10421	GE10421	-	4:20805046-20805756	line0	line10	OK	1.50675	7.49478	2.31445	-3.18233	0.00146093	0.0203031	yes
male_carcass GE23978	GE23978	-	4:19851557-19853081	line0	line10	OK	0.37393	1.96043	2.39033	-3.01611	0.00256041	0.0312099	yes
male_carcass GE23064	GE23064	-	1:16909119-16913614	line0	line6	OK	41.7977	5.59688	-2.90073	6.15164	7.66863e-10	7.00102e-08	yes
male_carcass GE23064	GE23064	-	1:16909119-16913614	line0	line8	OK	41.7977	9.45581	-2.14415	4.80075	1.58076e-06	6.35685e-05	yes
male_carcass GE23064	GE23064	-	1:16909119-16913614	line0	line9	OK	41.7977	12.4122	-1.75166	4.06159	4.87399e-05	0.00122562	yes
male_carcass GE23064	GE23064	-	1:16909119-16913614	line0	line13	OK	41.7977	9.32532	-2.1642	4.8728	1.10026e-06	4.61781e-05	yes
male_carcass GE20515	GE20515	-	0:6628647-6629496	line0	line19	OK	110.985	244.78	1.14113	-3.20837	0.00133491	0.0189126	yes
male_carcass GE15877	GE15877	-	3:11695946-11704320	line0	line14	OK	38.8696	18.4591	-1.07431	2.88136	0.00395965	0.0431323	yes
male_carcass GE22020	GE22020	-	0:14713728-14753953	line0	line5	OK	3.15157	8.6882	1.46299	-3.04387	0.0023356	0.0291718	yes
male_carcass GE14432	GE14432	-	2:20484528-20494022	line0	line2	OK	1.17581	3.80416	1.69393	-2.87178	0.00408164	0.0441399	yes
male_carcass GE25795	GE25795	-	4:7191737-7193961	line0	line2	OK	1.99461	0.104712	-4.25161	4.85191	1.22278e-06	5.06909e-05	yes
male_carcass GE13375	GE13375	-	2:7819785-7823475	line0	line6	OK	1.2385	0.28108	-2.13954	3.06843	0.00215185	0.0274368	yes
male_carcass GE20515	GE20515	-	0:6628647-6629496	line0	line10	OK	110.985	49.3356	-1.16966	2.92568	0.00343701	0.0387877	yes
male_carcass GE10421	GE10421	-	4:20805046-20805756	line0	line8	OK	1.50675	0.183641	-3.03647	3.13983	0.00169047	0.0227764	yes
male_carcass GE10421	GE10421	-	4:20805046-20805756	line0	line10	OK	1.50675	7.49478	2.31445	-3.18233	0.00146093	0.0203031	yes
male_carcass GE10421	GE10421	-	4:20805046-20805756	line0	line17	OK	1.50675	0.0721482	-4.38433	3.24749	0.00116428	0.0169771	yes
male_carcass GE11733	GE11733	-	2:17336743-17400658	line0	line9	OK	14.7765	38.3885	1.37737	-4.15678	3.22763e-05	0.000862331	yes
male_carcass GE14432	GE14432	-	2:20484528-20494022	line0	line2	OK	1.17581	3.80416	1.69393	-2.87178	0.00408164	0.0441399	yes
male_carcass GE10421	GE10421	-	4:20805046-20805756	line0	line5	OK	1.50675	0.0450275	-5.06449	3.02144	0.00251575	0.0308109	yes
male_carcass GE10421	GE10421	-	4:20805046-20805756	line0	line10	OK	1.50675	7.49478	2.31445	-3.18233	0.00146093	0.0203031	yes
male_carcass GE23962	GE23962	-	4:20065954-20071258	line0	line12	OK	7.37429	2.71305	-1.44259	3.0587	0.002223	0.0281183	yes
male_carcass GE23962	GE23962	-	4:20065954-20071258	line0	line15	OK	7.37429	2.46087	-1.58334	3.31673	0.000910768	0.0139371	yes
male_carcass GE18481	GE18481	-	1:7106574-7132648	line0	line5	OK	4.58618	1.08561	-2.07879	3.42137	0.000623062	0.0102493	yes
male_carcass GE23064	GE23064	-	1:16909119-16913614	line0	line6	OK	41.7977	5.59688	-2.90073	6.15164	7.66863e-10	7.00102e-08	yes
male_carcass GE23064	GE23064	-	1:16909119-16913614	line0	line8	OK	41.7977	9.45581	-2.14415	4.80075	1.58076e-06	6.35685e-05	yes
male_carcass GE23064	GE23064	-	1:16909119-16913614	line0	line13	OK	41.7977	9.32532	-2.1642	4.8728	1.10026e-06	4.61781e-05	yes
male_carcass GE10421	GE10421	-	4:20805046-20805756	line0	line10	OK	1.50675	7.49478	2.31445	-3.18233	0.00146093	0.0203031	yes
male_carcass GE12245	GE12245	-	2:11142050-11143338	line0	line2	OK	1.78154	0.131667	-3.75816	3.90662	9.35967e-05	0.00212375	yes
male_carcass GE12245	GE12245	-	2:11142050-11143338	line0	line8	OK	1.78154	0.0941742	-4.24165	4.14379	3.41613e-05	0.0009051	yes
male_carcass GE12245	GE12245	-	2:11142050-11143338	line0	line12	OK	1.78154	0.0304529	-5.87041	3.87367	0.000107207	0.00237983	yes
male_carcass GE23978	GE23978	-	4:19851557-19853081	line0	line1	OK	0.37393	1.87832	2.3286	-2.93129	0.00337563	0.0382753	yes
male_carcass GE23715	GE23715	-	4:23560128-23561751	line0	line8	OK	39.223	11.8481	-1.72705	3.58843	0.000332674	0.0061266	yes
male_carcass GE20515	GE20515	-	0:6628647-6629496	line0	line10	OK	110.985	49.3356	-1.16966	2.92568	0.00343701	0.0387877	yes
male_carcass GE20515	GE20515	-	0:6628647-6629496	line0	line11	OK	110.985	13.8605	-3.00131	6.46737	9.97227e-11	1.0962e-08	yes
male_carcass GE20515	GE20515	-	0:6628647-6629496	line0	line17	OK	110.985	34.7699	-1.67445	4.03894	5.36943e-05	0.00133031	yes
male_carcass GE20515	GE20515	-	0:6628647-6629496	line0	line19	OK	110.985	244.78	1.14113	-3.20837	0.00133491	0.0189126	yes
male_carcass GE19193	GE19193	-	1:16913726-16940980	line0	line2	OK	26.2621	9.64618	-1.44495	3.61566	0.000299581	0.0056174	yes
male_carcass GE19193	GE19193	-	1:16913726-16940980	line0	line6	OK	26.2621	7.2426	-1.8584	4.47552	7.62246e-06	0.000249829	yes
male_carcass GE13872	GE13872	-	2:14449908-14452932	line0	line2	OK	8.28613	1.44415	-2.52048	4.40655	1.05031e-05	0.000330162	yes
male_carcass GE23657	GE23657	-	4:24519062-24524420	line0	line13	OK	0.061965	0.398617	2.68548	-2.96097	0.00306667	0.0356188	yes
male_carcass GE10421	GE10421	-	4:20805046-20805756	line0	line8	OK	1.50675	0.183641	-3.03647	3.13983	0.00169047	0.0227764	yes
male_carcass GE10421	GE10421	-	4:20805046-20805756	line0	line17	OK	1.50675	0.0721482	-4.38433	3.24749	0.00116428	0.0169771	yes
male_carcass GE18961	GE18961	-	1:13186846-13190381	line0	line2	OK	7.24745	1.26164	-2.52217	4.29965	1.71068e-05	0.000500831	yes
male_carcass GE18961	GE18961	-	1:13186846-13190381	line0	line9	OK	7.24745	22.1068	1.60895	-3.63882	0.000273888	0.00522127	yes
male_carcass GE18961	GE18961	-	1:13186846-13190381	line0	line2	OK	7.24745	1.26164	-2.52217	4.29965	1.71068e-05	0.000500831	yes
male_carcass GE18961	GE18961	-	1:13186846-13190381	line0	line9	OK	7.24745	22.1068	1.60895	-3.63882	0.000273888	0.00522127	yes
male_carcass GE13697	GE13697	-	2:11677021-11681206	line0	line11	OK	154.704	78.8242	-0.972803	2.99668	0.00272938	0.0327245	yes
male_carcass GE13697	GE13697	-	2:11677021-11681206	line0	line15	OK	154.704	67.0586	-1.20602	3.67735	0.00023567	0.00460564	yes
male_carcass GE20665	GE20665	-	0:4470079-4499411	line0	line17	OK	29.7131	67.3716	1.18104	-2.82605	0.00471264	0.0492837	yes
male_carcass GE17462	GE17462	-	1:1180816-1181611	line0	line5	OK	4.71952	63.6187	3.75274	-6.57862	4.74847e-11	5.58535e-09	yes
male_carcass GE13541	GE13541	-	2:9744166-9745078	line0	line12	OK	2.47926	0.103495	-4.58227	4.16438	3.12195e-05	0.000837854	yes
male_carcass GE13541	GE13541	-	2:9744166-9745078	line0	line14	OK	2.47926	0.403019	-2.62099	3.2438	0.00117948	0.0171512	yes
male_carcass GE17462	GE17462	-	1:1180816-1181611	line0	line15	OK	4.71952	31.2809	2.72857	-4.6049	4.12672e-06	0.000146478	yes
male_carcass GE16608	GE16608	-	3:181265-187049	line0	line13	OK	0.320535	6.8461	4.41673	-7.00132	2.53575e-12	3.8454e-10	yes
male_carcass GE16608	GE16608	-	3:181265-187049	line0	line19	OK	0.320535	0.00873789	-5.19705	3.29553	0.000982379	0.0148063	yes
male_carcass GE18481	GE18481	-	1:7106574-7132648	line0	line5	OK	4.58618	1.08561	-2.07879	3.42137	0.000623062	0.0102493	yes
male_carcass GE12827	GE12827	-	2:2632134-2641998	line0	line17	OK	11.8756	26.3043	1.1473	-2.95398	0.00313708	0.0362355	yes
male_carcass GE14524	GE14524	-	1:5491965-5496984	line0	line2	OK	182.818	426.863	1.22336	-3.95661	7.60207e-05	0.00178496	yes
male_carcass GE13541	GE13541	-	2:9744166-9745078	line0	line2	OK	2.47926	0.448727	-2.466	3.08517	0.00203434	0.0262885	yes
male_carcass GE13541	GE13541	-	2:9744166-9745078	line0	line14	OK	2.47926	0.403019	-2.62099	3.2438	0.00117948	0.0171512	yes
male_carcass GE20515	GE20515	-	0:6628647-6629496	line0	line10	OK	110.985	49.3356	-1.16966	2.92568	0.00343701	0.0387877	yes
male_carcass GE13833	GE13833	-	2:13587443-13604193	line0	line5	OK	3.08513	0.391557	-2.97804	4.00333	6.24558e-05	0.00151281	yes
male_carcass GE20515	GE20515	-	0:6628647-6629496	line0	line10	OK	110.985	49.3356	-1.16966	2.92568	0.00343701	0.0387877	yes
male_carcass GE12827	GE12827	-	2:2632134-2641998	line0	line17	OK	11.8756	26.3043	1.1473	-2.95398	0.00313708	0.0362355	yes
male_carcass GE13872	GE13872	-	2:14449908-14452932	line0	line6	OK	8.28613	2.8435	-1.54303	2.91712	0.00353284	0.0396017	yes
male_carcass GE13872	GE13872	-	2:14449908-14452932	line0	line15	OK	8.28613	2.74941	-1.59158	2.99574	0.00273775	0.0327977	yes
male_carcass GE12155	GE12155	-	2:12313284-12314534	line0	line2	OK	20.1473	6.80106	-1.56676	2.88567	0.00390582	0.0426942	yes
male_carcass GE17462	GE17462	-	1:1180816-1181611	line0	line15	OK	4.71952	31.2809	2.72857	-4.6049	4.12672e-06	0.000146478	yes
male_carcass GE15058	GE15058	-	1:2639496-2643522	line0	line2	OK	4.73373	0.691952	-2.77423	4.68721	2.76949e-06	0.000103646	yes
male_carcass GE18398	GE18398	-	1:6001773-6043492	line0	line17	OK	19.7505	4.52747	-2.12511	3.26281	0.00110312	0.016256	yes
male_carcass GE20665	GE20665	-	0:4470079-4499411	line0	line2	OK	29.7131	99.553	1.74436	-4.36183	1.28979e-05	0.000393433	yes
