# Supplementary material for: Chromosomal rearrangements as a source of new gene formation in Drosophila yakuba
Source: PLoS Genet. 2019 Sep 23;15(9):e1008314. doi: 10.1371/journal.pgen.1008314 (PMC6776367; doi:10.1371/journal.pgen.1008314)
Supplement: S1 Data — (ZIP) [file pgen.1008314.s019.zip › Denovogenes/Cuffdiff_genes_Ovary.txt]

ovary GE26141	GE26141	-	1:12978457-12984552	line0	line15	OK	0.673456	4.46334	2.72847	-4.74428	2.09251e-06	0.000137017	yes
ovary GE26141	GE26141	-	1:12978457-12984552	line0	line17	OK	0.673456	3.09011	2.198	-3.73741	0.000185926	0.00585268	yes
ovary GE26141	GE26141	-	1:12978457-12984552	line0	line15	OK	0.673456	4.46334	2.72847	-4.74428	2.09251e-06	0.000137017	yes
ovary GE26141	GE26141	-	1:12978457-12984552	line0	line17	OK	0.673456	3.09011	2.198	-3.73741	0.000185926	0.00585268	yes
ovary GE15675	GE15675	-	3:14908478-14913662	line0	line17	OK	139.417	66.1554	-1.07548	3.38944	0.000700346	0.0164209	yes
ovary GE22515	GE22515	-	0:21305292-21308637	line0	line13	OK	30.4513	9.74509	-1.64376	4.71759	2.38652e-06	0.000153734	yes
ovary GE22515	GE22515	-	0:21305292-21308637	line0	line13	OK	30.4513	9.74509	-1.64376	4.71759	2.38652e-06	0.000153734	yes
ovary GE22515	GE22515	-	0:21305292-21308637	line0	line13	OK	30.4513	9.74509	-1.64376	4.71759	2.38652e-06	0.000153734	yes
ovary GE22515	GE22515	-	0:21305292-21308637	line0	line13	OK	30.4513	9.74509	-1.64376	4.71759	2.38652e-06	0.000153734	yes
ovary GE17431	GE17431	-	3:12510545-12536210	line0	line15	OK	143.916	71.8335	-1.0025	3.23673	0.00120908	0.0250023	yes
ovary GE17431	GE17431	-	3:12510545-12536210	line0	line15	OK	143.916	71.8335	-1.0025	3.23673	0.00120908	0.0250023	yes
ovary GE12339	GE12339	-	2:9896001-9964480	line0	line13	OK	45.0528	22.7495	-0.985782	3.04331	0.00233988	0.0408126	yes
ovary GE12339	GE12339	-	2:9896001-9964480	line0	line13	OK	45.0528	22.7495	-0.985782	3.04331	0.00233988	0.0408126	yes
ovary GE12581	GE12581	-	2:7002783-7006032	line0	line6	OK	3.57375	1.14983	-1.63602	2.98091	0.0028739	0.0474352	yes
ovary GE12581	GE12581	-	2:7002783-7006032	line0	line12	OK	3.57375	0.763519	-2.2267	3.85893	0.000113884	0.00394968	yes
ovary GE12339	GE12339	-	2:9896001-9964480	line0	line14	OK	45.0528	21.4281	-1.07211	3.26302	0.00110233	0.0233202	yes
ovary GE12581	GE12581	-	2:7002783-7006032	line0	line15	OK	3.57375	0.554657	-2.68777	4.46837	7.88181e-06	0.000430295	yes
ovary GE12339	GE12339	-	2:9896001-9964480	line0	line17	OK	45.0528	20.0527	-1.16782	3.05226	0.00227122	0.0399466	yes
ovary GE12581	GE12581	-	2:7002783-7006032	line0	line19	OK	3.57375	0.743746	-2.26456	3.91153	9.17138e-05	0.00332338	yes
ovary GE12581	GE12581	-	2:7002783-7006032	line0	line6	OK	3.57375	1.14983	-1.63602	2.98091	0.0028739	0.0474352	yes
ovary GE12581	GE12581	-	2:7002783-7006032	line0	line12	OK	3.57375	0.763519	-2.2267	3.85893	0.000113884	0.00394968	yes
ovary GE12339	GE12339	-	2:9896001-9964480	line0	line14	OK	45.0528	21.4281	-1.07211	3.26302	0.00110233	0.0233202	yes
ovary GE12581	GE12581	-	2:7002783-7006032	line0	line15	OK	3.57375	0.554657	-2.68777	4.46837	7.88181e-06	0.000430295	yes
ovary GE12339	GE12339	-	2:9896001-9964480	line0	line17	OK	45.0528	20.0527	-1.16782	3.05226	0.00227122	0.0399466	yes
ovary GE12581	GE12581	-	2:7002783-7006032	line0	line19	OK	3.57375	0.743746	-2.26456	3.91153	9.17138e-05	0.00332338	yes
ovary GE12581	GE12581	-	2:7002783-7006032	line0	line6	OK	3.57375	1.14983	-1.63602	2.98091	0.0028739	0.0474352	yes
ovary GE12581	GE12581	-	2:7002783-7006032	line0	line12	OK	3.57375	0.763519	-2.2267	3.85893	0.000113884	0.00394968	yes
ovary GE12339	GE12339	-	2:9896001-9964480	line0	line14	OK	45.0528	21.4281	-1.07211	3.26302	0.00110233	0.0233202	yes
ovary GE12581	GE12581	-	2:7002783-7006032	line0	line15	OK	3.57375	0.554657	-2.68777	4.46837	7.88181e-06	0.000430295	yes
ovary GE12339	GE12339	-	2:9896001-9964480	line0	line17	OK	45.0528	20.0527	-1.16782	3.05226	0.00227122	0.0399466	yes
ovary GE12581	GE12581	-	2:7002783-7006032	line0	line19	OK	3.57375	0.743746	-2.26456	3.91153	9.17138e-05	0.00332338	yes
ovary GE20022	GE20022	-	0:14487739-14496270	line0	line11	OK	79.3068	41.5823	-0.931476	3.07474	0.00210684	0.0378109	yes
ovary GE20022	GE20022	-	0:14487739-14496270	line0	line11	OK	79.3068	41.5823	-0.931476	3.07474	0.00210684	0.0378109	yes
ovary GE12352	GE12352	-	2:9730917-9732446	line0	line8	OK	0.74174	0.033338	-4.47567	3.57848	0.000345602	0.0094896	yes
ovary GE12352	GE12352	-	2:9730917-9732446	line0	line10	OK	0.74174	0.100801	-2.8794	3.01542	0.00256625	0.0437166	yes
ovary GE12352	GE12352	-	2:9730917-9732446	line0	line17	OK	0.74174	0.0307618	-4.5917	3.54877	0.000387031	0.0103851	yes
ovary GE12352	GE12352	-	2:9730917-9732446	line0	line8	OK	0.74174	0.033338	-4.47567	3.57848	0.000345602	0.0094896	yes
ovary GE12352	GE12352	-	2:9730917-9732446	line0	line10	OK	0.74174	0.100801	-2.8794	3.01542	0.00256625	0.0437166	yes
ovary GE12352	GE12352	-	2:9730917-9732446	line0	line17	OK	0.74174	0.0307618	-4.5917	3.54877	0.000387031	0.0103851	yes
ovary GE25526	GE25526	-	1:13630427-13635203	line0	line11	OK	0.0170013	0.242755	3.83578	-3.19526	0.00139706	0.02784	yes
ovary GE25526	GE25526	-	1:13630427-13635203	line0	line13	OK	0.0170013	0.704783	5.37346	-4.61568	3.91818e-06	0.000236144	yes
ovary GE25526	GE25526	-	1:13630427-13635203	line0	line15	OK	0.0170013	0.223302	3.71528	-3.08558	0.00203153	0.0368252	yes
ovary GE25526	GE25526	-	1:13630427-13635203	line0	line11	OK	0.0170013	0.242755	3.83578	-3.19526	0.00139706	0.02784	yes
ovary GE25526	GE25526	-	1:13630427-13635203	line0	line13	OK	0.0170013	0.704783	5.37346	-4.61568	3.91818e-06	0.000236144	yes
ovary GE25526	GE25526	-	1:13630427-13635203	line0	line15	OK	0.0170013	0.223302	3.71528	-3.08558	0.00203153	0.0368252	yes
ovary GE25526	GE25526	-	1:13630427-13635203	line0	line11	OK	0.0170013	0.242755	3.83578	-3.19526	0.00139706	0.02784	yes
ovary GE25526	GE25526	-	1:13630427-13635203	line0	line13	OK	0.0170013	0.704783	5.37346	-4.61568	3.91818e-06	0.000236144	yes
ovary GE25526	GE25526	-	1:13630427-13635203	line0	line15	OK	0.0170013	0.223302	3.71528	-3.08558	0.00203153	0.0368252	yes
ovary GE16108	GE16108	-	3:8794928-8878132	line0	line5	OK	0.954566	0.294117	-1.69846	3.36006	0.000779258	0.0178287	yes
ovary GE16108	GE16108	-	3:8794928-8878132	line0	line5	OK	0.954566	0.294117	-1.69846	3.36006	0.000779258	0.0178287	yes
ovary GE16108	GE16108	-	3:8794928-8878132	line0	line5	OK	0.954566	0.294117	-1.69846	3.36006	0.000779258	0.0178287	yes
ovary GE16108	GE16108	-	3:8794928-8878132	line0	line5	OK	0.954566	0.294117	-1.69846	3.36006	0.000779258	0.0178287	yes
ovary GE16108	GE16108	-	3:8794928-8878132	line0	line5	OK	0.954566	0.294117	-1.69846	3.36006	0.000779258	0.0178287	yes
ovary GE16108	GE16108	-	3:8794928-8878132	line0	line5	OK	0.954566	0.294117	-1.69846	3.36006	0.000779258	0.0178287	yes
ovary GE16108	GE16108	-	3:8794928-8878132	line0	line5	OK	0.954566	0.294117	-1.69846	3.36006	0.000779258	0.0178287	yes
ovary GE16108	GE16108	-	3:8794928-8878132	line0	line5	OK	0.954566	0.294117	-1.69846	3.36006	0.000779258	0.0178287	yes
ovary GE16108	GE16108	-	3:8794928-8878132	line0	line5	OK	0.954566	0.294117	-1.69846	3.36006	0.000779258	0.0178287	yes
ovary GE16108	GE16108	-	3:8794928-8878132	line0	line5	OK	0.954566	0.294117	-1.69846	3.36006	0.000779258	0.0178287	yes
ovary GE16108	GE16108	-	3:8794928-8878132	line0	line5	OK	0.954566	0.294117	-1.69846	3.36006	0.000779258	0.0178287	yes
ovary GE16108	GE16108	-	3:8794928-8878132	line0	line5	OK	0.954566	0.294117	-1.69846	3.36006	0.000779258	0.0178287	yes
ovary GE16108	GE16108	-	3:8794928-8878132	line0	line5	OK	0.954566	0.294117	-1.69846	3.36006	0.000779258	0.0178287	yes
ovary GE16108	GE16108	-	3:8794928-8878132	line0	line5	OK	0.954566	0.294117	-1.69846	3.36006	0.000779258	0.0178287	yes
ovary GE16108	GE16108	-	3:8794928-8878132	line0	line5	OK	0.954566	0.294117	-1.69846	3.36006	0.000779258	0.0178287	yes
ovary GE16108	GE16108	-	3:8794928-8878132	line0	line5	OK	0.954566	0.294117	-1.69846	3.36006	0.000779258	0.0178287	yes
ovary GE16108	GE16108	-	3:8794928-8878132	line0	line5	OK	0.954566	0.294117	-1.69846	3.36006	0.000779258	0.0178287	yes
ovary GE16108	GE16108	-	3:8794928-8878132	line0	line5	OK	0.954566	0.294117	-1.69846	3.36006	0.000779258	0.0178287	yes
ovary GE16108	GE16108	-	3:8794928-8878132	line0	line5	OK	0.954566	0.294117	-1.69846	3.36006	0.000779258	0.0178287	yes
ovary GE16108	GE16108	-	3:8794928-8878132	line0	line5	OK	0.954566	0.294117	-1.69846	3.36006	0.000779258	0.0178287	yes
ovary GE12581	GE12581	-	2:7002783-7006032	line0	line6	OK	3.57375	1.14983	-1.63602	2.98091	0.0028739	0.0474352	yes
ovary GE12581	GE12581	-	2:7002783-7006032	line0	line15	OK	3.57375	0.554657	-2.68777	4.46837	7.88181e-06	0.000430295	yes
ovary GE12581	GE12581	-	2:7002783-7006032	line0	line6	OK	3.57375	1.14983	-1.63602	2.98091	0.0028739	0.0474352	yes
ovary GE12581	GE12581	-	2:7002783-7006032	line0	line15	OK	3.57375	0.554657	-2.68777	4.46837	7.88181e-06	0.000430295	yes
ovary GE12581	GE12581	-	2:7002783-7006032	line0	line6	OK	3.57375	1.14983	-1.63602	2.98091	0.0028739	0.0474352	yes
ovary GE12581	GE12581	-	2:7002783-7006032	line0	line15	OK	3.57375	0.554657	-2.68777	4.46837	7.88181e-06	0.000430295	yes
ovary GE18859	GE18859	-	1:12310500-12361690	line0	line12	OK	0.483127	0.162355	-1.57325	3.22394	0.00126441	0.0258583	yes
ovary GE18859	GE18859	-	1:12310500-12361690	line0	line12	OK	0.483127	0.162355	-1.57325	3.22394	0.00126441	0.0258583	yes
ovary GE18859	GE18859	-	1:12310500-12361690	line0	line12	OK	0.483127	0.162355	-1.57325	3.22394	0.00126441	0.0258583	yes
ovary GE18859	GE18859	-	1:12310500-12361690	line0	line12	OK	0.483127	0.162355	-1.57325	3.22394	0.00126441	0.0258583	yes
ovary GE18859	GE18859	-	1:12310500-12361690	line0	line12	OK	0.483127	0.162355	-1.57325	3.22394	0.00126441	0.0258583	yes
ovary GE18859	GE18859	-	1:12310500-12361690	line0	line12	OK	0.483127	0.162355	-1.57325	3.22394	0.00126441	0.0258583	yes
ovary GE18859	GE18859	-	1:12310500-12361690	line0	line12	OK	0.483127	0.162355	-1.57325	3.22394	0.00126441	0.0258583	yes
ovary GE18859	GE18859	-	1:12310500-12361690	line0	line12	OK	0.483127	0.162355	-1.57325	3.22394	0.00126441	0.0258583	yes
ovary GE18859	GE18859	-	1:12310500-12361690	line0	line12	OK	0.483127	0.162355	-1.57325	3.22394	0.00126441	0.0258583	yes
ovary GE18859	GE18859	-	1:12310500-12361690	line0	line12	OK	0.483127	0.162355	-1.57325	3.22394	0.00126441	0.0258583	yes
ovary GE18859	GE18859	-	1:12310500-12361690	line0	line12	OK	0.483127	0.162355	-1.57325	3.22394	0.00126441	0.0258583	yes
ovary GE18859	GE18859	-	1:12310500-12361690	line0	line12	OK	0.483127	0.162355	-1.57325	3.22394	0.00126441	0.0258583	yes
ovary GE22545	GE22545	-	0:21725606-21734940	line0	line19	OK	2.52823	0.041987	-5.91204	6.14715	7.88875e-10	1.21056e-07	yes
ovary GE22545	GE22545	-	0:21725606-21734940	line0	line19	OK	2.52823	0.041987	-5.91204	6.14715	7.88875e-10	1.21056e-07	yes
ovary GE21018	GE21018	-	0:364807-487402	line0	line11	OK	29.4883	15.4189	-0.935442	2.97274	0.00295158	0.0483207	yes
ovary GE21018	GE21018	-	0:364807-487402	line0	line11	OK	29.4883	15.4189	-0.935442	2.97274	0.00295158	0.0483207	yes
ovary GE21018	GE21018	-	0:364807-487402	line0	line11	OK	29.4883	15.4189	-0.935442	2.97274	0.00295158	0.0483207	yes
ovary GE21018	GE21018	-	0:364807-487402	line0	line11	OK	29.4883	15.4189	-0.935442	2.97274	0.00295158	0.0483207	yes
ovary GE21018	GE21018	-	0:364807-487402	line0	line11	OK	29.4883	15.4189	-0.935442	2.97274	0.00295158	0.0483207	yes
ovary GE21018	GE21018	-	0:364807-487402	line0	line11	OK	29.4883	15.4189	-0.935442	2.97274	0.00295158	0.0483207	yes
ovary GE23962	GE23962	-	4:20065954-20071258	line0	line19	OK	29.4148	11.079	-1.40872	4.50609	6.60318e-06	0.000370113	yes
ovary GE23962	GE23962	-	4:20065954-20071258	line0	line19	OK	29.4148	11.079	-1.40872	4.50609	6.60318e-06	0.000370113	yes
ovary GE20111	GE20111	-	1:21776165-21976100	line0	line9	OK	1.49664	3.1928	1.09309	-2.99987	0.00270099	0.0453586	yes
ovary GE20111	GE20111	-	1:21776165-21976100	line0	line10	OK	1.49664	3.30668	1.14365	-3.24198	0.00118702	0.024649	yes
ovary GE20111	GE20111	-	1:21776165-21976100	line0	line9	OK	1.49664	3.1928	1.09309	-2.99987	0.00270099	0.0453586	yes
ovary GE20111	GE20111	-	1:21776165-21976100	line0	line10	OK	1.49664	3.30668	1.14365	-3.24198	0.00118702	0.024649	yes
ovary GE20111	GE20111	-	1:21776165-21976100	line0	line9	OK	1.49664	3.1928	1.09309	-2.99987	0.00270099	0.0453586	yes
ovary GE20111	GE20111	-	1:21776165-21976100	line0	line10	OK	1.49664	3.30668	1.14365	-3.24198	0.00118702	0.024649	yes
ovary GE20111	GE20111	-	1:21776165-21976100	line0	line9	OK	1.49664	3.1928	1.09309	-2.99987	0.00270099	0.0453586	yes
ovary GE20111	GE20111	-	1:21776165-21976100	line0	line10	OK	1.49664	3.30668	1.14365	-3.24198	0.00118702	0.024649	yes
ovary GE20111	GE20111	-	1:21776165-21976100	line0	line9	OK	1.49664	3.1928	1.09309	-2.99987	0.00270099	0.0453586	yes
ovary GE20111	GE20111	-	1:21776165-21976100	line0	line10	OK	1.49664	3.30668	1.14365	-3.24198	0.00118702	0.024649	yes
ovary GE20111	GE20111	-	1:21776165-21976100	line0	line9	OK	1.49664	3.1928	1.09309	-2.99987	0.00270099	0.0453586	yes
ovary GE20111	GE20111	-	1:21776165-21976100	line0	line10	OK	1.49664	3.30668	1.14365	-3.24198	0.00118702	0.024649	yes
ovary GE20111	GE20111	-	1:21776165-21976100	line0	line9	OK	1.49664	3.1928	1.09309	-2.99987	0.00270099	0.0453586	yes
ovary GE20111	GE20111	-	1:21776165-21976100	line0	line10	OK	1.49664	3.30668	1.14365	-3.24198	0.00118702	0.024649	yes
ovary GE20111	GE20111	-	1:21776165-21976100	line0	line9	OK	1.49664	3.1928	1.09309	-2.99987	0.00270099	0.0453586	yes
ovary GE20111	GE20111	-	1:21776165-21976100	line0	line10	OK	1.49664	3.30668	1.14365	-3.24198	0.00118702	0.024649	yes
ovary GE20111	GE20111	-	1:21776165-21976100	line0	line9	OK	1.49664	3.1928	1.09309	-2.99987	0.00270099	0.0453586	yes
ovary GE20111	GE20111	-	1:21776165-21976100	line0	line10	OK	1.49664	3.30668	1.14365	-3.24198	0.00118702	0.024649	yes
ovary GE20111	GE20111	-	1:21776165-21976100	line0	line9	OK	1.49664	3.1928	1.09309	-2.99987	0.00270099	0.0453586	yes
ovary GE20111	GE20111	-	1:21776165-21976100	line0	line10	OK	1.49664	3.30668	1.14365	-3.24198	0.00118702	0.024649	yes
ovary GE13571	GE13571	-	2:10095640-10103094	line0	line10	OK	23.3027	11.3493	-1.03789	3.35937	0.000781206	0.0178672	yes
ovary GE13571	GE13571	-	2:10095640-10103094	line0	line10	OK	23.3027	11.3493	-1.03789	3.35937	0.000781206	0.0178672	yes
ovary GE21102	GE21102	-	0:833832-838694	line0	line13	OK	49.3611	96.0206	0.95997	-3.08104	0.00206279	0.0372341	yes
ovary GE21102	GE21102	-	0:833832-838694	line0	line14	OK	49.3611	104.879	1.08728	-3.49557	0.000473051	0.0121169	yes
ovary GE21102	GE21102	-	0:833832-838694	line0	line15	OK	49.3611	104.046	1.07577	-3.45809	0.000544026	0.0135165	yes
ovary GE21102	GE21102	-	0:833832-838694	line0	line17	OK	49.3611	99.349	1.00913	-3.24102	0.00119104	0.0247131	yes
ovary GE21102	GE21102	-	0:833832-838694	line0	line13	OK	49.3611	96.0206	0.95997	-3.08104	0.00206279	0.0372341	yes
ovary GE21102	GE21102	-	0:833832-838694	line0	line14	OK	49.3611	104.879	1.08728	-3.49557	0.000473051	0.0121169	yes
ovary GE21102	GE21102	-	0:833832-838694	line0	line15	OK	49.3611	104.046	1.07577	-3.45809	0.000544026	0.0135165	yes
ovary GE21102	GE21102	-	0:833832-838694	line0	line17	OK	49.3611	99.349	1.00913	-3.24102	0.00119104	0.0247131	yes
ovary GE21102	GE21102	-	0:833832-838694	line0	line13	OK	49.3611	96.0206	0.95997	-3.08104	0.00206279	0.0372341	yes
ovary GE21102	GE21102	-	0:833832-838694	line0	line14	OK	49.3611	104.879	1.08728	-3.49557	0.000473051	0.0121169	yes
ovary GE21102	GE21102	-	0:833832-838694	line0	line15	OK	49.3611	104.046	1.07577	-3.45809	0.000544026	0.0135165	yes
ovary GE21102	GE21102	-	0:833832-838694	line0	line17	OK	49.3611	99.349	1.00913	-3.24102	0.00119104	0.0247131	yes
ovary GE21102	GE21102	-	0:833832-838694	line0	line13	OK	49.3611	96.0206	0.95997	-3.08104	0.00206279	0.0372341	yes
ovary GE21102	GE21102	-	0:833832-838694	line0	line14	OK	49.3611	104.879	1.08728	-3.49557	0.000473051	0.0121169	yes
ovary GE21102	GE21102	-	0:833832-838694	line0	line15	OK	49.3611	104.046	1.07577	-3.45809	0.000544026	0.0135165	yes
ovary GE21102	GE21102	-	0:833832-838694	line0	line17	OK	49.3611	99.349	1.00913	-3.24102	0.00119104	0.0247131	yes
ovary GE26141	GE26141	-	1:12978457-12984552	line0	line15	OK	0.673456	4.46334	2.72847	-4.74428	2.09251e-06	0.000137017	yes
ovary GE26141	GE26141	-	1:12978457-12984552	line0	line17	OK	0.673456	3.09011	2.198	-3.73741	0.000185926	0.00585268	yes
ovary GE26141	GE26141	-	1:12978457-12984552	line0	line15	OK	0.673456	4.46334	2.72847	-4.74428	2.09251e-06	0.000137017	yes
ovary GE26141	GE26141	-	1:12978457-12984552	line0	line17	OK	0.673456	3.09011	2.198	-3.73741	0.000185926	0.00585268	yes
ovary GE21651	GE21651	-	0:8558931-8630702	line0	line15	OK	84.6608	38.8145	-1.1251	3.04791	0.00230437	0.0403943	yes
ovary GE21651	GE21651	-	0:8558931-8630702	line0	line15	OK	84.6608	38.8145	-1.1251	3.04791	0.00230437	0.0403943	yes
ovary GE21651	GE21651	-	0:8558931-8630702	line0	line15	OK	84.6608	38.8145	-1.1251	3.04791	0.00230437	0.0403943	yes
ovary GE21651	GE21651	-	0:8558931-8630702	line0	line15	OK	84.6608	38.8145	-1.1251	3.04791	0.00230437	0.0403943	yes
ovary GE18317	GE18317	-	1:4902871-4916092	line0	line19	OK	17.481	6.08148	-1.52329	4.32846	1.50153e-05	0.000741057	yes
ovary GE18317	GE18317	-	1:4902871-4916092	line0	line19	OK	17.481	6.08148	-1.52329	4.32846	1.50153e-05	0.000741057	yes
ovary GE18967	GE18967	-	1:13236426-13238854	line0	line1	OK	12.9365	3.02721	-2.09539	5.05326	4.34343e-07	3.47156e-05	yes
ovary GE18967	GE18967	-	1:13236426-13238854	line0	line1	OK	12.9365	3.02721	-2.09539	5.05326	4.34343e-07	3.47156e-05	yes
ovary GE18967	GE18967	-	1:13236426-13238854	line0	line1	OK	12.9365	3.02721	-2.09539	5.05326	4.34343e-07	3.47156e-05	yes
ovary GE18967	GE18967	-	1:13236426-13238854	line0	line1	OK	12.9365	3.02721	-2.09539	5.05326	4.34343e-07	3.47156e-05	yes
ovary GE18967	GE18967	-	1:13236426-13238854	line0	line1	OK	12.9365	3.02721	-2.09539	5.05326	4.34343e-07	3.47156e-05	yes
ovary GE18967	GE18967	-	1:13236426-13238854	line0	line1	OK	12.9365	3.02721	-2.09539	5.05326	4.34343e-07	3.47156e-05	yes
ovary GE18967	GE18967	-	1:13236426-13238854	line0	line1	OK	12.9365	3.02721	-2.09539	5.05326	4.34343e-07	3.47156e-05	yes
ovary GE18967	GE18967	-	1:13236426-13238854	line0	line1	OK	12.9365	3.02721	-2.09539	5.05326	4.34343e-07	3.47156e-05	yes
ovary GE20022	GE20022	-	0:14487739-14496270	line0	line11	OK	79.3068	41.5823	-0.931476	3.07474	0.00210684	0.0378109	yes
ovary GE20022	GE20022	-	0:14487739-14496270	line0	line11	OK	79.3068	41.5823	-0.931476	3.07474	0.00210684	0.0378109	yes
ovary GE25842	GE25842	-	4:7946124-7950048	line0	line6	OK	0.0544557	0.552839	3.3437	-3.48049	0.000500498	0.0126739	yes
ovary GE20111	GE20111	-	1:21776165-21976100	line0	line9	OK	1.49664	3.1928	1.09309	-2.99987	0.00270099	0.0453586	yes
ovary GE20111	GE20111	-	1:21776165-21976100	line0	line10	OK	1.49664	3.30668	1.14365	-3.24198	0.00118702	0.024649	yes
ovary GE20111	GE20111	-	1:21776165-21976100	line0	line9	OK	1.49664	3.1928	1.09309	-2.99987	0.00270099	0.0453586	yes
ovary GE20111	GE20111	-	1:21776165-21976100	line0	line10	OK	1.49664	3.30668	1.14365	-3.24198	0.00118702	0.024649	yes
ovary GE20111	GE20111	-	1:21776165-21976100	line0	line9	OK	1.49664	3.1928	1.09309	-2.99987	0.00270099	0.0453586	yes
ovary GE20111	GE20111	-	1:21776165-21976100	line0	line10	OK	1.49664	3.30668	1.14365	-3.24198	0.00118702	0.024649	yes
ovary GE20111	GE20111	-	1:21776165-21976100	line0	line9	OK	1.49664	3.1928	1.09309	-2.99987	0.00270099	0.0453586	yes
ovary GE20111	GE20111	-	1:21776165-21976100	line0	line10	OK	1.49664	3.30668	1.14365	-3.24198	0.00118702	0.024649	yes
ovary GE20111	GE20111	-	1:21776165-21976100	line0	line9	OK	1.49664	3.1928	1.09309	-2.99987	0.00270099	0.0453586	yes
ovary GE20111	GE20111	-	1:21776165-21976100	line0	line10	OK	1.49664	3.30668	1.14365	-3.24198	0.00118702	0.024649	yes
ovary GE20111	GE20111	-	1:21776165-21976100	line0	line9	OK	1.49664	3.1928	1.09309	-2.99987	0.00270099	0.0453586	yes
ovary GE20111	GE20111	-	1:21776165-21976100	line0	line10	OK	1.49664	3.30668	1.14365	-3.24198	0.00118702	0.024649	yes
ovary GE20111	GE20111	-	1:21776165-21976100	line0	line9	OK	1.49664	3.1928	1.09309	-2.99987	0.00270099	0.0453586	yes
ovary GE20111	GE20111	-	1:21776165-21976100	line0	line10	OK	1.49664	3.30668	1.14365	-3.24198	0.00118702	0.024649	yes
ovary GE20111	GE20111	-	1:21776165-21976100	line0	line9	OK	1.49664	3.1928	1.09309	-2.99987	0.00270099	0.0453586	yes
ovary GE20111	GE20111	-	1:21776165-21976100	line0	line10	OK	1.49664	3.30668	1.14365	-3.24198	0.00118702	0.024649	yes
ovary GE20111	GE20111	-	1:21776165-21976100	line0	line9	OK	1.49664	3.1928	1.09309	-2.99987	0.00270099	0.0453586	yes
ovary GE20111	GE20111	-	1:21776165-21976100	line0	line10	OK	1.49664	3.30668	1.14365	-3.24198	0.00118702	0.024649	yes
ovary GE20111	GE20111	-	1:21776165-21976100	line0	line9	OK	1.49664	3.1928	1.09309	-2.99987	0.00270099	0.0453586	yes
ovary GE20111	GE20111	-	1:21776165-21976100	line0	line10	OK	1.49664	3.30668	1.14365	-3.24198	0.00118702	0.024649	yes
ovary GE24460	GE24460	-	4:13354746-13374657	line0	line2	OK	0.114222	2.65805	4.54046	-6.71971	1.82081e-11	3.85719e-09	yes
ovary GE24460	GE24460	-	4:13354746-13374657	line0	line2	OK	0.114222	2.65805	4.54046	-6.71971	1.82081e-11	3.85719e-09	yes
ovary GE15675	GE15675	-	3:14908478-14913662	line0	line2	OK	139.417	44.0603	-1.66185	5.18731	2.13353e-07	1.86117e-05	yes
ovary GE15675	GE15675	-	3:14908478-14913662	line0	line2	OK	139.417	44.0603	-1.66185	5.18731	2.13353e-07	1.86117e-05	yes
ovary GE15675	GE15675	-	3:14908478-14913662	line0	line2	OK	139.417	44.0603	-1.66185	5.18731	2.13353e-07	1.86117e-05	yes
ovary GE15675	GE15675	-	3:14908478-14913662	line0	line2	OK	139.417	44.0603	-1.66185	5.18731	2.13353e-07	1.86117e-05	yes
ovary GE22086	GE22086	-	0:15862772-15888200	line0	line5	OK	4.88698	1.83894	-1.41007	3.01378	0.00258018	0.0438976	yes
ovary GE22086	GE22086	-	0:15862772-15888200	line0	line5	OK	4.88698	1.83894	-1.41007	3.01378	0.00258018	0.0438976	yes
ovary GE13210	GE13210	-	2:5337182-5343552	line0	line17	OK	1.00673	50.8053	5.65723	-5.53415	3.12735e-08	3.36816e-06	yes
ovary GE13210	GE13210	-	2:5337182-5343552	line0	line17	OK	1.00673	50.8053	5.65723	-5.53415	3.12735e-08	3.36816e-06	yes
ovary GE13210	GE13210	-	2:5337182-5343552	line0	line17	OK	1.00673	50.8053	5.65723	-5.53415	3.12735e-08	3.36816e-06	yes
ovary GE13210	GE13210	-	2:5337182-5343552	line0	line17	OK	1.00673	50.8053	5.65723	-5.53415	3.12735e-08	3.36816e-06	yes
ovary GE13210	GE13210	-	2:5337182-5343552	line0	line17	OK	1.00673	50.8053	5.65723	-5.53415	3.12735e-08	3.36816e-06	yes
ovary GE13210	GE13210	-	2:5337182-5343552	line0	line17	OK	1.00673	50.8053	5.65723	-5.53415	3.12735e-08	3.36816e-06	yes
ovary GE13210	GE13210	-	2:5337182-5343552	line0	line17	OK	1.00673	50.8053	5.65723	-5.53415	3.12735e-08	3.36816e-06	yes
ovary GE13210	GE13210	-	2:5337182-5343552	line0	line17	OK	1.00673	50.8053	5.65723	-5.53415	3.12735e-08	3.36816e-06	yes
ovary GE13210	GE13210	-	2:5337182-5343552	line0	line17	OK	1.00673	50.8053	5.65723	-5.53415	3.12735e-08	3.36816e-06	yes
ovary GE13210	GE13210	-	2:5337182-5343552	line0	line17	OK	1.00673	50.8053	5.65723	-5.53415	3.12735e-08	3.36816e-06	yes
ovary GE13210	GE13210	-	2:5337182-5343552	line0	line17	OK	1.00673	50.8053	5.65723	-5.53415	3.12735e-08	3.36816e-06	yes
ovary GE13210	GE13210	-	2:5337182-5343552	line0	line17	OK	1.00673	50.8053	5.65723	-5.53415	3.12735e-08	3.36816e-06	yes
ovary GE13210	GE13210	-	2:5337182-5343552	line0	line17	OK	1.00673	50.8053	5.65723	-5.53415	3.12735e-08	3.36816e-06	yes
ovary GE13210	GE13210	-	2:5337182-5343552	line0	line17	OK	1.00673	50.8053	5.65723	-5.53415	3.12735e-08	3.36816e-06	yes
ovary GE13210	GE13210	-	2:5337182-5343552	line0	line17	OK	1.00673	50.8053	5.65723	-5.53415	3.12735e-08	3.36816e-06	yes
ovary GE13210	GE13210	-	2:5337182-5343552	line0	line17	OK	1.00673	50.8053	5.65723	-5.53415	3.12735e-08	3.36816e-06	yes
ovary GE13210	GE13210	-	2:5337182-5343552	line0	line17	OK	1.00673	50.8053	5.65723	-5.53415	3.12735e-08	3.36816e-06	yes
ovary GE13210	GE13210	-	2:5337182-5343552	line0	line17	OK	1.00673	50.8053	5.65723	-5.53415	3.12735e-08	3.36816e-06	yes
ovary GE16598	GE16598	-	3:11875-78145	line0	line1	OK	42.6491	18.9199	-1.17261	3.66803	0.000244428	0.00724751	yes
ovary GE16598	GE16598	-	3:11875-78145	line0	line1	OK	42.6491	18.9199	-1.17261	3.66803	0.000244428	0.00724751	yes
ovary GE16598	GE16598	-	3:11875-78145	line0	line1	OK	42.6491	18.9199	-1.17261	3.66803	0.000244428	0.00724751	yes
ovary GE16598	GE16598	-	3:11875-78145	line0	line1	OK	42.6491	18.9199	-1.17261	3.66803	0.000244428	0.00724751	yes
ovary GE22545	GE22545	-	0:21725606-21734940	line0	line2	OK	2.52823	13.116	2.37513	-4.2386	2.24915e-05	0.00104103	yes
ovary GE22545	GE22545	-	0:21725606-21734940	line0	line11	OK	2.52823	10.3295	2.03058	-3.06121	0.00220442	0.0390784	yes
ovary GE22545	GE22545	-	0:21725606-21734940	line0	line19	OK	2.52823	0.041987	-5.91204	6.14715	7.88875e-10	1.21056e-07	yes
ovary GE22545	GE22545	-	0:21725606-21734940	line0	line2	OK	2.52823	13.116	2.37513	-4.2386	2.24915e-05	0.00104103	yes
ovary GE22545	GE22545	-	0:21725606-21734940	line0	line11	OK	2.52823	10.3295	2.03058	-3.06121	0.00220442	0.0390784	yes
ovary GE22545	GE22545	-	0:21725606-21734940	line0	line19	OK	2.52823	0.041987	-5.91204	6.14715	7.88875e-10	1.21056e-07	yes
ovary GE12581	GE12581	-	2:7002783-7006032	line0	line6	OK	3.57375	1.14983	-1.63602	2.98091	0.0028739	0.0474352	yes
ovary GE12581	GE12581	-	2:7002783-7006032	line0	line15	OK	3.57375	0.554657	-2.68777	4.46837	7.88181e-06	0.000430295	yes
ovary GE12581	GE12581	-	2:7002783-7006032	line0	line6	OK	3.57375	1.14983	-1.63602	2.98091	0.0028739	0.0474352	yes
ovary GE12581	GE12581	-	2:7002783-7006032	line0	line15	OK	3.57375	0.554657	-2.68777	4.46837	7.88181e-06	0.000430295	yes
ovary GE12581	GE12581	-	2:7002783-7006032	line0	line6	OK	3.57375	1.14983	-1.63602	2.98091	0.0028739	0.0474352	yes
ovary GE12581	GE12581	-	2:7002783-7006032	line0	line15	OK	3.57375	0.554657	-2.68777	4.46837	7.88181e-06	0.000430295	yes
ovary GE26071	GE26071	-	4:11011836-11014168	line0	line12	OK	0.68632	2.2475	1.71137	-2.95857	0.00309067	0.0499622	yes
ovary GE16569	GE16569	-	3:582393-587652	line0	line6	OK	63.0286	167.67	1.41155	-4.63066	3.64496e-06	0.000221871	yes
ovary GE16569	GE16569	-	3:582393-587652	line0	line14	OK	63.0286	243.177	1.94793	-6.26526	3.72201e-10	6.1157e-08	yes
ovary GE16569	GE16569	-	3:582393-587652	line0	line15	OK	63.0286	208.808	1.7281	-5.60934	2.03104e-08	2.29529e-06	yes
ovary GE16569	GE16569	-	3:582393-587652	line0	line6	OK	63.0286	167.67	1.41155	-4.63066	3.64496e-06	0.000221871	yes
ovary GE16569	GE16569	-	3:582393-587652	line0	line14	OK	63.0286	243.177	1.94793	-6.26526	3.72201e-10	6.1157e-08	yes
ovary GE16569	GE16569	-	3:582393-587652	line0	line15	OK	63.0286	208.808	1.7281	-5.60934	2.03104e-08	2.29529e-06	yes
ovary GE12872	GE12872	-	1:7834826-7846554	line0	line12	OK	0.0113691	0.578393	5.66886	-5.01363	5.34127e-07	4.16814e-05	yes
ovary GE12872	GE12872	-	1:7834826-7846554	line0	line12	OK	0.0113691	0.578393	5.66886	-5.01363	5.34127e-07	4.16814e-05	yes
ovary GE12872	GE12872	-	1:7834826-7846554	line0	line12	OK	0.0113691	0.578393	5.66886	-5.01363	5.34127e-07	4.16814e-05	yes
ovary GE12872	GE12872	-	1:7834826-7846554	line0	line12	OK	0.0113691	0.578393	5.66886	-5.01363	5.34127e-07	4.16814e-05	yes
ovary GE21875	GE21875	-	1:18511446-18541460	line0	line17	OK	56.0404	25.2015	-1.15296	3.22961	0.00123961	0.0254711	yes
ovary GE21875	GE21875	-	1:18511446-18541460	line0	line17	OK	56.0404	25.2015	-1.15296	3.22961	0.00123961	0.0254711	yes
ovary GE21875	GE21875	-	1:18511446-18541460	line0	line17	OK	56.0404	25.2015	-1.15296	3.22961	0.00123961	0.0254711	yes
ovary GE21875	GE21875	-	1:18511446-18541460	line0	line17	OK	56.0404	25.2015	-1.15296	3.22961	0.00123961	0.0254711	yes
ovary GE24777	GE24777	-	4:9329314-9330943	line0	line5	OK	5.41878	0.568587	-3.25252	5.42313	5.85629e-08	5.89493e-06	yes
ovary GE13181	GE13181	-	2:4623938-4634119	line0	line19	OK	2.31222	0.627996	-1.88045	3.79286	0.000148919	0.00490045	yes
ovary GE22610	GE22610	-	0:22665164-22671857	line0	line10	OK	1.0743	0.255914	-2.06966	3.19947	0.00137679	0.0275206	yes
ovary GE22610	GE22610	-	0:22665164-22671857	line0	line10	OK	1.0743	0.255914	-2.06966	3.19947	0.00137679	0.0275206	yes
ovary GE10672	GE10672	-	4:24881333-24945477	line0	line15	OK	54.6457	21.7469	-1.32929	3.49981	0.000465588	0.0119666	yes
ovary GE10672	GE10672	-	4:24881333-24945477	line0	line15	OK	54.6457	21.7469	-1.32929	3.49981	0.000465588	0.0119666	yes
ovary GE10672	GE10672	-	4:24881333-24945477	line0	line15	OK	54.6457	21.7469	-1.32929	3.49981	0.000465588	0.0119666	yes
ovary GE16918	GE16918	-	3:5655548-5661469	line0	line19	OK	0.548512	5.10751	3.21902	-5.79665	6.76545e-09	8.53832e-07	yes
ovary GE17612	GE17612	-	3:15200478-15209590	line0	line19	OK	0.142781	1.11378	2.96359	-3.30054	0.000964991	0.0210776	yes
ovary GE14092	GE14092	-	2:16908757-16910216	line0	line2	OK	15.2992	4.23445	-1.85321	4.1529	3.28292e-05	0.00142477	yes
ovary GE16047	GE16047	-	3:9528643-9532437	line0	line12	OK	120.19	57.5015	-1.06364	3.46737	0.00052557	0.0131513	yes
ovary GE23962	GE23962	-	4:20065954-20071258	line0	line12	OK	29.4148	15.6238	-0.912797	2.97378	0.00294159	0.0481939	yes
ovary GE23962	GE23962	-	4:20065954-20071258	line0	line15	OK	29.4148	14.8373	-0.987316	3.20958	0.00132927	0.0268112	yes
ovary GE23962	GE23962	-	4:20065954-20071258	line0	line19	OK	29.4148	11.079	-1.40872	4.50609	6.60318e-06	0.000370113	yes
ovary GE10516	GE10516	-	4:22345705-22373104	line0	line11	OK	167.206	80.3225	-1.05775	3.11173	0.00185995	0.0344674	yes
ovary GE10516	GE10516	-	4:22345705-22373104	line0	line11	OK	167.206	80.3225	-1.05775	3.11173	0.00185995	0.0344674	yes
ovary GE12352	GE12352	-	2:9730917-9732446	line0	line9	OK	0.74174	2.74414	1.88737	-2.97991	0.00288334	0.0475497	yes
ovary GE16732	GE16732	-	3:2000111-2008966	line0	line12	OK	0.384967	1.36281	1.82377	-3.2743	0.00105925	0.022618	yes
ovary GE15399	GE15399	-	3:18823315-18834198	line0	line19	OK	206.568	101.042	-1.03166	3.18891	0.00142812	0.0282895	yes
ovary GE10930	GE10930	-	4:28024546-28026500	line0	line2	OK	1.54645	0.295236	-2.38902	3.176	0.00149322	0.0292491	yes
ovary GE13210	GE13210	-	2:5337182-5343552	line0	line8	OK	1.00673	50.0495	5.63561	-5.52012	3.38768e-08	3.61702e-06	yes
ovary GE13210	GE13210	-	2:5337182-5343552	line0	line12	OK	1.00673	30.2329	4.90837	-4.78778	1.6864e-06	0.000113542	yes
ovary GE13210	GE13210	-	2:5337182-5343552	line0	line17	OK	1.00673	50.8053	5.65723	-5.53415	3.12735e-08	3.36816e-06	yes
ovary GE13210	GE13210	-	2:5337182-5343552	line0	line19	OK	1.00673	48.0836	5.5778	-5.45391	4.92746e-08	5.05564e-06	yes
ovary GE13210	GE13210	-	2:5337182-5343552	line0	line8	OK	1.00673	50.0495	5.63561	-5.52012	3.38768e-08	3.61702e-06	yes
ovary GE13210	GE13210	-	2:5337182-5343552	line0	line12	OK	1.00673	30.2329	4.90837	-4.78778	1.6864e-06	0.000113542	yes
ovary GE13210	GE13210	-	2:5337182-5343552	line0	line17	OK	1.00673	50.8053	5.65723	-5.53415	3.12735e-08	3.36816e-06	yes
ovary GE13210	GE13210	-	2:5337182-5343552	line0	line19	OK	1.00673	48.0836	5.5778	-5.45391	4.92746e-08	5.05564e-06	yes
ovary GE13210	GE13210	-	2:5337182-5343552	line0	line8	OK	1.00673	50.0495	5.63561	-5.52012	3.38768e-08	3.61702e-06	yes
ovary GE13210	GE13210	-	2:5337182-5343552	line0	line12	OK	1.00673	30.2329	4.90837	-4.78778	1.6864e-06	0.000113542	yes
ovary GE13210	GE13210	-	2:5337182-5343552	line0	line17	OK	1.00673	50.8053	5.65723	-5.53415	3.12735e-08	3.36816e-06	yes
ovary GE13210	GE13210	-	2:5337182-5343552	line0	line19	OK	1.00673	48.0836	5.5778	-5.45391	4.92746e-08	5.05564e-06	yes
ovary GE21651	GE21651	-	0:8558931-8630702	line0	line12	OK	84.6608	36.4726	-1.21488	3.43202	0.000599109	0.0145761	yes
ovary GE21651	GE21651	-	0:8558931-8630702	line0	line15	OK	84.6608	38.8145	-1.1251	3.04791	0.00230437	0.0403943	yes
ovary GE13181	GE13181	-	2:4623938-4634119	line0	line13	OK	2.31222	0.834543	-1.47022	3.0566	0.00223862	0.0395287	yes
ovary GE13181	GE13181	-	2:4623938-4634119	line0	line19	OK	2.31222	0.627996	-1.88045	3.79286	0.000148919	0.00490045	yes
ovary GE25608	GE25608	-	4:4017511-4172705	line0	line5	OK	9.86093	1.69364	-2.5416	5.73034	1.00228e-08	1.219e-06	yes
ovary GE25608	GE25608	-	4:4017511-4172705	line0	line5	OK	9.86093	1.69364	-2.5416	5.73034	1.00228e-08	1.219e-06	yes
ovary GE25608	GE25608	-	4:4017511-4172705	line0	line5	OK	9.86093	1.69364	-2.5416	5.73034	1.00228e-08	1.219e-06	yes
ovary GE21652	GE21652	-	0:8631220-8675153	line0	line6	OK	30.5068	13.3928	-1.18768	3.10359	0.00191186	0.0351895	yes
ovary GE21652	GE21652	-	0:8631220-8675153	line0	line14	OK	30.5068	13.9996	-1.12375	2.99307	0.0027619	0.0460941	yes
ovary GE21652	GE21652	-	0:8631220-8675153	line0	line6	OK	30.5068	13.3928	-1.18768	3.10359	0.00191186	0.0351895	yes
ovary GE21652	GE21652	-	0:8631220-8675153	line0	line14	OK	30.5068	13.9996	-1.12375	2.99307	0.0027619	0.0460941	yes
ovary GE18961	GE18961	-	1:13186846-13190381	line0	line8	OK	0.262827	1.58395	2.59134	-3.87957	0.000104642	0.00369542	yes
ovary GE18961	GE18961	-	1:13186846-13190381	line0	line11	OK	0.262827	1.3298	2.33902	-3.46752	0.000525282	0.0131456	yes
ovary GE18961	GE18961	-	1:13186846-13190381	line0	line13	OK	0.262827	3.4161	3.70017	-5.75534	8.64701e-09	1.06645e-06	yes
ovary GE18961	GE18961	-	1:13186846-13190381	line0	line14	OK	0.262827	1.62076	2.62448	-3.93412	8.35035e-05	0.00307793	yes
ovary GE18961	GE18961	-	1:13186846-13190381	line0	line17	OK	0.262827	1.16064	2.14274	-3.15101	0.00162704	0.0312047	yes
ovary GE18961	GE18961	-	1:13186846-13190381	line0	line19	OK	0.262827	1.86545	2.82734	-4.27007	1.95413e-05	0.000924908	yes
ovary GE18961	GE18961	-	1:13186846-13190381	line0	line8	OK	0.262827	1.58395	2.59134	-3.87957	0.000104642	0.00369542	yes
ovary GE18961	GE18961	-	1:13186846-13190381	line0	line11	OK	0.262827	1.3298	2.33902	-3.46752	0.000525282	0.0131456	yes
ovary GE18961	GE18961	-	1:13186846-13190381	line0	line13	OK	0.262827	3.4161	3.70017	-5.75534	8.64701e-09	1.06645e-06	yes
ovary GE18961	GE18961	-	1:13186846-13190381	line0	line14	OK	0.262827	1.62076	2.62448	-3.93412	8.35035e-05	0.00307793	yes
ovary GE18961	GE18961	-	1:13186846-13190381	line0	line19	OK	0.262827	1.86545	2.82734	-4.27007	1.95413e-05	0.000924908	yes
ovary GE16732	GE16732	-	3:2000111-2008966	line0	line12	OK	0.384967	1.36281	1.82377	-3.2743	0.00105925	0.022618	yes
ovary GE24460	GE24460	-	4:13354746-13374657	line0	line2	OK	0.114222	2.65805	4.54046	-6.71971	1.82081e-11	3.85719e-09	yes
ovary GE24460	GE24460	-	4:13354746-13374657	line0	line15	OK	0.114222	1.05327	3.20497	-4.55839	5.15481e-06	0.000299072	yes
ovary GE13697	GE13697	-	2:11677021-11681206	line0	line5	OK	8.34908	1.99041	-2.06855	4.52594	6.01282e-06	0.000341474	yes
ovary GE24357	GE24357	-	4:14601565-14625268	line0	line5	OK	11.9043	4.42974	-1.42619	3.71956	0.000199566	0.00618735	yes
ovary GE24357	GE24357	-	4:14601565-14625268	line0	line5	OK	11.9043	4.42974	-1.42619	3.71956	0.000199566	0.00618735	yes
ovary GE24357	GE24357	-	4:14601565-14625268	line0	line5	OK	11.9043	4.42974	-1.42619	3.71956	0.000199566	0.00618735	yes
ovary GE13571	GE13571	-	2:10095640-10103094	line0	line11	OK	23.3027	8.30798	-1.48793	4.72757	2.2722e-06	0.00014731	yes
ovary GE13571	GE13571	-	2:10095640-10103094	line0	line13	OK	23.3027	7.19129	-1.69617	5.32751	9.95703e-08	9.43316e-06	yes
ovary GE13571	GE13571	-	2:10095640-10103094	line0	line15	OK	23.3027	7.69661	-1.5982	5.04815	4.461e-07	3.55659e-05	yes
ovary GE16732	GE16732	-	3:2000111-2008966	line0	line12	OK	0.384967	1.36281	1.82377	-3.2743	0.00105925	0.022618	yes
ovary GE21018	GE21018	-	0:364807-487402	line0	line11	OK	29.4883	15.4189	-0.935442	2.97274	0.00295158	0.0483207	yes
ovary GE21018	GE21018	-	0:364807-487402	line0	line11	OK	29.4883	15.4189	-0.935442	2.97274	0.00295158	0.0483207	yes
ovary GE21018	GE21018	-	0:364807-487402	line0	line11	OK	29.4883	15.4189	-0.935442	2.97274	0.00295158	0.0483207	yes
ovary GE12827	GE12827	-	2:2632134-2641998	line0	line17	OK	27.655	11.2309	-1.30007	3.39344	0.000690195	0.016241	yes
ovary GE16918	GE16918	-	3:5655548-5661469	line0	line19	OK	0.548512	5.10751	3.21902	-5.79665	6.76545e-09	8.53832e-07	yes
ovary GE25608	GE25608	-	4:4017511-4172705	line0	line5	OK	9.86093	1.69364	-2.5416	5.73034	1.00228e-08	1.219e-06	yes
ovary GE25608	GE25608	-	4:4017511-4172705	line0	line5	OK	9.86093	1.69364	-2.5416	5.73034	1.00228e-08	1.219e-06	yes
ovary GE25608	GE25608	-	4:4017511-4172705	line0	line5	OK	9.86093	1.69364	-2.5416	5.73034	1.00228e-08	1.219e-06	yes
ovary GE15766	GE15766	-	1:1110207-1112036	line0	line1	OK	6.94194	1.12366	-2.62713	5.04507	4.53363e-07	3.60422e-05	yes
ovary GE16598	GE16598	-	3:11875-78145	line0	line11	OK	42.6491	7.19965	-2.56652	7.83661	4.66294e-15	1.82069e-12	yes
ovary GE25842	GE25842	-	4:7946124-7950048	line0	line6	OK	0.0544557	0.552839	3.3437	-3.48049	0.000500498	0.0126739	yes
ovary GE12827	GE12827	-	2:2632134-2641998	line0	line17	OK	27.655	11.2309	-1.30007	3.39344	0.000690195	0.016241	yes
ovary GE13871	GE13871	-	2:14447668-14449861	line0	line12	OK	2.30022	11.3192	2.29893	-5.1481	2.63137e-07	2.23648e-05	yes
ovary GE13871	GE13871	-	2:14447668-14449861	line0	line15	OK	2.30022	15.7525	2.77574	-6.35379	2.10075e-10	3.62767e-08	yes
ovary GE13872	GE13872	-	2:14449908-14452932	line0	line15	OK	2.11115	7.08962	1.74768	-3.89825	9.68884e-05	0.00347318	yes
