# Supplementary material for: Chromosomal rearrangements as a source of new gene formation in Drosophila yakuba
Source: PLoS Genet. 2019 Sep 23;15(9):e1008314. doi: 10.1371/journal.pgen.1008314 (PMC6776367; doi:10.1371/journal.pgen.1008314)
Supplement: S1 Data — (ZIP) [file pgen.1008314.s019.zip › Denovogenes/Cuffdiff_genes_Testes.txt]

testes GE20515	GE20515	-	0:6628647-6629496	line0	line14	OK	56.6715	10.4995	-2.4323	3.2785	0.0010436	0.0225228	yes
testes GE20515	GE20515	-	0:6628647-6629496	line0	line14	OK	56.6715	10.4995	-2.4323	3.2785	0.0010436	0.0225228	yes
testes GE20515	GE20515	-	0:6628647-6629496	line0	line14	OK	56.6715	10.4995	-2.4323	3.2785	0.0010436	0.0225228	yes
testes GE20515	GE20515	-	0:6628647-6629496	line0	line14	OK	56.6715	10.4995	-2.4323	3.2785	0.0010436	0.0225228	yes
testes GE20515	GE20515	-	0:6628647-6629496	line0	line14	OK	56.6715	10.4995	-2.4323	3.2785	0.0010436	0.0225228	yes
testes GE20515	GE20515	-	0:6628647-6629496	line0	line14	OK	56.6715	10.4995	-2.4323	3.2785	0.0010436	0.0225228	yes
testes GE26141	GE26141	-	1:12978457-12984552	line0	line10	OK	11.671	1.81327	-2.68626	3.36283	0.000771467	0.0179476	yes
testes GE26141	GE26141	-	1:12978457-12984552	line0	line19	OK	11.671	68.072	2.54414	-3.46878	0.000522823	0.0133509	yes
testes GE26141	GE26141	-	1:12978457-12984552	line0	line10	OK	11.671	1.81327	-2.68626	3.36283	0.000771467	0.0179476	yes
testes GE26141	GE26141	-	1:12978457-12984552	line0	line19	OK	11.671	68.072	2.54414	-3.46878	0.000522823	0.0133509	yes
testes GE23908	GE23908	-	4:20649582-20651408	line0	line19	OK	9.12907	1.80639	-2.33736	3.22965	0.0012394	0.025643	yes
testes GE23908	GE23908	-	4:20649582-20651408	line0	line19	OK	9.12907	1.80639	-2.33736	3.22965	0.0012394	0.025643	yes
testes GE11357	GE11357	-	1:10318338-10320622	line0	line10	OK	2.11597	11.3102	2.41823	-3.3919	0.000694104	0.0165519	yes
testes GE11357	GE11357	-	1:10318338-10320622	line0	line10	OK	2.11597	11.3102	2.41823	-3.3919	0.000694104	0.0165519	yes
testes GE11357	GE11357	-	1:10318338-10320622	line0	line10	OK	2.11597	11.3102	2.41823	-3.3919	0.000694104	0.0165519	yes
testes GE15298	GE15298	-	3:20449417-20507791	line0	line1	OK	0.424803	0.0789058	-2.42859	2.98171	0.00286642	0.0472057	yes
testes GE15298	GE15298	-	3:20449417-20507791	line0	line1	OK	0.424803	0.0789058	-2.42859	2.98171	0.00286642	0.0472057	yes
testes GE16201	GE16201	-	3:6932975-6936944	line0	line19	OK	17.0003	113.112	2.73412	-3.95564	7.63295e-05	0.00294344	yes
testes GE16201	GE16201	-	3:6932975-6936944	line0	line19	OK	17.0003	113.112	2.73412	-3.95564	7.63295e-05	0.00294344	yes
testes GE16201	GE16201	-	3:6932975-6936944	line0	line19	OK	17.0003	113.112	2.73412	-3.95564	7.63295e-05	0.00294344	yes
testes GE16201	GE16201	-	3:6932975-6936944	line0	line19	OK	17.0003	113.112	2.73412	-3.95564	7.63295e-05	0.00294344	yes
testes GE16201	GE16201	-	3:6932975-6936944	line0	line19	OK	17.0003	113.112	2.73412	-3.95564	7.63295e-05	0.00294344	yes
testes GE16201	GE16201	-	3:6932975-6936944	line0	line19	OK	17.0003	113.112	2.73412	-3.95564	7.63295e-05	0.00294344	yes
testes GE20515	GE20515	-	0:6628647-6629496	line0	line14	OK	56.6715	10.4995	-2.4323	3.2785	0.0010436	0.0225228	yes
testes GE20515	GE20515	-	0:6628647-6629496	line0	line14	OK	56.6715	10.4995	-2.4323	3.2785	0.0010436	0.0225228	yes
testes GE20515	GE20515	-	0:6628647-6629496	line0	line14	OK	56.6715	10.4995	-2.4323	3.2785	0.0010436	0.0225228	yes
testes GE20515	GE20515	-	0:6628647-6629496	line0	line14	OK	56.6715	10.4995	-2.4323	3.2785	0.0010436	0.0225228	yes
testes GE20515	GE20515	-	0:6628647-6629496	line0	line14	OK	56.6715	10.4995	-2.4323	3.2785	0.0010436	0.0225228	yes
testes GE20515	GE20515	-	0:6628647-6629496	line0	line14	OK	56.6715	10.4995	-2.4323	3.2785	0.0010436	0.0225228	yes
testes GE22549	GE22549	-	0:21747156-21754819	line0	line1	OK	4.71094	0.575223	-3.03382	3.64173	0.000270812	0.00802354	yes
testes GE22549	GE22549	-	0:21747156-21754819	line0	line5	OK	4.71094	0.749631	-2.65176	3.19969	0.00137576	0.0277152	yes
testes GE22549	GE22549	-	0:21747156-21754819	line0	line6	OK	4.71094	0.782584	-2.5897	3.12716	0.00176506	0.033333	yes
testes GE22549	GE22549	-	0:21747156-21754819	line0	line1	OK	4.71094	0.575223	-3.03382	3.64173	0.000270812	0.00802354	yes
testes GE22549	GE22549	-	0:21747156-21754819	line0	line5	OK	4.71094	0.749631	-2.65176	3.19969	0.00137576	0.0277152	yes
testes GE22549	GE22549	-	0:21747156-21754819	line0	line6	OK	4.71094	0.782584	-2.5897	3.12716	0.00176506	0.033333	yes
testes GE20462	GE20462	-	0:7484226-7525608	line0	line19	OK	8.58748	41.4039	2.26946	-3.28035	0.00103679	0.0224145	yes
testes GE20462	GE20462	-	0:7484226-7525608	line0	line19	OK	8.58748	41.4039	2.26946	-3.28035	0.00103679	0.0224145	yes
testes GE21693	GE21693	-	0:9214376-9270191	line0	line17	OK	0.113296	5.55954	5.6168	-6.05163	1.43383e-09	2.57968e-07	yes
testes GE21693	GE21693	-	0:9214376-9270191	line0	line17	OK	0.113296	5.55954	5.6168	-6.05163	1.43383e-09	2.57968e-07	yes
testes GE11357	GE11357	-	1:10318338-10320622	line0	line6	OK	2.11597	14.7064	2.79705	-3.96229	7.42347e-05	0.00287711	yes
testes GE11357	GE11357	-	1:10318338-10320622	line0	line8	OK	2.11597	0.280342	-2.91606	3.67061	0.000241968	0.00734817	yes
testes GE26316	GE26316	-	4:14170215-14219883	line0	line10	OK	0.29843	2.85049	3.25575	-4.50781	6.55008e-06	0.000393044	yes
testes GE26316	GE26316	-	4:14170215-14219883	line0	line10	OK	0.29843	2.85049	3.25575	-4.50781	6.55008e-06	0.000393044	yes
testes GE26316	GE26316	-	4:14170215-14219883	line0	line10	OK	0.29843	2.85049	3.25575	-4.50781	6.55008e-06	0.000393044	yes
testes GE26316	GE26316	-	4:14170215-14219883	line0	line10	OK	0.29843	2.85049	3.25575	-4.50781	6.55008e-06	0.000393044	yes
testes GE16146	GE16146	-	3:7854811-7858825	line0	line6	OK	1.68903	0.296697	-2.50913	3.03093	0.00243798	0.042157	yes
testes GE16146	GE16146	-	3:7854811-7858825	line0	line6	OK	1.68903	0.296697	-2.50913	3.03093	0.00243798	0.042157	yes
testes GE16608	GE16608	-	3:181265-187049	line0	line15	OK	0.201828	3.03351	3.90979	-4.607	4.08517e-06	0.000264405	yes
testes GE23738	GE23738	-	4:23173417-23184321	line0	line5	OK	5.55397	0.633181	-3.13283	4.01694	5.8959e-05	0.0023925	yes
testes GE23738	GE23738	-	4:23173417-23184321	line0	line5	OK	5.55397	0.633181	-3.13283	4.01694	5.8959e-05	0.0023925	yes
testes GE23738	GE23738	-	4:23173417-23184321	line0	line5	OK	5.55397	0.633181	-3.13283	4.01694	5.8959e-05	0.0023925	yes
testes GE23738	GE23738	-	4:23173417-23184321	line0	line5	OK	5.55397	0.633181	-3.13283	4.01694	5.8959e-05	0.0023925	yes
testes GE23738	GE23738	-	4:23173417-23184321	line0	line5	OK	5.55397	0.633181	-3.13283	4.01694	5.8959e-05	0.0023925	yes
testes GE23738	GE23738	-	4:23173417-23184321	line0	line5	OK	5.55397	0.633181	-3.13283	4.01694	5.8959e-05	0.0023925	yes
testes GE23738	GE23738	-	4:23173417-23184321	line0	line5	OK	5.55397	0.633181	-3.13283	4.01694	5.8959e-05	0.0023925	yes
testes GE23738	GE23738	-	4:23173417-23184321	line0	line5	OK	5.55397	0.633181	-3.13283	4.01694	5.8959e-05	0.0023925	yes
testes GE17462	GE17462	-	1:1180816-1181611	line0	line10	OK	4.93184	0.122985	-5.32557	5.08502	3.67578e-07	3.37856e-05	yes
testes GE17462	GE17462	-	1:1180816-1181611	line0	line10	OK	4.93184	0.122985	-5.32557	5.08502	3.67578e-07	3.37856e-05	yes
testes GE17462	GE17462	-	1:1180816-1181611	line0	line10	OK	4.93184	0.122985	-5.32557	5.08502	3.67578e-07	3.37856e-05	yes
testes GE17462	GE17462	-	1:1180816-1181611	line0	line10	OK	4.93184	0.122985	-5.32557	5.08502	3.67578e-07	3.37856e-05	yes
testes GE17462	GE17462	-	1:1180816-1181611	line0	line10	OK	4.93184	0.122985	-5.32557	5.08502	3.67578e-07	3.37856e-05	yes
testes GE17462	GE17462	-	1:1180816-1181611	line0	line10	OK	4.93184	0.122985	-5.32557	5.08502	3.67578e-07	3.37856e-05	yes
testes GE23908	GE23908	-	4:20649582-20651408	line0	line19	OK	9.12907	1.80639	-2.33736	3.22965	0.0012394	0.025643	yes
testes GE16608	GE16608	-	3:181265-187049	line0	line15	OK	0.201828	3.03351	3.90979	-4.607	4.08517e-06	0.000264405	yes
testes GE16608	GE16608	-	3:181265-187049	line0	line19	OK	0.201828	1.27689	2.66143	-3.09859	0.00194447	0.0358122	yes
testes GE16608	GE16608	-	3:181265-187049	line0	line15	OK	0.201828	3.03351	3.90979	-4.607	4.08517e-06	0.000264405	yes
testes GE16608	GE16608	-	3:181265-187049	line0	line19	OK	0.201828	1.27689	2.66143	-3.09859	0.00194447	0.0358122	yes
testes GE14524	GE14524	-	1:5491965-5496984	line0	line19	OK	33.3533	135.358	2.02087	-3.21445	0.00130696	0.0266857	yes
testes GE14524	GE14524	-	1:5491965-5496984	line0	line19	OK	33.3533	135.358	2.02087	-3.21445	0.00130696	0.0266857	yes
testes GE14524	GE14524	-	1:5491965-5496984	line0	line19	OK	33.3533	135.358	2.02087	-3.21445	0.00130696	0.0266857	yes
testes GE14524	GE14524	-	1:5491965-5496984	line0	line19	OK	33.3533	135.358	2.02087	-3.21445	0.00130696	0.0266857	yes
testes GE26141	GE26141	-	1:12978457-12984552	line0	line10	OK	11.671	1.81327	-2.68626	3.36283	0.000771467	0.0179476	yes
testes GE26141	GE26141	-	1:12978457-12984552	line0	line19	OK	11.671	68.072	2.54414	-3.46878	0.000522823	0.0133509	yes
testes GE26141	GE26141	-	1:12978457-12984552	line0	line10	OK	11.671	1.81327	-2.68626	3.36283	0.000771467	0.0179476	yes
testes GE26141	GE26141	-	1:12978457-12984552	line0	line19	OK	11.671	68.072	2.54414	-3.46878	0.000522823	0.0133509	yes
testes GE12245	GE12245	-	2:11142050-11143338	line0	line1	OK	1.05025	0.0688537	-3.93106	3.53832	0.000402686	0.0109352	yes
testes GE12245	GE12245	-	2:11142050-11143338	line0	line5	OK	1.05025	0.0914513	-3.52159	3.28808	0.00100873	0.0219565	yes
testes GE12245	GE12245	-	2:11142050-11143338	line0	line1	OK	1.05025	0.0688537	-3.93106	3.53832	0.000402686	0.0109352	yes
testes GE12245	GE12245	-	2:11142050-11143338	line0	line5	OK	1.05025	0.0914513	-3.52159	3.28808	0.00100873	0.0219565	yes
testes GE15027	GE15027	-	1:2765570-2793084	line0	line17	OK	0.695038	55.3637	6.3157	-4.88235	1.04829e-06	8.32409e-05	yes
testes GE15027	GE15027	-	1:2765570-2793084	line0	line17	OK	0.695038	55.3637	6.3157	-4.88235	1.04829e-06	8.32409e-05	yes
testes GE12921	GE12921	-	2:1288771-1394025	line0	line19	OK	3.75984	21.3281	2.50401	-3.64057	0.000272031	0.00805033	yes
testes GE12921	GE12921	-	2:1288771-1394025	line0	line19	OK	3.75984	21.3281	2.50401	-3.64057	0.000272031	0.00805033	yes
testes GE12921	GE12921	-	2:1288771-1394025	line0	line19	OK	3.75984	21.3281	2.50401	-3.64057	0.000272031	0.00805033	yes
testes GE12921	GE12921	-	2:1288771-1394025	line0	line19	OK	3.75984	21.3281	2.50401	-3.64057	0.000272031	0.00805033	yes
testes GE17955	GE17955	-	3:21755427-21762554	line0	line17	OK	0.169242	1.02777	2.60235	-3.09731	0.00195283	0.0359264	yes
testes GE17955	GE17955	-	3:21755427-21762554	line0	line19	OK	0.169242	1.42918	3.07803	-3.68095	0.000232365	0.00711659	yes
testes GE17955	GE17955	-	3:21755427-21762554	line0	line17	OK	0.169242	1.02777	2.60235	-3.09731	0.00195283	0.0359264	yes
testes GE17955	GE17955	-	3:21755427-21762554	line0	line19	OK	0.169242	1.42918	3.07803	-3.68095	0.000232365	0.00711659	yes
testes GE17955	GE17955	-	3:21755427-21762554	line0	line17	OK	0.169242	1.02777	2.60235	-3.09731	0.00195283	0.0359264	yes
testes GE17955	GE17955	-	3:21755427-21762554	line0	line19	OK	0.169242	1.42918	3.07803	-3.68095	0.000232365	0.00711659	yes
testes GE17955	GE17955	-	3:21755427-21762554	line0	line17	OK	0.169242	1.02777	2.60235	-3.09731	0.00195283	0.0359264	yes
testes GE17955	GE17955	-	3:21755427-21762554	line0	line19	OK	0.169242	1.42918	3.07803	-3.68095	0.000232365	0.00711659	yes
testes GE17955	GE17955	-	3:21755427-21762554	line0	line17	OK	0.169242	1.02777	2.60235	-3.09731	0.00195283	0.0359264	yes
testes GE17955	GE17955	-	3:21755427-21762554	line0	line19	OK	0.169242	1.42918	3.07803	-3.68095	0.000232365	0.00711659	yes
testes GE17955	GE17955	-	3:21755427-21762554	line0	line17	OK	0.169242	1.02777	2.60235	-3.09731	0.00195283	0.0359264	yes
testes GE17955	GE17955	-	3:21755427-21762554	line0	line19	OK	0.169242	1.42918	3.07803	-3.68095	0.000232365	0.00711659	yes
testes GE23380	GE23380	-	4:27246092-27248473	line0	line1	OK	1.53104	14.2548	3.21886	-4.55171	5.32115e-06	0.000330347	yes
testes GE23380	GE23380	-	4:27246092-27248473	line0	line1	OK	1.53104	14.2548	3.21886	-4.55171	5.32115e-06	0.000330347	yes
testes GE17528	GE17528	-	1:1231476-1270794	line0	line15	OK	0.658095	0.109164	-2.5918	3.29361	0.000989098	0.0216369	yes
testes GE11357	GE11357	-	1:10318338-10320622	line0	line5	OK	2.11597	16.904	2.99797	-4.26972	1.95717e-05	0.000974661	yes
testes GE11357	GE11357	-	1:10318338-10320622	line0	line5	OK	2.11597	16.904	2.99797	-4.26972	1.95717e-05	0.000974661	yes
testes GE11357	GE11357	-	1:10318338-10320622	line0	line5	OK	2.11597	16.904	2.99797	-4.26972	1.95717e-05	0.000974661	yes
testes GE17462	GE17462	-	1:1180816-1181611	line0	line6	OK	4.93184	0.0867608	-5.82894	5.18313	2.18198e-07	2.15301e-05	yes
testes GE17462	GE17462	-	1:1180816-1181611	line0	line6	OK	4.93184	0.0867608	-5.82894	5.18313	2.18198e-07	2.15301e-05	yes
testes GE17462	GE17462	-	1:1180816-1181611	line0	line6	OK	4.93184	0.0867608	-5.82894	5.18313	2.18198e-07	2.15301e-05	yes
testes GE17462	GE17462	-	1:1180816-1181611	line0	line6	OK	4.93184	0.0867608	-5.82894	5.18313	2.18198e-07	2.15301e-05	yes
testes GE17395	GE17395	-	3:12121978-12130943	line0	line5	OK	4.54101	0.819907	-2.46948	3.18942	0.00142556	0.0284674	yes
testes GE12245	GE12245	-	2:11142050-11143338	line0	line2	OK	1.05025	0.0458213	-4.51857	3.72046	0.000198864	0.00629746	yes
testes GE12245	GE12245	-	2:11142050-11143338	line0	line2	OK	1.05025	0.0458213	-4.51857	3.72046	0.000198864	0.00629746	yes
testes GE12245	GE12245	-	2:11142050-11143338	line0	line2	OK	1.05025	0.0458213	-4.51857	3.72046	0.000198864	0.00629746	yes
testes GE12245	GE12245	-	2:11142050-11143338	line0	line2	OK	1.05025	0.0458213	-4.51857	3.72046	0.000198864	0.00629746	yes
testes GE12245	GE12245	-	2:11142050-11143338	line0	line2	OK	1.05025	0.0458213	-4.51857	3.72046	0.000198864	0.00629746	yes
testes GE12245	GE12245	-	2:11142050-11143338	line0	line2	OK	1.05025	0.0458213	-4.51857	3.72046	0.000198864	0.00629746	yes
testes GE12245	GE12245	-	2:11142050-11143338	line0	line2	OK	1.05025	0.0458213	-4.51857	3.72046	0.000198864	0.00629746	yes
testes GE12245	GE12245	-	2:11142050-11143338	line0	line2	OK	1.05025	0.0458213	-4.51857	3.72046	0.000198864	0.00629746	yes
testes GE11387	GE11387	-	2:20895235-20907382	line0	line10	OK	1.79432	0.176001	-3.34978	3.86682	0.000110264	0.00395137	yes
testes GE11387	GE11387	-	2:20895235-20907382	line0	line10	OK	1.79432	0.176001	-3.34978	3.86682	0.000110264	0.00395137	yes
testes GE12925	GE12925	-	2:1116536-1160395	line0	line17	OK	0.322974	5.16794	4.0001	-5.13765	2.78192e-07	2.66182e-05	yes
testes GE12925	GE12925	-	2:1116536-1160395	line0	line17	OK	0.322974	5.16794	4.0001	-5.13765	2.78192e-07	2.66182e-05	yes
testes GE16598	GE16598	-	3:11875-78145	line0	line1	OK	9.95391	0.860014	-3.53283	3.74233	0.000182324	0.00588624	yes
testes GE16598	GE16598	-	3:11875-78145	line0	line1	OK	9.95391	0.860014	-3.53283	3.74233	0.000182324	0.00588624	yes
testes GE16598	GE16598	-	3:11875-78145	line0	line1	OK	9.95391	0.860014	-3.53283	3.74233	0.000182324	0.00588624	yes
testes GE16598	GE16598	-	3:11875-78145	line0	line1	OK	9.95391	0.860014	-3.53283	3.74233	0.000182324	0.00588624	yes
testes GE20610	GE20610	-	0:5056782-5063086	line0	line5	OK	1.11255	0.167302	-2.73334	3.30241	0.000958567	0.0211454	yes
testes GE20610	GE20610	-	0:5056782-5063086	line0	line6	OK	1.11255	0.186249	-2.57857	3.13231	0.00173434	0.0329004	yes
testes GE20610	GE20610	-	0:5056782-5063086	line0	line10	OK	1.11255	0.0773124	-3.84703	4.39371	1.11435e-05	0.000611123	yes
testes GE20610	GE20610	-	0:5056782-5063086	line0	line5	OK	1.11255	0.167302	-2.73334	3.30241	0.000958567	0.0211454	yes
testes GE20610	GE20610	-	0:5056782-5063086	line0	line6	OK	1.11255	0.186249	-2.57857	3.13231	0.00173434	0.0329004	yes
testes GE20610	GE20610	-	0:5056782-5063086	line0	line10	OK	1.11255	0.0773124	-3.84703	4.39371	1.11435e-05	0.000611123	yes
testes GE20610	GE20610	-	0:5056782-5063086	line0	line5	OK	1.11255	0.167302	-2.73334	3.30241	0.000958567	0.0211454	yes
testes GE20610	GE20610	-	0:5056782-5063086	line0	line6	OK	1.11255	0.186249	-2.57857	3.13231	0.00173434	0.0329004	yes
testes GE20610	GE20610	-	0:5056782-5063086	line0	line10	OK	1.11255	0.0773124	-3.84703	4.39371	1.11435e-05	0.000611123	yes
testes GE20610	GE20610	-	0:5056782-5063086	line0	line5	OK	1.11255	0.167302	-2.73334	3.30241	0.000958567	0.0211454	yes
testes GE20610	GE20610	-	0:5056782-5063086	line0	line6	OK	1.11255	0.186249	-2.57857	3.13231	0.00173434	0.0329004	yes
testes GE20610	GE20610	-	0:5056782-5063086	line0	line10	OK	1.11255	0.0773124	-3.84703	4.39371	1.11435e-05	0.000611123	yes
testes GE12245	GE12245	-	2:11142050-11143338	line0	line2	OK	1.05025	0.0458213	-4.51857	3.72046	0.000198864	0.00629746	yes
testes GE13243	GE13243	-	2:5859992-5861895	line0	line19	OK	3.23525	23.4667	2.85867	-3.7336	0.000188763	0.00604904	yes
testes GE23978	GE23978	-	4:19851557-19853081	line0	line10	OK	6.48012	34.111	2.39615	-3.47848	0.000504265	0.0129881	yes
testes GE14110	GE14110	-	1:6153581-6167591	line0	line1	OK	37.5546	1.28066	-4.87403	7.08693	1.37113e-12	5.04696e-10	yes
testes GE14110	GE14110	-	1:6153581-6167591	line0	line2	OK	37.5546	0.865354	-5.43956	7.32725	2.34923e-13	1.01602e-10	yes
testes GE14110	GE14110	-	1:6153581-6167591	line0	line5	OK	37.5546	6.14496	-2.61151	3.82194	0.000132406	0.0045704	yes
testes GE14110	GE14110	-	1:6153581-6167591	line0	line9	OK	37.5546	1.31224	-4.83889	7.03883	1.93867e-12	6.88284e-10	yes
testes GE14110	GE14110	-	1:6153581-6167591	line0	line10	OK	37.5546	0.282433	-7.05494	9.73972	0	0	yes
testes GE14110	GE14110	-	1:6153581-6167591	line0	line11	OK	37.5546	1.83888	-4.35209	6.37329	1.85018e-10	4.15764e-08	yes
testes GE14110	GE14110	-	1:6153581-6167591	line0	line15	OK	37.5546	0.948465	-5.30725	7.25173	4.11449e-13	1.68123e-10	yes
testes GE14110	GE14110	-	1:6153581-6167591	line0	line17	OK	37.5546	2.69931	-3.79833	5.60672	2.06192e-08	2.72821e-06	yes
testes GE14110	GE14110	-	1:6153581-6167591	line0	line1	OK	37.5546	1.28066	-4.87403	7.08693	1.37113e-12	5.04696e-10	yes
testes GE14110	GE14110	-	1:6153581-6167591	line0	line2	OK	37.5546	0.865354	-5.43956	7.32725	2.34923e-13	1.01602e-10	yes
testes GE14110	GE14110	-	1:6153581-6167591	line0	line5	OK	37.5546	6.14496	-2.61151	3.82194	0.000132406	0.0045704	yes
testes GE14110	GE14110	-	1:6153581-6167591	line0	line9	OK	37.5546	1.31224	-4.83889	7.03883	1.93867e-12	6.88284e-10	yes
testes GE14110	GE14110	-	1:6153581-6167591	line0	line10	OK	37.5546	0.282433	-7.05494	9.73972	0	0	yes
testes GE14110	GE14110	-	1:6153581-6167591	line0	line11	OK	37.5546	1.83888	-4.35209	6.37329	1.85018e-10	4.15764e-08	yes
testes GE14110	GE14110	-	1:6153581-6167591	line0	line15	OK	37.5546	0.948465	-5.30725	7.25173	4.11449e-13	1.68123e-10	yes
testes GE14110	GE14110	-	1:6153581-6167591	line0	line17	OK	37.5546	2.69931	-3.79833	5.60672	2.06192e-08	2.72821e-06	yes
testes GE16146	GE16146	-	3:7854811-7858825	line0	line6	OK	1.68903	0.296697	-2.50913	3.03093	0.00243798	0.042157	yes
testes GE25795	GE25795	-	4:7191737-7193961	line0	line2	OK	62.3016	9.78657	-2.67039	4.06753	4.75148e-05	0.00201225	yes
testes GE25795	GE25795	-	4:7191737-7193961	line0	line19	OK	62.3016	10.0541	-2.63148	4.01537	5.93519e-05	0.00240532	yes
testes GE20515	GE20515	-	0:6628647-6629496	line0	line10	OK	56.6715	0.0377866	-10.5505	7.29837	2.91323e-13	1.23895e-10	yes
testes GE17612	GE17612	-	3:15200478-15209590	line0	line5	OK	18.4633	0.0851831	-7.75988	3.63341	0.000279704	0.0082322	yes
testes GE12514	GE12514	-	2:7947698-7965025	line0	line5	OK	0.864086	0.0353942	-4.60959	4.59746	4.27671e-06	0.000274781	yes
testes GE17594	GE17594	-	3:14954022-14962842	line0	line1	OK	0.0941454	1.34382	3.8353	-4.70667	2.51801e-06	0.000175105	yes
testes GE17594	GE17594	-	3:14954022-14962842	line0	line10	OK	0.0941454	4.85858	5.6895	-7.20166	5.94857e-13	2.35601e-10	yes
testes GE17594	GE17594	-	3:14954022-14962842	line0	line13	OK	0.0941454	3.12245	5.05165	-6.31005	2.78944e-10	5.99887e-08	yes
testes GE17594	GE17594	-	3:14954022-14962842	line0	line10	OK	0.0941454	4.85858	5.6895	-7.20166	5.94857e-13	2.35601e-10	yes
testes GE12245	GE12245	-	2:11142050-11143338	line0	line2	OK	1.05025	0.0458213	-4.51857	3.72046	0.000198864	0.00629746	yes
testes GE12245	GE12245	-	2:11142050-11143338	line0	line8	OK	1.05025	0.0536431	-4.2912	3.70207	0.000213846	0.00666578	yes
testes GE12245	GE12245	-	2:11142050-11143338	line0	line12	OK	1.05025	0.0505197	-4.37775	3.70754	0.000209282	0.00655683	yes
testes GE14110	GE14110	-	1:6153581-6167591	line0	line2	OK	37.5546	0.865354	-5.43956	7.32725	2.34923e-13	1.01602e-10	yes
testes GE14110	GE14110	-	1:6153581-6167591	line0	line6	OK	37.5546	0.913022	-5.3622	7.73228	1.06581e-14	6.10107e-12	yes
testes GE14110	GE14110	-	1:6153581-6167591	line0	line10	OK	37.5546	0.282433	-7.05494	9.73972	0	0	yes
testes GE14110	GE14110	-	1:6153581-6167591	line0	line13	OK	37.5546	0.312319	-6.90983	8.47586	0	0	yes
testes GE14110	GE14110	-	1:6153581-6167591	line0	line17	OK	37.5546	2.69931	-3.79833	5.60672	2.06192e-08	2.72821e-06	yes
testes GE14110	GE14110	-	1:6153581-6167591	line0	line2	OK	37.5546	0.865354	-5.43956	7.32725	2.34923e-13	1.01602e-10	yes
testes GE14110	GE14110	-	1:6153581-6167591	line0	line6	OK	37.5546	0.913022	-5.3622	7.73228	1.06581e-14	6.10107e-12	yes
testes GE14110	GE14110	-	1:6153581-6167591	line0	line10	OK	37.5546	0.282433	-7.05494	9.73972	0	0	yes
testes GE14110	GE14110	-	1:6153581-6167591	line0	line13	OK	37.5546	0.312319	-6.90983	8.47586	0	0	yes
testes GE14110	GE14110	-	1:6153581-6167591	line0	line17	OK	37.5546	2.69931	-3.79833	5.60672	2.06192e-08	2.72821e-06	yes
testes GE14131	GE14131	-	2:17277536-17280105	line0	line9	OK	0.135161	1.20376	3.1548	-3.6856	0.000228169	0.00701521	yes
testes GE14131	GE14131	-	2:17277536-17280105	line0	line11	OK	0.135161	10.8904	6.33223	-7.69888	1.37668e-14	7.69736e-12	yes
testes GE11357	GE11357	-	1:10318338-10320622	line0	line8	OK	2.11597	0.280342	-2.91606	3.67061	0.000241968	0.00734817	yes
testes GE17612	GE17612	-	3:15200478-15209590	line0	line2	OK	18.4633	2.29778	-3.00634	3.17144	0.00151684	0.029785	yes
testes GE20515	GE20515	-	0:6628647-6629496	line0	line10	OK	56.6715	0.0377866	-10.5505	7.29837	2.91323e-13	1.23895e-10	yes
testes GE24546	GE24546	-	4:12298754-12312668	line0	line17	OK	0.0275823	3.53957	7.00369	-6.8794	6.01053e-12	1.90709e-09	yes
testes GE18398	GE18398	-	1:6001773-6043492	line0	line5	OK	21.6714	1.36606	-3.9877	3.17552	0.0014957	0.0294833	yes
testes GE14029	GE14029	-	2:16192578-16212273	line0	line2	OK	0.0473003	10.7722	7.83124	-8.50487	0	0	yes
testes GE16409	GE16409	-	3:3070212-3072066	line0	line19	OK	0.0273653	0.349822	3.6762	-3.08533	0.00203326	0.0370029	yes
testes GE15027	GE15027	-	1:2765570-2793084	line0	line17	OK	0.695038	55.3637	6.3157	-4.88235	1.04829e-06	8.32409e-05	yes
testes GE17210	GE17210	-	1:883610-887931	line0	line15	OK	1.36979	0.141718	-3.27286	4.19336	2.74851e-05	0.00128957	yes
testes GE12925	GE12925	-	2:1116536-1160395	line0	line17	OK	0.322974	5.16794	4.0001	-5.13765	2.78192e-07	2.66182e-05	yes
testes GE12925	GE12925	-	2:1116536-1160395	line0	line17	OK	0.322974	5.16794	4.0001	-5.13765	2.78192e-07	2.66182e-05	yes
testes GE17462	GE17462	-	1:1180816-1181611	line0	line5	OK	4.93184	0.216717	-4.50824	4.65827	3.18877e-06	0.000213833	yes
testes GE14110	GE14110	-	1:6153581-6167591	line0	line5	OK	37.5546	6.14496	-2.61151	3.82194	0.000132406	0.0045704	yes
testes GE14110	GE14110	-	1:6153581-6167591	line0	line8	OK	37.5546	1.34429	-4.80407	6.99105	2.72826e-12	9.37735e-10	yes
testes GE14110	GE14110	-	1:6153581-6167591	line0	line5	OK	37.5546	6.14496	-2.61151	3.82194	0.000132406	0.0045704	yes
testes GE14110	GE14110	-	1:6153581-6167591	line0	line8	OK	37.5546	1.34429	-4.80407	6.99105	2.72826e-12	9.37735e-10	yes
testes GE16608	GE16608	-	3:181265-187049	line0	line19	OK	0.201828	1.27689	2.66143	-3.09859	0.00194447	0.0358122	yes
testes GE25005	GE25005	-	4:5839388-5857167	line0	line5	OK	1.43029	0.208756	-2.77643	2.99692	0.00272726	0.0456069	yes
testes GE17612	GE17612	-	3:15200478-15209590	line0	line1	OK	18.4633	2.39177	-2.94851	3.71714	0.000201494	0.00636467	yes
testes GE24903	GE24903	-	4:7398218-7400367	line0	line14	OK	3.3834	0.627618	-2.43052	3.18949	0.00142524	0.0284627	yes
testes GE14110	GE14110	-	1:6153581-6167591	line0	line2	OK	37.5546	0.865354	-5.43956	7.32725	2.34923e-13	1.01602e-10	yes
testes GE14110	GE14110	-	1:6153581-6167591	line0	line11	OK	37.5546	1.83888	-4.35209	6.37329	1.85018e-10	4.15764e-08	yes
testes GE14110	GE14110	-	1:6153581-6167591	line0	line13	OK	37.5546	0.312319	-6.90983	8.47586	0	0	yes
testes GE14110	GE14110	-	1:6153581-6167591	line0	line2	OK	37.5546	0.865354	-5.43956	7.32725	2.34923e-13	1.01602e-10	yes
testes GE14110	GE14110	-	1:6153581-6167591	line0	line11	OK	37.5546	1.83888	-4.35209	6.37329	1.85018e-10	4.15764e-08	yes
testes GE14110	GE14110	-	1:6153581-6167591	line0	line13	OK	37.5546	0.312319	-6.90983	8.47586	0	0	yes
testes GE20515	GE20515	-	0:6628647-6629496	line0	line10	OK	56.6715	0.0377866	-10.5505	7.29837	2.91323e-13	1.23895e-10	yes
testes GE20515	GE20515	-	0:6628647-6629496	line0	line10	OK	56.6715	0.0377866	-10.5505	7.29837	2.91323e-13	1.23895e-10	yes
testes GE18398	GE18398	-	1:6001773-6043492	line0	line8	OK	21.6714	2.01895	-3.42412	3.20341	0.00135813	0.0274555	yes
testes GE18398	GE18398	-	1:6001773-6043492	line0	line13	OK	21.6714	1.00258	-4.434	4.06123	4.88145e-05	0.00205519	yes
