# Supplementary material for: Chromosomal rearrangements as a source of new gene formation in Drosophila yakuba
Source: PLoS Genet. 2019 Sep 23;15(9):e1008314. doi: 10.1371/journal.pgen.1008314 (PMC6776367; doi:10.1371/journal.pgen.1008314)
Supplement: S1 Data — (ZIP) [file pgen.1008314.s019.zip › Denovogenes/GenomicStructureCallsFinal.txt]

3L 17721267 17721429 3L 8912510 8912512 |   CY20A  |      
3L 18699340 18699369 3L 10310085 10310178 |   CY28A4  |      
3R 28771298 28771301 3R 20856862 20856912 |   CY04B  |    CY20A NY48 CY17C   
3L 7075643 7075756 3L 4846549 4846556 |   NY85  |      
3R 1685751 1685884 4 1291802 1291841 |   NY48  |    NY56   
3L 23790214 23790263 2R 238819 238909 |   CY22B NY62 CY21B3 CY04B  |    CY28A4 NY56   
2L 16828040 16828101 3L 2850533 2850673 |   NY73  |      
2L 20611154 20611299 3R 1438538 1438569 |   CY28A4  |    CY17C   
3R 20416195 20416249 3R 12881351 12881794 |   CY22B  |      
3R 20450188 20450671 2R 18436767 18436823 |   CY20A CY28A4 CY22B NY66 NY56 NY62 CY21B3 NY85 NY81 CY04B CY17C  |      
X 18242514 18242514 2L 3375832 3375860 |   CY04B  |      
2L 14849218 14849225 2L 9525719 9525837 |   CY28A4  |    NY73 NY62   
X 19010071 19010604 2R 10100248 10100286 |   CY22B  |      
X 21647255 21647303 2L 13575172 13575351 |   NY85  |      
X 21754272 21754387 2L 20612842 20612860 |   CY20A CY28A4 NY73 NY62 CY21B3 NY85 NY81 CY04B CY08A  |    CY22B NY48 NY56   
2L 10022276 10022298 3L 6083274 6083359 |   NY73  |      
2L 10822140 10822458 3L 6539146 6539160 |   CY20A NY62 CY21B3 NY85 NY81 CY17C  |    NY56 CY08A   
X 16528640 16528756 X 4603312 4603379 |   NY73  |      
3R 23560047 23560093 X 8821288 8821337 |   NY66  |      
X 21140058 21140081 3R 3085981 3086089 |   CY04B  |      
3R 27701096 27701150 3L 5795165 5795201 |   NY73  |      
2L 7826054 7826079 3L 4956039 4956280 |   NY62  |      
X 15020752 15020775 3L 8656244 8656622 |   NY48 NY85  |    NY66 NY56 CY08A   
3R 19786374 19786404 X 17915103 17915467 |   NY85  |      
3L 7800985 7801008 3L 1180068 1180230 |   CY20A  |    CY28A4 CY22B NY73 CY21B3 CY08A   
2R 14791204 14791261 3R 392684 392696 |   NY62  |    CY28A4 NY81   
3L 23353827 23353853 2R 6577427 6577555 |   NY73 CY17C  |    CY28A4 NY62 NY81 CY04B   
X 19102638 19102874 2R 10357341 10357518 |   CY28A4  |      
3R 6974216 6974226 2R 901885 902022 |   NY81  |    NY73 NY66 NY48 NY62 CY21B3 NY85 CY08A   
2L 20367200 20367226 3L 8900365 8900585 |   CY04B  |      
3R 27324121 27324121 3R 21500323 21500346 |   NY73  |      
X 8537747 8537753 2L 617618 617667 |   CY04B  |      
X 4601870 4601912 3R 3070100 3070249 |   NY85  |      
2L 20908727 20908787 2L 11729222 11729285 |   CY22B  |      
3R 25228315 25228345 3R 23619354 23619382 |   NY56  |      
3R 18430950 18430950 2L 8222770 8222799 |   CY08A  |      
2L 13246986 13247754 2L 5435633 5436212 |   CY28A4  |      
2R 8819879 8819948 3R 680638 680648 |   CY08A  |    NY66   
3R 28756068 28756137 X 5528316 5528343 |   CY04B  |      
3L 16508552 16508641 2R 2386700 2387382 |   CY20A CY28A4 CY22B NY73 NY66 NY48 NY56 NY62 CY21B3 NY85 NY81 CY04B CY08A CY17C  |      
4 1011073 1011187 3R 301149 301180 |   CY22B  |      
3L 7716600 7716610 3L 4614399 4614502 |   CY08A  |    NY48 NY85   
X 21643293 21643331 3R 6381779 6381806 |   CY21B3  |      
3R 13353070 13353171 2L 4952764 4952983 |   CY04B  |      
X 16982700 16982728 2R 13931486 13931566 |   CY04B  |      
2L 8903717 8903827 X 4603342 4603362 |   CY08A  |      
3L 6539184 6539202 3L 4613291 4613337 |   NY56  |      
X 10474183 10474523 2R 33114 33159 |   CY21B3  |      
3R 9391716 9391774 2L 6942678 6943094 |   CY17C  |      
X 21432000 21432006 3R 14018871 14019106 |   CY04B  |      
3R 17703901 17703971 3R 10405629 10405640 |   NY85  |    CY20A   
3R 20416188 20416247 3R 7671850 7672068 |   CY08A  |      
X 9365953 9365994 X 6672416 6672439 |   CY04B  |      
3R 23220321 23220328 2R 10975240 10975319 |   CY08A  |      
2L 20474743 20474870 2L 10022272 10022318 |   NY48  |      
3L 12378942 12379046 3L 5795192 5795216 |   CY04B  |      
3L 9246207 9246258 3L 8088773 8088805 |   CY21B3  |    NY56 NY81   
2R 11826609 11826611 3R 3563649 3563720 |   NY48  |      
3L 11177243 11177252 X 6793864 6793935 |   NY66 NY85  |    CY20A NY48 CY21B3   
X 7187661 7187686 2L 7132308 7132471 |   CY04B  |    CY20A NY56 NY62 CY08A   
X 3174539 3174567 3L 2766013 2766328 |   CY04B  |      
3R 20450146 20450401 X 276068 276082 |   CY20A CY08A  |      
2R 18375377 18375417 3L 5046454 5046504 |   CY22B  |      
3L 11226655 11226789 3L 8172465 8172466 |   NY62  |    NY85   
X 7085195 7085239 3L 6627745 6627772 |   CY22B  |      
2R 252613 252619 4 38877 38997 |   CY20A  |    CY28A4 NY62 NY85   
X 18062284 18062593 2L 5619775 5619808 |   CY17C  |      
3R 9391724 9391775 X 8692401 8692489 |   NY73  |      
X 14833306 14833306 X 13020942 13020970 |   CY04B  |      
X 11626917 11627311 2L 6168308 6168572 |   CY08A  |      
3L 8847200 8847248 3L 7801339 7801349 |   CY21B3  |      
2L 11107834 11108104 2R 6285126 6285296 |   CY22B NY66  |      
X 9532027 9532099 3L 5056897 5056905 |   CY08A CY17C  |    CY22B CY21B3 CY04B   
3L 7716426 7716440 X 4027557 4027941 |   CY17C  |      
2R 18131567 18131687 X 12158522 12158526 |   NY62  |    CY22B NY66 NY85 NY81 CY08A CY17C   
2L 9389953 9390125 X 3234917 3235010 |   NY56  |      
X 4268422 4268555 X 560452 560472 |   NY48 NY62 NY85 CY04B  |    CY20A CY22B CY21B3 NY81 CY08A CY17C   
3R 2636101 2636111 4 1240930 1240952 |   NY62  |    CY20A NY73 NY56 NY85 NY81 CY08A   
2L 21198532 21198572 2L 19476381 19476519 |   CY20A  |      
3L 6628261 6628269 X 4310590 4311069 |   CY20A CY28A4 CY22B NY73 NY66 NY48 NY62 NY85 CY08A  |    CY21B3 NY81 CY17C   
3L 9773478 9773545 X 4091979 4091983 |   CY28A4  |      
X 18281618 18281741 2R 695118 695129 |   CY20A CY28A4 CY22B NY62 NY85 CY08A  |    NY66 NY48 CY21B3   
3R 23253350 23253383 3L 6897200 6897553 |   NY85  |    CY17C   
X 14501043 14501063 X 11399250 11399322 |   NY73  |      
X 13130828 13130864 X 10797388 10797591 |   NY73  |    CY20A CY22B NY66 NY48 CY21B3   
3L 9409397 9409416 3L 8172988 8173021 |   NY66  |      
2L 11451415 11451469 4 1074536 1074655 |   NY56  |      
2R 9910401 9910475 3R 3099313 3099333 |   NY48  |      
3L 19120828 19120830 3L 12987188 12987252 |   NY48  |      
2R 5857702 5857702 X 2855414 2855437 |   NY56  |      
3R 20068593 20068624 3L 2709774 2709995 |   NY85  |      
X 6854147 6854158 3L 5877114 5877216 |   NY85  |    NY66   
X 21284356 21284365 3R 364280 364287 |   CY04B  |    CY21B3 CY08A   
2R 16967124 16967262 X 4603336 4603366 |   CY17C  |      
2L 19367626 19367627 2R 5957177 5957257 |   CY28A4  |    CY08A   
3R 3112906 3112954 4 434050 434141 |   NY73  |    CY21B3   
X 8537746 8537761 3L 503500 503589 |   NY81  |    NY62   
3L 8172839 8172850 2L 5495948 5496282 |   CY20A  |      
3L 12935949 12936087 3R 892382 892383 |   CY21B3  |      
3L 1825429 1825429 2L 261472 261494 |   NY56  |      
2R 10435872 10436013 3R 1396685 1396714 |   CY28A4 NY66 NY62 NY85 NY81 CY08A CY17C  |      
3R 24270851 24270864 2R 10553181 10553356 |   NY81  |    NY85   
3R 23220321 23220324 2L 18616011 18616565 |   NY48 CY08A  |    CY28A4 NY85   
2L 21047186 21047197 3L 9913133 9913289 |   CY17C  |      
X 15858706 15858959 X 8487783 8487840 |   NY73 NY62 NY85  |      
3R 24048679 24048688 3L 4956191 4956573 |   CY20A NY85  |    CY28A4 NY73 CY17C   
2L 13991659 13991986 2L 10319082 10319164 |   CY04B  |    CY21B3   
2L 21269148 21269174 4 683841 684088 |   CY21B3 NY85  |    CY20A CY28A4 CY22B NY73 NY66 NY48 NY81 CY04B CY08A CY17C   
X 6672447 6672455 2L 5620283 5620365 |   NY81  |    CY22B NY66 CY17C   
3R 1770370 1770735 2R 1340621 1340903 |   CY17C  |      
3L 20391352 20391355 2R 1358549 1358693 |   CY28A4  |      
3L 10984627 10984637 3L 5899743 5899818 |   NY66  |      
2R 16967547 16967683 X 4601876 4601920 |   CY17C  |      
3L 12187420 12187543 4 177458 177487 |   CY28A4  |      
X 18033953 18033985 2L 14150882 14151003 |   NY73  |      
3L 8424758 8424957 X 5358223 5358282 |   CY21B3  |      
3L 16519785 16520254 3R 5238046 5238058 |   CY28A4 NY73  |      
X 21089395 21089423 2L 8697854 8698249 |   CY22B  |      
2L 20856006 20856056 2L 15258686 15258802 |   CY21B3  |      
3L 4613875 4613918 3L 2709726 2709925 |   CY21B3  |    NY73 NY48 CY04B   
3L 21647165 21647208 X 14336392 14336470 |   NY85  |      
2L 21574929 21574938 X 12804016 12804385 |   CY20A  |      
X 10060369 10060390 X 2760421 2760474 |   NY81  |    CY22B CY21B3   
3R 23366378 23366412 3L 10938774 10938936 |   CY20A  |      
3R 7433095 7433246 3R 1770675 1770742 |   NY81  |      
3L 6136965 6137015 X 5536356 5536375 |   CY28A4  |      
3R 22125557 22125583 X 3797147 3797317 |   CY28A4 CY22B NY56 NY62 NY85 NY81  |    NY66 NY48 CY08A   
2R 20493359 20493383 3R 8340897 8341089 |   NY62  |      
3L 7661139 7661141 3L 4956002 4956443 |   CY20A  |    CY04B   
2L 20856646 20856812 X 20730268 20730543 |   CY20A CY28A4 CY22B NY48 NY56 NY62 CY21B3 NY85 NY81 CY04B CY08A CY17C  |      
3R 9075139 9075165 3L 5216825 5216864 |   NY48  |      
X 21710531 21710627 X 16340503 16340532 |   CY21B3  |      
2L 11747629 11748075 2L 8690310 8690321 |   CY20A CY28A4 NY66 NY85 CY04B  |    CY22B NY48 NY56 NY62 NY81 CY08A CY17C   
2L 10926319 10926389 2L 9220312 9220427 |   CY28A4  |      
3R 18847522 18847544 2R 863505 863626 |   NY48  |    NY73 CY04B CY08A   
X 10213142 10213302 X 9020095 9020112 |   CY20A  |      
3R 9391715 9391761 2L 2248565 2248665 |   NY85  |      
2L 22188031 22188083 2R 687964 687970 |   NY85  |    CY04B   
3L 8344464 8344483 3L 4956481 4956576 |   CY04B  |      
2R 13960144 13960201 2L 5040020 5040153 |   CY28A4  |      
2R 14104405 14104428 2R 12468777 12469109 |   CY22B  |      
3R 21059091 21059104 2R 15640314 15640380 |   CY20A  |    CY04B   
3R 17544805 17544810 2R 3486535 3486630 |   CY20A  |      
3R 28600285 28600357 X 276139 276303 |   CY20A NY66 NY85 CY17C  |      
2R 13567235 13567331 2L 8107995 8108010 |   CY22B NY73 NY48  |    CY28A4 NY66 NY56 NY62 NY85 NY81 CY08A   
X 8588489 8588523 X 2320648 2320658 |   CY04B  |    CY17C   
3R 4478320 4478645 3R 1427874 1427916 |   CY28A4  |    CY22B NY48 CY17C   
3R 13280160 13280300 3R 6381769 6381819 |   CY17C  |      
X 6579628 6579656 X 2376030 2376215 |   CY28A4 CY04B  |    NY56   
X 11401420 11401429 X 9681462 9681621 |   NY62 CY04B CY17C  |    NY81   
2R 17706694 17706722 3L 10579523 10579523 |   CY04B  |      
3L 11933702 11933777 2R 4467737 4467950 |   CY20A  |      
2R 18616307 18616328 3L 10070637 10070825 |   CY20A CY21B3  |    CY22B NY85   
3R 21342654 21342663 X 9491493 9491552 |   NY85  |    CY20A   
3L 7716854 7716887 3L 5516354 5516479 |   CY21B3  |    NY56   
2L 21919106 21919117 2R 3677371 3677454 |   CY28A4  |      
3L 11536207 11536639 2L 11097737 11097767 |   NY73 NY56  |    CY20A CY22B NY48 NY62 NY85 NY81 CY04B CY17C   
2R 2067967 2068071 3R 430293 430320 |   CY20A NY85  |    CY04B   
2R 17337514 17337669 3R 9391715 9391776 |   NY48  |      
X 8336741 8336754 X 6452532 6452730 |   CY08A  |    NY62 CY21B3 CY17C   
2R 14792084 14792139 3R 14283800 14283839 |   CY28A4 NY66  |    NY62 NY85 NY81 CY08A CY17C   
3R 18385544 18385560 3R 7948097 7948172 |   CY04B  |      
X 10060243 10060286 3L 6568185 6568326 |   CY28A4 NY56 NY85  |    CY22B NY62 CY21B3 CY04B CY08A CY17C   
3L 22266172 22266221 2L 10256784 10256882 |   NY73 NY66  |    NY85   
3R 1906343 1906386 2R 695882 695919 |   CY20A NY66 CY08A  |    CY28A4   
3L 23943124 23943320 3L 21189140 21189142 |   CY04B  |      
X 8362991 8363076 X 4603460 4603483 |   NY62  |      
2L 20203774 20203877 3R 4043293 4043295 |   CY20A  |    CY28A4 NY66 NY56 NY62 CY21B3 NY85 NY81 CY04B   
X 20978225 20978385 3R 12292431 12292553 |   NY48  |      
2R 18132320 18132369 2R 8782945 8782968 |   NY48  |    NY56 NY62 CY08A   
3R 28600768 28600835 3L 12941210 12941221 |   CY08A  |    CY17C   
3L 22094992 22095249 2L 6526459 6526465 |   CY17C  |      
3R 23195608 23195697 3L 11169617 11169628 |   NY62  |    NY73   
3L 16172361 16172537 2R 7705091 7705142 |   NY73 NY66 NY85  |      
3R 24491483 24491520 X 9088996 9089001 |   NY85 CY04B  |      
2L 19639105 19639203 2R 15803107 15803147 |   NY73  |      
2R 16513356 16513384 2R 7695344 7695346 |   NY81  |    CY28A4 NY85 CY08A CY17C   
3R 12889305 12889336 2L 11851168 11851386 |   CY20A  |      
X 13077496 13077607 X 1461661 1461923 |   CY08A  |      
3L 23997666 23997694 2L 1340180 1340281 |   CY21B3  |      
3R 22045721 22045731 3R 19379706 19380011 |   NY62  |      
X 12195686 12195915 3R 3608932 3608933 |   CY21B3 CY04B CY08A  |    CY17C   
2L 13993250 13993311 2L 10319224 10319305 |   CY20A  |      
2R 7887788 7887788 X 7081738 7081766 |   CY04B  |      
2L 20632720 20633034 3R 1396821 1396853 |   CY20A  |    NY66 NY62 CY21B3 NY85 NY81   
2L 16421606 16421614 3L 5946503 5947037 |   CY28A4  |      
3R 20315377 20315418 3L 10939262 10939272 |   NY48  |      
X 18955996 18956331 X 11877371 11877394 |   CY28A4 CY08A  |    NY48   
2R 18936372 18936564 4 1061532 1061598 |   CY28A4  |      
2L 2787577 2787601 X 275669 275775 |   NY73 CY08A  |    CY04B   
3R 24518856 24518888 X 6522105 6522116 |   NY48  |      
X 1617339 1617395 X 102666 102695 |   CY20A CY28A4 NY85 CY08A  |    CY22B NY73 NY48 NY56 CY21B3 CY04B CY17C   
X 15352078 15352087 X 7045012 7045250 |   CY20A  |    CY28A4 CY22B NY48 CY21B3   
2L 19469474 19469516 3R 6309066 6309071 |   NY73 CY04B  |    NY56 NY62 CY21B3   
3R 24491077 24491348 3L 7017295 7017323 |   CY21B3  |    NY73 CY04B   
X 4443441 4443442 3L 1684416 1684439 |   NY85  |      
X 11877083 11877102 X 10059839 10059875 |   CY20A NY62  |    NY81 CY08A CY17C   
3L 12941221 12941251 3L 7016605 7016722 |   CY28A4  |      
2R 14449685 14449705 3R 2942752 2942760 |   CY28A4  |      
2L 13688323 13688434 3R 9391741 9391772 |   NY62  |      
2L 20368457 20368460 2L 6909375 6909529 |   CY22B  |      
2R 2118744 2118828 3R 460957 461012 |   CY28A4 CY22B NY48 NY85 NY81  |    NY66 NY56 NY62   
3L 20286517 20286609 3R 967013 967026 |   NY62  |      
2R 8186620 8186675 3R 6381795 6381802 |   CY17C  |      
2L 11096653 11096776 2R 6281100 6281250 |   CY04B CY17C  |    NY66 NY85   
X 20885853 20886046 3L 10598070 10598442 |   NY48  |      
3R 18063445 18063522 3R 9141775 9141781 |   CY17C  |      
X 21596695 21596840 4 722173 722204 |   CY20A  |      
2L 12126548 12126595 3R 9391717 9391768 |   NY56  |      
X 15020761 15020777 X 13628401 13628472 |   CY20A  |    NY62   
2L 13992734 13992836 4 944331 944359 |   CY20A  |      
2R 18378878 18378940 X 9055973 9056383 |   CY20A  |      
X 15858343 15858520 X 12081588 12081594 |   NY48  |      
3R 6381763 6381823 2R 6092903 6093067 |   NY66 NY85  |      
3R 9183053 9183220 2R 4078997 4079000 |   NY48  |      
2R 18281450 18281450 2R 13593841 13593869 |   CY04B  |      
3L 9772493 9772667 3L 7608352 7608378 |   CY21B3  |    CY22B   
2L 5717705 5718146 2L 2810025 2810404 |   CY08A CY17C  |      
3R 25449623 25449742 2L 1641043 1641072 |   CY20A  |      
2L 20690411 20690792 4 349710 349732 |   NY85  |      
3L 835483 835769 X 619997 620411 |   CY20A CY28A4 CY22B NY73 NY66 NY48 NY56 NY62 CY21B3 NY85 NY81 CY04B CY08A CY17C  |      
2R 3723784 3723841 3R 1396756 1396773 |   NY56  |      
3L 22671776 22671781 3R 1359031 1359246 |   CY20A  |      
3L 13346265 13346303 4 1222999 1223081 |   CY21B3  |      
X 11165275 11165414 X 497653 497694 |   NY85  |    NY48   
3R 1396762 1396805 X 481296 481605 |   CY17C  |      
X 8336623 8336634 X 6580066 6580211 |   NY62 CY04B CY08A  |    CY22B NY73   
2R 18032055 18032153 4 686981 686999 |   CY28A4 CY22B  |    CY21B3 CY08A CY17C   
X 20541075 20541213 3R 6680258 6680330 |   CY04B  |      
3L 9571655 9571741 3L 8344485 8344487 |   CY21B3 NY85  |    CY20A   
2R 9056581 9056690 2L 1181096 1181125 |   CY08A  |      
X 6857243 6857419 X 4667443 4667448 |   CY28A4  |    CY22B NY85   
3L 9098613 9098816 2L 6454199 6454206 |   CY21B3  |    NY56 NY62   
2R 12935894 12936043 4 704942 705084 |   NY73  |      
3L 13875937 13876739 3R 12901699 12901728 |   CY08A  |      
2R 20320992 20321019 3L 5877917 5878032 |   CY20A CY28A4 NY66 NY62 CY21B3 CY17C  |    CY22B NY48 NY85 NY81   
3L 23855464 23855494 2R 1387189 1387349 |   NY48 NY85  |      
3R 24491353 24491408 3R 23253374 23253379 |   CY22B CY08A  |    NY73 NY62   
3R 20432167 20432170 X 11461425 11461671 |   CY21B3  |      
3L 6539365 6539380 2L 5823631 5823851 |   NY81  |      
3R 17136695 17136753 2L 16421607 16421614 |   NY62  |      
3R 19720954 19721426 X 14336631 14336648 |   NY62 CY21B3  |    CY20A NY48 NY81 CY08A   
X 18033931 18033961 2L 10822419 10822491 |   NY62 NY85  |    CY20A NY81   
2L 13795957 13795999 2R 1406167 1406191 |   CY17C  |      
3L 7800993 7801002 3L 1343768 1343887 |   NY85  |      
3R 6381775 6381820 X 6099554 6099647 |   NY66  |      
X 19843166 19843248 3R 8520447 8520458 |   NY62  |      
X 20885852 20886041 3R 19780132 19780331 |   NY62  |      
3L 2462958 2463016 X 1183710 1183825 |   CY08A  |      
X 8336622 8336648 X 6579021 6579319 |   CY22B  |      
X 12300750 12300750 2L 298567 298595 |   CY04B  |      
2L 16421608 16421610 2L 15140921 15140982 |   CY28A4  |      
3L 10217006 10217023 3L 5624359 5624439 |   NY62  |      
2R 20510006 20510074 3L 6810989 6811148 |   CY28A4 CY22B NY66 CY04B CY08A  |      
2L 21575169 21575199 3R 6834625 6834689 |   NY62 CY04B CY08A  |    NY66   
2L 19566158 19566204 3R 12889305 12889336 |   NY81  |      
X 2263031 2263342 X 102553 102698 |   CY20A NY62 CY21B3 CY04B  |    CY28A4 CY22B NY73 NY48 NY56 NY85 NY81 CY08A CY17C   
3R 10599607 10599607 2L 9305301 9305325 |   NY73  |      
2L 8107876 8107891 X 3797422 3797629 |   CY20A NY48 CY04B  |    NY73 CY17C   
2L 20603508 20604114 3R 1468101 1468138 |   NY81  |    CY20A CY22B NY56 CY21B3   
3R 22045701 22045821 3L 7608631 7608641 |   NY85  |    CY28A4   
2L 20724777 20724785 2L 17266162 17266246 |   CY22B  |      
X 10460380 10460400 X 9365880 9365975 |   NY48  |    CY20A NY73 NY66 CY04B   
2R 4922145 4922174 X 3797539 3797949 |   CY20A CY28A4 CY22B NY66 NY48 NY56 NY62 CY21B3 NY81 CY04B CY17C  |    NY73 CY08A   
X 13130431 13130453 X 10797474 10797584 |   CY21B3  |    NY66   
3L 14882426 14882426 3L 2741983 2742011 |   CY17C  |      
3L 23575517 23575606 3L 13346270 13346303 |   CY21B3  |      
3R 20865196 20865241 3L 6288727 6288751 |   NY56  |      
3R 7998049 7998294 3R 6992632 6992701 |   CY04B  |      
3L 9190668 9190760 3L 7888673 7888680 |   CY28A4 NY81  |    CY08A   
3L 14826594 14826634 3R 2481265 2481285 |   CY28A4  |      
2L 16698684 16698759 X 3369497 3369547 |   CY08A  |      
3R 21342935 21342958 2L 5496318 5496597 |   NY62  |      
3R 24638345 24638522 3L 8172813 8172847 |   CY20A  |    NY62   
3R 10646081 10646228 X 4603314 4603386 |   NY73  |      
3L 7864719 7865029 3L 5624337 5624348 |   CY21B3  |    CY17C   
X 11378839 11378922 X 4601890 4601911 |   CY28A4  |      
3R 11822099 11822184 3L 10561012 10561022 |   NY85  |    NY73 NY48 NY62 CY08A CY17C   
3R 13332610 13332990 3R 6381770 6381824 |   CY21B3  |      
2R 7470704 7470933 X 4603273 4603384 |   CY04B  |      
3L 16725729 16726088 3R 9391713 9391766 |   CY08A  |      
2R 18678377 18678535 3L 6539088 6539097 |   CY04B  |      
2L 3220786 3221258 2R 399541 399562 |   CY08A CY17C  |      
X 20759378 20759389 2L 18275856 18275886 |   NY62  |    CY20A   
X 21537254 21537258 3L 3103584 3103632 |   CY20A  |      
3R 1907284 1907324 2R 695881 695913 |   CY20A CY28A4 NY66  |    CY08A   
3R 19572047 19572132 X 6105627 6105637 |   CY21B3  |    NY73 NY48 CY08A CY17C   
2R 1376875 1376901 4 665092 665256 |   CY22B CY21B3 NY85  |    CY20A NY73 NY48 NY81 CY04B CY08A   
2R 13646929 13646963 2L 5823069 5823155 |   CY22B NY56 NY62  |    NY73 NY66 NY48   
2L 20360913 20360945 4 800887 800953 |   CY28A4 CY21B3  |    NY48   
3R 21727912 21727944 X 9295376 9295394 |   CY28A4  |      
2L 19649714 19649742 2R 6548156 6548156 |   CY20A  |      
3R 22125575 22125580 2R 13566888 13566949 |   CY08A  |    CY28A4 NY66 NY48 NY81   
3R 16383392 16383471 2L 2387818 2387870 |   NY81  |      
X 11165626 11165716 X 7045347 7045355 |   CY20A  |      
3R 457140 457219 4 113521 113565 |   CY04B  |    CY20A CY28A4 CY22B NY48 NY62 NY85 CY08A   
2R 6068914 6069265 X 3369493 3369550 |   CY28A4  |      
3L 9245933 9246149 3L 6496240 6496262 |   CY08A  |      
2L 618232 618333 X 64079 64088 |   CY22B  |    NY85 NY81 CY17C   
2R 1282248 1282275 4 212984 213136 |   NY81  |      
2L 12981742 12981754 2L 7179665 7179772 |   CY20A CY22B CY21B3 NY85  |    CY28A4 NY73 NY66 NY48 NY62 CY04B   
3L 14999808 14999837 3L 8576096 8576096 |   CY04B  |      
X 8914760 8914864 X 6579513 6579522 |   CY04B  |      
3R 22126328 22126330 X 8381215 8381253 |   NY66  |      
X 6695088 6695205 X 4768305 4768311 |   NY73  |      
X 11884459 11884495 3R 6381778 6381821 |   NY56  |      
3L 23857467 23857494 2R 1387698 1387782 |   NY48  |    NY85   
3L 9051227 9051306 2R 3078501 3078519 |   CY21B3  |      
2R 2340671 2340682 2R 1010530 1010543 |   CY20A  |    NY73 NY85   
3R 8520427 8520458 X 4036870 4036998 |   CY20A  |      
3R 20068910 20069019 2R 18436770 18436824 |   NY62 CY21B3 CY04B CY17C  |    CY20A NY56 CY08A   
X 5799923 5800091 3R 1770621 1770738 |   CY22B  |      
X 19134015 19134521 X 17277519 17277565 |   CY20A CY28A4 CY22B NY73 NY66 NY85 NY81 CY17C  |    NY48 NY56 CY21B3   
X 21279652 21279753 3R 720795 720799 |   NY73 CY04B CY08A CY17C  |    NY48 NY62 NY81   
3L 6627795 6627987 X 1360316 1360353 |   CY08A  |      
3L 7401229 7401467 2L 4257256 4257274 |   CY04B  |    NY73   
3L 20688865 20688893 X 3157163 3157163 |   CY04B  |      
3L 24181061 24181087 2R 603376 603466 |   CY20A NY85  |    CY28A4 CY22B NY73 NY66 NY48 NY62 CY21B3 NY81 CY04B CY08A CY17C   
3R 28396695 28396716 X 866332 866545 |   CY20A CY22B NY66 NY85  |    NY73   
2R 18678065 18678075 3L 10216974 10217238 |   CY22B  |      
3R 21059067 21059167 3L 8087127 8087137 |   NY62  |      
3R 18180285 18180364 2R 13459440 13459488 |   CY21B3  |      
3L 8581828 8581849 X 6671946 6672492 |   NY62  |      
X 11252426 11252507 X 2589805 2589831 |   CY28A4 NY48  |      
X 11165642 11165681 X 497656 497695 |   NY62  |    CY20A NY73 NY48   
2R 18682324 18682412 2R 16184250 16184276 |   NY85  |      
2R 15802910 15802913 X 1820171 1820258 |   NY62  |      
3R 25929200 25929333 3L 8088375 8088401 |   CY28A4  |    CY20A CY17C   
3R 13480523 13480611 3R 242464 242467 |   NY62  |    CY22B   
X 19533345 19533456 X 4333977 4333992 |   NY48 NY81  |    CY28A4 NY66   
3R 21727933 21727955 X 275671 275762 |   CY20A  |      
3R 9391712 9391763 2L 2261251 2261309 |   NY85  |      
X 4601911 4601920 2L 2946301 2946412 |   NY85  |      
2L 20644642 20644792 3R 2083912 2083941 |   CY04B  |    CY20A NY81 CY08A CY17C   
2L 21574927 21574938 3L 17777618 17777785 |   CY22B  |      
2L 3424591 3424593 X 3098535 3098790 |   NY73  |    CY22B CY21B3   
3L 13864077 13864247 2R 13459449 13459497 |   NY48  |      
2L 18512324 18512352 2L 8959893 8959925 |   CY08A  |      
3L 16202188 16202860 2L 5040042 5040722 |   CY17C  |      
X 4744022 4744115 X 2226520 2226707 |   CY22B  |      
3L 10251194 10251375 3L 8552524 8552542 |   CY17C  |      
2L 7571774 7571839 3L 5119302 5119312 |   CY17C  |      
2R 20876706 20876786 X 8026385 8026387 |   CY04B  |      
3L 16281532 16281533 3L 10548478 10548624 |   CY20A  |      
3R 22125584 22125590 X 6793761 6793832 |   NY81  |      
2L 13237727 13237731 X 10166921 10166992 |   CY04B  |      
3L 6627746 6627782 X 6579229 6579425 |   NY85  |      
X 9834036 9834073 3R 6966719 6966750 |   NY56  |      
2R 9896249 9896342 2R 7005053 7005100 |   CY20A CY21B3 CY04B  |      
3L 18699342 18699375 3L 5204828 5204954 |   CY17C  |      
2L 11096222 11096244 2L 9635547 9635595 |   NY73  |      
X 4238889 4239025 X 2225210 2225213 |   NY85  |      
X 11165629 11165698 X 8079831 8079913 |   CY22B NY73 NY48 NY56 NY85  |      
3L 21667738 21667890 2R 10357348 10357395 |   NY62  |      
2L 20935274 20935302 2L 5481125 5481126 |   CY08A  |      
X 19586535 19586727 X 4603273 4603385 |   NY48  |      
X 11876922 11877102 X 6932994 6933007 |   CY28A4  |    NY66   
2L 11757815 11757883 2L 3153518 3153535 |   CY20A  |      
X 15869994 15870023 3L 3671418 3671446 |   CY04B  |      
3R 11432766 11432912 3R 6381763 6381824 |   CY04B  |      
3L 22896797 22896821 2L 8797406 8797426 |   CY20A  |      
3R 5487666 5487694 2R 1156827 1156975 |   NY66  |      
2L 11958773 11958898 2L 1180889 1180896 |   CY21B3  |      
3L 8514966 8515284 3R 1396759 1396805 |   CY20A  |      
3R 12306477 12306619 4 720277 720282 |   CY21B3  |    NY62   
3R 19379531 19379960 3L 5877144 5877153 |   NY48 NY81  |    CY20A CY22B NY73   
X 19533231 19533457 2L 19483666 19483693 |   CY28A4 NY48 NY81  |    NY66 CY17C   
3R 25296077 25296094 X 203559 203745 |   CY22B NY66  |    NY48 CY21B3 NY85 CY08A   
2R 18378900 18378938 3L 13690821 13690858 |   NY56  |      
2R 13529029 13529184 2L 6168501 6168571 |   NY56  |      
X 17929288 17929322 4 1255356 1255364 |   CY04B  |      
X 4601894 4601920 2R 868160 868275 |   CY04B  |      
X 8336630 8336638 X 186566 186595 |   CY17C  |      
3R 24945296 24945345 3R 9391724 9391771 |   NY56  |      
X 11470844 11470851 X 5149518 5149819 |   CY22B  |    NY66 NY56 NY85 CY08A CY17C   
X 4119627 4119651 2L 2936564 2936862 |   CY17C  |      
2L 10822112 10822531 3L 5877572 5877606 |   NY85  |    NY56 CY21B3 NY81 CY08A CY17C   
3R 13322046 13322159 2L 2388681 2388684 |   CY20A  |      
4 418968 418971 3L 123406 123771 |   CY21B3  |      
X 13034560 13034674 X 7721591 7721600 |   CY08A  |    NY81 CY04B   
2L 10022271 10022306 3L 8040291 8040523 |   NY85  |      
2L 13949758 13949880 2R 4032222 4032251 |   NY56  |      
3L 7888692 7888721 3L 5624205 5624539 |   CY21B3  |    NY66   
2R 8218908 8218983 2R 1140228 1140231 |   NY73  |    CY28A4 NY48   
3R 28600135 28600339 X 9365264 9365288 |   CY20A  |    CY28A4   
3R 22634445 22634448 2R 2818117 2818311 |   CY20A  |      
3R 13152915 13152932 4 762798 762829 |   CY20A CY17C  |      
3L 10216949 10216981 3L 8088143 8088178 |   CY04B  |      
3L 7401320 7401473 3L 5996803 5996808 |   CY22B  |    CY28A4 CY04B   
2L 20431471 20431483 2R 946382 946792 |   CY28A4 CY04B  |    NY73 CY21B3 CY08A   
3L 16229634 16229741 2R 9743331 9743364 |   CY08A  |    CY22B NY62 CY21B3 CY17C   
2L 21237919 21237969 2L 16257723 16257942 |   CY20A CY28A4 CY22B NY48 NY62 CY21B3 NY85 NY81 CY04B CY08A CY17C  |    NY73 NY66 NY56   
2L 8715886 8716009 X 1833445 1833470 |   CY20A  |      
3L 12088004 12088166 2R 10820423 10820424 |   CY20A  |      
3R 19336008 19336107 X 6659129 6659132 |   CY08A  |      
2L 11095855 11095857 3R 8523245 8523258 |   NY48 NY56 CY21B3 CY04B CY17C  |    CY28A4 CY22B NY73 NY66 NY62 NY85 NY81 CY08A   
3L 4779157 4779343 X 2108744 2108770 |   CY28A4 NY56 CY17C  |    NY62   
3L 22361451 22361615 X 21751334 21751357 |   CY20A  |      
3L 9190522 9190692 3L 142356 142365 |   CY28A4  |      
3R 23921346 23921352 3L 8966344 8966399 |   NY81  |      
2L 21047188 21047196 3L 20708332 20708405 |   NY62  |      
2R 10357368 10357397 2L 6306739 6306876 |   CY21B3  |      
X 17968036 17968076 2R 13560703 13560798 |   NY56  |      
3L 7607969 7608223 3L 5877383 5877418 |   CY08A  |    NY81   
3L 8086469 8086668 3L 4252753 4252765 |   CY20A  |    CY28A4   
3R 10780954 10780989 3R 9391714 9391752 |   CY28A4  |      
3R 24012501 24012618 3R 9391739 9391783 |   CY17C  |      
2L 20713519 20713543 X 4119638 4119690 |   NY48  |      
X 9532368 9532379 X 1089042 1089212 |   CY28A4  |      
X 15226394 15226512 3L 9692777 9692779 |   CY20A  |      
X 8537719 8537749 3L 502759 502862 |   NY48 NY85 NY81 CY17C  |    NY56 NY62 CY08A   
2L 20903451 20903519 2L 16257757 16258075 |   CY21B3  |    CY28A4 NY81 CY08A CY17C   
3R 27805998 27806080 4 350033 350036 |   CY20A  |    CY22B   
3R 22648687 22648694 3L 4956225 4956309 |   NY73  |    NY66 CY21B3   
X 6145371 6145385 4 479759 479826 |   CY04B  |      
3R 19573147 19573159 X 14336634 14336652 |   CY20A CY08A  |    CY04B   
3R 7507631 7507674 3R 227986 228159 |   CY20A NY56  |      
3L 11536216 11536657 2L 8596024 8596027 |   NY81  |      
3R 23366952 23366956 X 922172 922284 |   NY62  |      
2R 18378883 18378924 2L 10265646 10265837 |   CY28A4  |      
3L 20726851 20726945 4 609744 609760 |   CY20A  |    CY22B NY73 NY81   
3L 7800996 7801006 3L 4482106 4482237 |   NY85  |    CY28A4 CY04B CY17C   
X 10189042 10189160 2R 4906334 4906336 |   CY28A4  |      
4 1123765 1123794 2R 687974 687988 |   CY20A CY28A4 CY21B3 NY85 CY04B  |    CY22B NY73 NY66 NY48 NY56 NY62 NY81 CY08A CY17C   
2L 6437191 6437191 3R 820219 820242 |   CY08A  |      
3R 17612249 17612271 2L 8765190 8765266 |   CY20A CY08A CY17C  |      
3R 18047953 18048261 2L 15696124 15696397 |   CY20A  |      
3R 14601130 14601204 2R 9947800 9947802 |   CY28A4  |      
X 20730305 20730420 2L 20249971 20249976 |   CY28A4  |      
3R 12006662 12006784 3R 4125702 4125787 |   CY20A  |      
3R 20370226 20370235 2R 2618902 2618992 |   CY20A  |      
2R 14565954 14565982 2R 3564631 3564738 |   CY21B3  |      
X 11165626 11165632 X 8136929 8136987 |   CY04B  |    NY85   
3L 10984406 10984416 2L 5496079 5496370 |   CY08A  |    CY28A4 NY66 CY04B CY17C   
3L 17524549 17524798 3L 7287823 7287827 |   CY22B  |      
3L 10939155 10939162 X 4914589 4914786 |   CY22B NY73 CY17C  |    CY20A CY28A4 NY56 CY21B3 NY85 CY04B   
3R 22621455 22621553 2L 16828037 16828102 |   CY21B3  |      
2R 12974516 12974546 X 7054663 7054788 |   CY04B  |      
3L 6495862 6495994 2L 2299645 2299651 |   CY20A  |      
2L 20912486 20912527 3R 4364441 4364453 |   CY28A4 CY04B  |    CY22B NY73 NY48 NY56 NY62 CY21B3 NY85   
2L 5347750 5347852 3L 4846509 4846551 |   NY85  |    CY08A   
2R 366115 366294 4 288701 288726 |   NY62 CY04B  |    NY56 CY21B3   
X 8277805 8277834 X 7085185 7085273 |   NY62  |    CY20A NY81   
2L 11096191 11096462 2R 6285140 6285340 |   NY62 NY85 CY17C  |    NY73 NY48 CY04B   
2R 17379986 17380008 2L 494333 494505 |   NY73 NY48 NY85  |      
3L 6568175 6568274 X 5559876 5559919 |   NY62  |      
X 20695316 20695352 3L 15060940 15060965 |   CY28A4 NY48  |    CY21B3 CY04B   
3R 10352430 10352579 X 3070913 3070943 |   NY85  |      
3R 9391715 9391777 X 5557727 5557832 |   NY66  |      
3L 10458199 10458501 3R 9391715 9391771 |   CY08A  |      
3R 21110143 21110171 X 4091775 4091785 |   CY20A  |      
2R 18378886 18378930 2L 18253761 18253944 |   CY21B3  |      
3L 23552633 23552645 3R 1390552 1390677 |   CY20A NY56 CY17C  |    CY28A4 CY22B NY73 NY66 NY48 NY62 NY85 NY81 CY04B CY08A   
2L 9540726 9540805 4 450231 450249 |   CY22B CY08A  |      
2R 4238732 4238754 2L 965520 965660 |   CY20A  |      
3L 11169596 11169604 3R 10405640 10405643 |   NY48  |      
X 21713204 21713323 3R 1396801 1396830 |   CY20A NY85 NY81 CY04B  |    CY28A4 CY22B NY73 NY56 NY62   
2L 7793688 7793782 X 5358229 5358281 |   CY22B CY04B  |      
3L 8172820 8172842 3L 1344525 1344543 |   NY73  |    CY08A CY17C   
2R 19535973 19536075 X 19117910 19118102 |   CY21B3  |      
2L 10163132 10163143 2L 6319752 6319851 |   NY56 NY81  |    CY20A CY28A4 NY73 NY48 CY21B3   
2L 16913769 16913796 2L 14131732 14131836 |   NY66  |    NY48 CY21B3 NY85 CY08A CY17C   
3L 10216744 10216980 3L 7017309 7017320 |   CY28A4  |    NY56 NY62   
2L 21577085 21577239 4 1274205 1274282 |   CY28A4 NY66 NY56 NY62 NY81 CY04B CY08A  |      
2R 19455832 19456000 3L 5795189 5795219 |   NY85  |      
2L 16628021 16628021 X 14591623 14591655 |   CY04B  |      
X 12653819 12653914 3R 8325783 8325789 |   CY20A  |      
3L 15959738 15959766 2R 6810293 6810322 |   CY04B  |      
2R 21137929 21138367 2L 4600750 4600799 |   CY20A CY04B  |    CY28A4 CY22B NY73 NY66 NY48 NY62 CY21B3 NY81 CY08A   
2R 4613557 4613561 3R 4031653 4031810 |   CY20A CY28A4 NY48 NY56 NY62 NY85 CY04B CY17C  |    CY22B NY73 NY66 CY21B3 NY81 CY08A   
3R 21342562 21342587 2R 12468726 12469056 |   NY62 CY08A  |    CY22B CY21B3   
X 8381527 8381609 X 6579716 6580047 |   CY04B  |    NY73 NY62   
X 13964008 13964128 2L 10022272 10022319 |   CY20A  |      
3R 11878306 11878337 3R 7963192 7963193 |   CY28A4  |      
X 15352078 15352083 X 7045702 7045826 |   CY20A CY28A4  |    CY22B NY66 CY21B3 NY85 CY08A CY17C   
3L 10298270 10298546 2R 735010 735056 |   CY17C  |      
3R 23253036 23253363 3L 9570816 9570887 |   CY20A CY22B NY85 NY81 CY04B  |    CY21B3   
X 21671837 21671876 X 18087566 18087617 |   NY66  |      
2L 10107580 10107699 X 26362 26560 |   CY28A4 NY73 NY66 NY48 NY56 NY62 CY21B3 NY85 CY08A CY17C  |      
2R 17278096 17278136 2L 7826075 7826082 |   NY56 NY85  |      
3L 4252389 4252502 2L 2787611 2787619 |   CY04B  |      
X 19193387 19193474 2R 11681034 11681039 |   NY62  |      
3L 15917460 15917581 3R 13645155 13645156 |   NY85  |      
3R 24518238 24518264 3R 22649245 22649277 |   CY04B  |    NY73   
X 10060331 10060337 X 765309 765432 |   CY20A  |      
3R 22296507 22296701 2L 10022272 10022318 |   NY85  |      
2R 18007534 18007550 2R 14445923 14446137 |   CY17C  |      
3R 17332146 17332247 X 14095010 14095038 |   CY08A  |      
2L 12563333 12563348 X 11877171 11877177 |   NY48  |      
3R 6381762 6381821 3L 2426671 2426770 |   NY48  |      
X 13234631 13234684 2R 4922176 4922227 |   NY85  |    CY20A NY81 CY04B   
3R 18199242 18199242 3L 5828554 5828577 |   NY73  |      
3R 19946363 19946365 2L 1110176 1110279 |   CY20A  |      
2L 15874562 15874762 3L 10695054 10695295 |   CY21B3  |      
2R 18378885 18378940 2R 6356115 6356225 |   NY66  |      
X 21644556 21644843 X 18315425 18315726 |   CY22B  |      
3R 22944763 22944795 X 20307380 20307557 |   CY21B3  |      
3R 19072264 19072274 2R 1690711 1690811 |   CY20A  |    CY28A4 NY56 NY62   
2L 6319776 6319970 X 3798069 3798075 |   CY20A CY28A4 CY22B NY73 NY66 NY48 NY62 CY21B3 NY81 CY04B CY08A  |    NY56 NY85   
2L 14707631 14707636 X 12195625 12195818 |   CY17C  |      
3L 17861568 17861572 2L 13621955 13622044 |   CY04B  |      
3R 21010434 21010441 2L 10822064 10822512 |   CY20A NY56  |      
X 21755263 21755373 2L 20612841 20612850 |   CY20A CY22B NY48 CY21B3 NY85 NY81 CY17C  |    CY28A4 NY73 NY66 NY56 NY62   
X 21639377 21639755 3R 9732667 9732674 |   CY28A4 NY66 NY48 CY04B CY17C  |    CY22B   
X 18033877 18033925 X 4830832 4830866 |   CY17C  |    CY04B CY08A   
X 21044857 21044864 4 409328 409745 |   CY20A CY28A4 CY22B NY73 NY66 NY48 NY56 NY62 CY21B3 NY85 NY81 CY04B CY08A CY17C  |      
3L 10216771 10217248 2L 3836766 3836794 |   CY28A4 NY62  |      
3R 9391714 9391754 X 8688371 8688476 |   NY73  |      
X 2226678 2226708 3R 1529813 1529901 |   CY04B  |      
3L 6136476 6136507 X 2000763 2001052 |   CY22B  |    NY81   
2R 12233943 12234218 2L 2387808 2387871 |   CY04B  |      
3R 24484865 24484913 2L 16421605 16421614 |   CY04B  |      
2L 21413555 21413579 2R 1064834 1064950 |   CY28A4  |      
3R 22045487 22045495 3L 8906435 8906586 |   CY21B3  |      
X 15538970 15539007 X 1809695 1809768 |   NY85  |      
2L 15874144 15874432 2L 11101627 11101691 |   CY04B CY17C  |      
3R 16601002 16601243 X 4601873 4601922 |   NY62  |      
X 7099301 7099398 3L 6627784 6627794 |   CY22B  |    NY62   
3L 16350271 16350465 2R 6590810 6590892 |   NY56  |      
2L 9753917 9754023 X 8937132 8937397 |   CY04B  |      
3R 20919458 20919986 X 6672348 6672379 |   CY17C  |      
2L 17973433 17973497 3L 5504311 5504333 |   NY62  |      
X 4601912 4601921 2R 2641321 2641372 |   NY73  |      
3L 9570641 9570933 3L 4846536 4846550 |   CY17C  |      
4 1241605 1241658 3R 449406 449416 |   NY66 NY62 NY85  |    CY20A CY28A4 CY22B NY73 NY56 NY81 CY04B CY08A CY17C   
2R 7586407 7586785 3R 1427167 1427272 |   NY85  |    CY22B NY62 CY17C   
3R 13016543 13016684 2R 11113527 11113615 |   NY48  |      
3R 23253790 23253793 2L 11275254 11275356 |   NY48  |      
X 11317252 11317255 3L 5899721 5899803 |   CY20A  |    CY28A4 NY48 CY04B CY08A   
2R 18378878 18378935 2R 16359145 16359291 |   NY81  |      
2L 20942587 20942637 X 1196205 1196773 |   CY20A  |      
2R 10435775 10435972 4 1024774 1024905 |   CY28A4 NY66 NY62 NY85 NY81 CY08A CY17C  |      
2L 12390710 12390752 3L 4252869 4252875 |   CY04B  |      
3L 8735606 8735619 X 2728650 2728861 |   CY21B3  |      
2L 21207261 21207277 2R 629002 629089 |   CY20A NY66 NY48 NY85 CY04B CY08A  |    CY28A4 CY22B NY73 NY56 NY62 CY21B3 NY81 CY17C   
X 13805622 13805976 2R 10357352 10357393 |   CY08A  |      
2L 20666607 20666610 3L 14492162 14492262 |   NY66  |    CY21B3   
2L 7826015 7826017 3L 3677442 3677605 |   CY28A4  |      
X 16128005 16128214 X 4809965 4810091 |   CY17C  |      
2R 13559473 13559671 3R 9075036 9075170 |   CY04B  |      
X 17967962 17967968 X 907930 907979 |   CY08A  |      
X 21638534 21638548 2R 11679667 11679803 |   CY04B  |    NY66 NY62   
2L 7438574 7438675 X 4601967 4602010 |   NY56  |      
3R 9426782 9426861 3R 6381793 6381815 |   NY56  |      
3L 16896364 16896375 3L 5795184 5795205 |   CY04B  |      
2R 6548149 6548158 X 291149 291278 |   CY28A4  |      
X 3478894 3479438 4 10660 10664 |   NY85  |      
3R 26180056 26180071 X 6459158 6459164 |   CY04B  |      
3R 5232257 5232490 2R 3079346 3079379 |   CY08A  |      
3R 25929116 25929188 3L 8344174 8344189 |   CY20A  |    CY17C   
X 8087910 8087922 3L 385780 385903 |   NY85  |    CY04B   
2L 20249970 20249977 3R 19017337 19017439 |   CY08A  |      
2R 21105536 21105785 3L 553 609 |   CY20A  |      
2L 6319956 6320029 X 1478348 1478372 |   CY22B  |      
X 8136317 8136414 X 5022851 5022866 |   CY20A  |    CY22B NY62 NY81   
3R 21727926 21727952 3L 7608797 7608834 |   CY22B  |      
X 3428782 3428833 3L 454500 454616 |   CY20A CY22B NY66 CY21B3 NY85 NY81 CY04B CY08A  |    NY56   
X 20508520 20508623 4 115947 115950 |   CY22B  |      
X 15774149 15774171 X 7933768 7933792 |   NY73  |      
3L 11940610 11940653 X 7045323 7045338 |   CY20A  |      
2R 15593584 15593613 3L 12568116 12568164 |   NY48  |      
X 16989473 16989506 X 11251043 11251152 |   CY21B3  |    CY28A4 CY22B NY73 NY66 NY48 NY56 NY62 NY81 CY04B CY17C   
3L 10070954 10070959 X 765278 765373 |   NY73  |    NY66 CY08A   
3R 19721114 19721402 X 8915638 8915661 |   NY48  |    CY28A4 NY62 NY81   
3R 23921339 23921345 3R 20068952 20069032 |   CY17C  |    CY22B   
3R 24048676 24048687 3L 5678418 5678431 |   CY20A  |      
2R 18616413 18616434 3L 9034377 9034677 |   NY73  |    CY20A CY04B CY08A   
2R 9889899 9890096 X 4601885 4602004 |   CY04B  |      
3R 25285325 25285463 X 20885045 20885072 |   CY20A  |      
3R 18387939 18387980 3R 7949333 7949408 |   NY66 CY08A  |      
X 16817903 16817910 X 13288082 13288152 |   CY08A  |      
3R 20068298 20068370 2R 15640037 15640066 |   CY04B  |      
2L 7132678 7132683 2L 5823838 5823943 |   CY20A  |    CY28A4 NY62 CY21B3 CY08A   
3R 6381773 6381821 3R 3901010 3901340 |   CY22B NY73  |      
2L 20643653 20643734 3R 2083916 2083938 |   CY20A CY22B NY73 CY21B3 NY85 CY04B CY08A  |    CY28A4 NY66 NY48 NY81 CY17C   
3L 14492162 14492244 2R 1291608 1291619 |   NY66  |    CY28A4 NY73 NY62   
3R 19768937 19769116 2L 493772 493776 |   CY04B  |    CY22B CY21B3 NY85 CY08A   
2L 21768450 21768622 2R 15802911 15803110 |   CY20A  |    CY17C   
3L 23917474 23917488 X 21639191 21639703 |   CY28A4 NY85 CY04B CY17C  |    CY22B NY66 NY48 NY56 CY08A   
X 19193019 19193205 X 11530271 11530288 |   NY81  |      
X 3369504 3369528 X 1662245 1662564 |   CY20A  |      
3L 14299214 14299358 4 301629 301805 |   CY20A CY28A4 CY22B NY66 NY62 CY04B CY08A  |    NY73 CY21B3 NY85 NY81 CY17C   
X 5358231 5358278 2R 3928013 3928197 |   CY22B  |      
2R 20510006 20510075 2L 14012696 14012990 |   CY22B  |      
2L 10926319 10926384 2R 850133 850236 |   NY73 NY48 NY85 CY04B CY08A  |      
2R 15039006 15039033 3L 8172316 8172322 |   CY20A  |      
2R 18616396 18616435 X 4027650 4027971 |   CY22B CY21B3 CY17C  |      
X 8767537 8767587 X 314255 314265 |   CY04B  |      
X 15347473 15347475 X 13564423 13564496 |   CY22B  |    CY17C   
3R 23922105 23922190 3L 10902881 10902901 |   CY04B  |      
2L 21785822 21785844 X 21225699 21225758 |   CY28A4  |    NY48 NY62 NY81 CY08A   
X 14701437 14701445 X 5149690 5149744 |   CY20A  |      
X 14501072 14501101 X 11037513 11037872 |   CY04B  |    NY66 CY21B3   
2R 20493379 20493384 2R 12785974 12786029 |   CY22B  |      
3L 5516597 5516601 3L 1180329 1180435 |   CY20A CY22B CY08A  |    NY85   
2R 18616802 18616825 2R 15038616 15038645 |   NY73  |    NY85   
X 4782033 4782071 X 873332 873392 |   NY62  |    NY73   
X 9643317 9643330 3L 1180088 1180439 |   CY17C  |      
X 10060583 10060625 3L 6627826 6627879 |   NY73 NY81 CY04B CY08A CY17C  |      
X 2638262 2638306 X 615220 615239 |   CY28A4 NY85  |    NY73 NY81 CY17C   
2L 16828069 16828070 2L 11273953 11273975 |   NY73 NY48 NY85  |      
2R 18375312 18375486 3R 15440142 15440293 |   CY20A  |      
3L 2074902 2075085 2R 399533 399560 |   CY08A  |      
3R 19423883 19423883 3L 10984802 10984913 |   CY20A  |      
3R 7433157 7433284 3R 1769165 1769203 |   NY81  |      
X 20669530 20669553 2R 111814 111887 |   CY22B  |    CY28A4   
X 9287515 9287716 3L 142338 142381 |   NY85  |      
X 8381641 8381666 X 7085190 7085257 |   NY48 CY04B  |    CY22B NY62 NY81   
2R 8089884 8089888 3R 5843514 5843662 |   CY04B  |      
2R 3764000 3764193 2R 841260 841326 |   CY20A CY28A4 NY48 CY21B3 CY04B CY08A CY17C  |      
X 10985132 10985622 X 2589433 2589724 |   CY04B  |    CY17C   
2R 13375674 13375780 X 3729386 3729390 |   CY28A4  |      
2R 18436767 18436806 2R 17380110 17380220 |   CY20A  |      
3L 22453136 22453310 4 677297 677308 |   CY21B3  |      
3L 21732090 21732094 2L 20643642 20643765 |   CY20A  |    CY28A4 NY73 NY66 NY48 NY85 CY04B CY08A CY17C   
X 21494782 21494799 3L 19663349 19663372 |   CY17C  |      
2R 922360 922387 4 447074 447186 |   NY48  |      
3R 23252085 23252337 3L 9245217 9245236 |   CY04B  |      
X 13062228 13062481 X 6791328 6791365 |   CY08A  |    NY81   
X 20468543 20468933 2R 18378884 18378937 |   CY20A  |      
X 3540011 3540425 4 1359250 1359287 |   CY20A  |    CY22B NY56   
2L 20907933 20907937 2R 3541576 3541738 |   CY20A  |      
3R 11821375 11821502 3L 10561278 10561284 |   NY66  |    CY28A4 CY22B NY73 NY56 NY62 CY04B   
X 3050448 3050473 X 1616893 1617031 |   CY20A CY28A4 NY73 NY48 NY62 CY21B3 NY85 NY81 CY08A CY17C  |    NY66 NY56   
2R 15261315 15261392 3L 6496259 6496264 |   NY66  |      
3L 21647157 21647206 X 4237484 4237796 |   CY28A4  |      
3R 24470592 24470724 3R 22944764 22944795 |   CY04B  |      
3R 16983833 16983908 2R 5341424 5341446 |   NY73  |      
3L 9135057 9135061 3L 25090 25163 |   NY66  |      
3R 24491582 24491587 3R 20864539 20864569 |   CY08A  |      
X 18793892 18793997 2R 4740673 4740704 |   CY04B  |      
2R 18378880 18378941 2L 13860284 13860496 |   NY48  |      
2R 18378883 18378938 2R 3944053 3944166 |   NY62  |      
2R 16350017 16350147 3L 10561132 10561139 |   NY73  |    NY56 NY62 NY85   
2R 10921104 10921471 3R 9391718 9391773 |   CY21B3  |      
3R 28396389 28396753 X 944040 944048 |   CY04B  |      
2R 2604760 2604764 X 683809 683928 |   CY28A4 CY04B  |    NY48 NY56 CY21B3 NY85   
3L 12544416 12544509 X 1833389 1833402 |   CY04B  |    CY17C   
2L 16828060 16828097 2L 7753135 7753218 |   CY21B3  |      
2R 14775538 14775585 2L 10926362 10926381 |   NY81  |      
3L 16530330 16530361 2R 347778 348319 |   CY22B  |    CY28A4   
2L 617534 617570 X 64083 64093 |   NY62 CY17C  |    CY22B NY48 NY85 NY81   
2R 14739153 14739175 3L 7888293 7888337 |   CY20A  |      
3R 27678188 27678237 X 7599743 7600182 |   CY20A  |    NY66 CY08A   
X 20750164 20750210 2R 8819736 8820682 |   CY22B NY66 CY21B3 CY08A  |    NY73 NY48 NY62 CY17C   
2L 6526454 6526458 2R 3240137 3240221 |   CY04B  |      
4 1139361 1139419 3R 250252 250258 |   NY66 NY85 CY04B  |    CY20A CY28A4 NY73 NY48 NY56 NY62 CY21B3 NY81 CY08A   
X 19533575 19533626 X 810558 810565 |   CY04B  |      
X 19190143 19190171 X 3292033 3292034 |   CY08A  |      
X 8381650 8381660 X 7295938 7296080 |   CY28A4 NY73 NY85  |    CY22B CY21B3   
2R 20877004 20877206 X 4768303 4768339 |   NY62  |    CY22B   
X 21712998 21713021 2R 1103064 1103067 |   CY17C  |    NY85 NY81 CY08A   
X 11317182 11317242 2L 7826062 7826079 |   CY21B3  |      
X 21647270 21647301 3R 1559150 1559240 |   NY73  |      
X 11842448 11842463 3L 8385882 8386021 |   CY17C  |      
2L 21516318 21516340 2R 2879734 2879734 |   NY73  |      
2R 20320545 20320625 3R 8105095 8105113 |   CY04B CY17C  |    NY85 NY81   
X 11643632 11643635 3L 9569121 9569247 |   NY62  |      
X 10059525 10059794 X 8766878 8766921 |   CY04B  |    NY85   
2L 16801211 16801537 3R 13976210 13976213 |   NY73  |      
2L 20408372 20408585 2L 12983701 12983712 |   CY08A  |      
2R 16172340 16172345 3R 365971 366117 |   CY20A  |    NY56 CY21B3   
3R 11822005 11822136 X 8703334 8703363 |   CY20A CY22B NY66 NY62 CY21B3  |    CY28A4 NY73 NY48 NY56 NY81 CY04B CY08A   
3L 15681079 15681182 3R 4850124 4850148 |   CY28A4  |      
3L 7716397 7716438 3L 4614229 4614326 |   CY28A4  |    NY81   
2L 19518465 19518500 X 19118052 19118102 |   CY28A4  |      
X 9020860 9020966 X 7003778 7003798 |   CY04B  |      
3L 15826546 15826660 X 6146798 6146818 |   CY22B  |      
2L 6526402 6526464 2L 4994556 4994584 |   NY81  |      
X 14505554 14505565 X 12749665 12749743 |   CY04B  |      
3R 11129916 11129970 2R 1994788 1994892 |   CY17C  |    CY22B CY08A   
3L 8088545 8089163 3L 6897200 6897227 |   CY20A  |      
3L 11169601 11169606 X 6034007 6034093 |   NY85  |    CY21B3   
2R 15038409 15038446 3R 9735745 9735769 |   NY73  |      
2L 17217404 17217420 3R 6990887 6990973 |   CY22B NY48 CY04B  |    NY66   
2L 18551397 18551811 2L 11134037 11134091 |   CY28A4  |    CY22B NY73 NY85 CY04B   
2L 21026529 21026537 2L 17917431 17917516 |   CY04B  |    CY20A   
3R 21342432 21342493 X 6908488 6908521 |   CY04B  |    CY28A4 NY62 NY81   
3L 8735748 8735768 3L 7468814 7469033 |   CY04B  |      
3R 22045113 22045213 3L 7608631 7608635 |   NY62 CY17C  |    CY20A NY48 NY56   
3L 10691935 10691962 2R 6285235 6285289 |   CY28A4 CY22B  |    NY62 NY85   
3R 28026860 28027336 X 4768290 4768310 |   CY28A4  |      
X 1833511 1833577 X 186234 186239 |   CY22B CY04B  |    NY62 NY81   
3L 8735612 8735618 2L 5347783 5347905 |   CY21B3  |      
3R 23619370 23619412 3R 11489344 11489423 |   CY17C  |      
3R 6834851 6834873 2R 6454966 6455136 |   CY28A4 NY73 NY66 NY48 NY62 CY21B3 NY85 CY04B CY08A CY17C  |    NY56   
3R 23619111 23619118 2L 19147452 19147562 |   CY04B  |      
X 11317205 11317231 X 7333871 7333901 |   CY21B3  |      
X 5536298 5536310 X 3797314 3797411 |   CY28A4 NY66 NY62 NY81  |    CY22B NY56 CY04B   
3R 11571576 11571613 4 890209 890242 |   CY20A  |      
2L 9289591 9290130 3L 7342411 7342474 |   CY20A CY08A  |      
2L 8797407 8797451 2R 7441657 7441716 |   NY73  |      
X 18033856 18033966 3L 693028 693516 |   NY85  |      
X 11165688 11165714 X 7705508 7705535 |   NY66 NY48 CY21B3  |    CY22B   
3L 7801392 7801408 3L 4482102 4482138 |   NY85  |    CY17C   
2L 20627305 20627349 3L 13346274 13346304 |   CY22B  |      
3R 21342632 21342662 3L 8344622 8344669 |   CY17C  |      
2L 12226015 12226020 3L 5827916 5827967 |   CY08A  |      
2R 18378903 18378936 3L 11977259 11977938 |   CY04B  |      
3R 17762348 17762361 X 4310430 4310958 |   CY28A4  |      
2L 21047184 21047399 2L 2677254 2677691 |   CY08A  |      
3L 6896903 6896997 3L 3677797 3677832 |   CY08A  |      
X 8336390 8336428 X 203517 203543 |   CY04B  |    NY62   
3R 11880761 11880885 3R 9391674 9391775 |   NY48  |      
2L 21047110 21047115 3L 273554 273635 |   CY04B  |      
2R 13567360 13567412 2L 9651496 9651499 |   CY28A4 NY48  |    CY22B NY73 NY62 CY21B3 CY08A   
3L 15663113 15663303 2R 840420 840427 |   NY62  |      
2L 17176626 17176633 2R 16184314 16184449 |   CY08A  |    NY62 NY81   
X 4603312 4603359 X 2461407 2461518 |   NY56  |      
X 14911122 14911128 X 13214382 13214679 |   CY28A4  |    NY48 NY62   
2R 16670481 16670855 3L 5877141 5877150 |   CY20A  |    CY28A4   
X 7296389 7296398 X 3032557 3032607 |   CY20A  |      
3R 6381789 6381823 2R 5171567 5171685 |   CY21B3  |      
X 13061770 13061851 X 6791333 6791375 |   NY81 CY08A  |      
3L 10694324 10694367 2R 6274369 6274556 |   CY20A  |      
X 20885879 20885914 2R 12234129 12234202 |   CY04B  |      
2R 18378895 18378937 X 4768334 4768478 |   NY56  |      
3R 27304062 27304062 2L 11376929 11376958 |   CY04B  |      
X 18610917 18610944 2L 3888569 3888597 |   CY04B  |      
X 16846563 16846630 3R 7976119 7976121 |   CY17C  |      
3L 16183421 16183526 3L 12894029 12894254 |   CY28A4 CY22B NY73 NY66 NY85  |      
2R 7913259 7913359 3R 309204 309241 |   CY17C  |      
X 20750203 20750208 2R 3714934 3715071 |   NY48  |    CY28A4 CY04B   
3L 23659369 23659401 3L 13701831 13702048 |   CY22B  |      
2R 20137370 20137396 3R 7400267 7400430 |   CY20A CY22B NY73 NY48 NY56 NY62 CY21B3 NY81 CY04B CY08A  |      
3L 11170942 11170956 X 3797343 3797662 |   NY48 NY81 CY04B  |    NY73 NY62 CY17C   
X 13214349 13214879 3L 57395 57407 |   CY28A4  |    CY08A   
X 11695905 11696008 3L 5996514 5996524 |   CY17C  |    CY21B3   
3L 14233920 14234029 3R 11227787 11227814 |   NY73  |      
3L 11226531 11226595 3L 8581603 8581612 |   NY73  |    NY48 NY56   
X 13197596 13197597 X 7439230 7439580 |   NY56  |      
2L 21786268 21786347 X 20636878 20637117 |   CY28A4 CY22B NY73 NY48 NY56 NY62 CY21B3 NY85 NY81 CY04B CY08A CY17C  |      
2R 18007529 18007532 2R 16136796 16136856 |   CY28A4 NY66 NY85  |    CY21B3 CY08A   
3R 9391714 9391763 2L 4957599 4957724 |   CY22B  |      
2L 16987377 16987888 2L 5094667 5094709 |   CY04B  |      
X 18033921 18033925 2L 11275214 11275297 |   NY48  |    CY28A4 CY21B3 NY81   
X 12717805 12717845 2R 4921138 4921226 |   CY28A4 NY73 NY62 CY21B3 NY85 CY08A  |      
X 15859044 15859114 X 12188188 12188193 |   NY62  |    CY21B3   
2R 20492666 20492675 X 12521841 12521931 |   CY20A  |      
3R 23366676 23366680 X 6933361 6933463 |   NY81  |    NY48 CY17C   
3R 21011099 21011617 3L 5343779 5343795 |   CY20A  |    CY17C   
3R 28578309 28578431 X 5560057 5560072 |   NY62 CY17C  |      
2L 20821642 20821714 2L 16913771 16913793 |   NY73 CY04B CY08A  |    CY28A4 NY48 NY85 NY81   
2L 1376921 1377135 2R 33126 33149 |   NY85  |      
X 10460550 10460563 3L 1180266 1180411 |   NY48  |    NY85   
2R 16350048 16350208 X 14336672 14336693 |   NY48 CY17C  |      
3R 20416181 20416246 3L 1356522 1357034 |   CY08A  |      
X 12188389 12188424 X 8989694 8989752 |   CY28A4  |      
3L 10216885 10217233 3L 4846535 4846573 |   NY62 CY04B  |      
2L 6319561 6319579 3L 453983 454562 |   CY08A  |    CY22B NY66 CY21B3 NY85   
X 18791078 18791230 X 6988983 6989246 |   CY21B3  |      
3R 20416179 20416246 2R 5610239 5610634 |   NY85  |      
X 10689299 10689331 3L 2483290 2483350 |   CY28A4  |    NY48 CY21B3 NY85   
X 15858868 15858873 X 8136333 8136391 |   CY22B  |      
3R 24485546 24485591 2R 14280577 14280605 |   CY04B  |      
2L 11747933 11747991 2L 8690496 8690509 |   NY73 CY21B3  |    CY28A4 NY66 NY48 NY62 NY85 CY04B CY08A   
2L 11274811 11274815 3L 6897741 6897793 |   CY04B  |      
X 15977678 15977707 X 11528967 11528985 |   CY04B  |      
2R 20510003 20510075 3L 17738054 17738305 |   CY17C  |      
2R 19264367 19264504 3R 9391712 9391766 |   CY21B3  |      
X 11317859 11318089 2R 968551 968796 |   NY56  |      
X 13214048 13214963 X 11528934 11528974 |   CY08A  |      
X 19117983 19118092 3R 15583560 15583716 |   NY62  |      
3L 18432009 18432032 3R 18110377 18110440 |   NY56  |      
3L 22122665 22122764 3R 83033 83127 |   NY48  |      
3L 15346260 15346265 3L 10696648 10696860 |   CY20A  |    NY62 NY81 CY17C   
2L 21787395 21787420 X 20636535 20636625 |   NY81  |      
2L 21237969 21237985 2L 16255417 16255662 |   CY20A CY28A4 CY22B NY62 CY08A  |    NY73 NY48 CY21B3 NY85 NY81 CY17C   
X 8277270 8277511 X 6034297 6034319 |   NY66 NY62  |    NY48 NY56 CY04B   
2R 18651465 18651493 2R 7116804 7116832 |   CY04B  |      
2L 5094675 5094712 3L 65652 65770 |   CY04B  |    NY66 NY48 NY62 NY81   
3L 13521500 13521581 2R 2463561 2463567 |   CY28A4 NY85  |      
3L 7607960 7608212 3L 6288741 6288766 |   CY17C  |    CY21B3   
2R 17836983 17837143 3L 11933704 11933777 |   CY28A4  |      
3R 19721357 19721395 X 8588753 8588787 |   NY66 NY48 NY62 CY04B CY17C  |      
2L 7835946 7836040 2R 4603346 4603351 |   NY81  |      
2L 21261594 21261618 2L 13993936 13994053 |   CY04B  |      
2L 10498005 10498060 2R 3078508 3078512 |   NY62  |      
3L 15032519 15032579 4 1280625 1280651 |   CY20A  |      
X 10060148 10060188 3L 6627862 6627883 |   CY04B  |    CY20A NY73 NY56 NY81   
3L 6043734 6043746 X 1006600 1006602 |   CY20A  |      
2R 17357372 17357568 2R 399510 399544 |   CY21B3  |      
3R 19573143 19573164 X 8588770 8588797 |   NY66  |    CY28A4 NY73 NY85 CY04B   
2L 22263758 22264095 2L 21047187 21047199 |   CY04B  |      
2R 15261320 15261387 3L 7716430 7716440 |   CY22B NY48 NY85  |    CY21B3 CY17C   
2R 18007314 18007335 2L 11275265 11275397 |   CY20A CY22B CY08A  |      
3L 8172493 8172501 3L 4613263 4613334 |   NY48  |    NY85   
2L 21204853 21204868 2R 631811 631858 |   CY04B  |    CY20A NY73   
3R 24205833 24206308 3R 12162390 12162972 |   CY20A  |      
3R 24935432 24935490 3L 23659368 23659404 |   NY62  |      
2R 11067278 11067348 3L 3677824 3677830 |   CY20A  |      
2L 20908718 20908793 2R 16195281 16195400 |   CY04B  |      
3R 26958533 26958717 3L 17317673 17317748 |   CY20A  |      
3L 11169600 11169617 X 6034353 6034721 |   CY28A4  |    NY48 NY85   
2R 19852419 19852554 X 6933004 6933032 |   CY20A  |    NY85   
X 21153463 21153489 3R 2251704 2251734 |   NY48  |    NY56   
X 3129690 3129790 X 2108031 2108068 |   CY28A4  |      
2L 17071843 17072162 3R 363303 363311 |   CY17C  |    CY28A4   
3R 22589874 22590161 X 16982370 16982371 |   CY04B  |      
3R 11418646 11418702 2R 3078501 3078523 |   NY66  |      
3R 19471325 19471394 3R 8737180 8737195 |   CY20A  |      
X 15226407 15226785 X 11877338 11877347 |   NY66  |    CY21B3   
2L 20908733 20908791 2L 15809175 15809258 |   CY28A4  |      
3L 24123675 24123681 4 544438 544446 |   CY20A  |    CY22B CY17C   
2L 10106807 10106894 X 26472 26607 |   NY62  |    CY04B   
X 14393805 14393948 X 3423424 3423431 |   CY28A4  |    NY66   
2L 8716405 8716558 X 1833445 1833465 |   CY20A  |    NY85   
3R 20985275 20985302 X 11165571 11165590 |   NY85  |      
2L 16828063 16828103 X 13619726 13619891 |   NY85  |      
2R 19331822 19331888 X 560431 560454 |   CY20A  |      
X 4542687 4542705 3L 386457 386635 |   CY04B  |    CY28A4 CY21B3 NY85   
X 13822166 13822194 X 7991112 7991140 |   CY04B  |      
3L 8336603 8336700 3L 5426575 5426580 |   CY17C  |    NY66 CY21B3   
X 2804173 2804201 4 1074622 1074642 |   CY17C  |      
X 11877023 11877788 X 2760931 2760984 |   CY28A4  |    CY20A   
2L 12121129 12121410 X 4601967 4602028 |   CY20A  |      
3R 17766296 17766461 3R 12292436 12292553 |   NY73  |      
3R 27247813 27248180 2L 13237725 13237728 |   CY20A  |      
X 9088900 9088908 3L 6852284 6852367 |   NY81  |      
2L 9650319 9650336 2L 8596139 8596171 |   CY20A CY28A4  |    CY22B NY62 CY08A   
3L 8336008 8336021 3L 7225016 7225084 |   NY85  |    CY04B   
2L 10617107 10617190 2L 4915815 4915842 |   CY21B3  |    NY56 NY62 NY85   
X 13214575 13214820 2R 11142198 11142209 |   CY28A4  |      
X 21712434 21712438 3R 8962290 8962401 |   CY20A  |      
3L 17703973 17704002 3R 3638079 3638108 |   NY48  |    CY04B   
2R 17278041 17278149 3L 7801393 7801403 |   CY20A  |    NY66 CY21B3 CY17C   
X 10321482 10321484 3L 3699000 3699169 |   CY20A  |      
X 7857848 7857877 X 4267752 4267782 |   CY04B  |    CY22B NY66 NY85 NY81 CY08A   
3R 9735581 9735630 2R 6446122 6446257 |   NY62  |      
X 13110938 13111039 3R 9391712 9391768 |   NY81  |      
2R 8496649 8496970 3R 83034 83123 |   CY21B3  |      
X 11378571 11378712 X 4603313 4603382 |   CY28A4  |      
X 16841403 16841415 3L 6527445 6527530 |   CY08A  |      
3R 23228447 23228479 X 15538976 15539001 |   NY81  |      
3R 19379460 19379541 2R 16670804 16670809 |   CY22B NY62 NY85 CY08A CY17C  |    CY20A NY73 NY66 CY21B3   
2L 6038917 6039011 3L 3677784 3677823 |   CY04B  |      
2R 4627027 4627090 2R 2967614 2967713 |   CY28A4 CY22B NY73 NY66 NY48 NY56 NY62 CY21B3 NY85 NY81 CY08A  |      
X 20782188 20782478 3R 4478367 4478777 |   NY66 CY21B3 CY08A  |    NY48 NY56 NY81 CY17C   
3R 23253372 23253380 3L 9571387 9571548 |   NY85  |    NY66 NY62 CY21B3 CY04B CY17C   
X 13130759 13130772 3L 386260 386351 |   NY73  |      
3R 20985104 20985233 X 560434 560470 |   NY62  |    NY56   
3R 22126041 22126050 3R 18619167 18619209 |   CY28A4  |      
3L 14493099 14493115 3R 253360 253387 |   CY04B  |      
3L 17336022 17336219 3R 7975513 7975517 |   CY04B  |      
2R 15089983 15089986 2R 5364709 5364785 |   CY28A4  |      
2L 12551567 12551798 2R 2841871 2841877 |   CY04B  |      
X 11731462 11731488 3L 11526950 11526978 |   CY04B  |      
X 20175736 20175887 2L 8120205 8120687 |   CY08A  |    CY20A CY28A4 CY22B NY85 CY17C   
3R 24491345 24491522 3R 18552330 18552349 |   NY85  |    CY08A   
X 19758740 19758966 2L 6526448 6526538 |   NY85  |      
3R 28027571 28027655 3L 7342808 7342833 |   NY48  |      
X 6579630 6579658 X 2375519 2375679 |   NY56 CY04B  |    CY28A4   
3L 8335931 8336012 3L 6897134 6897226 |   CY28A4  |    NY62 CY08A   
2R 15260329 15260605 3L 4295 4321 |   CY28A4  |    CY17C   
2L 21228443 21228485 2L 19199527 19199609 |   CY04B  |      
3L 15226119 15226147 3L 11539820 11539848 |   CY04B  |      
2R 18378883 18378941 X 2382942 2383060 |   NY48  |      
X 14912514 14912539 X 13887316 13888012 |   CY22B  |    CY20A CY28A4 NY48 NY85 NY81 CY04B CY08A CY17C   
3L 24108134 24108173 2L 8720911 8721073 |   CY17C  |      
2L 15213202 15213219 2L 10022277 10022277 |   CY08A  |      
3R 18047971 18048015 3R 6764813 6764933 |   CY21B3  |      
3L 7468443 7468494 3L 3634808 3634810 |   CY20A  |      
3L 6958869 6958875 3L 5247784 5247821 |   CY08A  |      
3L 6539360 6539376 3L 3678374 3678548 |   CY20A  |    NY85   
2R 10357366 10357388 2L 8368224 8368348 |   CY17C  |      
3R 20985028 20985180 3L 5343593 5343613 |   CY28A4  |    NY73 CY21B3   
3R 19853244 19853423 X 6579687 6579690 |   CY20A  |    NY85 CY17C   
3L 13649212 13649307 2L 10022298 10022304 |   CY20A  |      
3R 27805969 27806118 4 290803 290815 |   CY20A  |      
3R 28206262 28206281 2R 1061092 1061137 |   CY04B  |    NY85   
3R 11011455 11011571 3R 658345 658357 |   NY48  |    NY81   
X 15700841 15700886 X 12529375 12529380 |   CY28A4  |    NY62 CY21B3   
2R 1844368 1844592 3R 1769096 1769199 |   CY28A4  |      
3R 24491311 24491435 3L 5119324 5119329 |   NY85  |    NY73   
2L 11421139 11421279 3L 9841964 9842012 |   NY62  |    CY21B3 CY17C   
X 1833408 1833457 X 63998 64057 |   CY04B  |    CY22B NY62 CY08A   
2R 5701290 5701418 3R 1733538 1733542 |   CY22B  |      
3R 23811469 23811638 3R 9075137 9075166 |   NY81  |      
3L 13235903 13236051 3L 6136616 6136644 |   NY85  |      
3R 20806001 20806031 2R 16349074 16349143 |   NY56 NY85  |    NY73 NY62 CY21B3 CY17C   
X 21387320 21387393 2L 19756595 19756604 |   CY22B  |      
2L 19204963 19205003 2L 8892016 8892089 |   CY04B  |      
3R 20986280 20986614 3L 11536271 11536273 |   CY28A4  |    CY20A CY04B   
3L 22337092 22337461 2R 7009670 7010064 |   NY81  |      
X 7857849 7857878 X 4268478 4268547 |   CY04B  |    CY20A CY22B NY66 NY48 NY62 NY85   
X 20593645 20593727 X 7507202 7507205 |   CY22B  |      
2L 20367910 20367916 3R 13091777 13091928 |   CY20A  |      
3R 23836819 23837135 2R 2129029 2129075 |   CY21B3  |      
3L 7266309 7266476 X 4603317 4603386 |   NY73  |      
X 13665506 13665538 X 10509488 10509488 |   CY04B  |      
3L 8336009 8336016 3L 5516571 5516852 |   CY17C  |    NY62 NY81   
2R 9958840 9958980 2R 1406147 1406189 |   NY66  |      
2L 20907934 20907937 X 11531578 11531645 |   CY20A  |      
3R 19650021 19650033 X 1089592 1089629 |   NY48  |      
2R 7150410 7150544 2R 771159 771178 |   NY62  |      
2R 18211130 18211269 X 17968013 17968046 |   CY28A4  |      
4 1304810 1304939 2R 539346 539349 |   NY81  |    NY66 NY56 NY62 NY85 CY08A CY17C   
2L 20954728 20955117 3L 17703901 17703931 |   CY20A CY28A4 CY22B NY48 NY85  |    NY73 NY66 NY56 NY62 CY21B3 CY04B CY08A CY17C   
2L 8596347 8596400 2R 6278989 6279002 |   CY20A  |      
3R 22045996 22046061 3L 9409465 9409474 |   NY66  |      
3R 20450088 20450356 3L 12941212 12941215 |   CY20A CY28A4  |    NY62 CY21B3 NY85   
3L 10216714 10216978 2L 7826212 7826250 |   CY28A4  |    CY04B CY08A   
X 1205656 1205694 3L 502560 503188 |   CY08A  |    CY28A4   
3L 15267155 15267207 3L 5931404 5931482 |   CY20A  |      
3R 20416182 20416243 2L 16059653 16059951 |   NY62  |      
3R 22372795 22372834 3L 8218717 8218724 |   CY04B  |    CY28A4 NY62 CY17C   
X 12121659 12121767 X 3140812 3140842 |   CY28A4 NY73 NY48  |      
2L 11102384 11102492 3L 10691906 10691969 |   CY20A NY66 CY04B CY17C  |    CY21B3   
X 3129692 3129727 X 2108472 2108495 |   CY28A4  |      
3R 21059086 21059125 2L 3836265 3836372 |   CY04B  |      
X 19622032 19622039 X 11200702 11200892 |   NY85  |    CY28A4   
X 21009124 21009134 2R 61339 61432 |   CY28A4  |    CY22B CY17C   
3R 28180432 28180442 X 596048 596314 |   NY66  |    NY73 NY81 CY04B   
3L 8088380 8088387 2L 6155772 6155994 |   NY66 NY48  |    CY28A4   
X 15352095 15352196 X 12188153 12188179 |   NY62  |      
3L 8906466 8906779 2L 3836540 3836575 |   CY21B3  |      
2L 19176617 19176910 3R 9391712 9391772 |   NY48  |      
X 13628095 13628220 X 11842719 11842731 |   CY28A4  |    CY22B NY62   
2L 15490625 15490626 X 5661224 5661378 |   NY85  |      
X 21037235 21037240 2R 7641566 7641611 |   CY20A  |    CY04B   
X 4603314 4603481 3L 570952 571102 |   NY66  |      
2L 6661269 6661386 2L 4016996 4016999 |   CY22B  |    CY21B3   
3L 14298778 14298829 4 301653 301681 |   CY20A CY28A4 NY66 NY62 CY21B3 NY85 CY04B CY08A CY17C  |    NY48 NY56 NY81   
3R 21342632 21342667 3L 7468744 7469102 |   CY17C  |    NY62   
3L 22271637 22271654 3L 10741447 10741598 |   CY17C  |      
X 1833414 1833456 X 65113 65219 |   CY28A4 NY56 NY81 CY08A  |    NY85 CY04B   
X 20062967 20063364 4 1235257 1235444 |   CY04B  |      
2L 14552338 14552465 3R 9391716 9391775 |   NY48 NY85  |      
X 7084492 7084584 3L 5343506 5343510 |   CY04B  |    NY62   
X 20230244 20230253 2L 8792841 8793399 |   CY22B  |    CY21B3   
3L 891744 891961 4 409886 409907 |   NY62  |      
3L 17858841 17859003 2L 7973052 7973067 |   CY22B  |    CY20A CY28A4 NY73 NY66 CY21B3 CY17C   
3R 23619385 23619406 2L 7692584 7692753 |   CY17C  |      
X 9365908 9365972 3L 8344070 8344072 |   CY20A  |    CY22B NY66   
2R 17277917 17277921 3L 8734906 8734976 |   NY48  |    NY81   
3L 15623954 15623987 3L 9579823 9579872 |   NY66  |      
X 18725644 18725703 3R 17690399 17690419 |   NY66 NY62  |    CY08A   
3R 4125737 4125846 2R 1493945 1494041 |   CY20A  |      
X 11968363 11968447 2R 2128345 2128351 |   CY08A  |      
2L 11101171 11101321 2R 6282695 6283038 |   CY04B  |    CY20A NY66   
3R 26917146 26917159 2R 16194680 16195180 |   CY28A4  |      
3R 17290807 17290813 2R 3772691 3772823 |   NY85 CY08A  |    CY28A4 CY22B NY66 NY48 NY56 NY81 CY17C   
3R 27789210 27789301 X 21139620 21139625 |   CY04B  |      
3R 7129693 7129747 X 4464150 4464165 |   CY20A  |    NY73 NY85 CY17C   
3R 20416186 20416248 3L 7074497 7074834 |   NY73  |      
3R 23253352 23253373 3L 10983805 10984058 |   NY62  |      
3R 9391730 9391777 X 6718594 6718841 |   CY08A  |      
2L 7826033 7826063 3L 5899592 5899790 |   CY20A  |      
3L 22072164 22072251 2R 1406139 1406200 |   CY28A4  |      
2R 4617933 4617956 3R 4035564 4035585 |   CY21B3  |    NY48 NY81   
X 13427274 13427429 2L 11275046 11275067 |   NY66 CY21B3  |      
2R 7585284 7585285 3R 4478675 4478859 |   CY22B NY48 CY17C  |    NY73 NY56 NY81   
2L 5053832 5053854 3L 2750805 2750807 |   NY56  |      
2R 20877196 20877282 X 8026378 8026383 |   CY04B  |      
3L 15138790 15138825 2L 11976253 11976639 |   CY17C  |      
3R 6381761 6381822 2L 5404071 5404323 |   CY08A  |      
2L 12052054 12052199 3L 10031742 10031747 |   CY20A  |      
X 14501037 14501067 X 12130961 12131225 |   CY28A4  |      
2L 21330524 21330605 2R 244925 245011 |   CY28A4 CY22B CY17C  |      
2R 14226542 14226658 3L 13879351 13879374 |   CY22B  |      
3L 14910898 14911091 4 1070180 1070187 |   NY85  |      
X 11165654 11165701 X 7983033 7983266 |   CY22B NY73 CY21B3 CY04B  |      
3L 18475076 18475076 2R 7383705 7383733 |   CY04B  |      
2L 21047180 21047197 X 18917333 18917386 |   CY04B  |      
X 4603313 4603487 2R 867759 868006 |   CY04B  |      
3R 22409113 22409117 3L 7224560 7224591 |   CY20A  |      
X 5675848 5675894 X 360903 360969 |   CY21B3  |      
3L 8336035 8336126 3L 5426570 5426581 |   CY17C  |    NY48   
3R 10106670 10106681 X 8821007 8821112 |   CY20A  |    NY73   
X 1974077 1974285 X 102532 102701 |   CY20A CY28A4 CY22B NY73 NY62 CY21B3 NY85 CY04B CY08A  |    NY66 NY48 NY56 NY81 CY17C   
3L 8336484 8336617 3L 4252763 4252769 |   NY73  |      
3L 10984964 10985016 3L 9522004 9522040 |   CY04B  |      
3R 17278552 17278866 2L 16828046 16828102 |   CY22B  |      
2L 6155991 6156151 3L 1344279 1344421 |   CY20A CY28A4 CY22B NY73  |    NY66 NY62 CY21B3 NY85 CY04B   
3R 20985029 20985275 3L 11536208 11536278 |   CY04B CY17C  |    CY20A CY22B NY73 NY66 CY21B3 NY81 CY08A   
2R 13566826 13566874 2L 8595042 8595055 |   NY62 CY08A  |    NY73 NY66 NY48 NY56 NY81   
X 6552834 6552979 2L 2787588 2787608 |   NY73  |      
X 9532374 9532378 X 1006276 1006708 |   CY20A  |    CY04B   
3L 8218728 8218734 3L 4956080 4956656 |   CY04B  |    CY28A4 NY73 CY21B3 NY85 CY17C   
3L 23712016 23712032 2R 8633122 8633163 |   CY22B  |      
3L 8847770 8847794 3L 7716494 7716525 |   CY28A4  |      
3R 5017358 5017570 2R 834804 834834 |   CY08A  |      
3R 25940826 25940953 2R 18378881 18378941 |   NY73  |      
2R 7530563 7530627 4 409886 409909 |   CY28A4  |    NY73   
X 7857848 7857875 X 1450775 1451097 |   NY56  |    CY17C   
3R 2114870 2115041 4 10662 10664 |   NY85  |      
3R 6381765 6381822 4 430187 430449 |   CY22B  |      
3L 7888698 7888716 3L 5516543 5516732 |   NY81  |    NY62 CY17C   
3L 11165685 11165685 2L 4593769 4593797 |   CY17C  |      
2L 18246151 18246296 3R 9391723 9391776 |   NY85  |      
3R 19758578 19758903 2R 954131 954150 |   CY22B  |      
2L 20925676 20925693 3R 17713222 17713333 |   CY04B  |      
3R 22372736 22372739 3L 10163790 10163822 |   CY20A  |      
2R 7506383 7506394 3L 7017213 7017233 |   CY20A  |      
2R 16116447 16116537 3R 9075139 9075167 |   CY08A  |      
2L 20414179 20414387 3R 1769104 1769203 |   CY22B  |      
X 19010353 19010677 3R 14185022 14185059 |   CY22B  |      
3R 18865457 18865528 4 1074630 1074660 |   NY81  |      
2R 18436769 18436818 2R 15260435 15260943 |   CY04B  |      
X 12121362 12121405 X 3141234 3141412 |   NY62 NY81 CY04B CY08A CY17C  |    CY22B NY73 NY66 NY48   
3L 14796235 14796241 X 10986550 10986671 |   CY04B  |      
2R 18007316 18007338 2L 11274722 11274849 |   CY20A CY22B CY08A  |      
2R 8475319 8475427 X 4601908 4601921 |   NY81  |      
3R 23759554 23760230 X 15992436 15992454 |   NY85  |      
2L 18084662 18084913 X 4601885 4601913 |   CY21B3  |      
X 7053950 7054048 X 2226678 2226708 |   NY48  |      
3L 14571301 14571563 2R 3078501 3078523 |   NY85  |      
2L 19113390 19113428 3R 4934713 4934960 |   CY20A NY85 CY04B  |      
3L 12568116 12568320 3L 9379062 9379113 |   NY48  |      
X 11876987 11877044 X 4768277 4768316 |   NY62  |    NY66 CY04B   
X 21751339 21751356 2L 20525910 20526075 |   CY17C  |      
3R 19177955 19178022 3L 11169609 11169614 |   NY66  |    CY20A CY22B   
3R 23811544 23811772 2R 18378901 18378934 |   NY81  |      
X 10880397 10880426 3L 6939239 6939267 |   CY04B  |      
3R 21781334 21781338 3L 502732 502862 |   NY48 CY08A  |    NY81   
3L 22082233 22082857 4 723856 723862 |   CY20A NY48 NY62  |    CY22B   
X 9019839 9019943 X 7232117 7232135 |   CY20A NY62 NY85  |    NY48   
2R 13646934 13646954 2L 5823601 5823635 |   NY48 NY81  |    NY85   
2R 976896 976909 3R 43778 43785 |   CY22B  |    NY66 NY62 CY21B3 NY85 NY81 CY04B CY08A CY17C   
2R 18677210 18677297 3L 12941221 12941227 |   CY28A4  |    CY21B3   
2R 7585251 7585287 2R 1672147 1672230 |   CY28A4  |      
X 14549431 14549782 3R 1285947 1285980 |   NY73  |      
2L 21047184 21047199 3R 18076554 18076620 |   NY48  |      
2L 13269932 13270176 3R 8449844 8449963 |   NY66  |      
X 8588599 8588603 X 3797332 3797599 |   CY20A CY28A4 CY22B NY73 NY48 CY04B CY17C  |    NY66 NY56 NY62 NY81   
2L 10163236 10163290 3L 454205 454285 |   CY22B NY48 NY85 NY81 CY17C  |    CY08A   
3L 11767491 11767580 X 1323896 1323900 |   CY20A  |      
X 21288197 21288205 2R 1197355 1197366 |   CY20A  |    CY28A4 NY73 NY66 NY48 NY56 NY62 CY21B3 NY85 NY81 CY08A CY17C   
2L 19199267 19199308 2L 17987639 17987641 |   CY20A  |      
3L 23260175 23260284 2R 1107127 1107134 |   CY20A  |    CY08A   
3L 23888774 23888788 3L 21080615 21080834 |   CY28A4 NY48 CY17C  |    CY22B NY81   
X 8337085 8337363 X 943827 943845 |   CY08A  |    NY73 NY56 NY62 CY04B   
3R 16600798 16600909 X 4603324 4603378 |   NY62  |      
3R 28181961 28181994 3L 7253319 7253324 |   NY81  |      
2R 18986332 18986339 X 843455 843550 |   NY85  |    CY28A4 CY22B CY21B3   
2L 20952091 20952177 2R 12780878 12781115 |   NY66 CY21B3 CY08A  |      
X 21635369 21635955 3R 1396525 1396547 |   CY08A CY17C  |    CY28A4 NY66 NY56 CY04B   
X 21298748 21298776 3L 13627036 13627036 |   CY04B  |      
3R 15859901 15859901 2R 11741840 11741868 |   CY17C  |      
3L 7716419 7716422 3L 2709874 2709960 |   CY28A4  |      
2L 21331155 21331291 2R 244657 244819 |   CY28A4 CY22B CY17C  |      
2L 21787388 21787427 X 20635400 20635457 |   NY56  |      
2L 9093102 9093130 X 7933783 7933810 |   CY04B  |      
X 14958431 14958465 3L 900082 900487 |   CY22B NY48  |    CY20A   
2R 18375376 18375424 2R 2828599 2828830 |   CY20A  |      
2L 5620118 5620182 3L 1344286 1344314 |   CY21B3  |    CY20A NY85   
3R 21059059 21059061 3L 5624346 5624399 |   CY22B  |      
2L 21318836 21318867 X 21037031 21037117 |   CY20A CY28A4 CY22B NY48 NY62 CY21B3 NY85 NY81 CY04B CY08A CY17C  |    NY73 NY66 NY56   
2L 17194263 17194328 3L 10698861 10698869 |   CY17C  |      
2R 17832324 17832328 X 9814412 9814495 |   NY73  |      
3R 22045051 22045085 2R 20321015 20321031 |   CY28A4 NY56 CY04B  |    NY73 NY66 NY62 NY81   
3R 28649111 28649166 X 275891 276177 |   NY66 NY85 NY81 CY08A CY17C  |    CY20A   
3L 4602861 4602915 2R 840412 840432 |   CY22B  |      
X 21284366 21284434 3R 364104 364113 |   NY48  |    NY66   
3R 19017835 19017933 3L 13879357 13879372 |   CY21B3  |      
X 10689298 10689334 3L 2482438 2482750 |   CY28A4 CY21B3  |    NY48 NY85   
X 6146758 6146817 2R 1403234 1403701 |   NY73  |      
2L 19190983 19190990 2R 13459447 13459494 |   NY73  |      
X 21290589 21290700 4 565218 565219 |   CY28A4 CY08A  |    CY22B NY66 CY21B3 NY85 CY04B   
3R 18018359 18018497 3R 344916 344920 |   CY08A  |      
X 3048451 3048786 X 101186 101208 |   CY20A  |      
3L 9191069 9191069 3L 7609111 7609210 |   CY28A4  |      
2L 19098898 19098926 3L 2750975 2751003 |   CY04B  |      
3L 6662029 6662171 3R 1285977 1285993 |   CY22B NY62  |      
3L 7716427 7716434 3L 1344043 1344115 |   NY66  |    CY22B NY73 NY81 CY17C   
3R 14505088 14505116 X 13250575 13250604 |   CY04B  |      
X 1833334 1833414 X 766411 766486 |   NY48  |      
2R 3677344 3677565 4 1050661 1050702 |   CY28A4  |    CY08A CY17C   
3R 16900811 16901184 3R 7908302 7908758 |   NY48  |      
X 8452066 8452075 X 7003807 7003812 |   CY20A  |    CY28A4 CY04B   
3L 5795165 5795221 X 3069249 3069482 |   CY20A  |      
2L 7966833 7966942 3R 6339972 6340007 |   NY81  |      
3L 15061031 15061074 X 4830826 4830837 |   NY48  |    CY21B3   
3R 9391717 9391770 2L 1515805 1515843 |   CY28A4  |      
3L 7716429 7716441 3L 1344539 1344716 |   NY73  |    NY62 NY81 CY04B CY08A   
2R 17357464 17357495 3R 382303 382308 |   CY20A  |      
X 15020726 15020736 X 13214406 13214804 |   CY28A4  |      
3L 23805609 23805611 3R 1428857 1429047 |   CY28A4  |      
3L 8086652 8087033 3L 6539207 6539220 |   CY21B3  |      
X 14211479 14211511 3L 8856188 8856188 |   CY21B3  |      
X 16340501 16340532 X 3013388 3013738 |   CY08A  |      
2L 8951358 8951406 X 4601886 4601911 |   NY73  |      
2L 21270883 21270890 2R 10953601 10953826 |   CY20A  |      
3R 20806012 20806038 2R 16350006 16350138 |   CY17C  |    CY22B NY73 NY56   
2L 20370875 20370880 2L 14755775 14755937 |   CY20A  |      
3R 22045326 22045368 3L 9570922 9571036 |   CY04B  |    CY20A CY21B3   
3L 6897172 6897189 X 1119597 1119619 |   CY08A  |    CY22B   
2L 22062663 22062678 2L 13236379 13236538 |   CY20A  |      
3R 18048254 18048258 2L 14128657 14128932 |   CY20A  |      
X 3831722 3831875 4 1204275 1204293 |   NY48 NY62 NY85 CY08A  |    CY17C   
2L 7826212 7826290 2L 2787574 2787617 |   CY04B  |    CY17C   
2L 2787567 2787601 X 276177 276481 |   NY81 CY04B  |    NY85 CY08A   
3R 26148066 26148254 3R 10497351 10497358 |   CY04B  |      
X 21283858 21283937 2L 20682144 20682179 |   NY81 CY17C  |    NY48   
2L 16284519 16284519 3L 5666736 5666765 |   CY04B  |      
X 11877150 11877174 X 186515 186949 |   CY08A  |    CY20A CY22B NY73 NY48   
2L 18201627 18201779 3R 6381784 6381819 |   CY21B3  |      
3R 23733746 23733752 3R 19721710 19721830 |   CY28A4  |    NY66 NY56 CY21B3 CY04B CY08A   
3L 12941194 12941209 3L 7608245 7608306 |   NY81  |      
2R 20510002 20510069 2L 15316336 15316494 |   CY28A4  |      
X 14581974 14581999 X 10212626 10212689 |   NY48  |    NY56   
3L 10939054 10939269 X 1833383 1833401 |   CY04B  |      
3L 15623972 15623989 3L 12393229 12393348 |   CY08A  |      
3R 24048681 24048694 3L 4846607 4846657 |   CY20A CY08A  |    NY73 NY81   
3L 7608603 7608633 X 7333600 7333655 |   NY85  |      
3L 7142932 7143398 2L 4380913 4380961 |   CY08A  |      
3R 22045184 22045246 X 6908483 6908524 |   CY20A NY66 CY04B  |    NY62 CY08A CY17C   
2R 5162068 5162135 2R 866266 866272 |   CY04B  |    NY73 NY62 NY81 CY17C   
2R 14104322 14104347 3L 8906322 8906616 |   CY20A  |      
X 7231936 7232275 X 2320645 2320667 |   NY85 CY17C  |    NY56   
2R 10455127 10455268 3R 83039 83062 |   NY62  |      
2L 19005110 19005112 3R 15768994 15769167 |   NY85  |      
2L 6835118 6835501 3R 6381761 6381818 |   CY04B  |      
3L 6957795 6957952 2L 3836964 3836972 |   CY28A4  |    NY85 CY17C   
X 16570160 16570207 2R 7484985 7484995 |   CY04B  |    NY62 CY21B3   
X 866367 866495 3L 57439 57449 |   CY20A  |    CY22B NY66 NY85   
3R 9718433 9718969 3R 2262751 2263071 |   NY85  |      
3R 23366951 23366958 X 11877474 11877539 |   CY20A  |    NY73 NY66 NY62 CY21B3 NY81 CY08A   
2R 7695342 7695344 3L 4136398 4136887 |   NY81  |      
3R 23174073 23174163 3L 6628343 6628349 |   CY04B  |      
3R 16946524 16946524 2R 15496172 15496202 |   CY04B  |      
2L 17217397 17217408 2R 5180087 5180247 |   CY20A CY08A  |      
2L 12260984 12261178 3R 902563 902607 |   CY17C  |      
2L 19790944 19791158 3L 4616535 4616830 |   CY28A4  |      
3L 7889211 7889473 3L 6539328 6539335 |   NY85  |      
2R 18436555 18436566 2L 2638856 2638911 |   CY28A4  |      
3L 6852302 6852370 X 4358953 4358961 |   CY08A  |      
2L 11102417 11102562 2R 6285229 6285292 |   NY66 CY21B3 CY04B CY17C  |      
3L 21647162 21647206 X 7488353 7488446 |   CY04B  |      
3R 9391727 9391766 3L 4038935 4039057 |   CY04B  |      
2L 19586373 19586395 3L 16115942 16116094 |   NY48 CY04B  |      
3R 5521147 5521265 2R 901590 901859 |   NY73 NY48 CY08A  |    NY66 NY56 NY85 NY81   
X 7335782 7336102 X 2729951 2729975 |   CY17C  |      
3L 11311700 11312040 2R 1198944 1198950 |   CY04B  |      
X 4935926 4936077 2R 463834 463884 |   NY85  |      
3R 9391713 9391778 3L 8916407 8916739 |   CY08A  |      
3L 5516543 5516585 2L 2299755 2299780 |   CY17C  |      
2L 20632038 20632384 3R 1396819 1396854 |   CY20A NY73 NY66 NY62 NY85 CY04B  |    CY28A4 NY48 CY21B3 NY81 CY08A CY17C   
2R 18378907 18378941 X 921493 921941 |   CY21B3  |      
3L 11933704 11933774 X 250740 250875 |   CY22B  |      
2L 16828054 16828101 2L 4333192 4333261 |   CY28A4  |      
2L 16257424 16257429 3R 2750035 2750127 |   NY66  |      
3R 20806008 20806023 X 13427233 13427295 |   CY28A4  |    CY22B CY17C   
3R 16545729 16545792 2R 1406142 1406187 |   NY48  |      
3R 5173498 5173519 2R 1653994 1654144 |   NY73  |    NY62   
2R 18419128 18419652 2R 5123794 5123937 |   CY20A  |    CY28A4   
2R 6548151 6548156 2R 3561827 3561873 |   CY21B3  |      
3L 5795165 5795220 X 3285560 3285668 |   NY62  |      
2R 19331794 19331907 3L 7845061 7845083 |   NY48 NY56  |    NY85   
3R 20457720 20457843 X 16340504 16340533 |   CY08A  |      
3R 23253047 23253169 2R 14104373 14104386 |   NY73  |      
X 18032061 18032238 3L 14796234 14796239 |   CY28A4  |    NY66   
2R 18019491 18019519 3R 5372524 5372524 |   CY04B  |      
2L 18763223 18763816 3R 1769169 1769199 |   CY17C  |      
X 5661552 5661932 X 4601968 4602027 |   NY85  |      
X 11877083 11877100 X 10060111 10060258 |   NY85  |      
X 21638617 21638621 3L 11851869 11851937 |   CY17C  |    NY56   
3R 18386910 18387480 3R 7950348 7950374 |   CY28A4 NY66 NY62 CY21B3 CY04B  |    CY20A NY81 CY17C   
2L 19991249 19991319 2L 16257353 16257390 |   CY21B3  |      
X 17213335 17213346 3R 11974116 11974210 |   NY85  |      
X 11165625 11165684 X 8079236 8079423 |   CY28A4 CY22B NY73 NY48 NY85  |    NY56   
3L 6627791 6627873 X 3429376 3429408 |   CY22B NY62  |      
X 6908711 6908734 3L 6852337 6852408 |   NY81  |      
X 13626386 13626409 3R 9391729 9391762 |   CY28A4  |      
3L 7716423 7716436 2L 5496097 5496228 |   NY85  |    CY20A CY08A   
2L 22157160 22157187 2L 8765280 8765377 |   CY22B CY04B  |    NY62   
2R 8955026 8955055 3L 5314891 5314891 |   CY04B  |      
2L 12981746 12981758 2L 7180126 7180237 |   CY20A CY22B NY73 NY66 NY85  |    CY28A4 NY62 CY21B3 CY08A CY17C   
3R 22564999 22565105 2R 3078509 3078605 |   NY48  |      
3R 20919661 20919706 3L 6539352 6539358 |   CY20A  |    NY48 CY08A   
2L 10106500 10106762 X 26136 26217 |   CY20A CY28A4 CY22B NY81 CY08A  |    NY85   
X 7044904 7045239 X 6034272 6034312 |   CY04B  |      
X 4601891 4601920 3L 1498835 1498972 |   NY66  |      
X 20799864 20799909 2L 238806 238853 |   NY62  |      
3R 24491326 24491783 2R 18436795 18436822 |   CY20A CY22B NY73 NY66  |    NY56 CY08A CY17C   
3R 24353688 24353710 3L 3706660 3706661 |   CY08A  |      
3L 9568977 9569133 X 4601975 4602026 |   NY62  |      
3R 25296069 25296077 X 381826 381882 |   CY20A  |      
X 20004848 20004913 X 8671373 8671483 |   CY04B  |      
3L 16695522 16695830 2R 1413477 1413500 |   NY66  |      
3R 12889314 12889326 2L 9257461 9257495 |   NY85  |      
2R 18375314 18375430 X 15499814 15499922 |   CY20A  |      
3R 25843117 25843117 3R 7009559 7009588 |   CY04B  |      
3L 11075871 11076148 2R 10357338 10357392 |   CY22B  |      
2R 14446662 14446743 2R 102958 102961 |   NY81  |      
2L 1641024 1641070 2R 1131588 1131660 |   NY62  |    NY56   
3L 11497722 11497817 2L 9501130 9501131 |   CY17C  |      
X 16532402 16532417 X 12081056 12081112 |   CY17C  |      
3L 14903722 14903726 3R 12707949 12708371 |   CY21B3  |      
2L 21894436 21894484 3R 4592865 4592900 |   NY81  |    CY28A4 CY22B CY17C   
3R 22928176 22928281 X 9698709 9698711 |   NY48  |    CY22B NY73 NY56 CY04B CY08A CY17C   
X 15538774 15539002 2R 10101748 10101809 |   CY04B  |      
X 14436950 14437401 3R 3608926 3608931 |   CY20A CY08A CY17C  |    NY81 CY04B   
3R 24048694 24048724 3L 7888652 7888737 |   NY85  |      
X 16532372 16532389 X 13628993 13629084 |   CY20A  |    NY73   
2R 7260884 7260912 3R 4777930 4777957 |   NY73  |      
2R 11871167 11871226 2L 533620 533623 |   CY04B  |      
3L 23299694 23299931 3L 17739215 17739297 |   CY04B  |      
2R 19527079 19527195 X 16284011 16284049 |   NY73  |    CY28A4 CY22B NY56 CY21B3 NY85 CY04B   
2L 5743691 5743947 2L 2837074 2837313 |   CY17C  |      
2R 11867884 11867950 3L 5795188 5795216 |   CY22B  |      
2L 21741704 21741750 2R 4238732 4238751 |   CY04B  |    NY56 NY62 CY21B3   
2L 10022260 10022490 X 6718324 6718546 |   CY08A  |      
3R 16016657 16016982 3L 4270497 4270539 |   NY66  |      
3L 8735270 8735281 X 2271449 2271732 |   NY81  |    NY66 NY62 CY21B3   
3R 23173683 23173878 3L 921878 921935 |   CY21B3  |      
2R 19331766 19331794 X 6694867 6694876 |   NY48  |      
3R 22876228 22876252 3R 2896691 2896713 |   NY73  |      
3L 5755836 5755864 X 3702042 3702070 |   CY04B  |      
2R 20492666 20492676 X 12459418 12459545 |   CY04B  |      
X 18403796 18403905 X 15538969 15539004 |   NY62  |      
3R 23559710 23559733 3R 13750101 13750304 |   NY48 CY17C  |      
X 4332344 4332371 2L 3346573 3346628 |   NY81  |      
3L 12447817 12447914 X 6658847 6658849 |   CY04B  |      
2R 5861272 5861612 3R 2630952 2630977 |   NY56 NY85  |    NY73   
X 20193900 20193934 3R 6381763 6381794 |   NY81  |      
X 8452016 8452333 X 6579658 6579692 |   NY73 NY56  |    NY66   
X 18594744 18595002 2R 3757153 3757163 |   CY08A  |      
4 871534 871564 X 635941 635969 |   CY04B  |      
2R 10357343 10357397 2R 8982784 8982874 |   NY66  |      
3R 10646404 10646584 X 4601876 4601920 |   NY73  |      
3L 8584316 8584344 X 5377798 5377798 |   CY04B  |      
2L 18081189 18081271 2R 920489 920499 |   CY22B CY21B3 CY04B  |      
3R 20315020 20315146 X 8588755 8588761 |   NY48  |    NY85   
2L 9773940 9774328 3L 2915601 2915603 |   NY66  |    NY85   
3L 10217096 10217108 3L 1180430 1180572 |   CY20A CY21B3 CY08A  |    CY28A4   
X 18199514 18199542 X 6396795 6396823 |   CY04B  |      
3R 13369764 13370179 3L 5119326 5119339 |   CY20A  |    CY04B CY08A   
2L 19629578 19629665 2L 17985989 17985997 |   CY20A NY85  |    CY28A4 CY22B NY73 NY66 CY21B3 CY04B CY08A   
2L 8535175 8535284 2L 1641023 1641067 |   NY48  |      
2R 3564678 3564925 2R 987624 987639 |   CY20A CY28A4 NY73 NY85 CY04B CY17C  |    CY22B NY66 CY21B3 NY81 CY08A   
3R 23253338 23253380 2R 15261308 15261583 |   CY28A4  |    NY66 NY62 NY85 NY81 CY08A   
3L 13778341 13778369 X 950443 950472 |   CY04B  |      
2R 15593582 15593613 3L 12131951 12132035 |   CY28A4  |      
X 5267533 5267632 3L 921899 921913 |   NY62 CY08A  |    CY17C   
2R 2151094 2151142 4 1074618 1074671 |   CY08A CY17C  |      
3R 23733953 23733978 3R 21727925 21727952 |   CY04B  |      
3R 23734460 23734522 X 1171436 1171443 |   NY48  |      
3L 11933723 11933768 2R 2484332 2484411 |   CY08A  |      
X 19533845 19533935 2L 19483666 19483678 |   NY48  |    CY28A4 NY66 NY81 CY17C   
3L 10070635 10070713 X 6522348 6522360 |   NY85  |    NY73   
X 2000798 2000963 X 7924 7951 |   CY20A NY48 NY81 CY04B CY08A  |    CY22B NY73 NY66 CY17C   
3R 5386932 5387234 4 1031065 1031083 |   CY04B  |      
3R 13179221 13179431 3R 6381761 6381824 |   CY21B3  |      
X 19442314 19443096 X 1494679 1494690 |   NY85  |    CY20A NY66 CY04B   
2L 6526447 6526465 2R 3231103 3231182 |   CY04B  |      
X 17426676 17426998 3R 6381762 6381820 |   CY28A4  |      
2L 12343166 12343176 X 1970813 1970874 |   CY20A  |    NY81   
3L 11536274 11536588 3L 7845059 7845063 |   NY62  |    CY21B3 CY04B CY08A   
3L 16018020 16018073 2L 5039992 5039997 |   CY21B3  |      
3L 6043686 6043715 X 3429366 3429409 |   NY62  |    CY22B   
X 15345848 15346044 X 10212452 10212618 |   NY73  |      
2L 15066833 15066833 2R 14245990 14246019 |   CY04B  |      
2R 18378911 18378923 2R 8600205 8600258 |   NY81  |      
2L 17217379 17217397 2R 6698645 6698972 |   NY85  |      
3R 27872683 27873210 3R 8442035 8442901 |   NY62  |      
3R 15659312 15659327 2R 3772707 3772829 |   NY81  |    CY28A4 CY22B NY66 CY17C   
2L 11096030 11096038 2R 10654707 10654850 |   CY08A  |      
3R 25290356 25290362 2L 16774145 16774247 |   CY20A NY62 CY04B  |    CY22B NY48 CY21B3 NY85 CY17C   
3R 24271070 24271084 3L 7224549 7225031 |   CY21B3  |      
2L 8596376 8596535 2R 6275515 6275690 |   CY20A  |    NY62   
2R 16141382 16141559 2L 14576830 14576852 |   NY81  |      
2R 15614461 15614563 2L 5832738 5832740 |   CY20A  |      
X 21647476 21647498 X 2878226 2878273 |   CY21B3  |      
2L 17869744 17869829 3L 16385350 16385358 |   CY20A  |      
3L 8335950 8336093 3L 5624297 5624323 |   CY28A4 CY17C  |      
X 1323252 1323326 3L 503214 503239 |   CY04B  |    CY20A CY28A4 NY48 NY85 CY08A CY17C   
X 18585883 18585996 X 4601887 4601922 |   NY66  |      
X 21288075 21288123 2R 1173152 1173488 |   CY04B  |      
X 16989486 16989499 X 11251513 11251614 |   CY28A4 CY04B  |    NY66 NY48 NY62 CY17C   
2L 11992894 11993029 3R 1908694 1908716 |   NY73  |    NY48 NY85   
3R 17701414 17701442 3L 1220797 1220797 |   CY08A  |      
X 4603312 4603386 2R 2641553 2641687 |   NY73  |      
X 21671838 21671870 2L 14873647 14873835 |   CY08A  |      
3R 13735448 13735476 2L 2009951 2009951 |   CY04B  |      
3R 6707058 6707102 2R 3711044 3711082 |   CY28A4  |      
3L 921895 921929 X 203597 203808 |   NY85  |      
2L 13630424 13630729 2L 8454441 8454619 |   CY28A4 NY73 NY66 NY48 NY62 CY21B3 NY85  |      
3R 7525012 7525019 2L 33617 33847 |   CY20A  |    CY28A4 CY22B NY73 NY56 CY21B3 NY81 CY04B CY08A   
3L 23667883 23667923 2R 6765084 6765184 |   NY48  |      
3R 28180975 28181030 3L 899564 899567 |   CY20A  |      
2R 18007621 18007673 3L 1180049 1180316 |   NY62  |    NY48   
X 15977654 15977737 X 14420446 14420455 |   NY48  |      
3L 10939146 10939164 X 4913990 4914076 |   CY22B CY21B3 CY04B  |    CY20A NY73 NY48 NY56 NY85 NY81   
2L 8215060 8215118 3R 105856 105868 |   NY73  |      
X 21596683 21596793 X 4199160 4199193 |   NY73 NY85  |    CY08A   
2R 2334537 2334622 2L 1641024 1641063 |   CY28A4  |      
2R 14104338 14104349 2L 2787816 2788024 |   CY21B3  |    CY17C   
2R 1844052 1844231 3R 1770615 1770741 |   CY28A4  |      
X 15859089 15859214 X 5267677 5267707 |   NY48  |      
3R 28600301 28600310 3L 1343988 1344073 |   CY20A  |      
2R 18007567 18007573 2L 5347770 5347813 |   NY85 CY04B  |    CY28A4 CY22B NY62 NY81 CY08A CY17C   
3R 24270992 24271029 2L 5823037 5823577 |   NY85  |      
3L 23510176 23510178 3R 7715809 7715857 |   CY20A  |    NY85   
2R 9895040 9895053 2R 7002792 7002951 |   CY20A NY62 CY21B3  |    CY22B NY66 CY04B CY08A CY17C   
3R 18656316 18656560 2L 10022245 10022287 |   CY17C  |      
3L 11352661 11352702 X 1833380 1833397 |   NY73 CY04B  |    CY08A   
2R 7585254 7585274 3L 3854139 3854316 |   NY81  |      
3L 11170940 11170956 3L 6567032 6567455 |   CY20A  |      
X 15351176 15351191 X 11037389 11037804 |   CY28A4  |      
X 10189004 10189115 X 4601896 4601919 |   CY28A4  |      
2R 14111832 14112076 X 4603319 4603379 |   CY08A  |      
3L 7400735 7400739 3L 1180288 1180429 |   NY62  |    CY28A4   
3R 28771022 28771035 2R 20754768 20754938 |   NY81 CY17C  |      
2R 21135659 21135854 3L 555 598 |   NY73  |      
X 21644483 21644562 2R 18378884 18378939 |   NY62  |      
2R 17510064 17510086 3R 9493861 9493936 |   CY28A4  |      
X 15784387 15784646 X 11232090 11232097 |   NY81  |      
3R 27053969 27053997 2L 2815699 2815728 |   CY04B  |      
3L 8172829 8172850 2L 5730496 5730605 |   NY73 CY04B  |      
2R 5701340 5701570 2R 399528 399558 |   CY22B  |      
X 14580799 14580826 3L 8386798 8386837 |   NY66  |      
2R 14104376 14104382 3L 9773605 9773961 |   CY22B  |    CY20A   
2R 1465516 1465532 3R 906396 906452 |   NY62  |      
3L 11536198 11536278 2L 8107447 8107455 |   CY04B  |    NY85   
2L 16421604 16421613 2R 10493007 10493102 |   NY56  |      
3L 10687484 10688041 2R 6281156 6281225 |   NY48 CY08A  |      
3R 28600300 28600359 X 275494 275756 |   CY20A  |      
2L 20845284 20845292 3R 572263 572309 |   CY20A  |    NY62 CY21B3 NY81   
2L 19367516 19367563 3R 15583786 15583935 |   NY62  |      
3R 14204095 14204509 3R 8737082 8737193 |   CY22B  |      
2L 16775221 16775361 X 2225215 2225219 |   NY73  |      
X 18830215 18830378 3R 11598843 11598848 |   NY85  |      
3L 11286646 11286677 4 467675 467675 |   CY04B  |      
3L 6043518 6043528 X 1205729 1205752 |   CY20A  |    CY28A4 NY73   
2L 21787307 21787398 2L 20314089 20314140 |   NY73 NY62 NY85  |      
2L 5040153 5040569 2R 3669795 3670087 |   NY85  |      
X 18442977 18442989 X 6544071 6544151 |   CY20A  |    CY28A4   
3R 1901986 1902078 2R 1173546 1173550 |   CY28A4 CY08A  |    CY20A   
2L 11096652 11096766 2L 8596349 8596526 |   CY04B  |    NY66 NY85   
3R 20638187 20638326 2R 892590 892596 |   CY21B3  |      
X 18659585 18659654 4 1204576 1204616 |   NY62  |      
2L 20867321 20867369 3R 29091 29179 |   CY17C  |    CY28A4 CY22B NY73 NY48 NY85   
3R 5547214 5547331 2L 1180890 1180892 |   CY04B  |      
3R 20805981 20806005 2L 10821882 10822458 |   CY20A NY56 NY62 NY85 NY81 CY17C  |    CY21B3 CY08A   
2R 5341426 5341442 2R 3207571 3207666 |   NY73  |    NY85 NY81 CY17C   
3R 14068655 14068874 2R 1274189 1274241 |   CY20A  |      
2R 11142226 11142241 X 1089572 1089870 |   CY17C  |    CY28A4 NY81   
2L 20699322 20699409 2R 13459465 13459497 |   NY56 NY62  |    CY21B3   
3L 16228493 16228655 2R 9743315 9743348 |   NY62 CY08A  |    CY22B CY21B3 CY17C   
3L 9387555 9387647 3R 1395276 1395288 |   NY73  |      
3L 23419406 23419407 X 21643224 21643267 |   CY04B  |      
X 3653 3754 2L 813 855 |   CY17C  |      
X 19049949 19049954 2L 5730528 5730635 |   CY22B  |    NY81   
2R 7148905 7149055 2R 1108309 1108354 |   NY56  |      
2L 21413395 21413463 3R 8534311 8534577 |   NY85  |      
3R 22648602 22648783 3L 6539398 6539403 |   CY20A  |    CY08A   
X 5448917 5448927 3L 5044290 5044368 |   CY22B  |      
3L 6897626 6897750 2L 4256571 4256599 |   NY73 NY66 NY81 CY04B  |    CY20A CY28A4 CY22B NY48 CY21B3 CY17C   
X 11207291 11207684 2R 4032210 4032263 |   CY20A  |      
3R 20416183 20416248 3R 550319 550818 |   NY85  |      
3R 9329041 9329059 X 8783707 8783801 |   CY04B  |      
3L 20946612 20946658 2R 782342 782347 |   NY66  |      
2L 19056097 19056119 3R 10999818 10999975 |   NY85  |      
X 21710931 21710973 2L 1641048 1641073 |   CY21B3  |      
2L 15401078 15401200 4 919566 919568 |   CY20A  |    NY85   
3L 10561373 10561378 X 6147989 6148222 |   CY20A  |      
3L 8088190 8088195 3L 7075124 7075190 |   CY21B3  |    CY28A4   
3L 8088349 8088363 3L 6957882 6957979 |   CY20A  |    NY66 CY04B   
2R 19331944 19332013 2L 12563335 12563341 |   CY28A4  |    CY22B NY85 CY17C   
X 6854183 6854215 2L 4635320 4635344 |   CY08A  |      
2R 18436556 18436567 3L 4846528 4846562 |   NY48  |    CY21B3   
X 12081425 12081433 X 9681505 9681613 |   NY73 NY62  |      
3R 12901701 12901732 3R 9416716 9416820 |   CY21B3  |      
2L 20908731 20908792 2L 11930020 11930173 |   NY66 NY85  |      
X 15345795 15345871 3L 6043394 6043399 |   NY81  |      
2L 5730481 5730642 3L 3677782 3677816 |   CY20A CY28A4  |    NY73 NY62   
3R 16753200 16753311 3R 7514576 7514599 |   NY85  |      
2L 9389948 9390129 3L 8301167 8301294 |   NY48  |      
X 9191924 9191927 2R 4389295 4389295 |   NY73  |      
2L 17402816 17402818 3R 7951790 7951868 |   CY08A  |      
2R 13567360 13567471 2L 8595043 8595054 |   CY28A4 NY73 NY48 NY62 NY81 CY08A  |    CY22B NY66 NY56 CY21B3 NY85 CY17C   
2R 5783244 5783321 3R 1213989 1214040 |   CY21B3  |      
2L 16421608 16421614 2R 1045318 1045386 |   NY66  |      
3L 8735613 8735634 3L 5118755 5118866 |   NY48  |    NY66   
X 18252880 18252880 3R 14612470 14612498 |   CY04B  |      
2L 20682150 20682169 3R 364240 364284 |   CY22B  |    CY20A CY04B   
X 14650393 14650713 3R 6381762 6381821 |   NY85  |      
2L 21785341 21785504 X 20644103 20644201 |   CY20A NY85 CY04B  |      
2R 18378884 18378940 2R 15331814 15331920 |   NY48  |      
2R 5161725 5161951 4 76669 76692 |   NY62 CY04B  |    NY73 NY81   
2L 20367209 20367232 3L 1242818 1242966 |   NY73  |      
3R 13088721 13088728 2L 4126313 4126388 |   CY04B  |      
2L 13436529 13436618 4 292218 292221 |   CY08A  |      
2L 9389947 9390124 3R 8346309 8346491 |   NY62  |      
3L 10561004 10561011 3L 6136605 6136680 |   NY85  |      
X 20885050 20885072 3L 10598551 10598662 |   NY48  |      
2L 10997792 10998070 2R 1020719 1020722 |   NY85  |    NY73 NY66 NY48   
X 9532375 9532391 X 1089569 1089959 |   NY81  |    CY17C   
3R 15731037 15731379 3L 13346266 13346304 |   CY21B3  |      
X 10060120 10060268 X 8766886 8766924 |   CY04B  |      
2L 19660293 19660343 2R 1539026 1539799 |   CY28A4 CY22B NY66 CY21B3 NY85 CY04B CY08A CY17C  |      
3R 20068316 20068658 2R 18436803 18436829 |   NY66 NY62 CY21B3 NY85  |    CY20A NY56 NY81 CY04B CY17C   
X 12121386 12121401 X 3140716 3140755 |   NY62 CY08A CY17C  |    CY22B NY73 NY66 NY48 NY81   
X 10186446 10186619 X 4603271 4603459 |   CY20A  |      
3R 20450373 20450534 3L 4613661 4613717 |   CY21B3  |    NY81   
X 15571308 15571330 2L 14715531 14715554 |   NY56  |      
X 2663686 2663730 X 660108 660286 |   CY20A CY21B3  |      
X 5528324 5528344 3L 3200939 3201103 |   CY17C  |      
3L 8022417 8022417 X 1975911 1975939 |   CY04B  |      
3R 6816873 6816987 3R 2700409 2700430 |   NY85  |      
3L 4779721 4779739 X 2108744 2108770 |   CY08A  |    NY73 CY04B   
3R 27559920 27560022 4 1204559 1204572 |   NY85  |      
2L 14064295 14064352 X 23749 24070 |   NY48 NY62  |    CY21B3   
3L 922331 922334 2L 617546 617940 |   CY04B  |    CY17C   
3R 22684312 22684321 3L 6963780 6963805 |   NY48  |      
3L 7888133 7888263 3L 6852791 6852797 |   CY28A4  |      
X 7565960 7565970 3L 6043097 6043197 |   CY04B  |      
2L 8797429 8797463 2L 1266905 1267002 |   NY62  |      
3L 8552035 8552338 3L 5426431 5426437 |   CY20A  |    CY28A4   
X 19865385 19865385 3L 2462981 2463010 |   CY04B  |      
2R 9524596 9524746 3R 2727016 2727055 |   CY20A  |      
3R 18488953 18489056 3R 12401657 12401678 |   NY62  |      
3R 17472997 17472998 X 4559638 4559723 |   CY20A  |      
2L 18259558 18259630 3R 12764274 12764282 |   CY22B  |      
2L 19695549 19695570 X 3085628 3085753 |   NY73  |      
3R 7802831 7802987 2R 924249 924252 |   CY17C  |      
2R 9947798 9947822 2R 4482626 4482822 |   CY28A4  |      
2R 20755024 20755032 X 8989760 8989864 |   CY20A  |    NY73 NY85 NY81   
4 1123148 1123265 2R 687991 687994 |   CY17C  |    CY20A CY28A4 CY22B NY62 CY21B3 NY81   
X 15785298 15785328 X 381503 381581 |   NY62  |    CY22B NY73 NY81 CY08A CY17C   
3L 14729949 14729956 3L 13346270 13346303 |   CY04B  |      
2R 1228858 1228860 4 464458 464509 |   NY48 NY62 CY04B  |    CY22B NY73 NY66 CY21B3 NY85 CY08A CY17C   
3R 13460031 13460171 3R 7507711 7507722 |   NY48 NY85 CY17C  |      
3R 17074068 17074239 2R 10357343 10357396 |   NY66  |      
2R 18378881 18378935 X 1823881 1824090 |   CY08A  |      
3R 22125557 22125567 X 3797816 3797986 |   NY85  |      
3L 9098285 9098309 3L 5624425 5624551 |   NY62  |      
X 12121513 12121521 2L 11704602 11704724 |   CY28A4  |    CY08A   
3L 23797147 23797171 2L 18565174 18565257 |   CY21B3  |      
X 20885861 20885912 3L 16325641 16325796 |   CY17C  |      
2R 2470740 2470815 4 860111 860138 |   CY04B  |    CY20A CY28A4 NY73 NY66 NY48 CY17C   
X 7762418 7762420 3L 6136554 6136643 |   NY48  |      
2L 18557431 18557452 3L 17414277 17414387 |   CY28A4  |    CY20A CY08A CY17C   
3R 21728022 21728034 3L 7469140 7469184 |   NY66  |      
2L 11102510 11102830 2L 8596145 8596520 |   NY62  |    NY66   
3R 19461455 19461624 4 677286 677329 |   NY66  |      
3L 21692300 21692307 3L 15974866 15975012 |   CY04B  |      
X 6693889 6694056 X 314258 314273 |   NY73  |      
3R 23253348 23253380 3L 6495965 6496110 |   NY48  |    CY20A NY73 NY62 CY04B   
X 16523156 16523503 X 15497871 15497881 |   CY17C  |      
3L 10216861 10217202 3L 5877596 5877607 |   NY81  |    NY73   
X 20062216 20062433 2R 1310943 1310957 |   CY21B3  |      
2R 3975816 3975816 4 609895 609924 |   CY04B  |      
3L 19303417 19303443 3L 10513856 10513937 |   CY28A4  |      
2R 19095665 19095711 2L 5040538 5040567 |   CY21B3  |      
X 7187762 7187775 3L 2207823 2207868 |   NY48  |    CY04B   
X 19117862 19118095 3R 18552706 18552765 |   NY62  |      
3R 9313580 9313608 3L 7814584 7814586 |   CY08A  |      
3L 8734855 8734990 3L 7716424 7716444 |   NY48 NY81  |      
2L 16801071 16801484 2L 8411004 8411016 |   NY73  |      
3L 10560996 10561022 X 8914406 8914579 |   NY85  |      
3R 8235945 8235951 3R 5128143 5128265 |   CY28A4  |      
X 3721057 3721079 2L 1198277 1198571 |   CY20A  |    CY22B NY66 NY56 NY85 CY08A CY17C   
2L 18866803 18866846 2R 4005383 4005547 |   CY28A4  |      
2R 20510011 20510071 2R 6454956 6455122 |   CY28A4 NY73 NY66 NY48 NY56 NY62 CY21B3 NY85 CY04B CY08A CY17C  |      
3R 26747734 26747807 3R 20649604 20649628 |   CY28A4 CY22B NY66 NY85  |    NY48 NY56 NY62 CY21B3 CY08A CY17C   
X 15538983 15539011 3L 14932600 14932641 |   CY04B  |      
3R 17290974 17290989 3L 454500 454676 |   NY48 CY17C  |    NY85   
3R 20805993 20806025 3L 11978265 11978397 |   CY22B NY85 CY04B  |    NY48   
2L 20372348 20372477 3R 572290 572312 |   CY20A  |      
3L 7608249 7608283 X 6908709 6908733 |   NY73 CY04B  |      
2L 17918372 17918541 3L 11933705 11933816 |   NY73 NY66 CY17C  |      
3R 26748161 26748271 3R 20649602 20649624 |   CY22B NY66 CY21B3 NY85 CY17C  |    CY28A4 NY73 NY56 NY62 CY08A   
3L 21219645 21219792 4 101879 101921 |   NY81  |      
3R 17521307 17521448 2R 399512 399544 |   CY20A  |      
2L 22182802 22182831 2R 14449364 14449467 |   NY62 CY08A  |    NY81   
3L 10634166 10634276 3R 8520439 8520459 |   NY48  |      
2R 4807345 4807361 2R 3677402 3677697 |   CY17C  |    CY08A   
3R 24028856 24029276 3R 369810 369876 |   CY20A  |      
2L 11098028 11098033 X 843734 843866 |   CY04B  |      
3R 9391720 9391768 2L 8653352 8653617 |   NY48  |      
X 14501069 14501099 X 11611462 11611538 |   NY66  |      
X 8380992 8381176 3L 922323 922336 |   NY62  |      
X 11549788 11549798 X 7151962 7152120 |   CY17C  |      
3R 24890140 24890356 2L 6526447 6526536 |   CY28A4  |      
2L 21128498 21128555 3R 11576157 11576284 |   NY48  |      
X 12289513 12289513 2R 3844017 3844045 |   CY04B  |      
3L 10561307 10561345 X 6932983 6932987 |   CY20A  |    NY73   
X 11316667 11316769 2R 968748 968839 |   NY56  |      
3L 6496157 6496443 X 3650199 3650221 |   NY62  |    CY20A   
X 6657663 6657792 X 4603314 4603461 |   NY66  |      
2R 18436556 18436571 3L 5516685 5516779 |   NY62  |      
2R 19484371 19484434 2L 16828063 16828101 |   NY66 CY21B3  |      
2L 21575937 21575996 2R 4092375 4092546 |   CY21B3  |      
X 17475132 17475314 X 14958465 14958468 |   CY28A4  |    NY56   
3L 17414093 17414387 3R 2181583 2181600 |   CY20A CY28A4 CY04B  |    CY21B3   
3R 18953593 18953593 2R 156675 156779 |   CY21B3  |    CY08A CY17C   
3R 24518756 24518795 3R 23253356 23253402 |   NY85  |    NY48   
3R 19852929 19853280 X 4500824 4500829 |   CY20A  |    NY62 CY21B3 NY85   
X 10060168 10060488 3L 6628446 6628475 |   CY20A CY04B  |    NY73 NY62 CY17C   
3R 28026958 28027037 X 6544995 6545007 |   CY08A  |      
3L 13433945 13434182 2L 12079667 12080175 |   NY81  |      
X 8821357 8821467 X 7681320 7681325 |   CY28A4  |      
2R 18378907 18378940 3L 5470698 5470813 |   NY56  |      
2L 18085164 18085341 X 4603337 4603368 |   CY21B3  |      
2L 8599017 8599033 3L 6566993 6567109 |   NY48 CY08A  |      
3L 10105168 10105407 3R 9391675 9391755 |   CY28A4  |      
3R 11821880 11821997 3R 9329530 9329539 |   CY22B  |    CY28A4   
3R 22871408 22871473 2R 3078506 3078517 |   CY28A4  |      
X 7359668 7359703 X 596272 596353 |   CY22B  |      
2L 11098577 11098590 2R 6285116 6285301 |   CY21B3  |      
2L 20409330 20409405 2R 1210291 1210294 |   CY04B  |    NY62 NY81 CY08A   
2R 10357351 10357397 2R 7124747 7124845 |   CY28A4  |      
X 18033934 18033975 3R 13369848 13369998 |   CY20A  |    CY28A4 NY66 NY56 NY62 CY21B3 CY04B   
2R 18378882 18378938 3L 11948595 11948635 |   NY66  |      
2L 14610129 14610330 2R 1043346 1043353 |   NY85  |    NY66   
2R 11316961 11317359 2R 1708808 1708809 |   NY81  |    NY62   
3L 18676404 18676503 2R 841275 841325 |   CY20A CY22B  |      
3L 7608703 7608709 3L 5118712 5118801 |   CY20A  |      
3R 27737812 27737819 2L 7217161 7217320 |   CY04B  |      
2L 15187512 15187541 2R 5996653 5996653 |   CY04B  |      
2L 7826241 7826248 2L 5902282 5902307 |   NY62  |      
3R 22428113 22428178 3L 18699346 18699368 |   NY56  |      
X 20885860 20885912 X 18284026 18284129 |   NY66  |      
2R 10352817 10352828 2L 8797435 8797459 |   NY56  |      
X 5528533 5528555 2R 5409240 5409360 |   NY81  |    NY62   
X 865943 865962 3L 57440 57444 |   CY20A  |    CY22B NY66 NY62 CY08A   
3R 28671623 28671722 3R 10986863 10986884 |   CY22B  |      
3L 18446024 18446031 3R 9391730 9391746 |   CY20A  |      
3L 10217103 10217117 3L 7224936 7225125 |   NY62  |    NY48   
3L 12543938 12544079 X 1833392 1833414 |   CY04B CY17C  |    CY20A CY21B3   
2R 14983631 14983740 2L 6526450 6526465 |   CY28A4  |      
2L 20851789 20851832 X 20730288 20730476 |   CY20A CY28A4 CY22B NY73 NY66 NY62 CY04B CY08A CY17C  |    NY48 NY56 CY21B3 NY85 NY81   
X 5358229 5358272 3L 1186404 1186515 |   CY21B3  |      
X 12188203 12188210 X 8487805 8487847 |   NY73  |      
X 16731865 16732020 2L 5040040 5040172 |   CY28A4  |      
X 17986573 17986622 3R 6381761 6381824 |   CY21B3  |      
3L 8847110 8847206 3L 7716498 7716524 |   CY28A4 NY66 NY81 CY08A  |      
X 11037352 11037712 X 8537825 8537853 |   CY04B  |      
3L 10983947 10984034 3L 9522004 9522016 |   CY04B  |    CY28A4 CY17C   
3L 10216964 10216968 3L 2207495 2207552 |   NY62 CY21B3  |    CY08A   
X 15682738 15683198 4 10663 10664 |   CY17C  |      
3L 11536435 11536438 X 203124 203198 |   CY22B  |    NY48   
3R 19178024 19178082 3L 13534399 13534402 |   CY21B3 CY08A  |      
X 17603973 17604333 3R 9391735 9391763 |   CY08A  |      
X 20799862 20799912 3R 1375394 1375460 |   NY48  |      
X 8336747 8336757 X 6452980 6453025 |   CY04B  |      
3L 3854213 3854295 3R 1395271 1395284 |   NY81  |      
2R 16791222 16791292 2R 10357341 10357397 |   NY62  |      
3R 28469716 28469745 3R 13369879 13369986 |   CY28A4  |    CY20A NY81 CY04B   
3L 16607596 16607598 X 1089624 1090088 |   CY17C  |      
3L 11933714 11933771 3R 7576263 7576316 |   CY22B  |      
2L 7132367 7132423 3L 1344248 1344257 |   CY20A CY28A4 NY62 NY85 NY81  |    CY22B NY73 NY66 CY04B CY17C   
3R 21342679 21342681 3R 17955741 17955832 |   CY17C  |      
3R 12889462 12889464 2R 3542084 3542175 |   CY20A  |      
3R 24270870 24270876 2R 15038986 15039105 |   CY21B3  |    CY22B   
2L 21540776 21540801 3L 15936168 15936255 |   NY48  |      
3R 21727931 21727955 X 276186 276495 |   CY20A  |    NY66   
X 12081528 12081549 X 8137231 8137302 |   CY22B  |      
3R 11821298 11821445 X 8703337 8703356 |   CY20A CY28A4 NY73 NY66 NY48 NY62 CY21B3 CY04B CY08A  |    CY22B NY56 NY81   
3R 23253354 23253375 X 6552320 6552483 |   CY04B  |      
3L 22671778 22671782 2L 1045863 1046180 |   CY22B  |      
2R 15038819 15038862 3L 5248221 5248223 |   NY62  |    NY85 CY08A   
X 20782160 20782166 2R 14791155 14791200 |   NY62  |    CY28A4 NY81   
3L 23997858 23997876 4 683934 684065 |   CY20A CY28A4 NY73 NY62 NY85 CY04B CY08A  |    CY22B NY66 NY48 NY56 CY21B3 NY81   
3L 14796234 14796245 X 10987019 10987139 |   CY04B  |      
X 6933376 6933512 X 4056909 4056914 |   CY20A  |      
3L 8599545 8599548 2R 491552 491614 |   NY73  |    NY48 NY62 NY85 NY81   
X 20723659 20723718 4 521463 521484 |   NY62  |      
3L 22924979 22925111 3L 13879359 13879376 |   CY17C  |      
X 21395252 21395749 2R 2969097 2969147 |   CY20A CY28A4 NY48 NY62 CY04B  |    NY56   
3L 6737791 6737851 X 4782038 4782046 |   NY48 NY81 CY04B  |    NY66 NY56   
3L 20358339 20358518 3R 9060470 9060476 |   CY20A CY28A4 CY22B NY73 NY66 NY62 NY85 CY04B  |    NY56 CY21B3 NY81   
2L 16451869 16452001 3R 3800156 3800166 |   NY73  |      
3R 3285029 3285057 X 1681211 1681239 |   CY04B  |      
2R 18436768 18436806 2R 17379571 17379657 |   CY20A  |      
3L 9740020 9740124 2L 4141020 4141111 |   CY21B3  |      
2R 17379996 17380016 3L 10165065 10165163 |   NY62  |      
3R 19767795 19768176 3L 5877140 5877153 |   CY08A  |    CY21B3   
2R 8042640 8042900 4 10663 10668 |   NY85  |    NY56   
X 20305182 20305211 2L 4633893 4633921 |   CY17C  |      
3R 9120727 9120802 3R 1027298 1027568 |   NY62  |      
X 11528939 11528942 3L 9283849 9283856 |   CY20A  |      
3L 10905052 10905077 X 10849613 10849642 |   CY04B  |      
3L 8466018 8466178 2R 1198925 1198927 |   CY28A4  |      
3L 14492188 14492225 3R 6982683 6982704 |   CY28A4 NY62  |      
3R 21342961 21343307 X 6908490 6908525 |   CY04B  |    NY85   
X 14958417 14958464 3L 899655 899677 |   CY22B  |      
2R 20493356 20493364 X 10833041 10833102 |   CY20A  |      
2R 18378883 18378937 3L 7816439 7816624 |   NY62  |      
2L 20668811 20668857 2L 17958037 17958140 |   NY48 NY62 CY04B  |    NY85   
3L 11933706 11933774 2L 5401223 5401395 |   NY85  |      
3R 22350963 22350989 X 19755615 19755621 |   NY66  |      
3L 10375273 10375353 3R 242458 242467 |   CY20A  |      
2L 14579313 14579335 3L 14182353 14182376 |   CY04B  |      
2L 7453531 7453859 4 117679 117721 |   NY81  |      
X 16628735 16628758 3L 1117484 1117506 |   NY73  |      
2L 15423701 15423773 3R 12889305 12889332 |   NY81  |      
2L 8596340 8596533 2R 6285142 6285327 |   CY20A  |      
2R 1465514 1465541 4 479617 479678 |   CY04B  |      
3R 19379962 19380054 2L 493725 493738 |   CY20A NY62  |    NY73 NY48 CY08A   
X 15130793 15130821 2R 57103 57103 |   CY04B  |      
3R 21780827 21780920 X 8214261 8214266 |   CY17C  |      
2R 20755024 20755028 X 8990284 8990375 |   CY20A NY81  |    NY73 NY66 CY21B3 NY85 CY08A   
3L 19680764 19680888 2L 10926324 10926388 |   CY21B3  |      
2R 16909088 16909110 3L 16016528 16016890 |   CY28A4  |      
2R 20895261 20895267 3R 13369746 13369783 |   CY28A4  |    CY20A CY22B NY81   
3R 25255421 25255429 2R 11877637 11877752 |   CY20A  |      
3L 8218770 8218997 3L 6897186 6897224 |   CY04B  |    NY85   
2R 8992992 8993030 X 3369186 3369188 |   CY04B  |      
3L 7845294 7845396 X 6348084 6348086 |   CY20A  |    NY66 NY56 NY62 CY21B3   
X 21395367 21395842 3R 6817442 6817457 |   CY20A CY28A4  |    NY48 NY62   
3L 5996630 5996663 X 2271616 2271742 |   CY08A  |      
2R 20492666 20492672 X 16877358 16877458 |   CY28A4  |      
3R 28797687 28797692 X 683920 684206 |   CY20A CY28A4 CY22B NY73 NY66 NY48 NY56 NY62 CY21B3 NY85 NY81 CY04B CY17C  |      
2R 15038814 15038860 3L 7716425 7716444 |   CY08A  |    CY20A NY62 NY81 CY17C   
2L 20508715 20509000 4 1293998 1294002 |   CY08A  |    CY20A CY28A4 NY73 NY66 NY56 NY62 NY85 NY81 CY04B   
2R 14799542 14799555 2R 241274 241283 |   CY08A  |    NY85 CY17C   
3L 7801391 7801398 2L 6038913 6039008 |   NY48  |    CY28A4 NY73 NY62 NY85 CY17C   
2R 15918119 15918149 3L 2892855 2892855 |   CY04B  |      
X 3721056 3721096 2L 1198935 1199315 |   CY20A  |    CY28A4   
2L 6857705 6857728 3L 1180160 1180180 |   CY08A  |      
2L 10796390 10796465 3R 6966718 6966751 |   CY04B  |      
2R 13459450 13459496 2L 8725642 8725736 |   NY73  |      
3L 18699335 18699370 X 10263299 10263772 |   NY85  |      
2L 19191010 19191066 4 1204316 1204347 |   NY73  |      
X 21190104 21190140 2R 81585 81610 |   CY28A4 CY22B CY17C  |      
3R 4142183 4142208 3L 82467 82573 |   NY85  |      
2L 11713837 11713875 2R 463838 463878 |   NY62  |      
3R 1769111 1769199 2R 1340258 1340441 |   CY17C  |      
2R 17231942 17232001 2R 9737575 9737698 |   NY85 NY81 CY08A CY17C  |    NY62   
X 8079693 8079812 X 6716387 6716476 |   NY62  |      
2L 19204885 19205009 3R 18945603 18945658 |   CY20A  |      
X 21455035 21455222 4 722235 722258 |   CY28A4 CY22B NY73 NY62  |      
3L 13429640 13429786 2L 12079328 12079528 |   NY81  |      
3L 7017316 7017323 3L 5899693 5899731 |   NY48  |    CY21B3   
3R 25929356 25929363 3L 8552727 8552763 |   CY20A NY48 NY81 CY08A  |    CY28A4 CY21B3 NY85   
3R 8973737 8974242 3R 2727004 2727015 |   CY04B  |      
3L 10939423 10939450 3L 7343737 7343740 |   CY20A  |      
3L 9521955 9521965 3L 2208346 2208627 |   CY21B3  |      
2L 20908732 20908791 2L 12851723 12851942 |   NY85  |      
3R 26223137 26223139 X 6532991 6533428 |   CY17C  |      
2L 20365587 20365589 3R 6321800 6321853 |   NY66  |      
3L 751692 751727 2R 399536 399556 |   CY22B  |      
3R 17612247 17612275 2L 8765691 8765781 |   CY20A CY28A4 CY08A CY17C  |    NY66 NY48 NY62   
3R 15659312 15659327 2R 3772010 3772349 |   CY17C  |    CY28A4 NY66 NY56 NY62 NY85 NY81 CY08A   
X 6981261 6981512 X 4601889 4601921 |   CY17C  |      
3R 28797670 28797690 2L 33661 33769 |   CY28A4 NY81  |    CY22B NY73 NY56 CY21B3 NY85 CY04B CY08A   
2R 20693609 20693871 2R 3078502 3078519 |   CY20A  |      
2L 6155941 6156188 2L 2787573 2787595 |   NY56  |      
3L 12447947 12447969 X 1833399 1833401 |   CY04B  |      
X 4603312 4603381 2L 2946592 2946788 |   NY85  |      
2L 428191 428258 3L 57395 57401 |   CY28A4 CY22B NY48  |    NY56 CY21B3 NY81   
3R 28027457 28027873 X 1833389 1833395 |   CY08A  |      
3L 8735574 8735991 3L 7716429 7716441 |   CY21B3  |    CY22B NY48 NY81   
2L 20881575 20881719 3R 6381762 6381811 |   CY17C  |      
X 15348916 15348921 X 11399277 11399306 |   CY17C  |      
3L 15738973 15738975 2L 9856891 9857104 |   NY85  |      
2L 21023004 21023029 X 20591467 20591516 |   CY20A  |      
3R 4478624 4478723 4 1024901 1024931 |   CY28A4  |      
3L 12941210 12941222 3L 1343843 1343909 |   NY85  |      
X 8336622 8336627 X 6715610 6715945 |   NY48  |      
2R 20321017 20321178 3R 7949173 7949376 |   CY08A  |      
2L 9257584 9257748 2R 2128337 2128349 |   NY85  |      
2L 4994480 4994582 3R 105855 105860 |   NY81  |      
2L 7132674 7132687 3L 4252336 4252411 |   CY22B  |      
3R 6381763 6381823 3L 2425256 2425406 |   CY17C  |      
X 10188638 10188826 X 4603315 4603387 |   CY28A4  |      
X 13214162 13214669 X 8487717 8487808 |   CY28A4 NY62 CY04B CY17C  |    NY85   
3L 17390819 17390986 X 4603314 4603380 |   NY48  |      
2R 18378882 18378939 3R 11066627 11066967 |   CY20A  |      
2R 20320993 20321012 3R 19379413 19379556 |   CY20A CY28A4 NY48 NY85 CY17C  |    CY22B NY66 NY56 NY62 CY21B3 NY81 CY04B CY08A   
2L 21047184 21047195 2L 2223438 2223656 |   CY28A4  |      
X 7507360 7507417 X 6320432 6320451 |   CY04B  |    CY20A   
2L 18763010 18763788 3R 1770687 1770743 |   CY17C  |      
X 16340504 16340530 2L 13264365 13264505 |   CY22B  |      
2R 2463032 2463093 3R 313250 313253 |   CY20A  |    NY62 NY85 NY81   
3R 2636108 2636136 4 1241530 1241635 |   CY22B NY73 NY85  |    CY20A NY66 NY48 NY62 CY04B CY17C   
X 11695695 11695825 X 9643278 9643321 |   CY08A  |      
3R 21318548 21318635 2L 19201820 19201837 |   NY85  |      
X 10059779 10059875 3L 6627760 6627769 |   CY17C  |    NY56   
3L 2467692 2468190 4 10663 10665 |   CY04B  |      
X 18407084 18407171 X 7485021 7485099 |   CY04B  |    CY20A CY28A4 NY48 NY56 NY81 CY17C   
X 16629540 16629540 3R 4579810 4579838 |   CY17C  |      
3R 26958729 26958795 X 21647237 21647306 |   CY20A  |      
3R 28599835 28600273 X 9295378 9295386 |   CY28A4  |      
3R 19276210 19276210 2L 16880164 16880194 |   CY04B  |      
2R 9895036 9895052 2R 7003451 7003572 |   CY20A CY22B CY21B3 CY04B CY08A  |    NY66 NY56 NY62 CY17C   
3R 14707838 14708091 3L 13879393 13879410 |   CY08A  |      
3R 10412116 10412373 2R 1406144 1406423 |   CY20A  |      
X 6224397 6224418 X 2729963 2729969 |   CY08A  |      
X 11165626 11165778 X 8087530 8088249 |   CY20A CY22B NY81  |      
X 10321429 10321483 3L 9745159 9745265 |   NY48  |      
X 7535864 7535991 X 4768282 4768318 |   NY85  |      
2R 20492667 20492676 X 15368701 15368826 |   CY28A4  |      
2R 13960414 13960507 2L 5040538 5040567 |   CY28A4  |      
X 8277934 8277969 X 6715617 6715930 |   NY48  |      
X 12059832 12059832 2L 2904760 2904789 |   CY04B  |      
X 16528856 16529093 X 4601891 4601920 |   NY73  |      
3R 21690951 21690956 X 19673814 19673918 |   CY21B3  |    NY85   
X 18585547 18585691 X 4603312 4603379 |   NY66  |      
3R 21342673 21342683 X 11316542 11316610 |   CY20A  |    NY62   
2L 21575016 21575081 2R 16454998 16455076 |   NY73  |      
3R 5487665 5487685 2L 3111433 3111529 |   NY85  |      
2L 16913771 16913787 2L 14131277 14131416 |   NY85 CY08A CY17C  |    NY66 NY48   
2L 19628248 19628506 2L 17981506 17981827 |   CY22B  |      
3L 16016421 16016548 2R 12314820 12314823 |   CY28A4  |      
2L 1408289 1408583 4 686982 686999 |   CY20A  |      
2L 13994343 13994512 X 4159493 4159558 |   NY73 NY48  |    NY62 CY21B3   
3L 21862594 21862600 2L 1068851 1068947 |   CY20A  |      
3L 7716249 7716442 3L 1180029 1180297 |   NY62 CY21B3 NY85 CY04B  |    NY73 NY48   
3L 23797152 23797185 2R 4305073 4305627 |   NY85  |    CY20A CY22B CY21B3 CY17C   
3R 20636190 20636405 2L 19056100 19056129 |   CY04B  |      
2L 11897407 11897446 2R 463843 463881 |   CY28A4  |      
3R 20416181 20416240 X 5878354 5878709 |   NY73  |      
2L 19692166 19692175 2L 16168858 16169065 |   CY20A  |      
2R 18378895 18378941 3L 5216667 5216853 |   NY48  |      
3R 11614849 11615211 3R 1510733 1510753 |   CY20A  |    NY66 CY17C   
2L 13957451 13957583 3R 4125846 4125851 |   NY85  |      
2L 2387811 2387871 3L 542345 542616 |   NY85  |      
X 17795776 17795776 X 13593908 13593937 |   CY04B  |      
2L 11771572 11771818 2L 8690501 8690583 |   CY21B3 CY17C  |    NY66 NY62 NY85   
3L 7484727 7484968 2R 2842002 2842010 |   NY85  |      
X 14638285 14638520 X 4603317 4603488 |   CY17C  |      
2L 8592080 8592145 2R 6285242 6285301 |   NY66  |      
X 15203000 15203228 X 6791350 6791374 |   CY28A4  |      
3R 20805987 20805997 2L 7826073 7826080 |   CY22B  |      
3R 22126672 22126908 X 8588753 8588771 |   CY20A NY48  |    NY85   
X 4542681 4542751 3L 385642 386280 |   CY20A CY28A4 NY48 NY56  |    NY73 NY66 NY62 CY21B3 CY04B CY17C   
3R 28770643 28770671 2R 20754946 20755159 |   CY17C  |      
3L 21752134 21752159 2L 20644656 20644823 |   CY20A CY04B  |    NY81 CY08A CY17C   
2R 18378884 18378937 3L 15145583 15145696 |   CY17C  |      
3L 16873680 16873680 X 2161177 2161200 |   NY73  |      
2L 7075911 7076076 3R 4125699 4125746 |   CY22B  |      
2R 20504884 20504896 X 3102878 3102989 |   NY62  |      
3R 17290466 17290473 2L 9525044 9525103 |   NY81  |    CY20A CY22B NY62   
2R 17401760 17401854 X 586276 586297 |   NY56  |    NY62 CY08A   
X 4500837 4500840 3L 386273 386338 |   CY20A  |      
2R 11142229 11142233 X 1089139 1089204 |   CY28A4  |      
2R 5898176 5898661 2R 954197 954429 |   CY08A  |      
X 13628296 13628302 3L 922174 922504 |   CY20A  |      
2R 17766579 17766676 2R 11156869 11156900 |   CY28A4 CY22B NY73 NY48 NY56 NY62 NY85 NY81 CY08A  |    NY66 CY17C   
2R 11174453 11174817 2R 5321322 5321685 |   CY21B3  |      
2R 12468713 12469076 3L 5119510 5119514 |   NY85  |    NY56 NY62 CY08A   
X 10060200 10060253 3L 6627417 6627447 |   NY85  |    CY08A CY17C   
2R 3360196 3360628 4 1074293 1074677 |   CY08A CY17C  |      
3L 16829630 16830030 3R 9391716 9391777 |   CY08A  |      
2L 9329121 9329246 2L 7973053 7973075 |   NY62  |    CY21B3 NY81   
3R 23921359 23921359 2L 6155942 6156008 |   NY85  |    CY04B CY17C   
2L 20347606 20347640 2R 1317129 1317286 |   CY21B3  |      
X 4500822 4500836 X 659899 660192 |   NY48 CY04B  |    NY66 CY08A   
3R 22408353 22408384 2R 16137201 16137275 |   CY28A4 NY62  |    NY66 NY85 NY81 CY08A   
3R 18646121 18646150 3R 11262081 11262109 |   CY04B  |      
2R 14577958 14577986 X 10555597 10555597 |   CY04B  |      
3R 23733745 23733766 3R 7948990 7949544 |   CY08A  |      
2L 14741497 14741976 X 10689313 10689317 |   NY73  |    CY22B NY48 NY81   
3L 10695555 10695938 2L 9652688 9652746 |   CY22B NY66 CY21B3 CY04B  |    NY56   
3R 24518759 24518843 X 9088954 9088967 |   CY17C  |      
3R 24639174 24639216 3L 10902891 10902902 |   NY81  |      
2R 17410157 17410361 3R 720390 720394 |   CY28A4 CY21B3  |    NY81   
X 8087924 8088052 X 6224205 6224229 |   NY73 CY04B  |    NY56 CY21B3   
2L 19483659 19483674 2R 4922112 4922189 |   NY62  |    CY28A4   
2R 2470408 2470490 3R 1050365 1050383 |   CY20A  |    NY62 NY85 NY81   
3R 6974204 6974340 3R 2749893 2749918 |   CY08A  |    CY22B NY66 NY62 NY85   
3R 23559845 23559907 X 1171584 1171599 |   CY20A  |    NY66   
X 17213353 17213357 X 8084008 8084115 |   CY22B  |      
2L 11096463 11096491 2L 8596094 8596193 |   CY28A4 NY66  |    NY73 NY56 NY62 CY21B3 NY81 CY17C   
2L 8590941 8590997 2R 399530 399559 |   NY85  |      
X 15858405 15858530 X 5267678 5267729 |   NY48  |      
X 5267979 5268095 3L 921891 921907 |   NY62 CY08A CY17C  |      
2L 14167709 14167768 X 5675847 5675889 |   NY66  |      
2L 20510873 20510904 3R 6566837 6567040 |   CY28A4  |      
3R 27084348 27084376 3L 10843779 10843779 |   CY04B  |      
X 8452762 8452832 X 186538 186583 |   CY17C  |      
2R 20320984 20321011 3R 19379881 19379932 |   CY20A CY04B  |    NY48 NY62 CY21B3 NY85 CY17C   
2R 19331926 19332088 X 186048 186057 |   CY28A4  |    CY22B NY62 NY85 CY17C   
2L 11102459 11102523 3L 10693452 10693464 |   CY20A  |      
3R 23253338 23253362 2L 5347769 5348009 |   CY28A4 CY04B  |    CY22B CY21B3   
2L 11848684 11848684 3L 8858864 8858893 |   CY17C  |      
3R 24012662 24012774 2L 10022261 10022294 |   CY17C  |      
X 20907690 20907706 2R 151274 151327 |   CY28A4 CY21B3  |    CY20A CY22B NY73 NY62 NY85 NY81 CY04B CY08A CY17C   
2L 21574927 21574936 X 13165176 13165230 |   NY81  |      
X 19586920 19586984 X 4601889 4601920 |   NY48  |      
X 21712745 21712855 3R 1396818 1396827 |   CY20A CY28A4 CY22B NY73 NY85 CY04B  |    NY56 NY81 CY08A   
3R 24048677 24048683 X 9088272 9088337 |   CY28A4  |      
3L 9570833 9570933 2L 3836652 3836655 |   CY04B  |    CY17C   
2R 14095954 14095982 3R 12902131 12902131 |   CY04B  |      
2R 6735724 6735745 X 2582683 2582683 |   CY22B  |      
3R 9172551 9172669 3R 6022422 6022452 |   NY62  |    NY73   
X 17213347 17213351 3L 17101277 17101379 |   CY17C  |      
2L 15013083 15013108 3L 6752245 6752335 |   CY21B3  |      
X 16628683 16628706 X 883972 883994 |   NY56  |      
X 8087924 8087927 3L 386496 386546 |   CY04B  |    CY21B3 NY85   
3L 9571354 9571404 3L 7716417 7716435 |   CY28A4  |    CY20A   
2L 20557224 20557257 3R 13060602 13060739 |   NY62  |      
3R 4364268 4364300 4 146658 146685 |   CY20A CY04B  |    NY56 NY81   
3L 7608826 7609193 X 6854188 6854196 |   CY22B  |      
X 15034259 15034792 3L 454264 454422 |   CY04B  |    CY20A CY22B NY48 CY08A CY17C   
2R 15260852 15261149 3L 7800726 7801001 |   CY04B  |    CY20A CY22B   
3L 10560997 10561007 X 8767369 8767495 |   NY73  |      
3L 2483448 2483585 2R 1113379 1113383 |   CY04B  |      
2R 1708801 1708811 2L 154151 154903 |   CY21B3  |      
X 7045681 7045824 X 6034262 6034300 |   CY04B  |      
2L 21961389 21961391 2L 11775347 11775425 |   CY20A  |      
3L 2382993 2383131 2R 924847 924848 |   CY20A  |      
2L 19291477 19291793 2L 5040541 5040567 |   CY17C  |      
2R 13559967 13560170 2R 3703908 3703913 |   NY85  |      
3R 24629044 24629122 2R 18378887 18378923 |   CY20A  |      
3R 6381774 6381824 2L 3159869 3160003 |   CY28A4  |      
2L 16987536 16987638 2R 883992 884028 |   CY04B  |      
3R 9391712 9391783 X 8048359 8048464 |   CY04B  |      
X 17646921 17647011 2R 10386 10388 |   NY62  |      
3L 14816695 14816852 3R 9075036 9075040 |   NY62  |      
2R 19160956 19161045 4 862754 862760 |   CY28A4  |      
2R 12821731 12821852 3L 9332036 9332047 |   CY04B  |      
3R 18619047 18619067 X 63998 64097 |   CY22B  |      
2R 15310942 15310942 X 6596641 6596671 |   CY08A  |      
X 13610078 13610106 2L 3812514 3812542 |   CY04B  |      
2L 18866798 18866840 2L 965433 965628 |   CY20A  |      
3R 16391302 16391439 3R 251163 251182 |   CY20A  |      
2L 8904080 8904452 X 4601873 4601919 |   CY08A  |      
X 8136953 8137129 X 7003796 7003801 |   CY20A CY04B  |      
3L 8344620 8344828 2L 2787578 2787594 |   NY81  |      
3L 14514704 14514941 2R 2149799 2149822 |   NY85  |      
2R 17379822 17379844 2R 10332641 10332953 |   CY17C  |      
X 21658187 21658332 3R 9391712 9391755 |   CY20A  |      
3R 24048676 24048688 3L 5426577 5426598 |   CY04B  |      
3L 9570983 9571101 3L 8344483 8344504 |   NY85  |    CY08A   
2R 19621009 19621037 2R 10895536 10895564 |   CY04B  |      
3R 18548855 18548885 2L 10022270 10022286 |   CY08A  |      
X 20584371 20584424 2R 1283160 1283164 |   CY20A  |      
2R 8134071 8134108 2R 457536 457562 |   NY85  |    NY56 NY81   
3R 5344173 5344201 2R 2507060 2507119 |   CY04B  |    NY48   
2R 4627471 4627498 2R 2967447 2967494 |   NY56 NY85  |    CY22B NY73 NY66 NY62 NY81   
X 14911110 14911147 X 12130752 12130816 |   NY73  |    NY66   
3R 9735108 9735113 2R 3121937 3122017 |   CY20A  |      
3L 3585919 3585952 4 1028834 1028836 |   CY28A4  |      
2L 20645995 20646030 2L 16993351 16993465 |   NY85  |      
2R 18436571 18436582 X 9343269 9343621 |   CY22B  |    CY28A4 NY66 NY48 NY56   
3L 15885866 15885896 2L 13187128 13187277 |   CY20A CY28A4 CY22B NY73 NY66 NY56 NY62 CY21B3 NY81 CY04B CY08A CY17C  |    NY48 NY85   
X 13304192 13304319 2R 1407265 1407288 |   CY22B  |      
2L 18246355 18246610 2R 4032218 4032260 |   NY48  |      
3R 14427612 14427646 3R 1116463 1116475 |   CY22B  |      
2L 21181601 21181614 3R 1427 1464 |   CY20A CY04B  |    CY28A4 CY22B NY73 NY66 NY48 NY62 CY21B3 NY85 CY08A   
X 11654900 11655238 X 7232133 7232152 |   NY48  |      
3R 24518714 24518890 3L 7143678 7143682 |   NY81  |    CY04B   
2L 20694607 20695016 3R 982753 982774 |   CY20A NY73 NY48 NY62 CY08A CY17C  |    NY56 CY21B3 NY85 NY81   
X 6794559 6794599 3L 6627765 6627799 |   CY20A  |      
3R 20416180 20416238 2L 12983831 12984388 |   CY20A  |      
2L 14933689 14933785 2L 10022272 10022318 |   CY21B3  |      
3R 26814470 26814492 3R 1427873 1427917 |   NY81  |      
3L 7266674 7266779 X 4601869 4601922 |   NY73  |      
2L 5130378 5130460 2R 4032232 4032285 |   CY08A CY17C  |      
3L 7888668 7888692 3L 5677794 5677888 |   CY04B  |    CY22B NY85 CY08A   
2L 22072336 22072360 2R 5145068 5145121 |   CY28A4  |      
3R 20068427 20068450 3L 1179995 1180313 |   CY21B3  |      
3L 12941212 12941215 3L 6853067 6853096 |   CY20A  |    NY48   
2R 2292792 2292898 3R 1511139 1511153 |   CY20A  |    CY04B   
2R 11691758 11691782 3R 352150 352157 |   NY48  |      
2L 2332897 2332898 4 1108756 1109052 |   CY17C  |      
X 18354326 18354491 2L 6526448 6526538 |   NY66  |      
3L 8032312 8032405 3R 4035239 4035355 |   CY28A4  |      
X 6659128 6659152 X 3797407 3797632 |   CY22B NY66 NY48 NY62 CY04B CY17C  |    CY28A4 NY56   
3R 22351286 22351387 2L 1641023 1641065 |   CY20A  |      
2R 17235021 17235130 X 16982698 16982724 |   NY81  |      
3R 22871907 22871947 2R 399518 399557 |   NY48  |      
3R 24012689 24013046 2L 20908765 20908791 |   CY17C  |      
2L 18526307 18526314 3L 11613119 11613172 |   CY20A  |    NY73 NY48 CY21B3   
X 15203471 15203507 3L 899604 899720 |   NY73  |    CY21B3   
3L 11536296 11536321 X 6579163 6579267 |   NY85  |    NY48 CY08A   
3R 19599451 19599581 3L 17703965 17704002 |   CY20A  |      
X 6579702 6579705 3L 6043798 6043824 |   CY04B  |      
3R 20359760 20359918 3R 9075139 9075167 |   NY62  |      
3R 19040332 19040360 X 14974056 14974084 |   CY04B  |      
3R 28114653 28114660 X 19490039 19490394 |   CY28A4  |      
2L 20103077 20103132 3L 15090868 15090892 |   NY48  |      
2L 5823070 5823319 3L 3677784 3677789 |   CY20A  |      
2L 21212822 21212836 3L 3097974 3098061 |   NY81  |      
3L 12372592 12372679 X 4358853 4358858 |   NY73 CY17C  |    NY62 CY21B3   
3R 12888722 12888772 2L 11851471 11851524 |   CY20A  |      
2L 20903482 20903521 2L 16255532 16255652 |   CY21B3  |    CY08A   
2L 21333676 21333689 4 1241522 1241633 |   NY62  |    CY20A   
X 4160786 4160809 X 1616962 1617194 |   CY20A CY28A4 NY73 NY66 NY48 NY56 NY62 CY21B3 NY85 CY04B CY08A CY17C  |      
3L 10561373 10561378 X 6147537 6147593 |   CY20A  |      
3R 19176996 19177021 X 7565966 7565997 |   CY20A  |    NY62   
3L 7143090 7143191 X 6854163 6854197 |   NY62  |    CY17C   
2R 12046195 12046217 X 2444196 2444218 |   CY04B  |      
3L 8735201 8735222 3L 5678301 5678325 |   NY62  |      
2L 14458063 14458137 X 4601885 4601917 |   CY28A4  |      
2R 10928523 10928622 3R 9391722 9391758 |   CY21B3  |      
3L 10216728 10216776 X 4218753 4218780 |   CY04B  |      
2R 20877009 20877039 X 203594 203706 |   CY28A4  |      
2R 3427267 3427402 3R 800327 800375 |   CY28A4 NY66 CY08A CY17C  |      
X 11317220 11317263 3L 9244980 9245129 |   NY85  |      
3R 23733945 23733980 3R 20297828 20297954 |   CY21B3  |      
X 14503157 14503170 X 12749676 12749735 |   NY85  |      
3R 20457947 20458035 2L 1641048 1641071 |   CY08A  |      
2L 10022272 10022474 2R 7766559 7766738 |   NY81  |      
3R 24491429 24491871 3L 5678585 5678737 |   CY20A NY73  |    NY66 CY08A CY17C   
3L 6072071 6072077 X 6034337 6034363 |   CY04B  |      
3R 17290984 17290999 X 3428645 3428840 |   NY85  |    NY81   
X 7335179 7335227 X 6225273 6225294 |   NY85  |      
3L 21647162 21647321 2R 18956981 18957140 |   CY21B3  |      
3L 17511145 17511505 3R 12901698 12901727 |   CY28A4  |    CY17C   
3L 21647161 21647200 2L 3129410 3129483 |   CY28A4  |      
3R 24518080 24518208 2L 5347782 5347936 |   CY20A  |      
3R 13700298 13700300 X 5137856 5137952 |   CY20A  |      
3R 22045129 22045193 3L 6539127 6539130 |   NY73  |    NY48 NY56   
X 8087852 8088166 X 1089739 1089752 |   CY21B3 CY04B  |      
3R 12583744 12583943 3R 6381763 6381822 |   CY21B3  |      
2L 8693814 8693815 2L 1182420 1182501 |   CY20A  |      
3L 10070955 10070968 X 1089597 1089656 |   NY62  |    CY28A4 NY73   
3R 6699317 6699389 3R 1467767 1467797 |   CY04B  |      
2R 20877109 20877109 2L 617472 617542 |   NY48 NY85  |    CY20A CY28A4 CY22B NY73 NY62 NY81 CY17C   
3R 17290797 17290815 2R 3771944 3772189 |   CY08A  |    NY48 NY62 NY85 NY81 CY17C   
3L 24196589 24196670 2R 126593 126608 |   CY20A NY48 CY21B3 NY85 CY17C  |    CY28A4 CY22B NY73 NY56 NY62 NY81 CY04B   
3L 6539361 6539365 2L 5496647 5496841 |   CY21B3  |      
3R 19335523 19335540 X 8381185 8381231 |   NY66  |      
3L 21647162 21647209 X 13579845 13579941 |   CY21B3  |      
2L 5497372 5497538 2L 4256585 4256590 |   CY20A  |    NY73 NY85 CY17C   
2L 16775199 16775396 3R 6381761 6381771 |   NY73  |      
3R 26217505 26217627 2L 4707413 4707431 |   CY21B3  |      
X 3596443 3596463 2L 1198232 1198331 |   CY08A  |    CY17C   
2R 11142229 11142235 X 1006319 1006741 |   CY04B  |    CY20A   
3R 17290956 17290976 3L 454278 454309 |   NY81  |    CY17C   
2L 9514742 9514844 2L 1401176 1401181 |   NY62  |      
3L 13879383 13879410 2R 6154939 6154985 |   CY20A  |      
X 18355769 18355884 X 5675868 5675879 |   CY22B  |      
3R 6381762 6381819 3R 654573 654729 |   NY81  |      
X 8381797 8381980 X 1833372 1833421 |   NY48  |    CY28A4 CY08A   
X 8451980 8452006 X 186565 186597 |   CY17C  |    NY85   
3R 6935273 6935301 X 3206501 3206529 |   CY08A  |      
2R 7393422 7393450 2L 6075528 6075557 |   CY04B  |      
2R 20510015 20510065 3R 11677669 11677833 |   NY66  |      
2L 10319930 10320097 2L 1641024 1641072 |   CY17C  |      
3R 992357 992551 2R 692108 692114 |   CY17C  |    NY66   
X 7162669 7162825 2L 4380942 4380974 |   NY73  |      
2R 18615910 18616234 X 6908438 6908735 |   CY21B3  |    CY28A4 CY22B   
2R 20510003 20510075 2R 3121427 3121845 |   CY20A NY66 CY04B CY17C  |      
2L 22183296 22183379 2R 687981 687988 |   NY85 CY04B  |    NY48 NY56 NY62 CY21B3 CY08A   
2R 7820826 7820826 X 4211163 4211191 |   CY08A  |      
3L 7801393 7801406 3L 1180072 1180314 |   CY20A  |    NY48 NY62 CY08A   
2L 5823345 5823357 3L 4481866 4482162 |   CY20A  |    CY28A4   
3L 24091874 24091891 X 19332020 19332244 |   CY22B NY62  |      
3R 12306037 12306270 2L 7973063 7973102 |   CY20A CY04B  |    NY73 NY66 NY48 NY56 NY85 NY81 CY08A   
2L 21783111 21783454 X 20637934 20638448 |   CY22B NY56 NY85 NY81 CY04B CY17C  |    CY20A CY28A4 NY73 NY66 NY62 CY21B3 CY08A   
2L 15941905 15942076 X 5707247 5707263 |   CY20A  |      
X 8026544 8026555 X 4268498 4268552 |   CY22B  |    NY73 NY66 NY48 CY21B3 NY85 NY81 CY04B CY08A CY17C   
2L 12798154 12798190 2R 11322075 11322271 |   CY08A  |      
2R 20492667 20492673 3R 898451 898531 |   CY28A4  |      
2L 20691454 20691485 3R 16039842 16040056 |   NY85  |      
3R 9471250 9471739 4 10663 10664 |   CY22B NY56 CY04B CY17C  |    CY08A   
3L 13877258 13877317 3R 6381766 6381821 |   NY56  |      
3L 15624488 15624491 3L 6076478 6076640 |   CY20A  |      
X 18033944 18033955 2R 11067212 11067219 |   CY20A  |      
X 4333474 4333497 2R 3772036 3772085 |   CY28A4 NY48 NY85 NY81  |    NY56 NY62 CY08A   
3R 18548829 18548883 3R 12292475 12292485 |   CY08A  |      
X 21397922 21397937 4 140989 141246 |   CY20A CY28A4 CY22B NY48 NY62 NY85 NY81 CY04B CY08A CY17C  |    NY73 NY56 CY21B3   
2L 20719721 20719746 2L 17917409 17917501 |   NY73 NY66 NY62 CY08A  |    NY56 CY17C   
3R 20881639 20881667 2R 13596760 13596787 |   CY04B  |      
2R 20321020 20321181 3R 8105094 8105106 |   NY85  |    CY22B NY73 NY81 CY04B CY17C   
2R 14111442 14111583 X 4601871 4601920 |   CY08A  |      
3R 23173823 23173831 3L 385791 385816 |   CY04B  |    NY73 NY48   
2R 11188195 11188318 X 10752665 10752692 |   NY85  |      
2R 3674786 3674827 2R 1324468 1324483 |   CY28A4  |      
2L 10926313 10926392 3R 8656235 8656424 |   CY21B3  |      
2L 21574929 21574935 2L 13414485 13414550 |   CY22B  |      
X 10460601 10460611 3L 7469121 7469202 |   NY85  |      
2L 19986986 19987076 3R 7514345 7514349 |   CY28A4  |    CY22B NY56 CY21B3 NY85 CY04B   
3R 20416184 20416237 3R 18844444 18844774 |   NY81  |      
2R 16337461 16337616 2R 10534158 10534214 |   NY62 NY85 NY81 CY08A CY17C  |      
3R 27561483 27561779 3R 1395270 1395297 |   CY21B3  |      
X 19533894 19533959 2L 10163244 10163265 |   NY66  |    CY20A   
3R 28180897 28181153 X 15203069 15203074 |   CY20A  |      
3L 5343067 5343094 X 811012 811026 |   NY85  |      
X 8088033 8088142 X 6579660 6579687 |   NY85  |      
3R 28771141 28771289 3R 20856321 20856385 |   CY20A CY04B  |    NY73 NY48 CY17C   
2R 18678258 18678405 X 1676619 1676620 |   CY04B  |      
X 7602274 7602298 X 2324898 2324898 |   CY04B  |      
2L 5730516 5730550 3L 5119357 5119363 |   CY04B  |    NY73 NY48   
2L 22066103 22066112 2R 4617861 4618072 |   CY20A  |      
2R 13559415 13559481 2R 7871496 7871498 |   NY66  |      
3L 7075686 7075848 3L 5118947 5118962 |   CY28A4 CY21B3  |      
X 11968450 11968557 2R 3078505 3078519 |   CY08A  |      
X 20885857 20885908 3L 542353 542439 |   NY85  |      
3L 7075061 7075210 3L 4846544 4846556 |   NY85  |      
2R 14103893 14103994 X 6105538 6105542 |   NY85  |    NY81   
3R 11821233 11821435 3R 9932166 9932168 |   NY73  |    CY28A4 NY66 NY48 NY62 NY81 CY04B CY08A   
X 2862929 2862934 X 659914 660211 |   CY08A  |      
3L 13012193 13012328 2R 2504804 2504827 |   CY28A4  |      
2R 18986245 18986541 X 6034293 6034319 |   CY28A4 CY21B3  |    NY48 NY81   
3R 18048255 18048279 2L 4396520 4396771 |   CY22B  |      
2L 20781065 20781218 X 4603321 4603381 |   NY81  |      
2L 17918848 17918913 4 1242289 1242315 |   NY81  |      
3R 20068104 20068230 3L 10217127 10217134 |   CY08A  |    CY20A CY28A4 NY85   
3R 22045779 22046040 X 6908485 6908514 |   CY28A4 NY66 NY62 NY85 CY04B  |    CY20A CY17C   
2L 20680455 20680534 2L 14470631 14470635 |   NY62  |    CY20A NY48 NY56 NY81 CY17C   
X 8915519 8915900 3L 921908 921930 |   CY08A  |      
3R 20297240 20297905 2R 18436769 18436825 |   CY20A CY28A4 NY66 NY62 NY85 CY08A  |    CY22B NY73 NY48 CY17C   
3R 9731769 9731834 4 1018445 1018447 |   CY08A  |      
2L 14458385 14458504 X 4603329 4603385 |   CY28A4  |      
3L 21732091 21732123 2L 20644695 20644763 |   CY20A CY08A  |    NY85 NY81 CY04B CY17C   
3L 14107878 14107883 3L 7686857 7686905 |   CY04B  |      
X 18265395 18265423 2R 2152915 2152943 |   CY17C  |      
2L 20336989 20336994 2L 17918838 17918912 |   NY81  |      
3R 13363221 13363256 4 146677 146693 |   NY81  |      
3R 9391726 9391754 2R 6154698 6154844 |   CY20A  |      
3R 20946193 20946199 2R 9859171 9859576 |   CY20A  |      
X 7335125 7335192 X 6227540 6227542 |   CY20A  |    NY66   
2L 20172581 20172611 3R 17668083 17668111 |   CY04B  |      
X 15538969 15539006 3R 8331408 8331469 |   CY21B3  |      
X 13130727 13130769 3L 385757 385821 |   NY73  |      
3R 5386973 5387231 4 1204603 1204617 |   CY04B  |      
3L 18744208 18744231 2R 9755400 9755611 |   CY04B  |      
3R 24518844 24518930 2R 12764137 12764159 |   CY17C  |      
3L 13346272 13346303 2R 2490144 2490183 |   CY21B3  |      
2R 17380537 17380654 3L 6958473 6958481 |   NY85  |    NY62   
3R 20450334 20450532 2R 18677907 18678076 |   CY20A  |      
2R 19331539 19331567 X 6658698 6658787 |   CY21B3  |      
3R 18619061 18619064 X 64315 64367 |   CY20A  |      
3L 11536429 11536449 2L 617939 617945 |   CY17C  |    CY22B NY66   
3R 19380161 19380183 X 3082504 3082509 |   CY22B  |    NY73 CY04B CY17C   
2L 6155683 6155781 3L 1344275 1344297 |   NY48  |    CY28A4 CY22B NY73 CY08A   
3L 21167894 21167939 3R 7965074 7965147 |   CY20A  |      
2L 21736404 21736505 2R 4238733 4238739 |   CY04B  |    NY62   
3R 23921359 23921370 3L 6852200 6852375 |   CY08A  |    CY22B NY81   
X 10186724 10186932 X 4601886 4601922 |   CY20A  |      
X 15538970 15538998 X 3461848 3461991 |   CY21B3  |      
2L 20345305 20345364 2R 2959964 2959967 |   CY04B  |      
2R 20935126 20935297 2L 5347197 5347204 |   NY62  |    NY66   
2L 14150873 14151126 2R 1154129 1154183 |   CY20A NY56 CY21B3 CY17C  |    NY66 NY48 CY04B CY08A   
3R 20068168 20068244 2L 7132805 7132810 |   CY21B3  |      
2R 17987718 17987718 3R 9793679 9793706 |   CY04B  |      
3R 25255111 25255445 3L 16657370 16657606 |   NY85  |      
2L 10022252 10022300 2R 2294257 2294334 |   CY22B  |      
2R 10472756 10472889 X 3650055 3650071 |   CY22B NY73  |    NY48 NY85 CY08A   
2R 18436532 18436535 2L 7132906 7132974 |   CY20A  |    NY85   
2L 20453072 20453082 4 39344 39499 |   CY20A CY28A4 NY62 NY85  |      
3R 19780195 19780315 2L 2387821 2387851 |   NY62  |      
X 21283543 21283903 3R 363913 364109 |   NY81  |      
2L 16257379 16257412 2R 10435821 10436240 |   CY28A4 NY62 NY81  |    NY66 NY85 CY08A CY17C   
X 13214568 13214574 2L 617578 618133 |   CY08A  |    NY66   
3R 17290374 17290413 X 12717809 12717825 |   CY04B  |      
2R 16215524 16215533 3L 10938823 10938938 |   CY20A NY62  |      
3L 6567990 6568300 X 922075 922080 |   CY28A4  |      
3L 8218899 8218939 3L 6852684 6852688 |   CY20A  |      
3R 28771885 28771887 3R 20856355 20856420 |   CY04B  |      
X 10984163 10984289 X 1776485 1776501 |   CY08A  |      
3R 28219171 28219198 2L 11704640 11705121 |   CY28A4 CY08A  |      
3R 27806724 27806815 3L 23415018 23415026 |   CY20A  |    NY66 CY04B   
2L 11096480 11096493 2L 8598035 8598088 |   CY28A4 NY62  |    NY73 NY56 CY21B3 NY81 CY08A CY17C   
2L 15874283 15874411 2R 6285266 6285327 |   CY08A  |      
2R 7585249 7585265 3R 805485 805556 |   CY28A4  |    CY20A NY73 NY62   
X 15203693 15203714 X 6660146 6660155 |   NY81  |    CY28A4 NY66   
3L 15267156 15267219 3R 9199268 9199338 |   NY62  |      
3L 10161379 10161899 2L 2591862 2591865 |   CY08A  |      
3L 2785292 2785398 2L 1180891 1180894 |   CY22B  |      
2R 18224736 18224783 3L 8213259 8213469 |   CY04B  |      
2L 12260991 12261152 3R 904016 904058 |   CY17C  |      
2R 17409650 17409686 3R 720386 720393 |   NY48 CY21B3  |    CY22B NY66 NY62 CY08A   
3R 1912120 1912128 2R 715708 715784 |   CY20A  |    CY28A4   
3R 28180435 28180436 2R 18986192 18986274 |   CY28A4  |      
2L 16828066 16828100 2R 16551631 16551788 |   CY08A  |      
X 19816673 19816732 2R 4215497 4215499 |   NY66  |      
X 16554184 16554184 2L 8937395 8937421 |   CY04B  |      
X 6908807 6908846 2L 5823652 5823675 |   NY48  |      
3R 24491340 24491389 2R 20935239 20935267 |   NY56  |      
X 18598521 18598624 3R 1396756 1396802 |   NY48  |      
2R 9901802 9901940 2R 7003704 7004287 |   CY20A CY22B NY73 NY56 NY62 CY21B3 NY85 NY81 CY04B CY08A CY17C  |      
3R 13660172 13660286 3R 9391718 9391761 |   NY66  |      
X 17449387 17449416 3R 9801862 9801890 |   CY04B  |      
X 11165658 11165696 X 7981867 7982186 |   CY28A4 CY22B NY66 NY48 CY21B3 CY04B  |    NY73   
3L 15570106 15570135 2R 12735170 12735198 |   CY04B  |      
X 20665687 20665700 2R 5794766 5794839 |   CY21B3  |      
2R 20935204 20935208 2R 11681526 11681616 |   NY48  |    NY73 NY66 NY62 NY85 CY08A   
2L 19199417 19199489 X 15538975 15539006 |   CY20A  |      
X 15203473 15203516 3L 899209 899319 |   CY04B  |    NY85   
X 14506331 14506362 3L 8385987 8386425 |   NY62  |      
2L 5729954 5730038 3L 3677781 3677794 |   CY20A  |    CY28A4 NY62   
2L 20043855 20044137 3R 4546099 4546110 |   CY20A CY22B  |    CY28A4 CY21B3 NY81 CY08A CY17C   
2L 21293344 21293372 X 17834589 17834617 |   CY08A  |      
X 13400921 13401054 X 8766812 8766851 |   CY17C  |      
3L 17086707 17086812 2R 841265 841325 |   CY28A4  |      
2L 13991135 13991628 2L 10319515 10319881 |   CY22B NY66 NY62 NY85  |    NY73   
X 16731700 16731786 2L 5040529 5040567 |   CY28A4  |      
X 20503314 20503725 2L 1180890 1181098 |   NY62  |      
3L 7800996 7801006 3L 1344536 1344585 |   CY28A4 NY48 NY62 NY85 CY04B  |    NY56 NY81 CY17C   
3R 12844136 12844423 3R 7906015 7906018 |   CY20A  |      
2L 12563345 12563355 X 2000609 2000690 |   CY20A NY73 NY81 CY04B CY08A  |    CY22B NY66   
3R 28026929 28027050 X 1006605 1006613 |   CY08A  |      
2R 844178 844186 3L 66211 66280 |   CY17C  |    NY48 NY62 CY04B   
3L 21308538 21308569 3R 6381764 6381780 |   NY48  |      
2R 20877005 20877024 2L 8716505 8716776 |   NY85  |      
2L 19692168 19692176 X 3086191 3086262 |   NY73  |      
2R 15593584 15593612 3R 12583753 12584004 |   CY21B3  |    CY20A   
3R 20985095 20985173 X 6105489 6105499 |   NY85  |      
3L 8088190 8088192 3L 7075683 7075719 |   CY28A4 CY21B3  |      
X 5009979 5010124 4 400061 400062 |   CY20A  |    NY48 NY81   
2L 21971892 21971896 2R 1063487 1063603 |   CY22B NY66 CY17C  |    CY28A4 NY62 NY81   
3R 27678230 27678237 X 12649157 12649165 |   CY20A  |      
X 13130849 13130851 X 595995 596327 |   NY73 NY85 NY81 CY08A  |    CY22B CY21B3 CY04B   
3R 28180181 28180283 2R 14396391 14396394 |   CY28A4  |      
X 4390002 4390104 2R 3078505 3078523 |   NY85  |      
X 4603321 4603385 3R 3072612 3072843 |   NY85  |      
3L 10204724 10204814 3R 6381765 6381813 |   CY22B  |      
3R 17704203 17704316 X 4119629 4119657 |   CY20A  |      
X 11014429 11014664 X 4280717 4280741 |   CY20A  |      
2L 15873933 15873949 2R 6281194 6281288 |   CY21B3  |    CY08A   
3R 20450094 20450397 3L 8905620 8905625 |   NY66  |      
3R 19471722 19471820 2L 19201821 19201840 |   NY62  |      
3R 22478077 22478206 2R 2128342 2128351 |   CY04B  |      
2R 4566707 4566723 3R 242718 242721 |   CY28A4  |      
2R 14233537 14233652 3L 7623046 7623050 |   CY28A4  |      
2L 10914904 10915195 2R 10357344 10357391 |   NY85  |      
2R 12764648 12764735 3L 7800992 7801007 |   NY66  |    NY73 NY48 NY85 NY81   
2L 21167511 21167550 2R 1134050 1134122 |   NY73  |      
2L 21318857 21318865 X 21033649 21033725 |   CY20A CY28A4 NY73 NY66 CY21B3 NY85 CY04B  |    CY22B NY48 NY56 NY62 CY08A CY17C   
2L 15053905 15054535 3R 9314604 9314615 |   CY28A4  |      
3L 20550484 20550780 3L 14294478 14294482 |   CY28A4  |      
2L 14150101 14150261 2R 1154127 1154183 |   CY20A CY28A4 NY73 NY66 NY48 NY62 CY21B3 NY85 CY04B CY08A CY17C  |    NY56 NY81   
3R 21010495 21010534 3L 6496548 6496848 |   CY20A  |      
2L 20314058 20314114 2R 1330493 1330521 |   NY48  |    NY85   
3R 27437333 27437657 3R 22682921 22683228 |   NY85  |      
2R 16215524 16215535 X 6034324 6034785 |   CY20A  |    NY81   
2R 8097876 8097948 X 4603343 4603387 |   CY08A  |      
X 17380299 17380367 2R 1310936 1310966 |   CY28A4  |      
3R 27854654 27854759 2L 20676537 20676562 |   NY85  |      
2L 20242321 20242335 X 4251940 4252012 |   CY08A  |      
3R 20986416 20986480 3L 5343591 5343604 |   CY28A4  |      
X 18033887 18033901 3L 15060560 15060920 |   CY21B3  |    CY04B   
X 14711895 14712026 X 4204941 4204974 |   CY28A4  |      
3L 16184260 16184310 3L 12892758 12892913 |   CY21B3  |    NY85 CY04B CY17C   
X 11695659 11695728 2R 968751 968771 |   NY56  |      
2R 13567301 13567361 3L 10608827 10608830 |   CY28A4 NY62  |    NY73 NY48 NY81 CY08A   
2L 16914983 16915180 4 714277 714285 |   CY28A4  |    CY08A   
3L 10607783 10607805 2R 10357342 10357391 |   NY66  |      
2R 11779159 11779185 3L 11120687 11120715 |   CY04B  |      
3L 5722591 5722619 2R 4104102 4104102 |   CY17C  |      
2R 9730896 9731042 2R 1916486 1916675 |   CY17C  |    CY22B NY73 NY85   
X 7084469 7084509 X 944039 944043 |   CY20A  |      
2R 18378908 18378939 2L 3311557 3311888 |   CY08A  |      
X 13427821 13427970 2L 11275027 11275044 |   CY21B3  |    NY66   
3L 6628703 6628808 X 6985 6989 |   CY20A  |      
X 11695674 11695716 3L 9245920 9245985 |   NY73 NY85  |      
3L 6216321 6216346 X 294326 294348 |   CY04B  |      
X 20357470 20357628 3R 18178647 18178807 |   NY62  |      
3L 15885855 15885887 2L 13187678 13187938 |   CY20A CY28A4 NY56 NY62 CY21B3 NY85 CY08A  |    CY22B NY66 NY48 NY81 CY17C   
X 11316582 11316597 3L 8966286 8966483 |   CY21B3  |    CY08A   
2R 20510003 20510071 2R 893294 893610 |   CY04B  |      
X 1205781 1205786 X 203933 203964 |   NY56  |    CY17C   
3L 11339853 11339853 X 2451927 2451956 |   CY04B  |      
3R 19572109 19572208 X 6544974 6544980 |   CY04B  |      
3R 7191982 7192050 2R 841271 841325 |   CY28A4 NY85 CY04B  |      
X 8767509 8767584 X 690658 690662 |   NY73  |      
3L 9522000 9522011 3L 7608102 7608146 |   CY04B  |    NY62   
3R 23177904 23177999 2R 14003230 14003574 |   CY20A CY04B  |      
3R 23619391 23619409 2L 15696123 15696181 |   CY20A  |      
2L 16828062 16828102 3L 10840058 10840259 |   CY22B  |      
3L 7716135 7716143 2L 5347460 5347511 |   CY20A  |      
X 20314801 20314912 2R 399533 399560 |   CY21B3  |      
3R 27869486 27869586 X 276048 276072 |   NY56  |    CY28A4   
X 6854175 6854203 3L 4481373 4481454 |   CY22B NY66 CY04B  |    NY73 CY21B3   
3L 23274515 23274543 2L 11053682 11053712 |   CY04B  |      
X 11317253 11317266 3L 10902752 10902933 |   CY17C  |      
X 14507204 14507236 3L 56467 56942 |   NY85  |      
2R 20510008 20510075 2R 879423 879549 |   CY04B  |      
2L 19625031 19625109 3L 11933716 11933772 |   CY21B3  |      
3R 24822538 24822584 2L 9329309 9329363 |   CY04B  |    NY48   
2L 11922278 11922300 2L 2339095 2339117 |   NY48  |      
3R 27870051 27870152 3R 21727853 21727858 |   CY20A  |    NY62   
3R 12138737 12138795 3L 10561026 10561038 |   NY48 CY04B  |    CY22B NY66 CY21B3 NY85   
3L 8088388 8088398 3L 4955974 4956032 |   NY56  |      
X 13214298 13214372 X 11397354 11397360 |   CY08A  |      
2R 1098775 1098780 4 39372 39757 |   CY28A4  |    CY20A NY85   
X 18879034 18879062 3L 10320089 10320089 |   CY08A  |      
2L 20908723 20908789 2R 11895498 11895804 |   CY21B3  |      
2L 10021776 10021821 2R 3541693 3541832 |   CY20A  |      
3R 21315288 21315317 X 17932447 17932538 |   CY21B3  |      
2R 20320987 20321000 3L 5876961 5877055 |   CY04B CY08A CY17C  |    CY22B NY73 CY21B3   
3R 24048168 24048271 3L 9773187 9773198 |   NY85  |    NY73 NY48 CY08A   
3R 23366949 23366957 X 203656 203723 |   CY28A4 NY62  |      
2L 14435690 14435815 X 12848774 12849034 |   CY08A  |      
X 4603348 4603386 2L 2071831 2072121 |   CY08A  |      
3R 23252172 23252262 2R 14104367 14104379 |   NY73  |      
X 19622025 19622039 X 11200277 11200377 |   CY28A4  |    NY85   
2L 12343162 12343171 X 1970361 1970420 |   CY20A  |    NY81 CY17C   
3R 20098684 20098712 2L 20042104 20042104 |   CY04B  |      
2L 10908137 10908449 X 3369495 3369544 |   CY04B  |      
2L 11976223 11976282 2R 9743314 9743322 |   CY28A4  |    NY73 NY48 NY56 CY21B3 NY85   
3R 25929350 25929370 3L 8552134 8552373 |   CY20A CY28A4 NY66 NY48 NY81 CY08A  |    NY56 CY04B   
3R 20415952 20415955 3R 8119942 8120020 |   NY85  |      
X 19143994 19144147 3R 18048254 18048275 |   CY22B  |      
3L 9772937 9772951 3L 6288990 6289110 |   CY04B  |    CY28A4 NY56   
X 14958463 14958476 X 5149715 5149770 |   NY66 NY85 CY04B  |      
2R 10553256 10553356 3L 5426579 5426583 |   NY66  |    CY28A4 NY48 NY62 CY21B3 NY85 CY08A   
3L 12941193 12941225 X 6854448 6854612 |   NY85  |    CY21B3   
3R 24270863 24270869 3L 9409008 9409234 |   CY20A  |      
X 17934013 17934087 2R 3078503 3078514 |   NY62  |      
X 7566322 7566444 X 4500822 4500840 |   CY28A4  |    CY22B NY66 NY48   
3R 27806034 27806091 4 779826 779853 |   CY21B3  |      
3L 10687465 10687953 2L 8596350 8596464 |   NY48 CY08A  |      
3R 28396329 28396411 3L 11177838 11177850 |   CY04B  |      
3R 23559714 23559734 3R 13749607 13749715 |   CY17C  |    NY48   
X 20816918 20816951 3R 18552689 18552747 |   NY62  |      
3R 20436058 20436061 2L 13956278 13956388 |   CY04B  |      
2R 9895817 9895938 2R 7005151 7005437 |   CY28A4 CY22B NY66 NY56 NY62 NY85 NY81 CY08A CY17C  |    NY73 NY48 CY21B3 CY04B   
3L 24021322 24021344 X 16640013 16640071 |   NY56  |    CY28A4   
2L 20413664 20414138 3R 1770614 1770737 |   CY22B  |      
X 11165674 11165709 X 8214347 8214380 |   NY81  |    CY22B   
2L 15126832 15126860 2R 2738042 2738070 |   CY17C  |      
3R 28027471 28027578 3L 7343738 7343778 |   NY73  |      
3R 4915240 4915356 3R 1554437 1554449 |   CY08A  |      
3L 23856108 23856129 2L 19783190 19783328 |   NY62  |    NY56   
X 14503169 14503209 X 12130722 12131280 |   CY17C  |    CY04B   
X 15323358 15323464 4 10660 10664 |   NY85  |      
3R 19853070 19853071 X 4310640 4310972 |   NY66  |    CY28A4 CY22B NY73 NY48 NY56 NY62 NY85 NY81   
3L 16531743 16532072 2R 1168018 1168036 |   CY04B  |    CY17C   
2L 22062363 22062495 3R 9057195 9057526 |   NY85 CY17C  |      
3L 7699847 7699907 2L 4256890 4256898 |   NY81  |    CY22B   
3R 5173491 5173499 2R 2494347 2494461 |   CY20A  |      
X 13727008 13727039 X 7933650 7933650 |   CY04B  |      
3L 15869014 15869042 2L 1900620 1900647 |   CY04B  |      
3R 15699937 15700091 3R 6381766 6381809 |   NY48  |      
2L 20845280 20845307 3R 16835976 16836130 |   NY73  |      
X 709743 709780 3L 386411 386516 |   CY04B  |      
3R 25147615 25147847 X 20885890 20885913 |   CY08A  |      
3R 6974202 6974349 4 19558 19584 |   CY22B CY08A  |    NY66 NY85   
3R 21781219 21781230 3R 19335992 19336237 |   CY08A  |    CY17C   
3L 385708 385817 X 186427 186442 |   NY48  |    NY85   
2L 20365665 20365672 3L 3964855 3965157 |   NY85  |      
3R 6834457 6834559 4 418970 418973 |   CY04B  |    NY66 NY62 CY08A   
3L 23448829 23448948 2L 22066111 22066113 |   NY85  |    CY20A CY28A4 NY73 NY66 NY62 NY81 CY17C   
2L 21783289 21783373 X 20638843 20638870 |   NY48  |    NY73   
X 19103351 19103457 X 17193235 17193242 |   NY56  |      
X 15405423 15405478 2L 4953653 4953657 |   NY62  |      
X 2773626 2773626 X 501029 501130 |   CY28A4  |    CY20A NY66 NY48 NY62 NY85 NY81 CY04B CY17C   
3R 28721017 28721072 X 683921 684313 |   CY28A4 NY48 NY62 CY21B3 NY85  |    CY22B NY73 NY66 NY56 NY81 CY04B CY17C   
X 1205667 1205694 3L 503472 503560 |   NY81  |      
X 15347442 15347447 X 11401427 11401491 |   NY66  |    NY56 CY04B   
2R 7951577 7951696 4 494470 494493 |   CY04B  |      
2R 11883293 11883379 3R 9391720 9391778 |   CY04B  |      
X 3750192 3750277 X 1974706 1974733 |   CY22B  |      
3R 14484665 14484948 X 9661821 9661895 |   CY20A NY73 NY66 NY56 NY62 CY21B3 NY85 CY04B CY08A  |    CY28A4 CY22B NY81 CY17C   
3L 14493721 14493801 3R 7477470 7477479 |   CY20A  |    CY22B   
3R 6381767 6381824 2R 1570631 1570859 |   CY21B3  |      
2L 21167497 21167557 3L 20358208 20358391 |   CY28A4  |      
2L 13992893 13992953 2L 10320058 10320088 |   CY28A4 NY73 NY66 CY21B3  |    NY48 NY62 NY85 NY81 CY08A CY17C   
2R 13142999 13143315 2L 6526450 6526538 |   CY04B  |      
3R 20805976 20805983 2L 6038917 6038977 |   CY28A4  |      
X 5675848 5675894 2L 886799 886921 |   NY62  |      
X 3051014 3051376 X 1974326 1974442 |   CY22B  |      
2L 14470632 14470636 2R 6661989 6662201 |   CY04B  |      
3R 28180930 28180983 3L 22962377 22962381 |   CY21B3  |      
3L 15931949 15932175 X 1594451 1594457 |   CY22B  |    NY66 NY56 NY62 NY85 NY81   
3R 24271069 24271085 3L 9191029 9191049 |   CY21B3  |      
X 15226496 15227141 X 11527042 11527087 |   CY20A  |      
3L 13534714 13534792 2L 8107872 8107878 |   CY04B  |      
X 6452835 6453360 X 4768279 4768500 |   NY85 CY04B CY17C  |    NY73 NY62 CY21B3 NY81 CY08A   
3R 20416179 20416249 2L 3124197 3124385 |   CY04B  |      
X 7857377 7857443 X 6320803 6320821 |   CY04B  |    CY08A   
2L 15873649 15873967 2L 11102475 11102645 |   CY04B CY17C  |      
3R 5937741 5937786 3L 767277 767476 |   CY17C  |      
3R 20068412 20068417 3L 8551883 8552185 |   CY08A  |      
X 4768307 4768311 3L 922521 922695 |   CY28A4  |      
2R 3078503 3078520 X 785969 786008 |   CY17C  |      
3R 28180406 28180414 X 560406 560810 |   NY81  |    CY08A   
X 13400093 13400208 X 8766826 8766855 |   CY17C  |    NY73   
3R 27869963 27870000 3L 9098447 9098451 |   NY62  |      
3L 3420860 3420864 3L 1407911 1407941 |   NY85  |      
3R 18822829 18822871 2L 10226612 10226639 |   CY04B  |      
2L 10684638 10684666 X 3285469 3285497 |   CY04B  |      
X 6528032 6528147 2L 1180890 1180897 |   NY62  |      
2R 11520222 11520250 X 5313157 5313186 |   CY04B  |      
X 21288081 21288122 3R 1789072 1789237 |   NY81  |      
2L 20345365 20345781 4 1235718 1235744 |   NY62  |    NY81   
3L 921899 921933 X 203144 203261 |   NY85  |      
2R 19581610 19581638 X 12998290 12998291 |   CY04B  |      
2R 20923658 20924021 2L 33403 33443 |   CY22B NY81  |    NY73 NY85   
2R 13646922 13646959 3L 6288242 6288406 |   CY17C  |    CY08A   
X 12522281 12522333 2R 4031566 4031571 |   CY20A  |      
3L 15387316 15387441 2L 7973054 7973089 |   CY21B3 NY85  |    CY20A CY22B NY56   
3L 8086427 8086504 2L 4380956 4380963 |   NY81  |      
2L 16828073 16828103 2R 11869637 11869671 |   NY62  |      
2R 15803101 15803126 3R 6661444 6661502 |   NY81  |      
3L 13879340 13879580 2L 10030959 10031211 |   CY20A  |      
3R 21289488 21289516 X 1533349 1533349 |   CY04B  |      
X 14420449 14420454 X 11399159 11399286 |   NY73  |      
X 16160706 16160729 3L 2463034 2463034 |   NY56  |      
X 3140913 3140930 X 501035 501155 |   CY21B3 NY81 CY17C  |    CY22B NY73 NY66 NY48 NY56 NY85 CY04B CY08A   
X 21273576 21273608 3L 677402 677484 |   CY04B  |      
2L 1641024 1641071 2R 1514815 1514879 |   NY85  |      
2L 5040521 5040567 2R 4612866 4612928 |   NY85  |      
X 12500000 12500172 2L 5967797 5967800 |   NY62  |    CY20A NY66 NY81 CY04B CY08A   
2L 22157180 22157190 2L 8765781 8765846 |   NY81  |      
X 10131999 10132029 3L 6620654 6620654 |   CY04B  |      
X 15067712 15067862 2R 6548148 6548158 |   NY73  |      
2L 19469878 19469945 3R 6309064 6309073 |   CY04B  |    CY28A4 NY73 NY66 NY62 CY21B3 NY85 CY17C   
2R 9731221 9731253 2R 1915276 1915384 |   NY48 NY81  |    NY56 NY62 CY21B3   
3L 16116678 16116772 2R 9743315 9743323 |   CY20A NY62 CY04B  |    NY66 NY48 NY56 CY21B3 NY85 NY81 CY08A CY17C   
2R 4842419 4842517 3R 1604070 1604075 |   CY20A  |      
2L 19367621 19367623 X 4213406 4213466 |   CY20A  |      
3R 22689023 22689218 2L 19366394 19366396 |   CY08A  |      
3R 23619117 23619411 3R 22511448 22511774 |   CY21B3  |      
3R 20450428 20450540 2R 17722316 17722394 |   NY48  |      
X 16982700 16982726 2R 16423082 16423127 |   NY73  |    NY56 NY85   
3R 20416195 20416237 X 18666004 18666297 |   NY56  |      
X 7603574 7603716 2L 4176794 4176803 |   CY20A  |      
3L 23233565 23233633 3L 18736468 18736515 |   CY17C  |      
2R 3723761 3724020 3R 1395283 1395297 |   NY56  |    CY28A4   
2R 17765102 17765120 2R 11156268 11156831 |   CY04B  |      
2L 12260976 12261131 3R 901825 902154 |   CY17C  |      
3L 319798 319965 2R 261860 261879 |   NY62  |      
2R 14104049 14104098 3L 503037 503049 |   NY66  |      
X 5675850 5675852 2R 3893984 3894045 |   CY28A4  |      
X 16532392 16532425 X 11527198 11527214 |   CY20A  |      
3L 14419580 14419634 2R 261864 261875 |   NY81  |      
3L 8344867 8344968 2L 7132676 7132678 |   CY17C  |      
2L 8222770 8222793 3L 6380737 6380737 |   CY04B  |      
2R 4735521 4735564 3R 2671182 2671184 |   NY73  |    NY85   
3L 17390470 17390659 X 4601873 4601918 |   NY48  |    NY73   
2L 15913200 15913258 3L 11714928 11714957 |   NY66  |      
X 21403837 21403989 3L 17317664 17317748 |   CY28A4  |      
3L 8218734 8218743 3L 4846625 4846760 |   CY08A  |    NY81   
2R 20787760 20788267 X 11490431 11490445 |   CY20A  |      
2L 20780738 20780876 X 4601905 4601921 |   NY81  |      
2L 11958182 11958300 2L 1181098 1181126 |   CY21B3  |      
X 11164694 11165085 X 497655 497734 |   CY20A NY48  |    NY62   
2L 21889652 21889841 3R 4592856 4592886 |   CY28A4  |      
3L 10560994 10561018 X 8821082 8821384 |   CY20A CY22B  |    NY73 CY04B   
3R 24518459 24518486 2R 12468621 12469137 |   NY85  |    CY22B NY73 NY66 NY56 NY62 CY08A CY17C   
3R 25285647 25285710 X 20885856 20885906 |   CY20A  |      
2L 14811888 14811935 2R 10100257 10100271 |   NY73 NY48  |    NY66 NY62   
2L 16842207 16842569 2L 6526402 6526537 |   CY28A4  |      
3L 15267175 15267218 3R 1789009 1789057 |   CY22B  |      
3R 28797671 28797683 2R 20924534 20924657 |   NY62 CY08A  |    NY73 NY56 CY21B3 NY85 NY81   
3L 21647033 21647207 3L 7816675 7816879 |   NY62  |      
3R 4365638 4365711 4 146630 146691 |   CY20A NY81 CY04B  |    NY56   
X 1006600 1006621 3L 922507 922533 |   NY48  |    NY81   
X 1833387 1833402 3L 386358 386660 |   CY08A  |      
3R 21129830 21129830 X 10766884 10766907 |   NY73  |      
3L 20121784 20121825 3R 1395277 1395296 |   CY08A  |      
X 19758752 19758916 3L 15225396 15225420 |   NY85  |      
2R 18616315 18616330 3L 10071566 10071873 |   CY20A NY85  |    CY22B CY21B3   
X 6580179 6580304 X 5368377 5368379 |   NY62  |    CY20A   
2R 8475592 8475685 X 4603328 4603387 |   NY81  |      
X 4601885 4601913 3R 3072338 3072438 |   NY85  |      
3L 10251599 10251603 3L 8336407 8336482 |   CY04B  |      
X 11316545 11316671 2L 3836938 3836951 |   NY85  |      
2L 16828048 16828097 2R 13645858 13645975 |   NY48  |      
X 15352049 15352136 X 13570349 13570358 |   CY28A4  |    NY48   
3L 14015937 14015965 2R 13663241 13663426 |   CY04B  |      
X 18143810 18144009 X 4119630 4119654 |   NY81  |      
2L 10981042 10981140 2L 7132679 7132687 |   CY17C  |      
3R 28760949 28760950 2R 14915492 14915520 |   CY04B  |      
2L 20680583 20680618 3R 2696185 2696194 |   CY20A  |    CY28A4 NY48 NY56 NY62 NY85   
3R 19721109 19721402 X 8214255 8214279 |   NY48  |    NY81   
3R 4125704 4125848 2R 1293637 1293776 |   NY48  |    NY85   
X 5800253 5800687 3R 1769096 1769204 |   CY22B  |      
X 20779148 20779204 3L 15030550 15030685 |   NY81  |      
3R 1901757 1901980 4 779740 779785 |   CY20A NY66  |    CY28A4 NY73 CY08A   
3R 28396567 28396586 X 15020754 15020763 |   CY28A4  |    CY22B NY62   
3L 21647029 21647180 2L 12067367 12067553 |   CY28A4  |      
X 18598746 18598947 X 5358220 5358282 |   CY04B  |      
3R 23619356 23619396 3L 15499460 15499510 |   CY21B3  |      
3L 7017296 7017323 X 2728681 2728866 |   NY62 CY21B3  |    CY20A NY66 NY48 CY08A CY17C   
3L 4956234 4956236 3L 1180065 1180212 |   CY20A  |    NY73   
2L 17179197 17179203 3R 5154674 5154732 |   CY20A  |    CY22B NY48 NY62 CY21B3 NY85 NY81 CY08A   
X 9020402 9020428 X 7232117 7232125 |   CY20A  |      
3L 6627775 6627782 X 6453099 6453263 |   NY85  |    CY21B3 CY04B CY08A CY17C   
X 14507744 14507817 X 11842737 11842750 |   CY28A4  |      
X 12441704 12441845 3R 4178289 4178295 |   NY85  |      
3L 12544639 12544654 3L 5343187 5343602 |   NY66 CY04B  |    CY28A4 CY17C   
3R 22408347 22408382 2R 18007503 18007529 |   CY28A4  |    NY85 CY08A   
X 19621795 19621842 3L 454123 454245 |   CY20A NY56 CY08A  |    CY22B NY85 NY81 CY17C   
3R 23921333 23921349 2L 6038722 6038799 |   CY17C  |      
X 20323037 20323161 4 146655 146683 |   NY48  |      
2R 2962667 2962673 3R 336133 336570 |   CY20A CY28A4 CY22B NY62 CY21B3 NY85 NY81  |    NY73 NY48 NY56   
