# Supplementary material for: Chromosomal rearrangements as a source of new gene formation in Drosophila yakuba
Source: PLoS Genet. 2019 Sep 23;15(9):e1008314. doi: 10.1371/journal.pgen.1008314 (PMC6776367; doi:10.1371/journal.pgen.1008314)
Supplement: S1 Data — (ZIP) [file pgen.1008314.s019.zip › Denovogenes/LineNames.txt]

line00_reference
line01_CY20A
line02_CY28A4
line05_CY04B
line06_CY08A
line08_CY17C
line09_CY21B3
line10_CY22B
line11_NY66
line12_NY81
line13_NY48
line14_NY56
line15_NY62
line17_NY73
line19_NY85
