# Supplementary material for: Chromosomal rearrangements as a source of new gene formation in Drosophila yakuba
Source: PLoS Genet. 2019 Sep 23;15(9):e1008314. doi: 10.1371/journal.pgen.1008314 (PMC6776367; doi:10.1371/journal.pgen.1008314)
Supplement: S1 Data — (ZIP) [file pgen.1008314.s019.zip › Denovogenes/Pi_Theta_rearrangments.txt]

Chrom1	Pos1 Pos2 Chrom2 pos3 pos4 | window_midpt valid_sites Theta_pi Theta_W Taj_D	
2L 5040153 5040569 2R 3669795 3670087 |5040500 3571 14.2286 30.8527 -2.19697
2L 5040153 5040569 2R 3669795 3670087 |3670000 4891 8.9619 14.7315 -1.56375
3L 21647029 21647180 2L 12067367 12067553 |12067500 4461 25.3333 48.3637 -1.95551
3L 21647029 21647180 2L 12067367 12067553 |21647000 134 3.51429 5.28109 -1.2507
X 11549788 11549798 X 7151962 7152120 |11550000 4089 46.0381 70.044 -1.41298
X 11549788 11549798 X 7151962 7152120 |7152000 4331 37.8571 65.5967 -1.74239
2L 17179197 17179203 3R 5154674 5154732 |17179000 2334 10.1238 16.9551 -1.61705
2L 17179197 17179203 3R 5154674 5154732 |5154500 4289 5.49524 10.8401 -1.94147
3L 6662029 6662171 3R 1285977 1285993 |1286000 238 1.9619 2.50157 -0.732079
3L 6662029 6662171 3R 1285977 1285993 |6662000 3703 44.4286 70.044 -1.50771
3L 15061031 15061074 X 4830826 4830837 |15061000 3670 34.3143 61.7054 -1.82792
3L 15061031 15061074 X 4830826 4830837 |4831000 4248 5.88571 13.0638 -2.18293
3L 7716426 7716440 X 4027557 4027941 |7716500 3452 39.8762 62.2613 -1.48065
3L 7716426 7716440 X 4027557 4027941 |4027500 4669 12.4571 19.7346 -1.48728
3R 9426782 9426861 3R 6381793 6381815 |9427000 4814 6.60952 13.8976 -2.08892
3R 9426782 9426861 3R 6381793 6381815 |6382000 602 1.7619 4.16928 -2.1053
X 10060148 10060188 3L 6627862 6627883 |6628000 2841 35.6381 58.37 -1.60276
X 10060148 10060188 3L 6627862 6627883 |10060000 3921 31.5238 48.6417 -1.44528
X 21279652 21279753 3R 720795 720799 |721000 231 1.07619 1.38976 -0.680078
X 21279652 21279753 3R 720795 720799 |21279500 2081 14.1143 19.1787 -1.06408
3R 9391712 9391763 2L 2261251 2261309 |2261500 4781 21.2381 48.3637 -2.30324
3R 9391712 9391763 2L 2261251 2261309 |9391500 3786 18.1429 20.2905 -0.427239
3R 23559845 23559907 X 1171584 1171599 |23560000 4212 51.7619 83.9416 -1.58281
3R 23559845 23559907 X 1171584 1171599 |1171500 4048 19.1905 34.1881 -1.79208
3L 14910898 14911091 4 1070180 1070187 |14911000 4552 51.3048 80.0503 -1.48209
3L 7400735 7400739 3L 1180288 1180429 |7400500 3786 29.819 56.9802 -1.96127
3L 7400735 7400739 3L 1180288 1180429 |1180500 4239 49.1143 81.1621 -1.62989
X 20730305 20730420 2L 20249971 20249976 |20250000 3568 2.67619 5.28109 -1.84397
X 20730305 20730420 2L 20249971 20249976 |20730500 1351 2.02857 3.05748 -1.17836
X 19622032 19622039 X 11200702 11200892 |19622000 1811 67.6286 90.6124 -1.04784
X 19622032 19622039 X 11200702 11200892 |11201000 4581 40.4571 66.4306 -1.61117
2R 13567301 13567361 3L 10608827 10608830 |13567500 4354 11.8571 19.7346 -1.6099
2R 13567301 13567361 3L 10608827 10608830 |10609000 4048 53.0571 93.392 -1.78451
X 21284366 21284434 3R 364104 364113 |364000 3981 9.27619 8.33857 0.43601
X 21284366 21284434 3R 364104 364113 |21284500 963 22.7619 22.2362 0.0956764
X 18598746 18598947 X 5358220 5358282 |18599000 4610 42.5143 68.9322 -1.5798
X 18598746 18598947 X 5358220 5358282 |5358500 4044 16.5619 28.3511 -1.69256
3L 8172493 8172501 3L 4613263 4613334 |8172500 3709 29.9429 51.9771 -1.7424
3L 8172493 8172501 3L 4613263 4613334 |4613500 3851 36.8095 65.8747 -1.81803
3R 13152915 13152932 4 762798 762829 |13153000 4468 24.3429 42.5267 -1.75287
3R 20919661 20919706 3L 6539352 6539358 |20919500 3853 38.9905 62.5393 -1.55076
3R 20919661 20919706 3L 6539352 6539358 |6539500 3933 54.8095 95.8935 -1.77054
2R 17832324 17832328 X 9814412 9814495 |17832500 3641 30.9714 47.8078 -1.44599
2R 17832324 17832328 X 9814412 9814495 |9814500 4672 17.0762 25.2937 -1.319
X 9834036 9834073 3R 6966719 6966750 |6966500 2751 9.13333 11.9519 -0.93311
X 9834036 9834073 3R 6966719 6966750 |9834000 4653 28.9524 42.8047 -1.32677
3R 20370226 20370235 2R 2618902 2618992 |2619000 4559 8.57143 16.9551 -1.98451
3R 20370226 20370235 2R 2618902 2618992 |20370000 3866 17.3333 40.0251 -2.32205
3L 7864719 7865029 3L 5624337 5624348 |7865000 4418 39.1048 70.8778 -1.84834
3L 7864719 7865029 3L 5624337 5624348 |5624500 4074 39.0286 70.8778 -1.85277
X 11877023 11877788 X 2760931 2760984 |11877500 3746 33.6381 50.0314 -1.34613
X 11877023 11877788 X 2760931 2760984 |2761000 3987 23.8857 50.8653 -2.17953
X 865943 865962 3L 57440 57444 |57500 2886 16.5429 34.744 -2.14068
X 865943 865962 3L 57440 57444 |866000 3650 17.3524 34.1881 -2.01172
2L 20781065 20781218 X 4603321 4603381 |20781000 4766 11.2286 15.5653 -1.11479
2L 20781065 20781218 X 4603321 4603381 |4603500 3180 9.30476 12.2299 -0.947391
3R 23922105 23922190 3L 10902881 10902901 |23922000 3710 29.9429 57.5361 -1.97342
3R 23922105 23922190 3L 10902881 10902901 |10903000 3044 66.6571 88.6668 -1.02529
X 13234631 13234684 2R 4922176 4922227 |4922000 3693 4.33333 10.8401 -2.36352
X 13234631 13234684 2R 4922176 4922227 |13234500 3928 29.0667 52.255 -1.82402
3R 24012501 24012618 3R 9391739 9391783 |24012500 4523 33.5429 66.9865 -2.0575
3R 24012501 24012618 3R 9391739 9391783 |9392000 3803 17.7619 20.0126 -0.453764
3R 13353070 13353171 2L 4952764 4952983 |4953000 3645 22.4381 42.2487 -1.92207
3R 13353070 13353171 2L 4952764 4952983 |13353000 3944 11.4095 26.9614 -2.34528
2R 11867884 11867950 3L 5795188 5795216 |11868000 4837 17.5143 28.907 -1.60484
2R 11867884 11867950 3L 5795188 5795216 |5795000 2853 27.8 54.4787 -2.01388
3R 9391714 9391754 X 8688371 8688476 |9391500 3786 18.1429 20.2905 -0.427239
3R 9391714 9391754 X 8688371 8688476 |8688500 4257 29.8952 48.6417 -1.58278
X 18407084 18407171 X 7485021 7485099 |18407000 4251 64.2095 106.178 -1.63449
X 18407084 18407171 X 7485021 7485099 |7485000 3453 35.7905 54.4787 -1.41071
3L 11226655 11226789 3L 8172465 8172466 |11226500 3728 39.9429 66.4306 -1.64307
3L 11226655 11226789 3L 8172465 8172466 |8172500 3709 29.9429 51.9771 -1.7424
2L 12981742 12981754 2L 7179665 7179772 |12981500 4181 14.1524 30.5748 -2.18965
2L 12981742 12981754 2L 7179665 7179772 |7179500 3466 21.6857 40.3031 -1.89218
X 20885853 20886046 3L 10598070 10598442 |10598500 4433 44.1333 78.6605 -1.81139
X 20885853 20886046 3L 10598070 10598442 |20886000 2799 1.11429 2.77952 -2.06794
3R 28396329 28396411 3L 11177838 11177850 |28396500 4029 24.3238 49.7535 -2.09966
3R 28396329 28396411 3L 11177838 11177850 |11178000 2279 33.5143 51.9771 -1.45998
3R 15731037 15731379 3L 13346266 13346304 |15731000 4730 33.8762 67.2645 -2.04568
3R 15731037 15731379 3L 13346266 13346304 |13346500 2916 26.9905 48.9196 -1.84111
X 13214349 13214879 3L 57395 57407 |57500 2886 16.5429 34.744 -2.14068
X 13214349 13214879 3L 57395 57407 |13214500 4247 32.6381 61.1495 -1.91981
3L 10216714 10216978 2L 7826212 7826250 |7826000 4006 23.2952 46.696 -2.05699
3L 10216714 10216978 2L 7826212 7826250 |10217000 3899 42.5714 73.6574 -1.7407
2R 20877109 20877109 2L 617472 617542 |617500 3107 14.6571 28.6291 -1.98687
2R 20877109 20877109 2L 617472 617542 |20877000 3821 18.581 40.0251 -2.19438
X 5358229 5358272 3L 1186404 1186515 |1186500 4400 54.7524 82.8298 -1.39943
X 5358229 5358272 3L 1186404 1186515 |5358500 4044 16.5619 28.3511 -1.69256
2L 7132674 7132687 3L 4252336 4252411 |7132500 3935 36.381 55.3125 -1.40778
2L 7132674 7132687 3L 4252336 4252411 |4252500 4258 50.7048 81.9959 -1.57535
X 2663686 2663730 X 660108 660286 |2663500 3876 15.8286 31.6866 -2.04162
X 2663686 2663730 X 660108 660286 |660000 3391 17.6 38.3574 -2.21499
2L 9289591 9290130 3L 7342411 7342474 |9290000 4168 19.4762 36.6897 -1.91894
2L 9289591 9290130 3L 7342411 7342474 |7342500 2735 38.1238 68.6542 -1.83306
X 9088900 9088908 3L 6852284 6852367 |6852500 3066 39.8476 63.0952 -1.51757
X 9088900 9088908 3L 6852284 6852367 |9089000 4170 35.2 56.7023 -1.56017
3R 22564999 22565105 2R 3078509 3078605 |3078500 3757 6.2 11.396 -1.7999
3R 22564999 22565105 2R 3078509 3078605 |22565000 3981 23.6476 44.7503 -1.93454
X 8452762 8452832 X 186538 186583 |8453000 3541 48.6286 73.6574 -1.40152
X 8452762 8452832 X 186538 186583 |186500 3829 17.5143 40.859 -2.34084
2L 20690411 20690792 4 349710 349732 |20690500 455 0.761905 2.22362 -2.18552
3R 22045487 22045495 3L 8906435 8906586 |22045500 3555 41.1524 77.2707 -1.92868
3R 22045487 22045495 3L 8906435 8906586 |8906500 3651 44.0667 83.9416 -1.96131
2R 18378883 18378937 3L 7816439 7816624 |18379000 1736 12.6095 21.4023 -1.66082
2R 18378883 18378937 3L 7816439 7816624 |7816500 4465 42.3238 77.8266 -1.88237
2L 8599017 8599033 3L 6566993 6567109 |8599000 744 4.30476 5.55905 -0.847579
2L 8599017 8599033 3L 6566993 6567109 |6567000 3764 44.8857 69.766 -1.47023
3R 6381761 6381822 2L 5404071 5404323 |5404000 4424 26.8667 58.9259 -2.23931
3R 6381761 6381822 2L 5404071 5404323 |6382000 602 1.7619 4.16928 -2.1053
X 15345848 15346044 X 10212452 10212618 |15346000 1972 16.4667 24.7378 -1.35672
X 15345848 15346044 X 10212452 10212618 |10212500 3984 32.181 47.5298 -1.32585
X 16989473 16989506 X 11251043 11251152 |16989500 2491 20.9238 32.2425 -1.43256
X 16989473 16989506 X 11251043 11251152 |11251000 3308 41.3238 67.2645 -1.58937
3L 16531743 16532072 2R 1168018 1168036 |1168000 4652 2.21905 3.89133 -1.5541
3L 16531743 16532072 2R 1168018 1168036 |16532000 345 9.14286 13.6197 -1.30823
2L 21167497 21167557 3L 20358208 20358391 |21167500 1358 1.21905 3.05748 -2.10548
2L 21167497 21167557 3L 20358208 20358391 |20358500 2753 5.06667 7.78266 -1.34691
X 18265395 18265423 2R 2152915 2152943 |2153000 4512 7.11429 13.6197 -1.90102
X 18265395 18265423 2R 2152915 2152943 |18265500 2837 41.1524 69.2101 -1.67119
2L 16421608 16421614 2R 1045318 1045386 |16421500 2321 9.45714 18.9008 -2.01246
2L 16421608 16421614 2R 1045318 1045386 |1045500 3671 2.14286 2.77952 -0.79063
2R 18211130 18211269 X 17968013 17968046 |18211000 4466 15.7143 33.0763 -2.14306
2R 18211130 18211269 X 17968013 17968046 |17968000 2797 20.8286 33.6322 -1.55475
2L 13993250 13993311 2L 10319224 10319305 |13993500 1720 23.8286 45.3062 -1.94508
2L 13993250 13993311 2L 10319224 10319305 |10319500 3919 9.93333 25.0157 -2.44715
X 4935926 4936077 2R 463834 463884 |464000 3559 1.57143 3.33543 -1.87479
X 4935926 4936077 2R 463834 463884 |4936000 4714 11.8571 19.1787 -1.53833
3L 24021322 24021344 X 16640013 16640071 |24021500 3941 1.42857 4.16928 -2.3968
3L 24021322 24021344 X 16640013 16640071 |16640000 4290 37.4571 64.4849 -1.72667
2L 20203774 20203877 3R 4043293 4043295 |20204000 4703 1.75238 3.89133 -1.98778
2L 20203774 20203877 3R 4043293 4043295 |4043500 4775 4.86667 10.5622 -2.12038
3R 9329041 9329059 X 8783707 8783801 |9329000 3745 20.819 29.185 -1.16748
3R 9329041 9329059 X 8783707 8783801 |8784000 3620 40.9905 56.9802 -1.15459
3R 26748161 26748271 3R 20649602 20649624 |26748000 4136 40.6286 65.5967 -1.56831
3R 26748161 26748271 3R 20649602 20649624 |20649500 4614 29.7238 51.4212 -1.73409
2L 5040521 5040567 2R 4612866 4612928 |5040500 3571 14.2286 30.8527 -2.19697
2L 5040521 5040567 2R 4612866 4612928 |4613000 1013 5.73333 11.9519 -2.05869
2R 10435872 10436013 3R 1396685 1396714 |10436000 3934 25.0381 43.9165 -1.76303
2R 10435872 10436013 3R 1396685 1396714 |1396500 2220 3.15238 5.00314 -1.37558
3L 4779721 4779739 X 2108744 2108770 |4779500 3146 45.2667 72.5455 -1.55073
3L 4779721 4779739 X 2108744 2108770 |2109000 3159 21.7714 38.6354 -1.78678
X 11968450 11968557 2R 3078505 3078519 |3078500 3757 6.2 11.396 -1.7999
X 11968450 11968557 2R 3078505 3078519 |11968500 4597 26.2 48.6417 -1.89477
2R 20510011 20510071 2R 6454956 6455122 |20510000 3313 12.2571 26.4055 -2.17752
2R 20510011 20510071 2R 6454956 6455122 |6455000 4703 11.6476 25.0157 -2.16901
3R 17612247 17612275 2L 8765691 8765781 |8765500 4169 17.8571 34.744 -1.98611
3R 17612247 17612275 2L 8765691 8765781 |17612500 3991 25.6381 53.6448 -2.14662
3L 12941194 12941209 3L 7608245 7608306 |12941000 2057 24.3048 36.4118 -1.3598
3L 12941194 12941209 3L 7608245 7608306 |7608500 3659 36.9619 69.2101 -1.92078
X 16523156 16523503 X 15497871 15497881 |16523500 4364 54.3238 83.1077 -1.42988
X 16523156 16523503 X 15497871 15497881 |15498000 4119 62.0667 93.9479 -1.40221
3R 23921339 23921345 3R 20068952 20069032 |23921500 3703 32.2952 61.4275 -1.95282
3R 23921339 23921345 3R 20068952 20069032 |20069000 3915 25.9048 48.9196 -1.93226
X 19586920 19586984 X 4601889 4601920 |19587000 3247 46.1524 75.3251 -1.59769
X 19586920 19586984 X 4601889 4601920 |4602000 3284 7.42857 12.5079 -1.61018
X 11317220 11317263 3L 9244980 9245129 |9245000 3634 36.4095 66.1526 -1.85269
X 11317220 11317263 3L 9244980 9245129 |11317000 3347 24.0095 41.6928 -1.73821
3L 23855464 23855494 2R 1387189 1387349 |1387500 4738 3.95238 7.22676 -1.73946
3L 23855464 23855494 2R 1387189 1387349 |23855500 477 1.49524 1.94567 -0.750561
3R 24048679 24048688 3L 4956191 4956573 |24048500 2814 22.1905 41.9708 -1.93165
3R 24048679 24048688 3L 4956191 4956573 |4956500 4142 47.0857 74.4912 -1.51757
2L 14849218 14849225 2L 9525719 9525837 |14849000 3514 36.619 53.3668 -1.29027
2L 14849218 14849225 2L 9525719 9525837 |9526000 4214 20.7333 38.3574 -1.88064
2L 18557431 18557452 3L 17414277 17414387 |18557500 4577 3.93333 10.0063 -2.37948
2L 18557431 18557452 3L 17414277 17414387 |17414500 3474 34.381 57.2582 -1.644
2R 16350017 16350147 3L 10561132 10561139 |16350000 2809 28.0667 40.3031 -1.24365
2R 16350017 16350147 3L 10561132 10561139 |10561000 3598 41.7905 74.7692 -1.81945
X 18032061 18032238 3L 14796234 14796239 |14796000 4562 52.8476 86.7211 -1.6131
X 18032061 18032238 3L 14796234 14796239 |18032000 3789 28.5619 58.092 -2.09195
3R 27805969 27806118 4 290803 290815 |27806000 4432 38.7524 66.4306 -1.71692
2R 18615910 18616234 X 6908438 6908735 |18616000 4066 31.6286 48.6417 -1.43643
2R 18615910 18616234 X 6908438 6908735 |6908500 3016 26.6952 47.8078 -1.81325
3L 13649212 13649307 2L 10022298 10022304 |10022500 3456 17.4857 34.1881 -1.99579
3L 13649212 13649307 2L 10022298 10022304 |13649500 4498 22.8381 42.5267 -1.89792
2R 2334537 2334622 2L 1641024 1641063 |1641000 2817 10.9714 20.2905 -1.85387
2R 2334537 2334622 2L 1641024 1641063 |2334500 4816 4.04762 9.17243 -2.17949
X 21288197 21288205 2R 1197355 1197366 |1197500 3120 2.27619 4.16928 -1.65554
X 21288197 21288205 2R 1197355 1197366 |21288000 2239 28.6381 35.5779 -0.797402
2R 5701340 5701570 2R 399528 399558 |5701500 4581 7.26667 16.9551 -2.29337
2R 5701340 5701570 2R 399528 399558 |399500 848 1.5619 3.05748 -1.71282
3R 26917146 26917159 2R 16194680 16195180 |16195000 4557 37.1238 60.8716 -1.60628
3R 26917146 26917159 2R 16194680 16195180 |26917000 4066 35.9905 70.044 -2.00438
3R 18180285 18180364 2R 13459440 13459488 |13459500 3981 15.2381 26.9614 -1.76792
3R 18180285 18180364 2R 13459440 13459488 |18180500 3401 40.8857 71.7117 -1.77257
3R 20359760 20359918 3R 9075139 9075167 |20360000 4527 20.2762 45.3062 -2.26679
3R 20359760 20359918 3R 9075139 9075167 |9075000 2582 13.1143 25.8496 -2.00122
X 13400093 13400208 X 8766826 8766855 |13400000 2764 36.5524 50.3094 -1.12348
X 13400093 13400208 X 8766826 8766855 |8767000 4076 43.9238 65.8747 -1.37303
X 12195686 12195915 3R 3608932 3608933 |3609000 3475 5.65714 10.2842 -1.76663
X 12195686 12195915 3R 3608932 3608933 |12196000 1967 9.1619 16.9551 -1.84474
2L 5497372 5497538 2L 4256585 4256590 |5497500 2972 23.7238 42.5267 -1.81254
2L 5497372 5497538 2L 4256585 4256590 |4256500 3433 24.7714 40.859 -1.61314
2L 14435690 14435815 X 12848774 12849034 |14436000 3867 19.2476 33.3543 -1.72699
2L 14435690 14435815 X 12848774 12849034 |12849000 4179 24.5619 41.4149 -1.66755
X 6857243 6857419 X 4667443 4667448 |6857500 1914 10.8952 20.0126 -1.83818
X 6857243 6857419 X 4667443 4667448 |4667500 3663 7.41905 10.5622 -1.17015
2R 15260329 15260605 3L 4295 4321 |15260500 3599 20.8667 36.4118 -1.74595
2R 15260329 15260605 3L 4295 4321 |4500 2759 23.0857 32.5204 -1.1841
3R 22478077 22478206 2R 2128342 2128351 |2128500 3571 6.39048 12.2299 -1.89127
3R 22478077 22478206 2R 2128342 2128351 |22478000 4559 26.2095 54.2007 -2.12368
X 4542687 4542705 3L 386457 386635 |386500 3058 39.5143 74.2133 -1.92858
X 4542687 4542705 3L 386457 386635 |4542500 4804 7.46667 16.9551 -2.24602
3R 28027571 28027655 3L 7342808 7342833 |28027500 3834 49.819 86.4432 -1.74965
3R 28027571 28027655 3L 7342808 7342833 |7343000 2756 35.5238 64.207 -1.84029
3L 10217006 10217023 3L 5624359 5624439 |10217000 3899 42.5714 73.6574 -1.7407
3L 10217006 10217023 3L 5624359 5624439 |5624500 4074 39.0286 70.8778 -1.85277
2L 19518465 19518500 X 19118052 19118102 |19518500 4514 4.44762 10.0063 -2.17797
2L 19518465 19518500 X 19118052 19118102 |19118000 2328 30.4095 46.9739 -1.44756
X 20750164 20750210 2R 8819736 8820682 |8820000 2995 44.9619 68.9322 -1.43343
X 20750164 20750210 2R 8819736 8820682 |20750000 2961 2.26667 5.28109 -2.13387
3R 2636108 2636136 4 1241530 1241635 |2636000 940 2.58095 3.33543 -0.80186
2R 7260884 7260912 3R 4777930 4777957 |7261000 4319 25.8952 33.3543 -0.913164
2R 7260884 7260912 3R 4777930 4777957 |4778000 2750 4.24762 7.22676 -1.58262
3R 20432167 20432170 X 11461425 11461671 |20432000 2076 22.219 38.3574 -1.7221
3R 20432167 20432170 X 11461425 11461671 |11461500 4357 52.0286 77.8266 -1.36782
X 10186446 10186619 X 4603271 4603459 |10186500 4635 44.7714 69.766 -1.47698
X 10186446 10186619 X 4603271 4603459 |4603500 3180 9.30476 12.2299 -0.947391
3L 16607596 16607598 X 1089624 1090088 |16607500 3502 43.181 67.5424 -1.48653
3L 16607596 16607598 X 1089624 1090088 |1090000 4116 17.8667 35.8558 -2.05126
2R 17278096 17278136 2L 7826075 7826082 |7826000 4006 23.2952 46.696 -2.05699
2R 17278096 17278136 2L 7826075 7826082 |17278000 3554 37.7143 61.4275 -1.58957
X 7044904 7045239 X 6034272 6034312 |7045000 4395 37.9524 67.2645 -1.79594
X 7044904 7045239 X 6034272 6034312 |6034500 4384 24.8762 38.9133 -1.47682
X 20907690 20907706 2R 151274 151327 |151500 908 2.97143 6.67086 -2.116
X 20907690 20907706 2R 151274 151327 |20907500 3749 0.952381 2.77952 -2.269
2R 11188195 11188318 X 10752665 10752692 |11188500 4484 17.0857 30.0188 -1.75571
2R 11188195 11188318 X 10752665 10752692 |10752500 3400 31.8667 48.6417 -1.41633
3L 12544416 12544509 X 1833389 1833402 |12544500 3484 48.7524 74.4912 -1.42528
3L 12544416 12544509 X 1833389 1833402 |1833500 4263 21.2381 33.3543 -1.48331
2R 12468713 12469076 3L 5119510 5119514 |12469000 4279 31.2762 50.5873 -1.56851
2R 12468713 12469076 3L 5119510 5119514 |5119500 3349 36.3238 66.9865 -1.88641
3L 11933714 11933771 3R 7576263 7576316 |7576500 56 0.0952381 0.277952 -1.16356
3L 11933714 11933771 3R 7576263 7576316 |11933500 3639 29.381 57.5361 -2.01361
2L 5130378 5130460 2R 4032232 4032285 |5130500 4605 21.219 43.3606 -2.09391
2L 5130378 5130460 2R 4032232 4032285 |4032500 4107 8.46667 16.1212 -1.90226
3R 13369764 13370179 3L 5119326 5119339 |13370000 3654 13.5429 29.185 -2.18288
3R 13369764 13370179 3L 5119326 5119339 |5119500 3349 36.3238 66.9865 -1.88641
3R 21059091 21059104 2R 15640314 15640380 |15640500 3853 26 52.8109 -2.08704
3R 21059091 21059104 2R 15640314 15640380 |21059000 3859 31.8 63.3731 -2.0521
2R 11142229 11142233 X 1089139 1089204 |11142000 4391 24.419 42.2487 -1.72987
2R 11142229 11142233 X 1089139 1089204 |1089000 4163 18.0571 39.4692 -2.22148
X 11968363 11968447 2R 2128345 2128351 |2128500 3571 6.39048 12.2299 -1.89127
X 11968363 11968447 2R 2128345 2128351 |11968500 4597 26.2 48.6417 -1.89477
X 20665687 20665700 2R 5794766 5794839 |5795000 4646 15.619 23.9039 -1.4052
X 20665687 20665700 2R 5794766 5794839 |20665500 0 0 0 nan
X 8381650 8381660 X 7295938 7296080 |8381500 3679 31.7333 48.9196 -1.44291
X 8381650 8381660 X 7295938 7296080 |7296000 4293 51.7524 84.4975 -1.6001
X 16528640 16528756 X 4603312 4603379 |16528500 4423 69.4 101.175 -1.29831
X 16528640 16528756 X 4603312 4603379 |4603500 3180 9.30476 12.2299 -0.947391
3L 13433945 13434182 2L 12079667 12080175 |12080000 4007 19.9619 40.859 -2.09541
3L 13433945 13434182 2L 12079667 12080175 |13434000 3771 35.1048 58.9259 -1.66388
2R 2604760 2604764 X 683809 683928 |2605000 3070 4.15238 9.45038 -2.19077
2R 2604760 2604764 X 683809 683928 |684000 4377 17.6762 39.4692 -2.26101
3L 7075061 7075210 3L 4846544 4846556 |7075000 3996 38.4476 65.8747 -1.71556
3L 7075061 7075210 3L 4846544 4846556 |4846500 751 37.2095 53.0889 -1.2297
3R 28771022 28771035 2R 20754768 20754938 |20755000 4809 15.181 30.5748 -2.05251
3R 28771022 28771035 2R 20754768 20754938 |28771000 3015 12.2667 25.2937 -2.09099
2R 14233537 14233652 3L 7623046 7623050 |14233500 4674 22.2286 43.3606 -1.99844
2R 14233537 14233652 3L 7623046 7623050 |7623000 3441 27.6381 50.5873 -1.864
3R 20450428 20450540 2R 17722316 17722394 |17722500 2782 23.8952 39.1913 -1.59803
3R 20450428 20450540 2R 17722316 17722394 |20450500 2944 34.3524 61.7054 -1.82538
3L 6568175 6568274 X 5559876 5559919 |6568000 3577 56.3238 85.6093 -1.41259
3L 6568175 6568274 X 5559876 5559919 |5560000 4594 18.7143 26.6834 -1.21402
2L 8716405 8716558 X 1833445 1833465 |8716500 4592 25.219 43.3606 -1.71563
2L 8716405 8716558 X 1833445 1833465 |1833500 4263 21.2381 33.3543 -1.48331
3R 20806008 20806023 X 13427233 13427295 |20806000 4207 37.1333 66.9865 -1.83661
3R 20806008 20806023 X 13427233 13427295 |13427500 3836 38.1238 70.3219 -1.88774
X 10880397 10880426 3L 6939239 6939267 |6939500 3818 39.3524 65.8747 -1.65897
X 10880397 10880426 3L 6939239 6939267 |10880500 4740 28.4571 53.3668 -1.91908
X 8380992 8381176 3L 922323 922336 |922500 1587 27.381 51.6991 -1.93322
X 8380992 8381176 3L 922323 922336 |8381000 3300 29.2571 45.8621 -1.48581
3L 8735748 8735768 3L 7468814 7469033 |8736000 4308 37.6286 64.207 -1.70525
3L 8735748 8735768 3L 7468814 7469033 |7469000 4326 43.0095 74.2133 -1.73432
3R 10352430 10352579 X 3070913 3070943 |10352500 4485 41.7714 60.5936 -1.27889
3R 10352430 10352579 X 3070913 3070943 |3071000 2883 16.7048 31.6866 -1.92882
2R 4617933 4617956 3R 4035564 4035585 |4618000 2227 6.22857 14.4535 -2.2704
2R 4617933 4617956 3R 4035564 4035585 |4035500 782 2.19048 3.61338 -1.41087
X 21643293 21643331 3R 6381779 6381806 |6382000 602 1.7619 4.16928 -2.1053
X 21643293 21643331 3R 6381779 6381806 |21643500 1734 12.4 20.8464 -1.63673
3R 27678188 27678237 X 7599743 7600182 |27678000 4155 25.0762 49.4755 -2.02577
3R 27678188 27678237 X 7599743 7600182 |7600000 4038 50.3238 77.8266 -1.45821
3L 13235903 13236051 3L 6136616 6136644 |13236000 4114 58.3143 97.8392 -1.66969
3L 13235903 13236051 3L 6136616 6136644 |6136500 4159 47.8952 78.3825 -1.60508
2R 14565954 14565982 2R 3564631 3564738 |14566000 3208 16.2095 26.1275 -1.54231
2R 14565954 14565982 2R 3564631 3564738 |3564500 4564 7.38095 13.6197 -1.8231
X 11165674 11165709 X 8214347 8214380 |11165500 3820 34.2 56.7023 -1.63273
X 11165674 11165709 X 8214347 8214380 |8214500 3542 46.0095 77.8266 -1.68696
3R 5017358 5017570 2R 834804 834834 |835000 2659 3.87619 6.67086 -1.5985
3R 5017358 5017570 2R 834804 834834 |5017500 3262 8.0381 14.1756 -1.72604
2L 15941905 15942076 X 5707247 5707263 |15942000 4188 25.4667 50.0314 -2.01712
2L 15941905 15942076 X 5707247 5707263 |5707500 4741 10.8952 20.2905 -1.86902
2L 20908733 20908791 2L 15809175 15809258 |20909000 2563 3.32381 7.22676 -2.07337
2L 20908733 20908791 2L 15809175 15809258 |15809000 3323 19.3429 31.6866 -1.58918
3L 22453136 22453310 4 677297 677308 |22453000 0 3.40952 5.55905 -1.45253
X 15020726 15020736 X 13214406 13214804 |15020500 3406 29.0857 44.4724 -1.41923
X 15020726 15020736 X 13214406 13214804 |13214500 4247 32.6381 61.1495 -1.91981
X 7045681 7045824 X 6034262 6034300 |7046000 4298 31.3333 61.4275 -2.0173
X 7045681 7045824 X 6034262 6034300 |6034500 4384 24.8762 38.9133 -1.47682
3R 22126328 22126330 X 8381215 8381253 |22126500 3348 28.1619 49.7535 -1.78276
3R 22126328 22126330 X 8381215 8381253 |8381000 3300 29.2571 45.8621 -1.48581
2L 20603508 20604114 3R 1468101 1468138 |20604000 4871 1.13333 3.05748 -2.20365
2L 20603508 20604114 3R 1468101 1468138 |1468000 1262 3.31429 6.94881 -2.00208
3R 19721357 19721395 X 8588753 8588787 |19721500 4167 35.9524 66.4306 -1.89061
3R 19721357 19721395 X 8588753 8588787 |8589000 3068 36.3619 56.4243 -1.46279
3R 23734460 23734522 X 1171436 1171443 |23734500 3926 44.2762 81.718 -1.89136
3R 23734460 23734522 X 1171436 1171443 |1171500 4048 19.1905 34.1881 -1.79208
X 13214162 13214669 X 8487717 8487808 |13214500 4247 32.6381 61.1495 -1.91981
X 13214162 13214669 X 8487717 8487808 |8488000 3312 20.2952 37.5236 -1.8786
3L 9521955 9521965 3L 2208346 2208627 |9522000 3984 45.7333 78.9385 -1.73595
3L 9521955 9521965 3L 2208346 2208627 |2208500 3632 50.7619 63.0952 -0.805098
X 21596683 21596793 X 4199160 4199193 |21596500 4167 15.2 30.2968 -2.03101
X 21596683 21596793 X 4199160 4199193 |4199000 4574 7.32381 15.2874 -2.08289
X 13964008 13964128 2L 10022272 10022319 |10022500 3456 17.4857 34.1881 -1.99579
X 13964008 13964128 2L 10022272 10022319 |13964000 3963 28.3333 49.4755 -1.75534
X 15774149 15774171 X 7933768 7933792 |15774000 3857 49.0286 75.881 -1.45993
X 15774149 15774171 X 7933768 7933792 |7934000 3981 37.6857 53.6448 -1.22321
3L 22337092 22337461 2R 7009670 7010064 |7010000 3091 3.61905 8.06062 -2.13182
3L 22337092 22337461 2R 7009670 7010064 |22337500 164 4.25714 6.67086 -1.3806
2R 7506383 7506394 3L 7017213 7017233 |7506500 3419 16.6476 24.7378 -1.32704
2R 7506383 7506394 3L 7017213 7017233 |7017000 3328 31.3048 61.9834 -2.03822
3R 3285029 3285057 X 1681211 1681239 |3285000 3580 4.80952 8.89447 -1.78819
3R 3285029 3285057 X 1681211 1681239 |1681000 4173 17.7619 25.5716 -1.24024
2L 10981042 10981140 2L 7132679 7132687 |10981000 4119 26.5905 55.0346 -2.1257
2L 10981042 10981140 2L 7132679 7132687 |7132500 3935 36.381 55.3125 -1.40778
2L 20942587 20942637 X 1196205 1196773 |20942500 2720 3.84762 5.00314 -0.858846
2L 20942587 20942637 X 1196205 1196773 |1196500 3948 13.7143 26.9614 -1.99772
X 15352078 15352087 X 7045012 7045250 |15352000 863 8.04762 13.3417 -1.5779
X 15352078 15352087 X 7045012 7045250 |7045000 4395 37.9524 67.2645 -1.79594
2R 18378880 18378941 2L 13860284 13860496 |13860500 4631 22.4857 44.7503 -2.04105
2R 18378880 18378941 2L 13860284 13860496 |18379000 1736 12.6095 21.4023 -1.66082
3R 10106670 10106681 X 8821007 8821112 |10106500 4417 41.1619 54.7566 -1.02107
3R 10106670 10106681 X 8821007 8821112 |8821000 3962 31.6667 53.6448 -1.68455
3R 13016543 13016684 2R 11113527 11113615 |11113500 945 11.2857 13.6197 -0.682034
3R 13016543 13016684 2R 11113527 11113615 |13016500 3973 27.0095 42.5267 -1.49581
X 18143810 18144009 X 4119630 4119654 |18144000 3987 37.4286 57.2582 -1.42499
X 18143810 18144009 X 4119630 4119654 |4119500 3708 13.8762 21.4023 -1.42157
3R 22351286 22351387 2L 1641023 1641065 |1641000 2817 10.9714 20.2905 -1.85387
3R 22351286 22351387 2L 1641023 1641065 |22351500 3636 33.3524 58.9259 -1.78629
X 6552834 6552979 2L 2787588 2787608 |2787500 4391 23.6952 50.5873 -2.18426
X 6552834 6552979 2L 2787588 2787608 |6553000 3846 43.0286 66.4306 -1.45166
2L 19113390 19113428 3R 4934713 4934960 |19113500 4758 3.68571 10.2842 -2.51933
2L 19113390 19113428 3R 4934713 4934960 |4935000 2816 4.45714 7.78266 -1.64919
2L 20856646 20856812 X 20730268 20730543 |20856500 0 0 0 nan
2L 20856646 20856812 X 20730268 20730543 |20730500 1351 2.02857 3.05748 -1.17836
2R 20504884 20504896 X 3102878 3102989 |20505000 4487 21.9048 52.8109 -2.40582
2R 20504884 20504896 X 3102878 3102989 |3103000 4843 23.8857 46.1401 -1.97948
3R 26148066 26148254 3R 10497351 10497358 |26148000 4200 39.3714 69.766 -1.79608
3R 26148066 26148254 3R 10497351 10497358 |10497500 3152 21.0381 29.7409 -1.19225
2R 17357464 17357495 3R 382303 382308 |17357500 4396 32.1524 54.2007 -1.67279
2R 17357464 17357495 3R 382303 382308 |382500 1348 4 4.72519 -0.567364
X 7296389 7296398 X 3032557 3032607 |7296500 4141 51.3048 83.6636 -1.59687
X 7296389 7296398 X 3032557 3032607 |3032500 4621 21.6762 41.4149 -1.95308
3R 18548855 18548885 2L 10022270 10022286 |10022500 3456 17.4857 34.1881 -1.99579
3R 18548855 18548885 2L 10022270 10022286 |18549000 4298 33.9238 60.8716 -1.82272
2L 19190983 19190990 2R 13459447 13459494 |19191000 4774 6.32381 11.674 -1.81131
2L 19190983 19190990 2R 13459447 13459494 |13459500 3981 15.2381 26.9614 -1.76792
X 15203471 15203507 3L 899604 899720 |899500 3727 35.381 63.6511 -1.82947
X 15203471 15203507 3L 899604 899720 |15203500 3223 71.1714 89.7786 -0.856128
3R 20416195 20416249 3R 12881351 12881794 |20416000 4258 19.0667 37.2456 -1.99681
3R 20416195 20416249 3R 12881351 12881794 |12881500 4718 23 41.1369 -1.80654
3R 14427612 14427646 3R 1116463 1116475 |14427500 4641 37.3143 60.8716 -1.59339
3R 14427612 14427646 3R 1116463 1116475 |1116500 1956 2.20952 5.00314 -2.07637
X 15869994 15870023 3L 3671418 3671446 |3671500 4577 50.219 81.718 -1.59116
X 15869994 15870023 3L 3671418 3671446 |15870000 3878 41.1905 71.1558 -1.73643
2R 16513356 16513384 2R 7695344 7695346 |16513500 4166 24.819 45.8621 -1.88293
2R 16513356 16513384 2R 7695344 7695346 |7695500 4307 18.981 30.8527 -1.56892
3R 24491077 24491348 3L 7017295 7017323 |24491000 3931 56.4857 96.1715 -1.70537
3R 24491077 24491348 3L 7017295 7017323 |7017500 3301 32.4762 61.9834 -1.96039
2R 1282248 1282275 4 212984 213136 |1282500 2874 2.58095 4.16928 -1.38902
2L 16828073 16828103 2R 11869637 11869671 |16828000 3461 14.1143 27.5173 -1.98129
2L 16828073 16828103 2R 11869637 11869671 |11869500 4627 18.5429 30.0188 -1.5579
2R 14792084 14792139 3R 14283800 14283839 |14792000 3511 37.781 57.2582 -1.39967
2R 14792084 14792139 3R 14283800 14283839 |14284000 2593 13.8762 25.2937 -1.83264
3R 21011099 21011617 3L 5343779 5343795 |21011500 3086 26.7905 50.0314 -1.90842
3R 21011099 21011617 3L 5343779 5343795 |5344000 4084 42.3524 66.1526 -1.48251
X 14833306 14833306 X 13020942 13020970 |14833500 4288 33.3238 51.1432 -1.4318
X 14833306 14833306 X 13020942 13020970 |13021000 3143 49.3238 65.5967 -1.02214
X 3174539 3174567 3L 2766013 2766328 |2766000 3837 15.5048 32.5204 -2.13554
X 3174539 3174567 3L 2766013 2766328 |3174500 4400 10.9619 21.9582 -2.02588
X 21403837 21403989 3L 17317664 17317748 |17317500 3667 57.4476 92.8361 -1.57498
X 21403837 21403989 3L 17317664 17317748 |21404000 4368 31.6571 54.4787 -1.72272
2L 14470632 14470636 2R 6661989 6662201 |14470500 3461 20.8857 38.9133 -1.89665
2L 14470632 14470636 2R 6661989 6662201 |6662000 4409 20.1429 33.3543 -1.61739
3R 14707838 14708091 3L 13879393 13879410 |14708000 4461 23.381 51.6991 -2.25121
3R 14707838 14708091 3L 13879393 13879410 |13879500 3524 45.0667 73.6574 -1.60097
X 6657663 6657792 X 4603314 4603461 |6657500 3592 33.8571 58.37 -1.72833
X 6657663 6657792 X 4603314 4603461 |4603500 3180 9.30476 12.2299 -0.947391
3R 22045051 22045085 2R 20321015 20321031 |20321000 4246 28.5905 54.7566 -1.96528
3R 22045051 22045085 2R 20321015 20321031 |22045000 3582 41.6095 75.603 -1.85493
X 12081528 12081549 X 8137231 8137302 |12081500 4070 28.6381 51.1432 -1.8083
X 12081528 12081549 X 8137231 8137302 |8137500 4057 41.2667 61.9834 -1.37637
X 6579702 6579705 3L 6043798 6043824 |6044000 3891 44.2762 85.0534 -1.97966
X 6579702 6579705 3L 6043798 6043824 |6579500 3892 35.9714 57.5361 -1.54227
3L 12543938 12544079 X 1833392 1833414 |12544000 3476 53.6476 77.8266 -1.28198
3L 12543938 12544079 X 1833392 1833414 |1833500 4263 21.2381 33.3543 -1.48331
X 19758740 19758966 2L 6526448 6526538 |6526500 3118 16.9714 28.0732 -1.60931
X 19758740 19758966 2L 6526448 6526538 |19759000 3480 33.8857 57.8141 -1.70317
3R 20436058 20436061 2L 13956278 13956388 |13956500 4514 15.4476 30.5748 -2.01695
3R 20436058 20436061 2L 13956278 13956388 |20436000 1734 11.9048 22.2362 -1.88022
X 20799862 20799912 3R 1375394 1375460 |1375500 2310 4.15238 5.837 -1.08896
X 20799862 20799912 3R 1375394 1375460 |20800000 1831 0.666667 1.94567 -2.13123
2L 21961389 21961391 2L 11775347 11775425 |21961500 1123 1.41905 3.05748 -1.87643
2L 21961389 21961391 2L 11775347 11775425 |11775500 4569 14.8667 21.1244 -1.1971
X 21754272 21754387 2L 20612842 20612860 |20613000 4774 1.2381 3.61338 -2.3552
X 21754272 21754387 2L 20612842 20612860 |21754500 3980 4.8381 10.8401 -2.18017
3L 16695522 16695830 2R 1413477 1413500 |1413500 4716 3.05714 6.94881 -2.14373
3L 16695522 16695830 2R 1413477 1413500 |16695500 3730 50.1048 75.3251 -1.38123
2R 5861272 5861612 3R 2630952 2630977 |5861500 3812 24.5429 37.5236 -1.41543
2R 5861272 5861612 3R 2630952 2630977 |2631000 1408 2.65714 5.28109 -1.85746
2R 4627471 4627498 2R 2967447 2967494 |4627500 4655 8.45714 17.511 -2.0774
2R 4627471 4627498 2R 2967447 2967494 |2967500 1090 4.09524 7.50471 -1.74895
X 15858343 15858520 X 12081588 12081594 |15858500 3652 46.2095 67.5424 -1.30173
X 15858343 15858520 X 12081588 12081594 |12081500 4070 28.6381 51.1432 -1.8083
2R 18986332 18986339 X 843455 843550 |18986500 3778 30.019 53.6448 -1.81084
2R 18986332 18986339 X 843455 843550 |843500 4489 17.5619 36.6897 -2.13234
2R 13459450 13459496 2L 8725642 8725736 |8725500 4265 17.5619 36.6897 -2.13234
2R 13459450 13459496 2L 8725642 8725736 |13459500 3981 15.2381 26.9614 -1.76792
2L 17918848 17918913 4 1242289 1242315 |17919000 4716 8.27619 16.9551 -2.0544
3R 24012662 24012774 2L 10022261 10022294 |10022500 3456 17.4857 34.1881 -1.99579
3R 24012662 24012774 2L 10022261 10022294 |24012500 4523 33.5429 66.9865 -2.0575
3L 8088349 8088363 3L 6957882 6957979 |8088500 2591 45.6571 74.7692 -1.60613
3L 8088349 8088363 3L 6957882 6957979 |6958000 3119 30.2381 55.8684 -1.88715
X 14911110 14911147 X 12130752 12130816 |14911000 2358 16.5333 26.4055 -1.51939
X 14911110 14911147 X 12130752 12130816 |12131000 4276 42.2857 65.5967 -1.46423
2L 11848684 11848684 3L 8858864 8858893 |11848500 4289 19.2095 39.7472 -2.11609
2L 11848684 11848684 3L 8858864 8858893 |8859000 3811 32.3714 57.8141 -1.81096
X 5675848 5675894 2L 886799 886921 |887000 2967 21.7143 41.1369 -1.9346
X 5675848 5675894 2L 886799 886921 |5676000 3371 5.91429 13.8976 -2.28819
3L 2462958 2463016 X 1183710 1183825 |2463000 4510 34.0762 60.8716 -1.81241
3L 2462958 2463016 X 1183710 1183825 |1184000 3425 14.2571 24.4598 -1.69211
2L 20908727 20908787 2L 11729222 11729285 |20909000 2563 3.32381 7.22676 -2.07337
2L 20908727 20908787 2L 11729222 11729285 |11729500 4123 16.2286 24.7378 -1.39577
2R 15039006 15039033 3L 8172316 8172322 |15039000 3181 17.2 32.2425 -1.90387
2R 15039006 15039033 3L 8172316 8172322 |8172500 3709 29.9429 51.9771 -1.7424
X 11731462 11731488 3L 11526950 11526978 |11527000 3814 33.7333 57.8141 -1.71402
X 11731462 11731488 3L 11526950 11526978 |11731500 4560 24.781 46.1401 -1.89985
3L 21308538 21308569 3R 6381764 6381780 |6382000 602 1.7619 4.16928 -2.1053
3L 21308538 21308569 3R 6381764 6381780 |21308500 283 5.60952 9.45038 -1.58823
X 17213353 17213357 X 8084008 8084115 |17213500 2631 25.219 37.5236 -1.3417
X 17213353 17213357 X 8084008 8084115 |8084000 4459 34.981 58.6479 -1.66087
2L 16421604 16421613 2R 10493007 10493102 |16421500 2321 9.45714 18.9008 -2.01246
2L 16421604 16421613 2R 10493007 10493102 |10493000 3591 31.3714 46.1401 -1.31364
X 18793892 18793997 2R 4740673 4740704 |4740500 2004 3.93333 7.78266 -1.90895
X 18793892 18793997 2R 4740673 4740704 |18794000 4541 34.1048 56.7023 -1.63964
3L 12378942 12379046 3L 5795192 5795216 |12379000 4166 31.1429 57.2582 -1.87669
3L 12378942 12379046 3L 5795192 5795216 |5795000 2853 27.8 54.4787 -2.01388
X 19117862 19118095 3R 18552706 18552765 |18552500 4241 35.1333 61.1495 -1.75179
X 19117862 19118095 3R 18552706 18552765 |19118000 2328 30.4095 46.9739 -1.44756
X 11695695 11695825 X 9643278 9643321 |11696000 4049 34.5048 53.9227 -1.48074
X 11695695 11695825 X 9643278 9643321 |9643500 0 0 0 nan
X 3129692 3129727 X 2108472 2108495 |3129500 1953 11.4381 19.4567 -1.66144
X 3129692 3129727 X 2108472 2108495 |2108500 3196 22.4 39.1913 -1.75424
2R 13646922 13646959 3L 6288242 6288406 |13647000 3899 23.981 39.1913 -1.58907
2R 13646922 13646959 3L 6288242 6288406 |6288500 3279 27 50.0314 -1.89121
2L 21228443 21228485 2L 19199527 19199609 |21228500 3078 1.08571 2.22362 -1.70137
2L 21228443 21228485 2L 19199527 19199609 |19199500 4383 3.12381 6.3929 -1.94447
3R 19853070 19853071 X 4310640 4310972 |19853000 4674 44.3429 76.9928 -1.74971
3R 19853070 19853071 X 4310640 4310972 |4311000 4752 6.15238 11.1181 -1.76093
X 16532392 16532425 X 11527198 11527214 |16532500 4215 61.181 89.5006 -1.30703
X 16532392 16532425 X 11527198 11527214 |11527000 266 2.71429 4.16928 -1.27242
3L 7266674 7266779 X 4601869 4601922 |7266500 4442 59.9048 98.6731 -1.62398
3L 7266674 7266779 X 4601869 4601922 |4602000 3284 7.42857 12.5079 -1.61018
2L 17217379 17217397 2R 6698645 6698972 |17217500 3741 12.5524 24.4598 -1.97485
2L 17217379 17217397 2R 6698645 6698972 |6699000 4841 18.0667 32.2425 -1.79418
3L 17861568 17861572 2L 13621955 13622044 |13622000 4556 18.7905 39.4692 -2.1454
3L 17861568 17861572 2L 13621955 13622044 |17861500 2351 15.3905 29.185 -1.92504
2L 15874144 15874432 2L 11101627 11101691 |15874500 3524 23.2095 44.4724 -1.96123
2L 15874144 15874432 2L 11101627 11101691 |11101500 0 0.0952381 0.277952 -1.16356
3L 8552035 8552338 3L 5426431 5426437 |8552000 4124 43.9714 81.44 -1.89913
3L 8552035 8552338 3L 5426431 5426437 |5426500 3975 53.7429 88.9447 -1.63474
X 8381797 8381980 X 1833372 1833421 |8382000 3832 34.4952 53.9227 -1.48147
X 8381797 8381980 X 1833372 1833421 |1833500 4263 21.2381 33.3543 -1.48331
X 8336622 8336627 X 6715610 6715945 |8336500 3553 51.2667 77.5487 -1.39844
X 8336622 8336627 X 6715610 6715945 |6716000 4180 34.5524 65.3188 -1.94066
2R 4566707 4566723 3R 242718 242721 |4566500 4359 7.72381 15.0094 -1.93949
2R 4566707 4566723 3R 242718 242721 |242500 3848 3.55238 5.55905 -1.356
2L 15213202 15213219 2L 10022277 10022277 |15213000 3820 23.3619 43.6385 -1.9055
2L 15213202 15213219 2L 10022277 10022277 |10022500 3456 17.4857 34.1881 -1.99579
2L 21787388 21787427 X 20635400 20635457 |21787500 4477 1.55238 3.33543 -1.89503
2L 21787388 21787427 X 20635400 20635457 |20635500 2034 30.4667 48.6417 -1.53453
2R 4238732 4238754 2L 965520 965660 |965500 1994 11.4476 20.0126 -1.72681
2R 4238732 4238754 2L 965520 965660 |4238500 4211 6.2381 12.7858 -2.03259
3R 9718433 9718969 3R 2262751 2263071 |9718500 4506 35.981 52.8109 -1.31009
3R 9718433 9718969 3R 2262751 2263071 |2263000 868 3.21905 5.837 -1.69228
X 15347473 15347475 X 13564423 13564496 |15347500 551 7.99048 9.72833 -0.699259
X 15347473 15347475 X 13564423 13564496 |13564500 1598 21.9143 32.5204 -1.33112
3R 28027457 28027873 X 1833389 1833395 |28027500 3834 49.819 86.4432 -1.74965
3R 28027457 28027873 X 1833389 1833395 |1833500 4263 21.2381 33.3543 -1.48331
X 15700841 15700886 X 12529375 12529380 |15701000 4102 44.1143 62.8172 -1.22625
X 15700841 15700886 X 12529375 12529380 |12529500 4558 43.0476 73.1015 -1.6956
2L 18246151 18246296 3R 9391723 9391776 |18246000 4684 5.31429 11.674 -2.15309
2L 18246151 18246296 3R 9391723 9391776 |9391500 3786 18.1429 20.2905 -0.427239
2L 19639105 19639203 2R 15803107 15803147 |19639000 4463 3.69524 8.61652 -2.21935
2L 19639105 19639203 2R 15803107 15803147 |15803000 379 0 0 nan
3R 22126041 22126050 3R 18619167 18619209 |22126000 3307 24.6286 47.2519 -1.96556
3R 22126041 22126050 3R 18619167 18619209 |18619000 4358 24.9619 53.0889 -2.17815
2R 19535973 19536075 X 19117910 19118102 |19536000 4170 13.4381 28.6291 -2.16022
2R 19535973 19536075 X 19117910 19118102 |19118000 2328 30.4095 46.9739 -1.44756
2R 20935204 20935208 2R 11681526 11681616 |20935000 4036 25.4286 53.3668 -2.1524
2R 20935204 20935208 2R 11681526 11681616 |11681500 3135 20.3429 28.0732 -1.12059
3R 19721114 19721402 X 8915638 8915661 |19721500 4167 35.9524 66.4306 -1.89061
3R 19721114 19721402 X 8915638 8915661 |8915500 3209 32.5048 50.5873 -1.46872
2L 20908723 20908789 2R 11895498 11895804 |20909000 2563 3.32381 7.22676 -2.07337
2L 20908723 20908789 2R 11895498 11895804 |11895500 4710 27.181 45.5842 -1.65662
3L 9570641 9570933 3L 4846536 4846550 |9571000 3982 31.5714 64.7629 -2.11143
3L 9570641 9570933 3L 4846536 4846550 |4846500 751 37.2095 53.0889 -1.2297
3R 11880761 11880885 3R 9391674 9391775 |11881000 4722 13.2095 25.0157 -1.91558
3R 11880761 11880885 3R 9391674 9391775 |9391500 3786 18.1429 20.2905 -0.427239
X 2862929 2862934 X 659914 660211 |2863000 3908 22.6095 43.0826 -1.94844
X 2862929 2862934 X 659914 660211 |660000 3391 17.6 38.3574 -2.21499
2R 8186620 8186675 3R 6381795 6381802 |8186500 4032 25.4 36.4118 -1.23679
2R 8186620 8186675 3R 6381795 6381802 |6382000 602 1.7619 4.16928 -2.1053
2R 4735521 4735564 3R 2671182 2671184 |4735500 3168 7.01905 15.2874 -2.1626
2R 4735521 4735564 3R 2671182 2671184 |2671000 3256 3.42857 6.67086 -1.85453
X 14501043 14501063 X 11399250 11399322 |14501000 1298 19.2762 24.4598 -0.859702
X 14501043 14501063 X 11399250 11399322 |11399500 195 2.2 3.89133 -1.5718
3L 9570833 9570933 2L 3836652 3836655 |3836500 4160 26.5238 52.8109 -2.04626
3L 9570833 9570933 2L 3836652 3836655 |9571000 3982 31.5714 64.7629 -2.11143
3L 7800985 7801008 3L 1180068 1180230 |7801000 4002 47.9619 87.555 -1.86764
3L 7800985 7801008 3L 1180068 1180230 |1180000 4211 47.9048 81.9959 -1.71631
2L 8951358 8951406 X 4601886 4601911 |8951500 4524 29.8667 57.2582 -1.9684
2L 8951358 8951406 X 4601886 4601911 |4602000 3284 7.42857 12.5079 -1.61018
3R 23811544 23811772 2R 18378901 18378934 |18379000 1736 12.6095 21.4023 -1.66082
3R 23811544 23811772 2R 18378901 18378934 |23811500 4511 42.0762 73.9353 -1.77734
2L 8596376 8596535 2R 6275515 6275690 |8596500 0 0.257143 0.277952 -0.132519
2L 8596376 8596535 2R 6275515 6275690 |6275500 1790 9.02857 15.5653 -1.68031
3R 25929200 25929333 3L 8088375 8088401 |25929500 4124 32.0095 59.4818 -1.90117
3R 25929200 25929333 3L 8088375 8088401 |8088500 2591 45.6571 74.7692 -1.60613
X 11401420 11401429 X 9681462 9681621 |11401500 2078 18.2952 25.8496 -1.18709
X 11401420 11401429 X 9681462 9681621 |9681500 3890 36.8286 53.9227 -1.30354
X 2804173 2804201 4 1074622 1074642 |2804000 3587 18.6952 28.6291 -1.41263
3R 14068655 14068874 2R 1274189 1274241 |1274000 2713 1.33333 2.22362 -1.33113
3R 14068655 14068874 2R 1274189 1274241 |14069000 4723 34.7619 60.5936 -1.75517
2L 21237919 21237969 2L 16257723 16257942 |21238000 4567 1.14286 3.33543 -2.33027
2L 21237919 21237969 2L 16257723 16257942 |16258000 3018 8.86667 22.7921 -2.4741
3R 22928176 22928281 X 9698709 9698711 |22928000 4042 28.8952 53.3668 -1.88532
3R 22928176 22928281 X 9698709 9698711 |9698500 4376 34.8095 55.8684 -1.55056
X 20669530 20669553 2R 111814 111887 |112000 2639 2.19048 3.89133 -1.58065
X 20669530 20669553 2R 111814 111887 |20669500 0 2.97143 6.11495 -1.94751
2R 20510008 20510075 2R 879423 879549 |20510000 3313 12.2571 26.4055 -2.17752
2R 20510008 20510075 2R 879423 879549 |879500 4180 3.71429 7.50471 -1.94436
X 18033921 18033925 2L 11275214 11275297 |11275500 4313 21.4286 30.0188 -1.16615
X 18033921 18033925 2L 11275214 11275297 |18034000 3537 24.3333 50.3094 -2.12137
2L 4994480 4994582 3R 105855 105860 |4994500 3966 22.2381 45.0283 -2.07651
2L 4994480 4994582 3R 105855 105860 |106000 2766 2.20952 2.77952 -0.707841
2L 7132678 7132683 2L 5823838 5823943 |7132500 3935 36.381 55.3125 -1.40778
2L 7132678 7132683 2L 5823838 5823943 |5824000 3379 20.7238 41.1369 -2.03326
2L 13991135 13991628 2L 10319515 10319881 |13991500 2040 18.5143 36.6897 -2.02617
2L 13991135 13991628 2L 10319515 10319881 |10319500 3919 9.93333 25.0157 -2.44715
3L 10561004 10561011 3L 6136605 6136680 |10561000 3598 41.7905 74.7692 -1.81945
3L 10561004 10561011 3L 6136605 6136680 |6136500 4159 47.8952 78.3825 -1.60508
2L 10684638 10684666 X 3285469 3285497 |10684500 4508 6.7619 16.1212 -2.32591
2L 10684638 10684666 X 3285469 3285497 |3285500 4371 20.8095 39.7472 -1.95123
2R 11067278 11067348 3L 3677824 3677830 |11067500 2966 13.5619 20.8464 -1.41158
2R 11067278 11067348 3L 3677824 3677830 |3678000 3487 53.7619 75.881 -1.20259
2R 9910401 9910475 3R 3099313 3099333 |9910500 3858 47.1333 73.1015 -1.46508
2R 9910401 9910475 3R 3099313 3099333 |3099500 3612 7.46667 11.396 -1.36113
2L 5729954 5730038 3L 3677781 3677794 |5730000 1891 19.2857 35.022 -1.83635
2L 5729954 5730038 3L 3677781 3677794 |3678000 3487 53.7619 75.881 -1.20259
3L 4613875 4613918 3L 2709726 2709925 |4614000 3849 39.4286 71.7117 -1.85636
3L 4613875 4613918 3L 2709726 2709925 |2710000 3944 59.5524 85.8873 -1.26619
3L 11286646 11286677 4 467675 467675 |11286500 4147 24.3905 48.0857 -2.02345
2R 5857702 5857702 X 2855414 2855437 |5857500 4544 21.8667 32.2425 -1.31322
2R 5857702 5857702 X 2855414 2855437 |2855500 4094 18.6952 29.7409 -1.51321
2L 10163132 10163143 2L 6319752 6319851 |10163000 4244 23.5905 46.9739 -2.04347
2L 10163132 10163143 2L 6319752 6319851 |6320000 3277 26.4762 57.2582 -2.21205
3R 28396389 28396753 X 944040 944048 |28396500 4029 24.3238 49.7535 -2.09966
3R 28396389 28396753 X 944040 944048 |944000 4348 17.8857 43.9165 -2.43098
X 15020752 15020775 3L 8656244 8656622 |8656500 3913 31.8286 62.2613 -2.01295
X 15020752 15020775 3L 8656244 8656622 |15021000 3330 30.381 46.696 -1.43414
2L 10022260 10022490 X 6718324 6718546 |10022500 3456 17.4857 34.1881 -1.99579
2L 10022260 10022490 X 6718324 6718546 |6718500 4337 39.2571 68.9322 -1.77458
2R 7585249 7585265 3R 805485 805556 |7585500 1882 10.9905 15.5653 -1.17599
2R 7585249 7585265 3R 805485 805556 |805500 1046 0.933333 2.22362 -1.9292
X 10460601 10460611 3L 7469121 7469202 |7469000 4326 43.0095 74.2133 -1.73432
X 10460601 10460611 3L 7469121 7469202 |10460500 4258 14.3714 27.5173 -1.94327
X 8381641 8381666 X 7085190 7085257 |8381500 3679 31.7333 48.9196 -1.44291
X 8381641 8381666 X 7085190 7085257 |7085000 3370 40.6667 73.6574 -1.84736
X 7335782 7336102 X 2729951 2729975 |7336000 3344 38.6 60.5936 -1.49438
X 7335782 7336102 X 2729951 2729975 |2730000 2999 28.2762 43.3606 -1.42652
X 20468543 20468933 2R 18378884 18378937 |18379000 1736 12.6095 21.4023 -1.66082
X 20468543 20468933 2R 18378884 18378937 |20468500 4131 47.781 78.3825 -1.61109
3R 28756068 28756137 X 5528316 5528343 |28756000 4535 20.4762 31.1307 -1.39572
3R 28756068 28756137 X 5528316 5528343 |5528500 3115 8.62857 16.6771 -1.93583
3L 12568116 12568320 3L 9379062 9379113 |12568000 4801 57.0952 82.2739 -1.26336
3L 12568116 12568320 3L 9379062 9379113 |9379000 4306 26.1905 47.2519 -1.82986
2R 19160956 19161045 4 862754 862760 |19161000 4138 25.1524 46.418 -1.88036
X 13077496 13077607 X 1461661 1461923 |13077500 4256 37.4667 66.4306 -1.79667
X 13077496 13077607 X 1461661 1461923 |1462000 4635 14.9143 25.8496 -1.71837
X 8337085 8337363 X 943827 943845 |8337000 3475 57.4095 81.44 -1.21801
X 8337085 8337363 X 943827 943845 |944000 4348 17.8857 43.9165 -2.43098
3R 18822829 18822871 2L 10226612 10226639 |10226500 3129 26.7905 44.4724 -1.63093
3R 18822829 18822871 2L 10226612 10226639 |18823000 4425 21.4476 49.4755 -2.32703
X 14436950 14437401 3R 3608926 3608931 |3609000 3475 5.65714 10.2842 -1.76663
X 14436950 14437401 3R 3608926 3608931 |14437000 4054 43.5429 74.2133 -1.70467
X 21190104 21190140 2R 81585 81610 |81500 2139 3.01905 5.837 -1.82156
X 21190104 21190140 2R 81585 81610 |21190000 3078 1.80952 4.44724 -2.17838
3L 19303417 19303443 3L 10513856 10513937 |19303500 1592 16.9619 31.9645 -1.91502
3L 19303417 19303443 3L 10513856 10513937 |10514000 4365 45.0381 85.6093 -1.95696
X 16846563 16846630 3R 7976119 7976121 |7976000 3543 14.2095 23.07 -1.55575
X 16846563 16846630 3R 7976119 7976121 |16846500 4454 44.2952 63.929 -1.26511
3R 22408347 22408382 2R 18007503 18007529 |18007500 3055 44.0952 50.0314 -0.487446
3R 22408347 22408382 2R 18007503 18007529 |22408500 3779 35.4857 61.4275 -1.73896
3R 24028856 24029276 3R 369810 369876 |24029000 4602 28.6952 59.2038 -2.1211
3R 24028856 24029276 3R 369810 369876 |370000 4639 6.37143 7.50471 -0.581336
2R 15593584 15593613 3L 12568116 12568164 |15593500 1427 11.3905 18.6228 -1.56351
2R 15593584 15593613 3L 12568116 12568164 |12568000 4801 57.0952 82.2739 -1.26336
2L 13795957 13795999 2R 1406167 1406191 |13796000 4482 38.6095 70.5999 -1.86824
2L 13795957 13795999 2R 1406167 1406191 |1406000 3313 1.29524 3.05748 -2.01822
3L 22671778 22671782 2L 1045863 1046180 |1046000 4522 14.9714 38.3574 -2.49548
3L 22671778 22671782 2L 1045863 1046180 |22672000 1862 5.69524 8.61652 -1.31741
X 16532402 16532417 X 12081056 12081112 |16532500 4215 61.181 89.5006 -1.30703
X 16532402 16532417 X 12081056 12081112 |12081000 3982 30.5524 54.2007 -1.79419
2L 17918372 17918541 3L 11933705 11933816 |17918500 4641 10.419 21.1244 -2.04793
2L 17918372 17918541 3L 11933705 11933816 |11934000 3394 25.8952 52.533 -2.0844
2L 9389948 9390129 3L 8301167 8301294 |9390000 3535 21.4095 45.8621 -2.18801
2L 9389948 9390129 3L 8301167 8301294 |8301000 4267 52.8095 81.718 -1.4603
X 11884459 11884495 3R 6381778 6381821 |6382000 602 1.7619 4.16928 -2.1053
X 11884459 11884495 3R 6381778 6381821 |11884500 4249 35.0381 53.6448 -1.42614
2L 6155991 6156151 3L 1344279 1344421 |6156000 4161 20.7143 43.3606 -2.14164
2L 6155991 6156151 3L 1344279 1344421 |1344500 4317 36.1048 60.8716 -1.6752
3L 8344464 8344483 3L 4956481 4956576 |8344500 3795 52.5905 82.5518 -1.49832
3L 8344464 8344483 3L 4956481 4956576 |4956500 4142 47.0857 74.4912 -1.51757
3L 15663113 15663303 2R 840420 840427 |840500 2128 2.94286 5.00314 -1.53131
3L 15663113 15663303 2R 840420 840427 |15663000 4180 62 95.3376 -1.44503
X 11317859 11318089 2R 968551 968796 |968500 3916 3.95238 5.55905 -1.0857
X 11317859 11318089 2R 968551 968796 |11318000 3409 20.9143 38.0795 -1.84483
3L 7142932 7143398 2L 4380913 4380961 |4381000 3955 23.6667 51.1432 -2.20776
3L 7142932 7143398 2L 4380913 4380961 |7143000 4043 68.2286 110.347 -1.57871
3L 5795165 5795220 X 3285560 3285668 |5795000 2853 27.8 54.4787 -2.01388
3L 5795165 5795220 X 3285560 3285668 |3285500 4371 20.8095 39.7472 -1.95123
X 8336390 8336428 X 203517 203543 |8336500 3553 51.2667 77.5487 -1.39844
X 8336390 8336428 X 203517 203543 |203500 4355 15.8 35.022 -2.24311
3R 20315020 20315146 X 8588755 8588761 |20315000 4570 44.3333 79.2164 -1.81732
3R 20315020 20315146 X 8588755 8588761 |8589000 3068 36.3619 56.4243 -1.46279
X 13626386 13626409 3R 9391729 9391762 |9391500 3786 18.1429 20.2905 -0.427239
X 13626386 13626409 3R 9391729 9391762 |13626500 3130 21.581 41.4149 -1.9625
2L 21331155 21331291 2R 244657 244819 |21331000 4732 0.828571 1.94567 -1.86145
2L 21331155 21331291 2R 244657 244819 |244500 2908 3.81905 6.3929 -1.53094
3R 28600301 28600310 3L 1343988 1344073 |28600500 3719 24.4762 48.0857 -2.01613
3R 28600301 28600310 3L 1343988 1344073 |1344000 4101 37.3714 61.7054 -1.62391
2L 7826212 7826290 2L 2787574 2787617 |7826500 3946 24.4381 43.3606 -1.78948
2L 7826212 7826290 2L 2787574 2787617 |2787500 4391 23.6952 50.5873 -2.18426
2R 10357368 10357397 2L 6306739 6306876 |6307000 4703 20.1619 39.4692 -2.00312
2R 10357368 10357397 2L 6306739 6306876 |10357500 3393 32.6571 47.5298 -1.28471
3L 12935949 12936087 3R 892382 892383 |892500 4360 5.33333 7.78266 -1.21467
3L 12935949 12936087 3R 892382 892383 |12936000 2270 52.7905 62.8172 -0.657399
2L 20644642 20644792 3R 2083912 2083941 |20644500 2394 2.33333 3.89133 -1.44789
2L 20644642 20644792 3R 2083912 2083941 |2084000 4565 2.6381 5.837 -2.06781
3L 319798 319965 2R 261860 261879 |262000 2344 2.9619 5.55905 -1.75501
3L 319798 319965 2R 261860 261879 |320000 4594 39.4762 73.3794 -1.90559
3L 8172820 8172842 3L 1344525 1344543 |8173000 3788 29.5048 51.9771 -1.77704
3L 8172820 8172842 3L 1344525 1344543 |1344500 4317 36.1048 60.8716 -1.6752
3L 15885866 15885896 2L 13187128 13187277 |13187000 3763 30.0381 53.3668 -1.79728
3L 15885866 15885896 2L 13187128 13187277 |15886000 3937 46.8286 70.3219 -1.37739
3R 27872683 27873210 3R 8442035 8442901 |27873000 4652 38.1714 73.3794 -1.97892
3R 27872683 27873210 3R 8442035 8442901 |8442500 4781 21.3714 38.6354 -1.82917
2R 20321020 20321181 3R 8105094 8105106 |20321000 4246 28.5905 54.7566 -1.96528
2R 20321020 20321181 3R 8105094 8105106 |8105000 4830 17.5238 29.185 -1.62733
2R 9901802 9901940 2R 7003704 7004287 |9902000 3393 21.0095 37.8015 -1.81777
2R 9901802 9901940 2R 7003704 7004287 |7004000 3413 4.95238 10.8401 -2.13866
2L 21167511 21167550 2R 1134050 1134122 |21167500 1358 1.21905 3.05748 -2.10548
2L 21167511 21167550 2R 1134050 1134122 |1134000 4362 5.89524 8.89447 -1.31291
4 1139361 1139419 3R 250252 250258 |250500 3713 5.50476 6.11495 -0.378031
3L 10561373 10561378 X 6147989 6148222 |10561500 3656 42.7333 74.4912 -1.75858
3L 10561373 10561378 X 6147989 6148222 |6148000 2516 10.781 20.2905 -1.89176
3L 15885855 15885887 2L 13187678 13187938 |13188000 3766 23.7143 44.7503 -1.92842
3L 15885855 15885887 2L 13187678 13187938 |15886000 3937 46.8286 70.3219 -1.37739
2R 19852419 19852554 X 6933004 6933032 |19852500 4202 24.6476 40.859 -1.62556
2R 19852419 19852554 X 6933004 6933032 |6933000 3982 47.4381 72.8235 -1.43763
2L 16828040 16828101 3L 2850533 2850673 |16828000 3461 14.1143 27.5173 -1.98129
2L 16828040 16828101 3L 2850533 2850673 |2850500 4427 50.0571 87.277 -1.76125
3R 6381774 6381824 2L 3159869 3160003 |3160000 4639 29.7429 52.533 -1.78332
3R 6381774 6381824 2L 3159869 3160003 |6382000 602 1.7619 4.16928 -2.1053
3R 9120727 9120802 3R 1027298 1027568 |9121000 4408 24.8667 33.3543 -1.03909
3R 9120727 9120802 3R 1027298 1027568 |1027500 4684 12.1048 16.3992 -1.04977
X 5267533 5267632 3L 921899 921913 |922000 1708 34.4476 62.8172 -1.86004
X 5267533 5267632 3L 921899 921913 |5267500 4834 17.5714 27.2393 -1.44341
3R 20068412 20068417 3L 8551883 8552185 |20068500 4003 21.7048 43.3606 -2.04797
3R 20068412 20068417 3L 8551883 8552185 |8552000 4124 43.9714 81.44 -1.89913
3R 22045721 22045731 3R 19379706 19380011 |22045500 3555 41.1524 77.2707 -1.92868
3R 22045721 22045731 3R 19379706 19380011 |19380000 4411 27.181 53.3668 -2.01739
2L 21787395 21787420 X 20636535 20636625 |21787500 4477 1.55238 3.33543 -1.89503
2L 21787395 21787420 X 20636535 20636625 |20636500 1402 19.2857 29.7409 -1.43232
2R 5898176 5898661 2R 954197 954429 |5898500 4674 9.93333 19.1787 -1.94254
2R 5898176 5898661 2R 954197 954429 |954500 4418 3.26667 5.55905 -1.54907
3L 7143090 7143191 X 6854163 6854197 |7143000 4043 68.2286 110.347 -1.57871
3L 7143090 7143191 X 6854163 6854197 |6854000 1556 7.99048 15.2874 -1.90852
X 21596695 21596840 4 722173 722204 |21597000 4177 16.9905 33.0763 -1.98554
X 10059779 10059875 3L 6627760 6627769 |6628000 2841 35.6381 58.37 -1.60276
X 10059779 10059875 3L 6627760 6627769 |10060000 3921 31.5238 48.6417 -1.44528
2R 18224736 18224783 3L 8213259 8213469 |18225000 4220 21.4857 37.2456 -1.7311
2R 18224736 18224783 3L 8213259 8213469 |8213500 4172 47.7429 79.4944 -1.64843
2R 18378878 18378940 X 9055973 9056383 |18379000 1736 12.6095 21.4023 -1.66082
2R 18378878 18378940 X 9055973 9056383 |9056000 4545 45.9048 72.5455 -1.51446
2R 6548151 6548156 2R 3561827 3561873 |6548000 2495 5.78095 11.9519 -2.04292
2R 6548151 6548156 2R 3561827 3561873 |3562000 4853 7.20952 16.3992 -2.24642
X 17213347 17213351 3L 17101277 17101379 |17101500 4718 35.9333 68.0983 -1.94682
X 17213347 17213351 3L 17101277 17101379 |17213500 2631 25.219 37.5236 -1.3417
3L 23299694 23299931 3L 17739215 17739297 |23300000 3013 2.71429 5.00314 -1.7012
3L 23299694 23299931 3L 17739215 17739297 |17739500 4342 37.7333 54.2007 -1.24937
2L 20666607 20666610 3L 14492162 14492262 |20666500 3899 4.5619 8.61652 -1.82851
2L 20666607 20666610 3L 14492162 14492262 |14492000 2925 40.6857 75.0471 -1.88878
3L 9245933 9246149 3L 6496240 6496262 |9246000 3267 32.4095 59.4818 -1.87348
3L 9245933 9246149 3L 6496240 6496262 |6496500 4066 36.6857 63.6511 -1.74504
X 11165688 11165714 X 7705508 7705535 |11165500 3820 34.2 56.7023 -1.63273
X 11165688 11165714 X 7705508 7705535 |7705500 3774 26 50.5873 -1.99706
3R 16391302 16391439 3R 251163 251182 |16391500 4588 28.4476 47.8078 -1.66274
3R 16391302 16391439 3R 251163 251182 |251000 3854 5.09524 5.55905 -0.313417
3R 24491311 24491435 3L 5119324 5119329 |24491500 3937 57.0571 94.5038 -1.63736
3R 24491311 24491435 3L 5119324 5119329 |5119500 3349 36.3238 66.9865 -1.88641
X 14420449 14420454 X 11399159 11399286 |14420500 3574 51.2571 75.3251 -1.31812
X 14420449 14420454 X 11399159 11399286 |11399000 270 5.39048 6.3929 -0.596247
3R 6381762 6381821 3L 2426671 2426770 |6382000 602 1.7619 4.16928 -2.1053
3R 6381762 6381821 3L 2426671 2426770 |2426500 4106 53.8762 86.9991 -1.57235
3L 9098285 9098309 3L 5624425 5624551 |9098500 3859 34.2286 62.5393 -1.86435
3L 9098285 9098309 3L 5624425 5624551 |5624500 4074 39.0286 70.8778 -1.85277
2L 12563333 12563348 X 11877171 11877177 |12563500 4171 25.6095 43.6385 -1.69428
2L 12563333 12563348 X 11877171 11877177 |11877000 3704 33.5905 51.6991 -1.43958
3R 19599451 19599581 3L 17703965 17704002 |19599500 4228 25.6 53.6448 -2.14954
3R 19599451 19599581 3L 17703965 17704002 |17704000 3652 39.0667 56.9802 -1.29351
X 13628095 13628220 X 11842719 11842731 |13628000 3176 26.7333 47.8078 -1.80997
X 13628095 13628220 X 11842719 11842731 |11842500 2033 15.3429 26.4055 -1.70261
X 8451980 8452006 X 186565 186597 |8452000 3504 49.4952 73.9353 -1.36345
X 8451980 8452006 X 186565 186597 |186500 3829 17.5143 40.859 -2.34084
X 20508520 20508623 4 115947 115950 |20508500 4167 56.4476 91.7243 -1.5889
3L 16530330 16530361 2R 347778 348319 |348000 3678 4.53333 8.06062 -1.69299
3L 16530330 16530361 2R 347778 348319 |16530500 99 10.7524 15.2874 -1.18614
3R 23253790 23253793 2L 11275254 11275356 |11275500 4313 21.4286 30.0188 -1.16615
3R 23253790 23253793 2L 11275254 11275356 |23254000 2979 24.0095 51.6991 -2.20124
2L 3424591 3424593 X 3098535 3098790 |3424500 3747 26.7619 51.1432 -1.95906
2L 3424591 3424593 X 3098535 3098790 |3098500 4838 18.6095 33.3543 -1.80511
2R 5162068 5162135 2R 866266 866272 |5162000 4162 13.2286 23.6259 -1.78373
2R 5162068 5162135 2R 866266 866272 |866500 4308 5.28571 9.72833 -1.78757
3R 4915240 4915356 3R 1554437 1554449 |4915500 3445 4.54286 10.8401 -2.28741
3R 4915240 4915356 3R 1554437 1554449 |1554500 3013 9.45714 10.0063 -0.215161
2L 20643653 20643734 3R 2083916 2083938 |20643500 2600 2.18095 4.16928 -1.73883
2L 20643653 20643734 3R 2083916 2083938 |2084000 4565 2.6381 5.837 -2.06781
2L 20908718 20908793 2R 16195281 16195400 |20909000 2563 3.32381 7.22676 -2.07337
2L 20908718 20908793 2R 16195281 16195400 |16195500 4581 36.8286 60.0377 -1.59142
3L 6539361 6539365 2L 5496647 5496841 |5496500 3187 21.1048 41.1369 -1.99531
3L 6539361 6539365 2L 5496647 5496841 |6539500 3933 54.8095 95.8935 -1.77054
3R 24639174 24639216 3L 10902891 10902902 |24639000 4015 33.1048 61.4275 -1.89856
3R 24639174 24639216 3L 10902891 10902902 |10903000 3044 66.6571 88.6668 -1.02529
3R 9172551 9172669 3R 6022422 6022452 |9172500 4445 27.7429 42.5267 -1.42512
3R 9172551 9172669 3R 6022422 6022452 |6022500 48 1.13333 2.22362 -1.63017
X 21671838 21671870 2L 14873647 14873835 |14873500 3396 10.7429 18.9008 -1.73847
X 21671838 21671870 2L 14873647 14873835 |21672000 3850 19.7714 38.6354 -1.99869
3L 7716854 7716887 3L 5516354 5516479 |7717000 3437 37.4667 61.1495 -1.59468
3L 7716854 7716887 3L 5516354 5516479 |5516500 4072 44.2667 75.0471 -1.69194
3R 22296507 22296701 2L 10022272 10022318 |10022500 3456 17.4857 34.1881 -1.99579
3R 22296507 22296701 2L 10022272 10022318 |22296500 4530 34.8952 67.2645 -1.98325
3L 21752134 21752159 2L 20644656 20644823 |20644500 2394 2.33333 3.89133 -1.44789
3L 21752134 21752159 2L 20644656 20644823 |21752000 552 4.22857 8.06062 -1.83927
2L 13436529 13436618 4 292218 292221 |13436500 4429 23.019 48.9196 -2.17454
X 20062967 20063364 4 1235257 1235444 |20063000 4293 53.1048 77.5487 -1.30063
X 4390002 4390104 2R 3078505 3078523 |3078500 3757 6.2 11.396 -1.7999
X 4390002 4390104 2R 3078505 3078523 |4390000 4745 9.66667 13.0638 -1.0331
3L 7484727 7484968 2R 2842002 2842010 |2842000 3670 8.71429 13.8976 -1.48565
3L 7484727 7484968 2R 2842002 2842010 |7485000 3422 43.5333 65.5967 -1.38586
3L 11170942 11170956 X 3797343 3797662 |11171000 751 7.38095 15.5653 -2.10385
3L 11170942 11170956 X 3797343 3797662 |3797500 4301 19.2762 34.4661 -1.80067
3L 7888692 7888721 3L 5624205 5624539 |7888500 3566 40.1333 73.1015 -1.86001
3L 7888692 7888721 3L 5624205 5624539 |5624500 4074 39.0286 70.8778 -1.85277
X 13034560 13034674 X 7721591 7721600 |13034500 3828 40.4 64.207 -1.52743
X 13034560 13034674 X 7721591 7721600 |7721500 4370 37.5714 62.5393 -1.64421
2L 10022252 10022300 2R 2294257 2294334 |10022500 3456 17.4857 34.1881 -1.99579
2L 10022252 10022300 2R 2294257 2294334 |2294500 4295 4.1619 9.45038 -2.18683
2L 17217397 17217408 2R 5180087 5180247 |17217500 3741 12.5524 24.4598 -1.97485
2L 17217397 17217408 2R 5180087 5180247 |5180000 4612 7.68571 13.3417 -1.68576
3R 24491582 24491587 3R 20864539 20864569 |24491500 3937 57.0571 94.5038 -1.63736
3R 24491582 24491587 3R 20864539 20864569 |20864500 3758 40.1619 67.8204 -1.68086
X 15226394 15226512 3L 9692777 9692779 |9693000 0 0 0 nan
X 15226394 15226512 3L 9692777 9692779 |15226500 4428 61.3048 88.1109 -1.25655
2L 14458385 14458504 X 4603329 4603385 |14458500 4719 26.381 39.7472 -1.37718
2L 14458385 14458504 X 4603329 4603385 |4603500 3180 9.30476 12.2299 -0.947391
X 14711895 14712026 X 4204941 4204974 |14712000 4468 63.0667 88.3888 -1.18328
X 14711895 14712026 X 4204941 4204974 |4205000 2754 6.02857 8.06062 -0.97532
3R 3112906 3112954 4 434050 434141 |3113000 4577 7.61905 16.3992 -2.14631
3L 23856108 23856129 2L 19783190 19783328 |19783500 4517 7.72381 15.0094 -1.93949
3L 23856108 23856129 2L 19783190 19783328 |23856000 748 1.17143 1.66771 -0.934715
X 6908711 6908734 3L 6852337 6852408 |6852500 3066 39.8476 63.0952 -1.51757
X 6908711 6908734 3L 6852337 6852408 |6908500 3016 26.6952 47.8078 -1.81325
2R 14739153 14739175 3L 7888293 7888337 |14739000 3755 29.4857 47.5298 -1.55866
2R 14739153 14739175 3L 7888293 7888337 |7888500 3566 40.1333 73.1015 -1.86001
2L 21261594 21261618 2L 13993936 13994053 |21261500 2925 0.952381 2.77952 -2.269
2L 21261594 21261618 2L 13993936 13994053 |13994000 1972 25.5714 48.6417 -1.94784
3R 28396567 28396586 X 15020754 15020763 |28396500 4029 24.3238 49.7535 -2.09966
3R 28396567 28396586 X 15020754 15020763 |15021000 3330 30.381 46.696 -1.43414
3R 23174073 23174163 3L 6628343 6628349 |23174000 4084 39.5048 66.4306 -1.67025
3R 23174073 23174163 3L 6628343 6628349 |6628500 2925 35.9333 57.8141 -1.55743
3L 11075871 11076148 2R 10357338 10357392 |10357500 3393 32.6571 47.5298 -1.28471
3L 11075871 11076148 2R 10357338 10357392 |11076000 4486 56.6952 84.4975 -1.35856
3L 9772493 9772667 3L 7608352 7608378 |9772500 3890 43.5429 77.5487 -1.80941
3L 9772493 9772667 3L 7608352 7608378 |7608500 3659 36.9619 69.2101 -1.92078
X 11165629 11165698 X 8079831 8079913 |11165500 3820 34.2 56.7023 -1.63273
X 11165629 11165698 X 8079831 8079913 |8080000 4400 37.8381 59.2038 -1.48544
3L 11170940 11170956 3L 6567032 6567455 |11171000 751 7.38095 15.5653 -2.10385
3L 11170940 11170956 3L 6567032 6567455 |6567000 3764 44.8857 69.766 -1.47023
X 21283543 21283903 3R 363913 364109 |364000 3981 9.27619 8.33857 0.43601
X 21283543 21283903 3R 363913 364109 |21283500 967 20.6571 21.1244 -0.0893815
2R 9730896 9731042 2R 1916486 1916675 |9731000 3536 39.0381 53.9227 -1.13505
2R 9730896 9731042 2R 1916486 1916675 |1916500 4730 7.5619 13.3417 -1.72266
X 11165626 11165716 X 7045347 7045355 |11165500 3820 34.2 56.7023 -1.63273
X 11165626 11165716 X 7045347 7045355 |7045500 4386 33.0476 63.929 -1.98985
3L 12088004 12088166 2R 10820423 10820424 |10820500 3119 28.619 44.4724 -1.46227
3L 12088004 12088166 2R 10820423 10820424 |12088000 4474 61.6476 95.0597 -1.45246
X 7857848 7857877 X 4267752 4267782 |7858000 3088 46.4381 80.0503 -1.73301
X 7857848 7857877 X 4267752 4267782 |4268000 3991 3.55238 9.17243 -2.39011
X 21153463 21153489 3R 2251704 2251734 |2251500 951 6.34286 9.45038 -1.28499
X 21153463 21153489 3R 2251704 2251734 |21153500 1611 1.85714 4.44724 -2.13906
2R 20492666 20492675 X 12521841 12521931 |20492500 3763 19.2571 40.859 -2.16608
2R 20492666 20492675 X 12521841 12521931 |12522000 4526 28.8667 53.3668 -1.88753
2L 5053832 5053854 3L 2750805 2750807 |5054000 4491 20.4381 44.7503 -2.22876
2L 5053832 5053854 3L 2750805 2750807 |2751000 4352 31.7429 57.5361 -1.84469
X 13062228 13062481 X 6791328 6791365 |13062500 4188 45.5143 79.2164 -1.7558
X 13062228 13062481 X 6791328 6791365 |6791500 4001 34.181 61.7054 -1.83682
3L 7888668 7888692 3L 5677794 5677888 |7888500 3566 40.1333 73.1015 -1.86001
3L 7888668 7888692 3L 5677794 5677888 |5678000 3760 38.5524 67.5424 -1.76896
2L 16913769 16913796 2L 14131732 14131836 |16914000 2929 8.6381 17.7889 -2.06793
2L 16913769 16913796 2L 14131732 14131836 |14132000 4511 14.4 30.2968 -2.13863
2L 14552338 14552465 3R 9391716 9391775 |14552500 4003 19.819 38.9133 -2.00887
2L 14552338 14552465 3R 9391716 9391775 |9391500 3786 18.1429 20.2905 -0.427239
3L 10216949 10216981 3L 8088143 8088178 |10217000 3899 42.5714 73.6574 -1.7407
3L 10216949 10216981 3L 8088143 8088178 |8088000 2639 43.1048 68.9322 -1.54449
3L 10375273 10375353 3R 242458 242467 |242500 3848 3.55238 5.55905 -1.356
3L 10375273 10375353 3R 242458 242467 |10375500 4612 31.1714 56.7023 -1.85248
3R 13363221 13363256 4 146677 146693 |13363000 4709 27.8095 49.4755 -1.79883
2L 10926313 10926392 3R 8656235 8656424 |10926500 3512 22.2095 38.0795 -1.70562
2L 10926313 10926392 3R 8656235 8656424 |8656500 4588 17.7905 29.185 -1.59012
3R 20068298 20068370 2R 15640037 15640066 |15640000 3812 23.5238 48.3637 -2.10916
3R 20068298 20068370 2R 15640037 15640066 |20068500 4003 21.7048 43.3606 -2.04797
3R 20416179 20416246 2R 5610239 5610634 |5610500 4531 12.0476 23.07 -1.93535
3R 20416179 20416246 2R 5610239 5610634 |20416000 4258 19.0667 37.2456 -1.99681
3R 21342654 21342663 X 9491493 9491552 |21342500 4102 35.4857 69.2101 -2.00871
3R 21342654 21342663 X 9491493 9491552 |9491500 3337 23.4667 42.2487 -1.82227
3R 28771298 28771301 3R 20856862 20856912 |28771500 2834 11.781 23.6259 -2.03208
3R 28771298 28771301 3R 20856862 20856912 |20857000 4342 37.419 65.3188 -1.75984
3L 10691935 10691962 2R 6285235 6285289 |6285500 1539 5.87619 10.5622 -1.74454
3L 10691935 10691962 2R 6285235 6285289 |10692000 217 3.81905 6.11495 -1.42238
3R 17290956 17290976 3L 454278 454309 |17291000 3947 31.5048 64.207 -2.09814
3R 17290956 17290976 3L 454278 454309 |454500 4404 54.0762 83.1077 -1.44218
3L 6627746 6627782 X 6579229 6579425 |6628000 2841 35.6381 58.37 -1.60276
3L 6627746 6627782 X 6579229 6579425 |6579500 3892 35.9714 57.5361 -1.54227
2R 9896249 9896342 2R 7005053 7005100 |9896500 3469 16.5714 25.2937 -1.40002
2R 9896249 9896342 2R 7005053 7005100 |7005000 2996 4.57143 9.72833 -2.07498
3L 10561307 10561345 X 6932983 6932987 |10561500 3656 42.7333 74.4912 -1.75858
3L 10561307 10561345 X 6932983 6932987 |6933000 3982 47.4381 72.8235 -1.43763
3R 12901701 12901732 3R 9416716 9416820 |12901500 3998 15.7714 27.2393 -1.71215
3R 12901701 12901732 3R 9416716 9416820 |9417000 3298 9.64762 14.7315 -1.3779
X 10460380 10460400 X 9365880 9365975 |10460500 4258 14.3714 27.5173 -1.94327
X 10460380 10460400 X 9365880 9365975 |9366000 3409 24.4476 41.4149 -1.67886
2L 19483659 19483674 2R 4922112 4922189 |19483500 3444 4.04762 8.89447 -2.12171
2L 19483659 19483674 2R 4922112 4922189 |4922000 3693 4.33333 10.8401 -2.36352
2L 10022272 10022474 2R 7766559 7766738 |10022500 3456 17.4857 34.1881 -1.99579
2L 10022272 10022474 2R 7766559 7766738 |7766500 4645 21.0857 42.5267 -2.06685
3L 6852302 6852370 X 4358953 4358961 |6852500 3066 39.8476 63.0952 -1.51757
3L 6852302 6852370 X 4358953 4358961 |4359000 4768 8.05714 12.2299 -1.35147
3L 21667738 21667890 2R 10357348 10357395 |10357500 3393 32.6571 47.5298 -1.28471
3L 21667738 21667890 2R 10357348 10357395 |21668000 2987 15.6667 26.1275 -1.62673
2R 7913259 7913359 3R 309204 309241 |7913500 4506 21.8571 38.9133 -1.79445
2R 7913259 7913359 3R 309204 309241 |309000 2116 4.44762 5.55905 -0.751043
X 8336747 8336757 X 6452980 6453025 |8337000 3475 57.4095 81.44 -1.21801
X 8336747 8336757 X 6452980 6453025 |6453000 3762 23.581 40.859 -1.73252
2R 8475592 8475685 X 4603328 4603387 |8475500 4538 4.89524 13.3417 -2.51746
2R 8475592 8475685 X 4603328 4603387 |4603500 3180 9.30476 12.2299 -0.947391
2L 21128498 21128555 3R 11576157 11576284 |21128500 2668 2.92381 5.28109 -1.66869
2L 21128498 21128555 3R 11576157 11576284 |11576000 4618 20.8286 38.6354 -1.88668
2R 11691758 11691782 3R 352150 352157 |11692000 4333 25.8857 33.3543 -0.91433
2R 11691758 11691782 3R 352150 352157 |352000 272 3.07619 3.05748 0.0214338
X 11695659 11695728 2R 968751 968771 |969000 3916 4.04762 5.837 -1.15668
X 11695659 11695728 2R 968751 968771 |11695500 4091 37.7524 57.8141 -1.42795
3R 21781334 21781338 3L 502732 502862 |21781500 3155 22.8381 41.9708 -1.86841
3R 21781334 21781338 3L 502732 502862 |503000 4088 53.981 86.9991 -1.56738
X 11695674 11695716 3L 9245920 9245985 |9246000 3267 32.4095 59.4818 -1.87348
X 11695674 11695716 3L 9245920 9245985 |11695500 4091 37.7524 57.8141 -1.42795
3L 17390819 17390986 X 4603314 4603380 |17391000 4435 38.7333 74.4912 -1.98008
3L 17390819 17390986 X 4603314 4603380 |4603500 3180 9.30476 12.2299 -0.947391
X 19816673 19816732 2R 4215497 4215499 |4215500 3832 8.58095 13.0638 -1.36327
X 19816673 19816732 2R 4215497 4215499 |19816500 3626 37.6952 61.7054 -1.6023
3R 16545729 16545792 2R 1406142 1406187 |1406000 3313 1.29524 3.05748 -2.01822
3R 16545729 16545792 2R 1406142 1406187 |16546000 4655 29.6667 59.4818 -2.0633
2L 14707631 14707636 X 12195625 12195818 |14707500 4718 18.4286 37.5236 -2.08214
2L 14707631 14707636 X 12195625 12195818 |12195500 1966 8.58095 15.2874 -1.75408
3R 25940826 25940953 2R 18378881 18378941 |18379000 1736 12.6095 21.4023 -1.66082
3R 25940826 25940953 2R 18378881 18378941 |25941000 4632 41.2286 75.881 -1.88401
X 19134015 19134521 X 17277519 17277565 |19134500 3833 35.4095 57.2582 -1.57008
X 19134015 19134521 X 17277519 17277565 |17277500 3830 27.8095 51.6991 -1.89915
3R 21342679 21342681 3R 17955741 17955832 |21342500 4102 35.4857 69.2101 -2.00871
3R 21342679 21342681 3R 17955741 17955832 |17956000 3252 35.3429 65.3188 -1.8908
3R 22621455 22621553 2L 16828037 16828102 |16828000 3461 14.1143 27.5173 -1.98129
3R 22621455 22621553 2L 16828037 16828102 |22621500 4519 29.2857 58.092 -2.04067
3L 8022417 8022417 X 1975911 1975939 |8022500 3236 41.2381 75.0471 -1.85841
3L 8022417 8022417 X 1975911 1975939 |1976000 3849 17.381 35.022 -2.05862
3R 9391713 9391778 3L 8916407 8916739 |9391500 3786 18.1429 20.2905 -0.427239
3R 9391713 9391778 3L 8916407 8916739 |8916500 4506 46.781 83.6636 -1.82011
2L 11102384 11102492 3L 10691906 10691969 |11102500 0 0.0952381 0.277952 -1.16356
2L 11102384 11102492 3L 10691906 10691969 |10692000 217 3.81905 6.11495 -1.42238
X 11876987 11877044 X 4768277 4768316 |11877000 3704 33.5905 51.6991 -1.43958
X 11876987 11877044 X 4768277 4768316 |4768500 4651 11.3333 19.4567 -1.68315
2R 18378882 18378938 3L 11948595 11948635 |18379000 1736 12.6095 21.4023 -1.66082
2R 18378882 18378938 3L 11948595 11948635 |11948500 4376 55.4762 102.008 -1.88586
2L 20414179 20414387 3R 1769104 1769203 |20414500 4915 4.01905 6.67086 -1.51678
2L 20414179 20414387 3R 1769104 1769203 |1769000 1208 2.89524 4.44724 -1.28173
3L 7266309 7266476 X 4603317 4603386 |7266500 4442 59.9048 98.6731 -1.62398
3L 7266309 7266476 X 4603317 4603386 |4603500 3180 9.30476 12.2299 -0.947391
2R 16967124 16967262 X 4603336 4603366 |16967000 4461 37.3048 60.3156 -1.57063
2R 16967124 16967262 X 4603336 4603366 |4603500 3180 9.30476 12.2299 -0.947391
3L 10216728 10216776 X 4218753 4218780 |10217000 3899 42.5714 73.6574 -1.7407
3L 10216728 10216776 X 4218753 4218780 |4219000 4304 9.6381 20.0126 -2.09163
X 21644556 21644843 X 18315425 18315726 |21644500 1025 10.6095 18.3449 -1.69677
X 21644556 21644843 X 18315425 18315726 |18315500 4195 54.3048 81.1621 -1.36591
3L 2467692 2468190 4 10663 10665 |2468000 4646 21.2667 40.581 -1.94977
3R 23253338 23253380 2R 15261308 15261583 |15261500 3365 25.5429 39.4692 -1.44485
3R 23253338 23253380 2R 15261308 15261583 |23253500 2956 24.9333 51.9771 -2.13854
X 11877083 11877100 X 10060111 10060258 |11877000 3704 33.5905 51.6991 -1.43958
X 11877083 11877100 X 10060111 10060258 |10060000 3921 31.5238 48.6417 -1.44528
3L 14729949 14729956 3L 13346270 13346303 |14730000 3945 63.0762 100.341 -1.5352
3L 14729949 14729956 3L 13346270 13346303 |13346500 2916 26.9905 48.9196 -1.84111
3R 27805998 27806080 4 350033 350036 |27806000 4432 38.7524 66.4306 -1.71692
3R 20985028 20985180 3L 5343593 5343613 |20985000 3261 23.4286 43.0826 -1.87049
3R 20985028 20985180 3L 5343593 5343613 |5343500 4098 41.819 66.1526 -1.51573
2R 11316961 11317359 2R 1708808 1708809 |11317000 4469 33.2476 51.9771 -1.48107
2R 11316961 11317359 2R 1708808 1708809 |1709000 4556 2.75238 6.11495 -2.08321
2L 19204963 19205003 2L 8892016 8892089 |19205000 2176 2.9619 5.837 -1.8585
2L 19204963 19205003 2L 8892016 8892089 |8892000 3637 21.7143 36.1338 -1.63178
2R 2463032 2463093 3R 313250 313253 |2463000 410 2.69524 2.77952 -0.104667
2R 2463032 2463093 3R 313250 313253 |313500 1121 5.20952 7.78266 -1.27607
3L 14999808 14999837 3L 8576096 8576096 |15000000 4257 46.4381 75.881 -1.60077
3L 14999808 14999837 3L 8576096 8576096 |8576000 4517 48.9619 88.9447 -1.85676
2L 15401078 15401200 4 919566 919568 |15401000 4200 25.5905 43.3606 -1.6805
3R 5386973 5387231 4 1204603 1204617 |5387000 4120 10.4095 17.233 -1.59004
2L 18081189 18081271 2R 920489 920499 |18081000 4417 7.66667 17.233 -2.22919
2L 18081189 18081271 2R 920489 920499 |920500 1707 4.33333 8.33857 -1.8625
2R 7585254 7585274 3L 3854139 3854316 |7585500 1882 10.9905 15.5653 -1.17599
2R 7585254 7585274 3L 3854139 3854316 |3854000 4556 45.7905 81.718 -1.81487
3R 24270863 24270869 3L 9409008 9409234 |24271000 3705 26.4095 56.7023 -2.198
3R 24270863 24270869 3L 9409008 9409234 |9409000 3838 55.1238 92.0022 -1.65607
X 9532374 9532378 X 1006276 1006708 |9532500 4265 29.1524 51.6991 -1.7924
X 9532374 9532378 X 1006276 1006708 |1006500 4455 22.581 45.0283 -2.04527
X 19533894 19533959 2L 10163244 10163265 |10163500 4306 21.8667 45.5842 -2.135
X 19533894 19533959 2L 10163244 10163265 |19534000 3943 57.5429 96.7274 -1.67422
2L 19586373 19586395 3L 16115942 16116094 |19586500 3923 4.64762 10.5622 -2.20193
2L 19586373 19586395 3L 16115942 16116094 |16116000 3314 50.619 77.8266 -1.44256
X 8537746 8537761 3L 503500 503589 |503500 4084 53.381 87.277 -1.60396
X 8537746 8537761 3L 503500 503589 |8538000 3720 26.219 47.2519 -1.82738
2R 9895817 9895938 2R 7005151 7005437 |9896000 3645 20.5905 29.4629 -1.22672
2R 9895817 9895938 2R 7005151 7005437 |7005500 2912 4.09524 8.33857 -1.97322
3R 23366676 23366680 X 6933361 6933463 |23366500 2793 15.619 28.0732 -1.80535
3R 23366676 23366680 X 6933361 6933463 |6933500 4127 51.7048 77.2707 -1.36519
3R 21289488 21289516 X 1533349 1533349 |21289500 4455 28 50.5873 -1.83461
3R 21289488 21289516 X 1533349 1533349 |1533500 4612 11.5714 19.1787 -1.59836
3L 15623972 15623989 3L 12393229 12393348 |15624000 3504 59.8476 85.3314 -1.23319
3L 15623972 15623989 3L 12393229 12393348 |12393500 4525 53.2 78.9385 -1.34559
3L 6136476 6136507 X 2000763 2001052 |6136500 4159 47.8952 78.3825 -1.60508
3L 6136476 6136507 X 2000763 2001052 |2001000 4442 13.8286 27.5173 -2.02352
2L 19790944 19791158 3L 4616535 4616830 |19791000 3530 5.94286 12.2299 -2.03624
2L 19790944 19791158 3L 4616535 4616830 |4616500 4058 42.0381 73.6574 -1.77056
X 21273576 21273608 3L 677402 677484 |677500 4284 51.7238 78.1046 -1.39378
X 21273576 21273608 3L 677402 677484 |21273500 158 3.48571 5.837 -1.5199
3R 9735581 9735630 2R 6446122 6446257 |6446000 4687 16.9714 26.1275 -1.42383
3R 9735581 9735630 2R 6446122 6446257 |9735500 2269 19.8095 26.6834 -1.04717
2L 11451415 11451469 4 1074536 1074655 |11451500 4450 22.0857 39.4692 -1.80352
2R 19621009 19621037 2R 10895536 10895564 |19621000 4173 15.4095 30.2968 -2.00282
2R 19621009 19621037 2R 10895536 10895564 |10895500 3945 25.5333 42.8047 -1.65425
2L 11098028 11098033 X 843734 843866 |11098000 637 3.92381 6.94881 -1.66632
2L 11098028 11098033 X 843734 843866 |844000 4351 17.1524 36.4118 -2.16312
2L 20347606 20347640 2R 1317129 1317286 |20347500 3748 3.98095 8.61652 -2.09051
2L 20347606 20347640 2R 1317129 1317286 |1317000 0 5.80952 6.67086 -0.492665
X 19010353 19010677 3R 14185022 14185059 |14185000 4223 28.1905 50.3094 -1.80637
X 19010353 19010677 3R 14185022 14185059 |19010500 4114 64.9619 102.564 -1.51574
2L 13237727 13237731 X 10166921 10166992 |13237500 3071 17.9714 34.1881 -1.93775
2L 13237727 13237731 X 10166921 10166992 |10167000 4332 44.0952 62.2613 -1.20158
3R 28026958 28027037 X 6544995 6545007 |28027000 3836 49.2762 85.8873 -1.76027
3R 28026958 28027037 X 6544995 6545007 |6545000 3382 33.581 55.0346 -1.60329
3R 12138737 12138795 3L 10561026 10561038 |12139000 2380 12.6381 23.9039 -1.9108
3R 12138737 12138795 3L 10561026 10561038 |10561000 3598 41.7905 74.7692 -1.81945
X 12653819 12653914 3R 8325783 8325789 |8326000 4206 12.7524 24.4598 -1.94168
X 12653819 12653914 3R 8325783 8325789 |12654000 3770 21.4 36.9677 -1.72263
X 21283858 21283937 2L 20682144 20682179 |20682000 4075 5.00952 10.2842 -2.0139
X 21283858 21283937 2L 20682144 20682179 |21284000 1224 22.9238 23.07 -0.0256756
3R 18385544 18385560 3R 7948097 7948172 |18385500 2019 13.4952 21.6803 -1.52675
3R 18385544 18385560 3R 7948097 7948172 |7948000 3491 24.9714 41.6928 -1.64366
3R 18656316 18656560 2L 10022245 10022287 |10022500 3456 17.4857 34.1881 -1.99579
3R 18656316 18656560 2L 10022245 10022287 |18656500 4323 30.6476 59.2038 -1.98536
2R 3764000 3764193 2R 841260 841326 |3764000 4776 8.93333 16.3992 -1.82503
2R 3764000 3764193 2R 841260 841326 |841500 3015 2.38095 3.33543 -1.01442
2R 18378883 18378941 X 2382942 2383060 |18379000 1736 12.6095 21.4023 -1.66082
2R 18378883 18378941 X 2382942 2383060 |2383000 4762 22.8667 42.2487 -1.88049
3R 24205833 24206308 3R 12162390 12162972 |24206000 4074 53.4762 76.9928 -1.26025
3R 24205833 24206308 3R 12162390 12162972 |12162500 4441 15.3238 30.2968 -2.01435
3R 9391714 9391763 2L 4957599 4957724 |4957500 4432 19.4381 44.7503 -2.32043
3R 9391714 9391763 2L 4957599 4957724 |9391500 3786 18.1429 20.2905 -0.427239
3R 19780195 19780315 2L 2387821 2387851 |2388000 3340 18.2571 36.4118 -2.03904
3R 19780195 19780315 2L 2387821 2387851 |19780500 4705 24.1143 50.8653 -2.16107
2L 13688323 13688434 3R 9391741 9391772 |13688500 4624 21.6476 40.3031 -1.89605
2L 13688323 13688434 3R 9391741 9391772 |9392000 3803 17.7619 20.0126 -0.453764
2R 7150410 7150544 2R 771159 771178 |7150500 4659 9.2381 17.511 -1.89821
2R 7150410 7150544 2R 771159 771178 |771000 3407 2.07619 5.55905 -2.35353
2R 20492667 20492676 X 15368701 15368826 |20492500 3763 19.2571 40.859 -2.16608
2R 20492667 20492676 X 15368701 15368826 |15369000 4508 44.9143 73.1015 -1.59028
3L 18446024 18446031 3R 9391730 9391746 |9391500 3786 18.1429 20.2905 -0.427239
3L 18446024 18446031 3R 9391730 9391746 |18446000 239 6.00952 10.8401 -1.75466
2L 19005110 19005112 3R 15768994 15769167 |19005000 3285 2.0381 3.61338 -1.56196
2L 19005110 19005112 3R 15768994 15769167 |15769000 4635 35.0667 67.5424 -1.98166
3R 15699937 15700091 3R 6381766 6381809 |15700000 4203 34.3333 57.8141 -1.67131
3R 15699937 15700091 3R 6381766 6381809 |6382000 602 1.7619 4.16928 -2.1053
X 2263031 2263342 X 102553 102698 |2263000 4020 25.1333 46.9739 -1.90864
X 2263031 2263342 X 102553 102698 |102500 2121 9.80952 15.8433 -1.5248
3R 24485546 24485591 2R 14280577 14280605 |14280500 2015 9.17143 15.8433 -1.68606
3R 24485546 24485591 2R 14280577 14280605 |24485500 4274 41.2095 73.9353 -1.82569
X 11470844 11470851 X 5149518 5149819 |11471000 4128 43.3619 66.7086 -1.44225
X 11470844 11470851 X 5149518 5149819 |5149500 3423 3.21905 6.67086 -1.97437
X 17967962 17967968 X 907930 907979 |17968000 2797 20.8286 33.6322 -1.55475
X 17967962 17967968 X 907930 907979 |908000 4335 16.1048 39.7472 -2.43599
3R 18047953 18048261 2L 15696124 15696397 |15696500 4462 19.0095 34.744 -1.85057
3R 18047953 18048261 2L 15696124 15696397 |18048000 2210 20.0667 36.1338 -1.81823
2R 3564678 3564925 2R 987624 987639 |3565000 4561 8.49524 14.1756 -1.59748
2R 3564678 3564925 2R 987624 987639 |987500 2319 1.7619 3.89133 -1.97893
3R 6974216 6974226 2R 901885 902022 |902000 4762 5.60952 8.33857 -1.26905
3R 6974216 6974226 2R 901885 902022 |6974000 54 0 0 nan
3R 12583744 12583943 3R 6381763 6381822 |12584000 3139 3.35238 5.55905 -1.49115
3R 12583744 12583943 3R 6381763 6381822 |6382000 602 1.7619 4.16928 -2.1053
3L 5795165 5795221 X 3069249 3069482 |5795000 2853 27.8 54.4787 -2.01388
3L 5795165 5795221 X 3069249 3069482 |3069500 3345 17.9048 35.2999 -2.01422
X 8277805 8277834 X 7085185 7085273 |8278000 4189 45.9238 73.3794 -1.54319
X 8277805 8277834 X 7085185 7085273 |7085000 3370 40.6667 73.6574 -1.84736
2L 19204885 19205009 3R 18945603 18945658 |19205000 2176 2.9619 5.837 -1.8585
2L 19204885 19205009 3R 18945603 18945658 |18945500 4067 19.9524 45.5842 -2.30732
2L 9389953 9390125 X 3234917 3235010 |9390000 3535 21.4095 45.8621 -2.18801
2L 9389953 9390125 X 3234917 3235010 |3235000 4694 16.4 33.3543 -2.07561
X 8537747 8537753 2L 617618 617667 |617500 3107 14.6571 28.6291 -1.98687
X 8537747 8537753 2L 617618 617667 |8538000 3720 26.219 47.2519 -1.82738
2R 20877196 20877282 X 8026378 8026383 |20877000 3821 18.581 40.0251 -2.19438
2R 20877196 20877282 X 8026378 8026383 |8026500 4074 59.7143 92.0022 -1.44993
3R 25929116 25929188 3L 8344174 8344189 |25929000 4062 31.1429 58.9259 -1.94062
3R 25929116 25929188 3L 8344174 8344189 |8344000 3711 50.381 79.7723 -1.52063
3L 8172829 8172850 2L 5730496 5730605 |5730500 2108 22.419 40.859 -1.84902
3L 8172829 8172850 2L 5730496 5730605 |8173000 3788 29.5048 51.9771 -1.77704
2R 18378883 18378938 2R 3944053 3944166 |18379000 1736 12.6095 21.4023 -1.66082
2R 18378883 18378938 2R 3944053 3944166 |3944000 4511 11.581 17.7889 -1.4029
2L 11107834 11108104 2R 6285126 6285296 |11108000 0 0.457143 0.833857 -1.18674
2L 11107834 11108104 2R 6285126 6285296 |6285000 1217 4.7619 8.89447 -1.80903
X 18033934 18033975 3R 13369848 13369998 |13370000 3654 13.5429 29.185 -2.18288
X 18033934 18033975 3R 13369848 13369998 |18034000 3537 24.3333 50.3094 -2.12137
3R 23733945 23733980 3R 20297828 20297954 |23734000 3843 43.4857 83.9416 -1.98988
3R 23733945 23733980 3R 20297828 20297954 |20298000 4094 20.6286 46.418 -2.28036
3R 23253354 23253375 X 6552320 6552483 |23253500 2956 24.9333 51.9771 -2.13854
3R 23253354 23253375 X 6552320 6552483 |6552500 3649 38.1333 56.7023 -1.34734
3R 28797687 28797692 X 683920 684206 |28797500 3851 13.0381 23.348 -1.78924
3R 28797687 28797692 X 683920 684206 |684000 4377 17.6762 39.4692 -2.26101
3R 24935432 24935490 3L 23659368 23659404 |24935500 4346 40.9905 68.3763 -1.65088
3R 24935432 24935490 3L 23659368 23659404 |23659500 2472 1.13333 3.05748 -2.20365
2L 12121129 12121410 X 4601967 4602028 |12121500 4634 18.2762 34.4661 -1.91922
2L 12121129 12121410 X 4601967 4602028 |4602000 3284 7.42857 12.5079 -1.61018
3L 11536296 11536321 X 6579163 6579267 |11536500 3088 47.7524 73.1015 -1.43016
3L 11536296 11536321 X 6579163 6579267 |6579000 3908 39.2 63.0952 -1.55984
2R 13567235 13567331 2L 8107995 8108010 |8108000 3581 16.781 32.5204 -1.97537
2R 13567235 13567331 2L 8107995 8108010 |13567500 4354 11.8571 19.7346 -1.6099
2L 18763223 18763816 3R 1769169 1769199 |18763500 4651 4 9.45038 -2.25378
2L 18763223 18763816 3R 1769169 1769199 |1769000 1208 2.89524 4.44724 -1.28173
3R 21727926 21727952 3L 7608797 7608834 |21728000 3944 25.6286 48.6417 -1.94302
3R 21727926 21727952 3L 7608797 7608834 |7609000 3632 43.0476 75.603 -1.77645
3R 6974202 6974349 4 19558 19584 |6974500 54 0 0 nan
X 21432000 21432006 3R 14018871 14019106 |14019000 4738 27.8 54.7566 -2.02465
X 21432000 21432006 3R 14018871 14019106 |21432000 4005 30.2286 52.255 -1.73263
3R 7191982 7192050 2R 841271 841325 |841500 3015 2.38095 3.33543 -1.01442
3R 7191982 7192050 2R 841271 841325 |7192000 300 2.78095 4.72519 -1.52111
3R 17332146 17332247 X 14095010 14095038 |17332000 4162 93.819 128.414 -1.11515
3R 17332146 17332247 X 14095010 14095038 |14095000 4113 27.4095 51.9771 -1.94273
2R 12935894 12936043 4 704942 705084 |12936000 4298 19.6952 32.5204 -1.60962
3R 13332610 13332990 3R 6381770 6381824 |13333000 4643 26.4 51.1432 -1.98814
3R 13332610 13332990 3R 6381770 6381824 |6382000 602 1.7619 4.16928 -2.1053
3R 19573147 19573159 X 14336634 14336652 |19573000 2635 11.419 23.6259 -2.09416
3R 19573147 19573159 X 14336634 14336652 |14336500 920 10.8095 18.6228 -1.6891
X 11165626 11165632 X 8136929 8136987 |11165500 3820 34.2 56.7023 -1.63273
X 11165626 11165632 X 8136929 8136987 |8137000 4104 39.7619 59.4818 -1.36468
2R 922360 922387 4 447074 447186 |922500 221 4.8381 8.33857 -1.62778
3L 9387555 9387647 3R 1395276 1395288 |1395500 2608 3.31429 6.67086 -1.91989
3L 9387555 9387647 3R 1395276 1395288 |9387500 4622 52.3905 93.114 -1.80705
2R 13646934 13646954 2L 5823601 5823635 |5823500 3416 20.2857 41.4149 -2.09066
2R 13646934 13646954 2L 5823601 5823635 |13647000 3899 23.981 39.1913 -1.58907
2R 16116447 16116537 3R 9075139 9075167 |16116500 4354 30.6857 49.4755 -1.56003
2R 16116447 16116537 3R 9075139 9075167 |9075000 2582 13.1143 25.8496 -2.00122
3R 22045701 22045821 3L 7608631 7608641 |22046000 3555 41.7524 78.6605 -1.9363
3R 22045701 22045821 3L 7608631 7608641 |7608500 3659 36.9619 69.2101 -1.92078
3R 20068910 20069019 2R 18436770 18436824 |18437000 3782 31.0952 51.1432 -1.61087
3R 20068910 20069019 2R 18436770 18436824 |20069000 3915 25.9048 48.9196 -1.93226
3R 25843117 25843117 3R 7009559 7009588 |25843000 3933 22.2286 35.5779 -1.53387
3R 25843117 25843117 3R 7009559 7009588 |7009500 3716 6.70476 16.3992 -2.36981
X 20782188 20782478 3R 4478367 4478777 |4478500 4433 3.7619 4.16928 -0.356261
X 20782188 20782478 3R 4478367 4478777 |20782500 1875 1.04762 3.05748 -2.30181
X 20759378 20759389 2L 18275856 18275886 |18276000 4555 9.0381 15.0094 -1.58962
X 20759378 20759389 2L 18275856 18275886 |20759500 4206 1.52381 4.44724 -2.41434
X 21671837 21671876 X 18087566 18087617 |21672000 3850 19.7714 38.6354 -1.99869
X 21671837 21671876 X 18087566 18087617 |18087500 4304 26.8 47.2519 -1.7769
X 12121362 12121405 X 3141234 3141412 |12121500 4433 33.9333 57.2582 -1.67616
X 12121362 12121405 X 3141234 3141412 |3141500 4606 25.0571 48.0857 -1.96652
X 18033887 18033901 3L 15060560 15060920 |15060500 3665 35.2476 63.6511 -1.8381
X 18033887 18033901 3L 15060560 15060920 |18034000 3537 24.3333 50.3094 -2.12137
2L 22062363 22062495 3R 9057195 9057526 |22062500 1645 2.46667 5.00314 -1.88524
2L 22062363 22062495 3R 9057195 9057526 |9057500 4777 25.8381 46.9739 -1.84705
2L 617534 617570 X 64083 64093 |617500 3107 14.6571 28.6291 -1.98687
2L 617534 617570 X 64083 64093 |64000 2966 10.0476 15.8433 -1.46463
3R 25449623 25449742 2L 1641043 1641072 |1641000 2817 10.9714 20.2905 -1.85387
3R 25449623 25449742 2L 1641043 1641072 |25449500 4475 59.3619 88.6668 -1.36513
3R 22125557 22125567 X 3797816 3797986 |22125500 3379 28.8571 53.0889 -1.87651
3R 22125557 22125567 X 3797816 3797986 |3798000 4454 18.8 34.1881 -1.83874
2R 9958840 9958980 2R 1406147 1406189 |9959000 4351 37.5714 62.5393 -1.64421
2R 9958840 9958980 2R 1406147 1406189 |1406000 3313 1.29524 3.05748 -2.01822
2L 16828066 16828100 2R 16551631 16551788 |16828000 3461 14.1143 27.5173 -1.98129
2L 16828066 16828100 2R 16551631 16551788 |16551500 3901 40.3524 53.0889 -0.986315
3R 1685751 1685884 4 1291802 1291841 |1686000 1251 2.15238 3.89133 -1.61605
2L 11897407 11897446 2R 463843 463881 |11897500 4249 27.3714 50.3094 -1.87326
2L 11897407 11897446 2R 463843 463881 |464000 3559 1.57143 3.33543 -1.87479
3R 20450373 20450534 3L 4613661 4613717 |20450500 2944 34.3524 61.7054 -1.82538
3R 20450373 20450534 3L 4613661 4613717 |4613500 3851 36.8095 65.8747 -1.81803
X 20799864 20799909 2L 238806 238853 |239000 4592 4.84762 12.2299 -2.39097
X 20799864 20799909 2L 238806 238853 |20800000 1831 0.666667 1.94567 -2.13123
3R 19335523 19335540 X 8381185 8381231 |19335500 3874 20.9429 45.0283 -2.19452
3R 19335523 19335540 X 8381185 8381231 |8381000 3300 29.2571 45.8621 -1.48581
X 10060369 10060390 X 2760421 2760474 |10060500 3766 30.9524 44.4724 -1.24705
X 10060369 10060390 X 2760421 2760474 |2760500 3989 26.1524 53.6448 -2.1072
3R 19650021 19650033 X 1089592 1089629 |19650000 3760 24.5143 48.3637 -2.02506
3R 19650021 19650033 X 1089592 1089629 |1089500 4115 18.2095 39.1913 -2.19203
2R 11883293 11883379 3R 9391720 9391778 |11883500 4047 36.2476 44.7503 -0.779463
2R 11883293 11883379 3R 9391720 9391778 |9391500 3786 18.1429 20.2905 -0.427239
3L 2382993 2383131 2R 924847 924848 |925000 1736 4.92381 8.33857 -1.58792
3L 2382993 2383131 2R 924847 924848 |2383000 3679 68.0286 107.568 -1.5201
3L 7075686 7075848 3L 5118947 5118962 |7076000 4009 42.8476 74.2133 -1.74332
3L 7075686 7075848 3L 5118947 5118962 |5119000 3592 37.7048 68.3763 -1.84895
X 7335125 7335192 X 6227540 6227542 |7335000 3438 37.7714 59.2038 -1.49008
X 7335125 7335192 X 6227540 6227542 |6227500 842 8.4381 14.4535 -1.66048
3L 20391352 20391355 2R 1358549 1358693 |1358500 510 3.06667 4.16928 -0.964258
3L 20391352 20391355 2R 1358549 1358693 |20391500 36 4.44762 9.17243 -2.00938
2R 3674786 3674827 2R 1324468 1324483 |3675000 2740 13.4476 17.7889 -0.981062
2R 3674786 3674827 2R 1324468 1324483 |1324500 0 2.93333 5.00314 -1.53839
3L 23805609 23805611 3R 1428857 1429047 |1429000 2623 2.99048 6.67086 -2.10511
3L 23805609 23805611 3R 1428857 1429047 |23805500 3498 2.22857 3.61338 -1.3731
2L 13992893 13992953 2L 10320058 10320088 |13993000 1720 23 45.0283 -2.00709
2L 13992893 13992953 2L 10320058 10320088 |10320000 3815 10.819 24.7378 -2.28311
3L 7889211 7889473 3L 6539328 6539335 |7889500 3727 39.6762 71.1558 -1.82418
3L 7889211 7889473 3L 6539328 6539335 |6539500 3933 54.8095 95.8935 -1.77054
2L 11958182 11958300 2L 1181098 1181126 |11958000 4612 17.7714 37.8015 -2.16831
2L 11958182 11958300 2L 1181098 1181126 |1181000 3588 41.819 71.7117 -1.7189
X 15352078 15352083 X 7045702 7045826 |15352000 863 8.04762 13.3417 -1.5779
X 15352078 15352083 X 7045702 7045826 |7046000 4298 31.3333 61.4275 -2.0173
3R 28797671 28797683 2R 20924534 20924657 |20924500 4229 18.3714 41.6928 -2.29242
3R 28797671 28797683 2R 20924534 20924657 |28797500 3851 13.0381 23.348 -1.78924
2L 20431471 20431483 2R 946382 946792 |20431500 3434 5.07619 10.0063 -1.93169
2L 20431471 20431483 2R 946382 946792 |946500 4598 3.28571 7.22676 -2.09361
X 7084469 7084509 X 944039 944043 |7084500 3451 38.9619 70.3219 -1.83861
X 7084469 7084509 X 944039 944043 |944000 4348 17.8857 43.9165 -2.43098
3R 25147615 25147847 X 20885890 20885913 |25147500 4598 38.819 71.9896 -1.90009
3R 25147615 25147847 X 20885890 20885913 |20886000 2799 1.11429 2.77952 -2.06794
3L 13346272 13346303 2R 2490144 2490183 |2490000 4787 2.81905 5.837 -1.95084
3L 13346272 13346303 2R 2490144 2490183 |13346500 2916 26.9905 48.9196 -1.84111
3L 14796235 14796241 X 10986550 10986671 |14796000 4562 52.8476 86.7211 -1.6131
3L 14796235 14796241 X 10986550 10986671 |10986500 2987 19.0476 41.1369 -2.20021
2R 18007567 18007573 2L 5347770 5347813 |5348000 3883 19.1333 40.0251 -2.13786
2R 18007567 18007573 2L 5347770 5347813 |18007500 3055 44.0952 50.0314 -0.487446
2L 20611154 20611299 3R 1438538 1438569 |20611000 4871 1.33333 3.89133 -2.37721
2L 20611154 20611299 3R 1438538 1438569 |1438500 4166 2.99048 7.50471 -2.31565
2L 8596340 8596533 2R 6285142 6285327 |8596500 0 0.257143 0.277952 -0.132519
2L 8596340 8596533 2R 6285142 6285327 |6285000 1217 4.7619 8.89447 -1.80903
2L 3220786 3221258 2R 399541 399562 |3221000 4605 24.181 46.1401 -1.95322
2L 3220786 3221258 2R 399541 399562 |399500 848 1.5619 3.05748 -1.71282
2L 9753917 9754023 X 8937132 8937397 |9754000 4543 24.8286 50.0314 -2.06952
2L 9753917 9754023 X 8937132 8937397 |8937500 3827 33.9429 52.255 -1.44046
X 15859089 15859214 X 5267677 5267707 |15859000 3626 46.6952 68.3763 -1.30698
X 15859089 15859214 X 5267677 5267707 |5267500 4834 17.5714 27.2393 -1.44341
X 10188638 10188826 X 4603315 4603387 |10188500 4545 38.9429 62.8172 -1.56531
X 10188638 10188826 X 4603315 4603387 |4603500 3180 9.30476 12.2299 -0.947391
2R 10455127 10455268 3R 83039 83062 |10455000 3794 33.3619 53.3668 -1.54121
2R 10455127 10455268 3R 83039 83062 |83000 4122 2.8 4.72519 -1.50621
2R 14111442 14111583 X 4601871 4601920 |14111500 4459 27.9048 50.5873 -1.84235
2R 14111442 14111583 X 4601871 4601920 |4602000 3284 7.42857 12.5079 -1.61018
X 16628735 16628758 3L 1117484 1117506 |1117500 4058 25.4762 44.7503 -1.76691
X 16628735 16628758 3L 1117484 1117506 |16628500 3943 14.6952 27.2393 -1.87282
2R 10928523 10928622 3R 9391722 9391758 |10928500 2932 26.1524 40.3031 -1.43821
2R 10928523 10928622 3R 9391722 9391758 |9391500 3786 18.1429 20.2905 -0.427239
X 6854183 6854215 2L 4635320 4635344 |4635500 3565 13.2857 25.5716 -1.9511
X 6854183 6854215 2L 4635320 4635344 |6854000 1556 7.99048 15.2874 -1.90852
3L 10070954 10070959 X 765278 765373 |10071000 3491 46.619 79.4944 -1.70678
3L 10070954 10070959 X 765278 765373 |765500 3627 11.7429 25.5716 -2.19612
3R 17290466 17290473 2L 9525044 9525103 |9525000 3934 20.419 36.6897 -1.81383
3R 17290466 17290473 2L 9525044 9525103 |17290500 4023 33.2952 68.3763 -2.11476
3L 11169600 11169617 X 6034353 6034721 |11169500 2136 18.7429 37.5236 -2.04787
3L 11169600 11169617 X 6034353 6034721 |6034500 4384 24.8762 38.9133 -1.47682
2R 14791204 14791261 3R 392684 392696 |14791000 3597 41.1238 62.2613 -1.39812
2R 14791204 14791261 3R 392684 392696 |392500 2998 2.67619 3.33543 -0.70064
3L 7888133 7888263 3L 6852791 6852797 |7888000 3604 39.5429 72.5455 -1.87611
3L 7888133 7888263 3L 6852791 6852797 |6853000 3138 38.4095 61.7054 -1.55463
2R 21137929 21138367 2L 4600750 4600799 |4601000 994 7.3619 16.1212 -2.1768
2R 21137929 21138367 2L 4600750 4600799 |21138000 0 0 0 nan
3R 2636101 2636111 4 1240930 1240952 |2636000 940 2.58095 3.33543 -0.80186
X 21635369 21635955 3R 1396525 1396547 |1396500 2220 3.15238 5.00314 -1.37558
X 21635369 21635955 3R 1396525 1396547 |21635500 3705 27.5048 46.696 -1.68696
2R 7820826 7820826 X 4211163 4211191 |7821000 4637 21.9429 40.0251 -1.85036
2R 7820826 7820826 X 4211163 4211191 |4211000 4618 10.2571 16.3992 -1.50143
2R 20755024 20755028 X 8990284 8990375 |20755000 4809 15.181 30.5748 -2.05251
2R 20755024 20755028 X 8990284 8990375 |8990500 4034 42.9714 62.5393 -1.2886
X 5661552 5661932 X 4601968 4602027 |5661500 4717 6.98095 12.7858 -1.80198
X 5661552 5661932 X 4601968 4602027 |4602000 3284 7.42857 12.5079 -1.61018
3R 11614849 11615211 3R 1510733 1510753 |11615000 4450 16.8952 31.6866 -1.9043
3R 11614849 11615211 3R 1510733 1510753 |1510500 3693 6.09524 9.72833 -1.46184
X 19533345 19533456 X 4333977 4333992 |19533500 3943 51.0286 85.8873 -1.67601
X 19533345 19533456 X 4333977 4333992 |4334000 4515 8.77143 13.8976 -1.46927
X 10131999 10132029 3L 6620654 6620654 |6620500 4643 38.581 70.8778 -1.87881
X 10131999 10132029 3L 6620654 6620654 |10132000 4274 34.819 61.7054 -1.79424
3R 28180432 28180442 X 596048 596314 |28180500 3993 43.0762 82.8298 -1.98139
3R 28180432 28180442 X 596048 596314 |596000 4587 24.5619 51.1432 -2.13583
X 20723659 20723718 4 521463 521484 |20723500 0 0 0 nan
3R 1901757 1901980 4 779740 779785 |1902000 4650 11.6571 18.0669 -1.42693
3L 6627791 6627873 X 3429376 3429408 |6628000 2841 35.6381 58.37 -1.60276
3L 6627791 6627873 X 3429376 3429408 |3429500 4460 20.4476 42.2487 -2.11519
2L 19629578 19629665 2L 17985989 17985997 |19629500 2755 2.09524 3.05748 -1.10201
2L 19629578 19629665 2L 17985989 17985997 |17986000 336 0.371429 0.833857 -1.45676
X 19865385 19865385 3L 2462981 2463010 |2463000 4510 34.0762 60.8716 -1.81241
X 19865385 19865385 3L 2462981 2463010 |19865500 1615 5.25714 10.5622 -1.97501
2R 21135659 21135854 3L 555 598 |21136000 0 0 0 nan
3L 16508552 16508641 2R 2386700 2387382 |2387000 4457 7.68571 11.9519 -1.41235
3L 16508552 16508641 2R 2386700 2387382 |16508500 3029 14.6381 31.4086 -2.17785
3R 24518856 24518888 X 6522105 6522116 |24519000 3745 46.7238 78.3825 -1.66675
3R 24518856 24518888 X 6522105 6522116 |6522000 3529 45.8095 71.7117 -1.48944
2R 18616315 18616330 3L 10071566 10071873 |18616500 4081 30 48.0857 -1.54443
2R 18616315 18616330 3L 10071566 10071873 |10071500 3544 42.7619 73.9353 -1.73909
X 21658187 21658332 3R 9391712 9391755 |9391500 3786 18.1429 20.2905 -0.427239
X 21658187 21658332 3R 9391712 9391755 |21658500 4471 32.8571 55.8684 -1.69431
X 8362991 8363076 X 4603460 4603483 |8363000 4506 52.6857 79.4944 -1.39182
X 8362991 8363076 X 4603460 4603483 |4603500 3180 9.30476 12.2299 -0.947391
3L 7716135 7716143 2L 5347460 5347511 |5347500 3915 19.6476 41.1369 -2.14045
3L 7716135 7716143 2L 5347460 5347511 |7716000 3393 37.7429 59.2038 -1.49207
2L 20632038 20632384 3R 1396819 1396854 |20632000 4001 3.69524 7.78266 -2.02703
2L 20632038 20632384 3R 1396819 1396854 |1397000 1730 3.24762 5.28109 -1.43947
3R 19786374 19786404 X 17915103 17915467 |19786500 4505 23.3143 47.2519 -2.07975
3R 19786374 19786404 X 17915103 17915467 |17915500 3722 23.0667 48.9196 -2.17054
3L 8735606 8735619 X 2728650 2728861 |8735500 4243 41.5429 69.2101 -1.64793
3L 8735606 8735619 X 2728650 2728861 |2729000 2877 25.1714 39.7472 -1.50181
X 15785298 15785328 X 381503 381581 |15785500 1432 18.5048 28.6291 -1.43972
X 15785298 15785328 X 381503 381581 |381500 3961 17.8667 38.9133 -2.21428
X 11164694 11165085 X 497655 497734 |11165000 4045 34.2667 56.9802 -1.64011
X 11164694 11165085 X 497655 497734 |497500 2920 13.7524 30.2968 -2.22576
3L 13346265 13346303 4 1222999 1223081 |13346500 2916 26.9905 48.9196 -1.84111
2L 15013083 15013108 3L 6752245 6752335 |15013000 1394 4.34286 8.89447 -1.99247
2L 15013083 15013108 3L 6752245 6752335 |6752500 4315 22.5524 38.0795 -1.66877
3R 14204095 14204509 3R 8737082 8737193 |14204500 4845 19.3619 38.6354 -2.04208
3R 14204095 14204509 3R 8737082 8737193 |8737000 4484 36.0095 49.1976 -1.10105
X 10060331 10060337 X 765309 765432 |10060500 3766 30.9524 44.4724 -1.24705
X 10060331 10060337 X 765309 765432 |765500 3627 11.7429 25.5716 -2.19612
X 13610078 13610106 2L 3812514 3812542 |3812500 4232 15.9333 33.6322 -2.14918
X 13610078 13610106 2L 3812514 3812542 |13610000 4188 35.8476 64.207 -1.81951
3L 6897626 6897750 2L 4256571 4256599 |4256500 3433 24.7714 40.859 -1.61314
3L 6897626 6897750 2L 4256571 4256599 |6897500 4077 44.3238 76.4369 -1.73335
X 5009979 5010124 4 400061 400062 |5010000 4681 6.28571 14.1756 -2.21886
X 10689299 10689331 3L 2483290 2483350 |2483500 3642 44.1143 68.3763 -1.46257
X 10689299 10689331 3L 2483290 2483350 |10689500 4140 21.7619 45.5842 -2.14443
2R 8819879 8819948 3R 680638 680648 |8820000 2995 44.9619 68.9322 -1.43343
2R 8819879 8819948 3R 680638 680648 |680500 3747 2.57143 5.55905 -2.01887
3L 3420860 3420864 3L 1407911 1407941 |3421000 3902 41.2857 66.9865 -1.58115
3L 3420860 3420864 3L 1407911 1407941 |1408000 4485 35.1619 68.3763 -2.00224
3R 22372736 22372739 3L 10163790 10163822 |22372500 4595 41.3524 74.2133 -1.82642
3R 22372736 22372739 3L 10163790 10163822 |10164000 3439 29.2095 56.1464 -1.97364
2L 19469474 19469516 3R 6309066 6309071 |19469500 3541 4.60952 9.72833 -2.05965
2L 19469474 19469516 3R 6309066 6309071 |6309000 2514 7.2 16.3992 -2.24875
3R 9735108 9735113 2R 3121937 3122017 |3122000 4258 4.47619 8.06062 -1.72042
3R 9735108 9735113 2R 3121937 3122017 |9735000 2029 15.1714 20.2905 -1.01835
2R 15038409 15038446 3R 9735745 9735769 |15038500 3170 18.6381 34.4661 -1.87631
2R 15038409 15038446 3R 9735745 9735769 |9736000 2510 23.181 31.1307 -1.0414
X 4601911 4601920 2L 2946301 2946412 |2946500 4597 12.3714 26.4055 -2.15994
X 4601911 4601920 2L 2946301 2946412 |4602000 3284 7.42857 12.5079 -1.61018
X 6854147 6854158 3L 5877114 5877216 |5877000 4008 34.1524 60.3156 -1.7858
X 6854147 6854158 3L 5877114 5877216 |6854000 1556 7.99048 15.2874 -1.90852
3L 23943124 23943320 3L 21189140 21189142 |23943000 931 3.94286 6.67086 -1.56036
3L 23943124 23943320 3L 21189140 21189142 |21189000 99 0.514286 0.833857 -1.00672
2R 20320993 20321012 3R 19379413 19379556 |20321000 4246 28.5905 54.7566 -1.96528
2R 20320993 20321012 3R 19379413 19379556 |19379500 4414 23.5048 49.4755 -2.15624
3L 11169596 11169604 3R 10405640 10405643 |10405500 3704 20.1238 33.3543 -1.61972
3L 11169596 11169604 3R 10405640 10405643 |11169500 2136 18.7429 37.5236 -2.04787
X 8088033 8088142 X 6579660 6579687 |8088000 4369 36.8095 59.4818 -1.56899
X 8088033 8088142 X 6579660 6579687 |6579500 3892 35.9714 57.5361 -1.54227
3R 28671623 28671722 3R 10986863 10986884 |28671500 4156 14.2762 31.6866 -2.24148
3R 28671623 28671722 3R 10986863 10986884 |10987000 3712 9.25714 20.0126 -2.16844
X 3540011 3540425 4 1359250 1359287 |3540000 4522 22.4286 48.6417 -2.2132
2R 14104338 14104349 2L 2787816 2788024 |2788000 4444 29.9238 63.0952 -2.16538
2R 14104338 14104349 2L 2787816 2788024 |14104500 3632 27.4571 41.6928 -1.39932
X 18879034 18879062 3L 10320089 10320089 |10320000 4399 39.9048 68.0983 -1.70644
X 18879034 18879062 3L 10320089 10320089 |18879000 3365 25.381 42.8047 -1.66884
2R 19581610 19581638 X 12998290 12998291 |19581500 4456 22.819 35.8558 -1.48655
2R 19581610 19581638 X 12998290 12998291 |12998500 2577 9.80952 19.1787 -1.96856
2L 20719721 20719746 2L 17917409 17917501 |20719500 3616 2.94286 6.67086 -2.13235
2L 20719721 20719746 2L 17917409 17917501 |17917500 4631 9.5619 21.6803 -2.26043
X 15203473 15203516 3L 899209 899319 |899500 3727 35.381 63.6511 -1.82947
X 15203473 15203516 3L 899209 899319 |15203500 3223 71.1714 89.7786 -0.856128
3R 11821375 11821502 3L 10561278 10561284 |11821500 4046 16.4857 37.8015 -2.30749
3R 11821375 11821502 3L 10561278 10561284 |10561500 3656 42.7333 74.4912 -1.75858
2R 366115 366294 4 288701 288726 |366000 2951 3.55238 6.94881 -1.87093
X 1205667 1205694 3L 503472 503560 |503500 4084 53.381 87.277 -1.60396
X 1205667 1205694 3L 503472 503560 |1205500 2303 13.4095 24.1818 -1.80662
3R 18199242 18199242 3L 5828554 5828577 |18199000 4545 26.2476 45.5842 -1.74064
3R 18199242 18199242 3L 5828554 5828577 |5828500 3541 24.1524 50.3094 -2.13614
3L 4252389 4252502 2L 2787611 2787619 |2787500 4391 23.6952 50.5873 -2.18426
3L 4252389 4252502 2L 2787611 2787619 |4252500 4258 50.7048 81.9959 -1.57535
3L 18676404 18676503 2R 841275 841325 |841500 3015 2.38095 3.33543 -1.01442
3L 18676404 18676503 2R 841275 841325 |18676500 109 7.08571 8.06062 -0.467924
X 20695316 20695352 3L 15060940 15060965 |15061000 3670 34.3143 61.7054 -1.82792
X 20695316 20695352 3L 15060940 15060965 |20695500 0 0.847619 2.22362 -2.05736
X 21644483 21644562 2R 18378884 18378939 |18379000 1736 12.6095 21.4023 -1.66082
X 21644483 21644562 2R 18378884 18378939 |21644500 1025 10.6095 18.3449 -1.69677
3L 11165685 11165685 2L 4593769 4593797 |4594000 4421 21.2857 40.859 -1.96267
3L 11165685 11165685 2L 4593769 4593797 |11165500 4724 38.9429 77.5487 -2.05417
X 10060583 10060625 3L 6627826 6627879 |6628000 2841 35.6381 58.37 -1.60276
X 10060583 10060625 3L 6627826 6627879 |10060500 3766 30.9524 44.4724 -1.24705
2R 20510006 20510074 3L 6810989 6811148 |20510000 3313 12.2571 26.4055 -2.17752
2R 20510006 20510074 3L 6810989 6811148 |6811000 4577 49.4667 68.0983 -1.1277
X 19049949 19049954 2L 5730528 5730635 |5730500 2108 22.419 40.859 -1.84902
X 19049949 19049954 2L 5730528 5730635 |19050000 3994 47.0857 82.2739 -1.7656
2L 20680583 20680618 3R 2696185 2696194 |20680500 4069 4.54286 10.0063 -2.14065
2L 20680583 20680618 3R 2696185 2696194 |2696000 1436 5.2381 12.7858 -2.34301
X 7359668 7359703 X 596272 596353 |7359500 4455 35.9143 58.9259 -1.60734
X 7359668 7359703 X 596272 596353 |596500 4632 24.8952 52.8109 -2.17304
2L 20881575 20881719 3R 6381762 6381811 |20881500 4485 3.33333 6.11495 -1.7233
2L 20881575 20881719 3R 6381762 6381811 |6382000 602 1.7619 4.16928 -2.1053
3R 6381767 6381824 2R 1570631 1570859 |1570500 3283 4.90476 9.17243 -1.81497
3R 6381767 6381824 2R 1570631 1570859 |6382000 602 1.7619 4.16928 -2.1053
X 14912514 14912539 X 13887316 13888012 |14912500 1365 6.7619 13.6197 -2.004
X 14912514 14912539 X 13887316 13888012 |13887500 3790 28.8476 50.8653 -1.77869
X 3596443 3596463 2L 1198232 1198331 |1198500 4130 34.5619 66.1526 -1.96778
X 3596443 3596463 2L 1198232 1198331 |3596500 4653 21.6095 38.6354 -1.80394
3R 28180406 28180414 X 560406 560810 |28180500 3993 43.0762 82.8298 -1.98139
3R 28180406 28180414 X 560406 560810 |560500 3678 15.8952 32.2425 -2.069
3R 21727931 21727955 X 276186 276495 |21728000 3944 25.6286 48.6417 -1.94302
3R 21727931 21727955 X 276186 276495 |276500 4577 24.219 53.9227 -2.26509
2R 1465514 1465541 4 479617 479678 |1465500 4377 3.45714 7.50471 -2.07627
3L 21647162 21647206 X 7488353 7488446 |21647000 134 3.51429 5.28109 -1.2507
3L 21647162 21647206 X 7488353 7488446 |7488500 4199 44.0476 75.0471 -1.70398
3L 7608826 7609193 X 6854188 6854196 |7609000 3632 43.0476 75.603 -1.77645
3L 7608826 7609193 X 6854188 6854196 |6854000 1556 7.99048 15.2874 -1.90852
2L 20632720 20633034 3R 1396821 1396853 |20633000 3822 3.6 7.50471 -2.00299
2L 20632720 20633034 3R 1396821 1396853 |1397000 1730 3.24762 5.28109 -1.43947
X 3721057 3721079 2L 1198277 1198571 |1198500 4130 34.5619 66.1526 -1.96778
X 3721057 3721079 2L 1198277 1198571 |3721000 4250 19.4381 33.9102 -1.7432
3R 23195608 23195697 3L 11169617 11169628 |23195500 4766 30.3429 56.4243 -1.90165
3R 23195608 23195697 3L 11169617 11169628 |11169500 2136 18.7429 37.5236 -2.04787
2L 22157180 22157190 2L 8765781 8765846 |22157000 528 0.380952 1.11181 -1.87328
2L 22157180 22157190 2L 8765781 8765846 |8766000 4105 16.7333 34.1881 -2.08569
3L 20286517 20286609 3R 967013 967026 |967000 4481 5.2381 8.89447 -1.60058
3L 20286517 20286609 3R 967013 967026 |20286500 493 14.8286 25.0157 -1.65289
3R 27854654 27854759 2L 20676537 20676562 |20676500 2287 0.952381 1.94567 -1.65514
3R 27854654 27854759 2L 20676537 20676562 |27854500 4536 45.0571 84.4975 -1.92726
X 8452016 8452333 X 6579658 6579692 |8452000 3504 49.4952 73.9353 -1.36345
X 8452016 8452333 X 6579658 6579692 |6579500 3892 35.9714 57.5361 -1.54227
2R 15038819 15038862 3L 5248221 5248223 |15039000 3181 17.2 32.2425 -1.90387
2R 15038819 15038862 3L 5248221 5248223 |5248000 4099 57.1048 93.114 -1.59786
3R 19423883 19423883 3L 10984802 10984913 |19424000 3774 24.8381 48.3637 -1.99756
3R 19423883 19423883 3L 10984802 10984913 |10985000 3514 40.1143 65.5967 -1.60062
3R 20806012 20806038 2R 16350006 16350138 |16350000 2809 28.0667 40.3031 -1.24365
3R 20806012 20806038 2R 16350006 16350138 |20806000 4207 37.1333 66.9865 -1.83661
2L 19695549 19695570 X 3085628 3085753 |19695500 2203 3.27619 5.837 -1.65534
2L 19695549 19695570 X 3085628 3085753 |3085500 4437 16.6476 32.7984 -2.01013
3L 7716600 7716610 3L 4614399 4614502 |7716500 3452 39.8762 62.2613 -1.48065
3L 7716600 7716610 3L 4614399 4614502 |4614500 3813 38.6571 69.766 -1.83829
2L 21889652 21889841 3R 4592856 4592886 |21889500 1502 1.6 3.33543 -1.84442
2L 21889652 21889841 3R 4592856 4592886 |4593000 3656 7.18095 8.89447 -0.750093
3L 8735613 8735634 3L 5118755 5118866 |8735500 4243 41.5429 69.2101 -1.64793
3L 8735613 8735634 3L 5118755 5118866 |5119000 3592 37.7048 68.3763 -1.84895
2L 14150101 14150261 2R 1154127 1154183 |14150000 4288 15.9619 35.2999 -2.23919
2L 14150101 14150261 2R 1154127 1154183 |1154000 4667 1.19048 2.50157 -1.77855
3R 23252172 23252262 2R 14104367 14104379 |14104500 3632 27.4571 41.6928 -1.39932
3R 23252172 23252262 2R 14104367 14104379 |23252000 3406 25.4476 53.3668 -2.15093
2L 10926319 10926384 2R 850133 850236 |10926500 3512 22.2095 38.0795 -1.70562
2L 10926319 10926384 2R 850133 850236 |850000 4655 2.25714 3.61338 -1.34477
X 17968036 17968076 2R 13560703 13560798 |13561000 3544 4.75238 11.674 -2.34332
X 17968036 17968076 2R 13560703 13560798 |17968000 2797 20.8286 33.6322 -1.55475
X 7857377 7857443 X 6320803 6320821 |7857500 3306 50.2476 86.4432 -1.72918
X 7857377 7857443 X 6320803 6320821 |6321000 3147 19.3143 31.9645 -1.61475
2L 11096652 11096766 2L 8596349 8596526 |11096500 2023 7.15238 14.4535 -2.01539
2L 11096652 11096766 2L 8596349 8596526 |8596500 0 0.257143 0.277952 -0.132519
X 20750203 20750208 2R 3714934 3715071 |3715000 4655 5.59048 11.9519 -2.10598
X 20750203 20750208 2R 3714934 3715071 |20750000 2961 2.26667 5.28109 -2.13387
X 7857849 7857878 X 4268478 4268547 |7858000 3088 46.4381 80.0503 -1.73301
X 7857849 7857878 X 4268478 4268547 |4268500 4001 3.9619 9.45038 -2.26953
3R 24353688 24353710 3L 3706660 3706661 |24353500 4337 32.9905 66.9865 -2.09148
3R 24353688 24353710 3L 3706660 3706661 |3706500 4538 42.2667 64.4849 -1.41942
X 18594744 18595002 2R 3757153 3757163 |3757000 3972 7.47619 11.674 -1.42117
X 18594744 18595002 2R 3757153 3757163 |18595000 4080 37.2 63.0952 -1.6904
3L 8335950 8336093 3L 5624297 5624323 |8336000 3605 42.781 72.5455 -1.69204
3L 8335950 8336093 3L 5624297 5624323 |5624500 4074 39.0286 70.8778 -1.85277
X 21638534 21638548 2R 11679667 11679803 |11679500 2822 22.4 27.5173 -0.756457
X 21638534 21638548 2R 11679667 11679803 |21638500 4095 24.3143 45.0283 -1.88734
3R 24270870 24270876 2R 15038986 15039105 |15039000 3181 17.2 32.2425 -1.90387
3R 24270870 24270876 2R 15038986 15039105 |24271000 3705 26.4095 56.7023 -2.198
2R 2962667 2962673 3R 336133 336570 |2962500 75 3.10476 5.00314 -1.41098
2R 2962667 2962673 3R 336133 336570 |336500 4529 9.01905 8.06062 0.460018
3L 9568977 9569133 X 4601975 4602026 |9569000 3950 33.3238 57.8141 -1.74317
3L 9568977 9569133 X 4601975 4602026 |4602000 3284 7.42857 12.5079 -1.61018
X 20584371 20584424 2R 1283160 1283164 |1283000 2679 2.77143 4.72519 -1.52856
X 20584371 20584424 2R 1283160 1283164 |20584500 4632 54.9429 84.4975 -1.44419
3R 1770370 1770735 2R 1340621 1340903 |1341000 90 6.6 8.06062 -0.701052
3R 1770370 1770735 2R 1340621 1340903 |1770500 1358 2.29524 3.61338 -1.307
2L 7438574 7438675 X 4601967 4602010 |7438500 4663 20.181 38.6354 -1.9553
2L 7438574 7438675 X 4601967 4602010 |4602000 3284 7.42857 12.5079 -1.61018
X 4601870 4601912 3R 3070100 3070249 |3070000 1007 1.26667 1.66771 -0.755342
X 4601870 4601912 3R 3070100 3070249 |4602000 3284 7.42857 12.5079 -1.61018
2R 6548149 6548158 X 291149 291278 |6548000 2495 5.78095 11.9519 -2.04292
2R 6548149 6548158 X 291149 291278 |291000 2739 9.5619 20.8464 -2.18669
2R 3078503 3078520 X 785969 786008 |3078500 3757 6.2 11.396 -1.7999
2R 3078503 3078520 X 785969 786008 |786000 4766 14.1238 32.5204 -2.30886
2L 19566158 19566204 3R 12889305 12889336 |19566000 4935 6.78095 15.5653 -2.25808
2L 19566158 19566204 3R 12889305 12889336 |12889500 3448 17.3429 36.1338 -2.12647
3R 27869963 27870000 3L 9098447 9098451 |27870000 4186 47.6857 86.7211 -1.85891
3R 27869963 27870000 3L 9098447 9098451 |9098500 3859 34.2286 62.5393 -1.86435
X 1833511 1833577 X 186234 186239 |1833500 4263 21.2381 33.3543 -1.48331
X 1833511 1833577 X 186234 186239 |186000 3987 17.7524 40.859 -2.31696
X 4601894 4601920 2R 868160 868275 |868000 2930 4.87619 8.89447 -1.759
X 4601894 4601920 2R 868160 868275 |4602000 3284 7.42857 12.5079 -1.61018
3R 20805981 20806005 2L 10821882 10822458 |10822000 4664 18.381 33.6322 -1.85197
3R 20805981 20806005 2L 10821882 10822458 |20806000 4207 37.1333 66.9865 -1.83661
2R 18378881 18378935 X 1823881 1824090 |18379000 1736 12.6095 21.4023 -1.66082
2R 18378881 18378935 X 1823881 1824090 |1824000 4843 14.5143 25.0157 -1.70388
X 21298748 21298776 3L 13627036 13627036 |13627000 4437 21.181 40.3031 -1.94348
X 21298748 21298776 3L 13627036 13627036 |21299000 4072 13.4762 21.1244 -1.4631
2L 17402816 17402818 3R 7951790 7951868 |17403000 3635 6.80952 15.8433 -2.28294
2L 17402816 17402818 3R 7951790 7951868 |7952000 3544 22.7238 35.5779 -1.47697
3R 22944763 22944795 X 20307380 20307557 |22945000 3164 26.3143 41.1369 -1.47642
3R 22944763 22944795 X 20307380 20307557 |20307500 4548 43.2286 70.3219 -1.58846
2L 13630424 13630729 2L 8454441 8454619 |13630500 4599 24.7238 41.1369 -1.63484
2L 13630424 13630729 2L 8454441 8454619 |8454500 4491 15.5333 30.8527 -2.02454
2R 14983631 14983740 2L 6526450 6526465 |6526500 3118 16.9714 28.0732 -1.60931
2R 14983631 14983740 2L 6526450 6526465 |14983500 4288 24.5524 40.859 -1.63511
3R 21110143 21110171 X 4091775 4091785 |21110000 4106 34.0476 60.3156 -1.79295
3R 21110143 21110171 X 4091775 4091785 |4092000 4343 9.19048 16.1212 -1.72238
2L 21333676 21333689 4 1241522 1241633 |21333500 4696 0.895238 1.94567 -1.75036
2R 15614461 15614563 2L 5832738 5832740 |5832500 3795 22.8667 45.5842 -2.04499
2R 15614461 15614563 2L 5832738 5832740 |15614500 4124 19.6667 31.9645 -1.56977
3R 15659312 15659327 2R 3772707 3772829 |3773000 4094 9.79048 16.3992 -1.6155
3R 15659312 15659327 2R 3772707 3772829 |15659500 3906 29.4571 59.4818 -2.0778
X 14507744 14507817 X 11842737 11842750 |14508000 2420 36.6762 50.3094 -1.11337
X 14507744 14507817 X 11842737 11842750 |11842500 2033 15.3429 26.4055 -1.70261
4 1304810 1304939 2R 539346 539349 |539500 3919 1.79048 4.72519 -2.29602
3L 10216885 10217233 3L 4846535 4846573 |10217000 3899 42.5714 73.6574 -1.7407
3L 10216885 10217233 3L 4846535 4846573 |4846500 751 37.2095 53.0889 -1.2297
3L 23575517 23575606 3L 13346270 13346303 |23575500 2449 2.4381 3.61338 -1.16535
3L 23575517 23575606 3L 13346270 13346303 |13346500 2916 26.9905 48.9196 -1.84111
3L 8088190 8088195 3L 7075124 7075190 |8088000 2639 43.1048 68.9322 -1.54449
3L 8088190 8088195 3L 7075124 7075190 |7075000 3996 38.4476 65.8747 -1.71556
2R 18378884 18378940 2R 15331814 15331920 |18379000 1736 12.6095 21.4023 -1.66082
2R 18378884 18378940 2R 15331814 15331920 |15332000 4363 25.0286 45.8621 -1.86418
2L 7453531 7453859 4 117679 117721 |7453500 4437 25.7619 44.7503 -1.74071
2R 17987718 17987718 3R 9793679 9793706 |17987500 3794 25.7048 37.8015 -1.3095
2R 17987718 17987718 3R 9793679 9793706 |9793500 4653 26.1238 47.2519 -1.83565
3L 11536429 11536449 2L 617939 617945 |618000 3122 14.9333 29.185 -1.98884
3L 11536429 11536449 2L 617939 617945 |11536500 3088 47.7524 73.1015 -1.43016
3R 9391720 9391768 2L 8653352 8653617 |8653500 4246 16.6 35.022 -2.14975
3R 9391720 9391768 2L 8653352 8653617 |9391500 3786 18.1429 20.2905 -0.427239
2L 10498005 10498060 2R 3078508 3078512 |10498000 4444 19.8857 38.0795 -1.95537
2L 10498005 10498060 2R 3078508 3078512 |3078500 3757 6.2 11.396 -1.7999
3L 23659369 23659401 3L 13701831 13702048 |23659500 2472 1.13333 3.05748 -2.20365
3L 23659369 23659401 3L 13701831 13702048 |13702000 4397 23.2381 45.5842 -2.01155
3L 9409397 9409416 3L 8172988 8173021 |9409500 3933 54.6762 93.6699 -1.72009
3L 9409397 9409416 3L 8172988 8173021 |8173000 3788 29.5048 51.9771 -1.77704
3R 18018359 18018497 3R 344916 344920 |18018500 3871 38.3905 65.0408 -1.68815
3R 18018359 18018497 3R 344916 344920 |345000 12 3.60952 4.72519 -0.87286
2R 17357372 17357568 2R 399510 399544 |17357500 4396 32.1524 54.2007 -1.67279
2R 17357372 17357568 2R 399510 399544 |399500 848 1.5619 3.05748 -1.71282
2L 19367621 19367623 X 4213406 4213466 |19367500 2535 2.69524 5.55905 -1.93521
2L 19367621 19367623 X 4213406 4213466 |4213500 4681 8.95238 15.5653 -1.6999
2L 16828054 16828101 2L 4333192 4333261 |16828000 3461 14.1143 27.5173 -1.98129
2L 16828054 16828101 2L 4333192 4333261 |4333000 4757 14.381 29.185 -2.06592
3R 18063445 18063522 3R 9141775 9141781 |18063500 2645 40.7619 62.5393 -1.43411
3R 18063445 18063522 3R 9141775 9141781 |9142000 3216 4.8381 11.9519 -2.35506
X 21288081 21288122 3R 1789072 1789237 |1789000 2099 5.3619 8.33857 -1.3842
X 21288081 21288122 3R 1789072 1789237 |21288000 2239 28.6381 35.5779 -0.797402
2R 15918119 15918149 3L 2892855 2892855 |15918000 3972 32.2762 49.7535 -1.44305
2R 15918119 15918149 3L 2892855 2892855 |2893000 4213 62.3619 93.6699 -1.38106
X 6854175 6854203 3L 4481373 4481454 |4481500 4352 51.981 87.555 -1.67806
X 6854175 6854203 3L 4481373 4481454 |6854000 1556 7.99048 15.2874 -1.90852
2R 20693609 20693871 2R 3078502 3078519 |20693500 4359 24.3619 54.2007 -2.26385
2R 20693609 20693871 2R 3078502 3078519 |3078500 3757 6.2 11.396 -1.7999
3R 25296069 25296077 X 381826 381882 |25296000 3904 41.7524 75.603 -1.84713
3R 25296069 25296077 X 381826 381882 |382000 3918 17.1333 38.3574 -2.26479
2L 14610129 14610330 2R 1043346 1043353 |14610000 4565 22.219 43.9165 -2.0263
2L 14610129 14610330 2R 1043346 1043353 |1043500 3265 1.89524 2.77952 -1.09813
2L 20368457 20368460 2L 6909375 6909529 |20368500 1027 3.72381 9.17243 -2.3172
2L 20368457 20368460 2L 6909375 6909529 |6909500 4295 21.3048 42.2487 -2.03203
3L 15623954 15623987 3L 9579823 9579872 |15624000 3504 59.8476 85.3314 -1.23319
3L 15623954 15623987 3L 9579823 9579872 |9580000 4538 49.9619 90.0565 -1.83913
3L 8466018 8466178 2R 1198925 1198927 |1199000 3553 2.3619 4.16928 -1.58058
3L 8466018 8466178 2R 1198925 1198927 |8466000 4246 51.2762 80.3282 -1.49275
2R 16909088 16909110 3L 16016528 16016890 |16909000 3844 19.9524 32.5204 -1.57734
2R 16909088 16909110 3L 16016528 16016890 |16016500 3926 48.7619 82.8298 -1.698
2R 5783244 5783321 3R 1213989 1214040 |5783500 4435 9.84762 16.6771 -1.64263
2R 5783244 5783321 3R 1213989 1214040 |1214000 0 1.5619 2.22362 -0.989378
X 10321482 10321484 3L 3699000 3699169 |3699000 4187 43.6952 71.9896 -1.62077
X 10321482 10321484 3L 3699000 3699169 |10321500 3209 7.28571 16.3992 -2.22779
2R 9889899 9890096 X 4601885 4602004 |9890000 4115 39.1333 66.4306 -1.69329
2R 9889899 9890096 X 4601885 4602004 |4602000 3284 7.42857 12.5079 -1.61018
3R 23228447 23228479 X 15538976 15539001 |23228500 3437 34.4 63.6511 -1.89295
3R 23228447 23228479 X 15538976 15539001 |15539000 3660 37.3333 62.8172 -1.67084
3R 20416195 20416237 X 18666004 18666297 |20416000 4258 19.0667 37.2456 -1.99681
3R 20416195 20416237 X 18666004 18666297 |18666000 4183 61.0381 96.1715 -1.50975
X 15351176 15351191 X 11037389 11037804 |15351000 526 7.12381 11.396 -1.4799
X 15351176 15351191 X 11037389 11037804 |11037500 4401 25.0476 48.3637 -1.97977
3L 14233920 14234029 3R 11227787 11227814 |11228000 2391 9.45714 20.5685 -2.18139
3L 14233920 14234029 3R 11227787 11227814 |14234000 4321 68.2 101.175 -1.34734
X 20314801 20314912 2R 399533 399560 |399500 848 1.5619 3.05748 -1.71282
X 20314801 20314912 2R 399533 399560 |20315000 4636 52.2571 71.7117 -1.11869
3L 23712016 23712032 2R 8633122 8633163 |8633000 790 11.7619 17.7889 -1.362
3L 23712016 23712032 2R 8633122 8633163 |23712000 3513 1.22857 1.94567 -1.19491
2L 1641024 1641071 2R 1514815 1514879 |1641000 2817 10.9714 20.2905 -1.85387
2L 1641024 1641071 2R 1514815 1514879 |1515000 4161 2.84762 6.11495 -2.02421
X 8336630 8336638 X 186566 186595 |8336500 3553 51.2667 77.5487 -1.39844
X 8336630 8336638 X 186566 186595 |186500 3829 17.5143 40.859 -2.34084
X 11165658 11165696 X 7981867 7982186 |11165500 3820 34.2 56.7023 -1.63273
X 11165658 11165696 X 7981867 7982186 |7982000 3928 37.6 57.2582 -1.41267
2L 20367209 20367232 3L 1242818 1242966 |20367000 2040 3.21905 8.89447 -2.48442
2L 20367209 20367232 3L 1242818 1242966 |1243000 3829 45.8476 81.1621 -1.79603
2R 17235021 17235130 X 16982698 16982724 |17235000 3842 30.219 46.418 -1.43235
2R 17235021 17235130 X 16982698 16982724 |16982500 3894 30.6095 51.4212 -1.6633
2R 19331822 19331888 X 560431 560454 |19332000 4463 20.5143 42.2487 -2.10872
2R 19331822 19331888 X 560431 560454 |560500 3678 15.8952 32.2425 -2.069
X 16731700 16731786 2L 5040529 5040567 |5040500 3571 14.2286 30.8527 -2.19697
X 16731700 16731786 2L 5040529 5040567 |16731500 3051 24.4381 39.1913 -1.54131
2R 18936372 18936564 4 1061532 1061598 |18936500 4562 18.9619 36.9677 -1.99241
X 9020860 9020966 X 7003778 7003798 |9021000 3683 35.0095 49.4755 -1.20105
X 9020860 9020966 X 7003778 7003798 |7004000 3565 27.6 49.7535 -1.82916
X 8336741 8336754 X 6452532 6452730 |8336500 3553 51.2667 77.5487 -1.39844
X 8336741 8336754 X 6452532 6452730 |6452500 3822 25.3524 43.3606 -1.70302
3R 24518459 24518486 2R 12468621 12469137 |12469000 4279 31.2762 50.5873 -1.56851
3R 24518459 24518486 2R 12468621 12469137 |24518500 3755 46.2762 76.9928 -1.6461
2L 12126548 12126595 3R 9391717 9391768 |12126500 4688 21.5048 43.9165 -2.093
2L 12126548 12126595 3R 9391717 9391768 |9391500 3786 18.1429 20.2905 -0.427239
3R 5547214 5547331 2L 1180890 1180892 |1181000 3588 41.819 71.7117 -1.7189
3R 5547214 5547331 2L 1180890 1180892 |5547500 2725 6.09524 14.7315 -2.34071
3R 18847522 18847544 2R 863505 863626 |863500 4767 4.14286 8.33857 -1.95108
3R 18847522 18847544 2R 863505 863626 |18847500 4097 11.3048 30.0188 -2.54049
2R 20492666 20492672 X 16877358 16877458 |20492500 3763 19.2571 40.859 -2.16608
2R 20492666 20492672 X 16877358 16877458 |16877500 4340 38.2762 56.1464 -1.30933
2R 7586407 7586785 3R 1427167 1427272 |7586500 1891 17.6476 19.7346 -0.426515
2R 7586407 7586785 3R 1427167 1427272 |1427000 3085 3.33333 6.11495 -1.7233
3L 11767491 11767580 X 1323896 1323900 |11767500 4137 50.5048 82.2739 -1.59405
3L 11767491 11767580 X 1323896 1323900 |1324000 3561 16.1524 28.0732 -1.72804
3R 25228315 25228345 3R 23619354 23619382 |25228500 4433 38.6 77.2707 -2.06497
3R 25228315 25228345 3R 23619354 23619382 |23619500 1885 21.9619 41.1369 -1.90994
3R 24048694 24048724 3L 7888652 7888737 |24048500 2814 22.1905 41.9708 -1.93165
3R 24048694 24048724 3L 7888652 7888737 |7888500 3566 40.1333 73.1015 -1.86001
X 6579630 6579658 X 2375519 2375679 |6579500 3892 35.9714 57.5361 -1.54227
X 6579630 6579658 X 2375519 2375679 |2375500 4375 24.3619 46.9739 -1.97605
X 15352049 15352136 X 13570349 13570358 |15352000 863 8.04762 13.3417 -1.5779
X 15352049 15352136 X 13570349 13570358 |13570500 363 2.35238 3.61338 -1.25034
2R 7951577 7951696 4 494470 494493 |7951500 4619 21.1524 34.744 -1.59855
X 21140058 21140081 3R 3085981 3086089 |3086000 3303 4.91429 9.17243 -1.81092
X 21140058 21140081 3R 3085981 3086089 |21140000 2581 0.380952 1.11181 -1.87328
2R 14095954 14095982 3R 12902131 12902131 |14096000 4547 32.3333 55.0346 -1.69653
2R 14095954 14095982 3R 12902131 12902131 |12902000 3867 15.9905 27.2393 -1.67945
2L 11757815 11757883 2L 3153518 3153535 |11758000 4861 13.8095 23.348 -1.65536
2L 11757815 11757883 2L 3153518 3153535 |3153500 3857 21.2952 38.9133 -1.85356
2L 14150873 14151126 2R 1154129 1154183 |14151000 4355 17.9429 39.7472 -2.2466
2L 14150873 14151126 2R 1154129 1154183 |1154000 4667 1.19048 2.50157 -1.77855
3L 10216861 10217202 3L 5877596 5877607 |10217000 3899 42.5714 73.6574 -1.7407
3L 10216861 10217202 3L 5877596 5877607 |5877500 3916 34.7333 60.3156 -1.74615
X 21712998 21713021 2R 1103064 1103067 |1103000 2922 2.6381 4.72519 -1.63287
X 21712998 21713021 2R 1103064 1103067 |21713000 2779 12.1333 20.0126 -1.58856
X 8452066 8452075 X 7003807 7003812 |8452000 3504 49.4952 73.9353 -1.36345
X 8452066 8452075 X 7003807 7003812 |7004000 3565 27.6 49.7535 -1.82916
3L 7801392 7801408 3L 4482102 4482138 |7801500 4064 47.0667 86.1652 -1.87385
3L 7801392 7801408 3L 4482102 4482138 |4482000 4339 55.0667 89.7786 -1.59712
3L 23888774 23888788 3L 21080615 21080834 |23889000 1688 0.571429 1.66771 -2.06477
3L 23888774 23888788 3L 21080615 21080834 |21080500 331 6.6381 9.72833 -1.24342
2L 1376921 1377135 2R 33126 33149 |1377000 4796 23.4095 44.1944 -1.92904
2L 1376921 1377135 2R 33126 33149 |33000 291 1.75238 2.50157 -1.01631
2R 4842419 4842517 3R 1604070 1604075 |4842500 4867 8.07619 17.511 -2.16481
2R 4842419 4842517 3R 1604070 1604075 |1604000 2729 7.45714 9.72833 -0.913856
3L 10687465 10687953 2L 8596350 8596464 |8596500 0 0.257143 0.277952 -0.132519
3L 10687465 10687953 2L 8596350 8596464 |10687500 2237 37.3619 67.8204 -1.85102
3R 22045184 22045246 X 6908483 6908524 |22045000 3582 41.6095 75.603 -1.85493
3R 22045184 22045246 X 6908483 6908524 |6908500 3016 26.6952 47.8078 -1.81325
2L 8797407 8797451 2R 7441657 7441716 |8797500 3027 11.1429 20.5685 -1.85045
2L 8797407 8797451 2R 7441657 7441716 |7441500 4401 16.6 27.7952 -1.63873
3R 8520427 8520458 X 4036870 4036998 |8520500 3921 19.2952 34.4661 -1.79841
3R 8520427 8520458 X 4036870 4036998 |4037000 4833 10.8952 18.3449 -1.6341
2R 18986245 18986541 X 6034293 6034319 |18986500 3778 30.019 53.6448 -1.81084
2R 18986245 18986541 X 6034293 6034319 |6034500 4384 24.8762 38.9133 -1.47682
3L 18432009 18432032 3R 18110377 18110440 |18110500 3935 18.1524 31.6866 -1.74245
3L 18432009 18432032 3R 18110377 18110440 |18432000 876 4.85714 10.8401 -2.17325
3R 22589874 22590161 X 16982370 16982371 |22590000 3902 34.8286 59.7597 -1.71737
3R 22589874 22590161 X 16982370 16982371 |16982500 3894 30.6095 51.4212 -1.6633
X 9532375 9532391 X 1089569 1089959 |9532500 4265 29.1524 51.6991 -1.7924
X 9532375 9532391 X 1089569 1089959 |1090000 4116 17.8667 35.8558 -2.05126
2L 12798154 12798190 2R 11322075 11322271 |12798000 3862 18.5238 37.8015 -2.08686
2L 12798154 12798190 2R 11322075 11322271 |11322000 4444 36.7238 50.3094 -1.10948
X 7762418 7762420 3L 6136554 6136643 |6136500 4159 47.8952 78.3825 -1.60508
X 7762418 7762420 3L 6136554 6136643 |7762500 4220 36.6381 64.207 -1.76879
2R 8992992 8993030 X 3369186 3369188 |8993000 3389 27.6 44.7503 -1.57221
2R 8992992 8993030 X 3369186 3369188 |3369000 2573 12.3429 25.0157 -2.0562
2R 3723784 3723841 3R 1396756 1396773 |3724000 3898 5.68571 11.396 -1.97805
2R 3723784 3723841 3R 1396756 1396773 |1397000 1730 3.24762 5.28109 -1.43947
3L 9098613 9098816 2L 6454199 6454206 |6454000 4489 33.3524 63.3731 -1.9512
3L 9098613 9098816 2L 6454199 6454206 |9098500 3859 34.2286 62.5393 -1.86435
3L 8514966 8515284 3R 1396759 1396805 |1397000 1730 3.24762 5.28109 -1.43947
3L 8514966 8515284 3R 1396759 1396805 |8515000 4389 51.9714 84.2195 -1.58097
2L 21919106 21919117 2R 3677371 3677454 |21919000 3313 2.68571 6.11495 -2.12452
2L 21919106 21919117 2R 3677371 3677454 |3677500 2353 10.0476 13.8976 -1.10349
3R 1769111 1769199 2R 1340258 1340441 |1340500 78 6.02857 7.22676 -0.636516
3R 1769111 1769199 2R 1340258 1340441 |1769000 1208 2.89524 4.44724 -1.28173
X 14958431 14958465 3L 900082 900487 |900500 3755 33.3714 63.929 -1.96899
X 14958431 14958465 3L 900082 900487 |14958500 3585 40.1333 61.7054 -1.43959
3L 20726851 20726945 4 609744 609760 |20727000 2144 12.0952 16.6771 -1.10203
2L 20856006 20856056 2L 15258686 15258802 |20856000 0 0 0 nan
2L 20856006 20856056 2L 15258686 15258802 |15258500 3800 13.2476 22.5141 -1.66615
3R 1907284 1907324 2R 695881 695913 |696000 4138 0.942857 2.50157 -2.11446
3R 1907284 1907324 2R 695881 695913 |1907500 530 1.78095 2.50157 -0.977548
3R 5386932 5387234 4 1031065 1031083 |5387000 4120 10.4095 17.233 -1.59004
3R 23836819 23837135 2R 2129029 2129075 |2129000 3579 7.99048 14.4535 -1.78404
3R 23836819 23837135 2R 2129029 2129075 |23837000 4271 36.9524 71.1558 -1.98202
X 11014429 11014664 X 4280717 4280741 |11014500 4501 36.1619 63.929 -1.78918
X 11014429 11014664 X 4280717 4280741 |4280500 4808 7.94286 16.6771 -2.10076
2R 17510064 17510086 3R 9493861 9493936 |17510000 3153 24.1905 40.581 -1.65462
2R 17510064 17510086 3R 9493861 9493936 |9494000 4552 23.1429 38.9133 -1.65918
2L 21413395 21413463 3R 8534311 8534577 |21413500 2626 1.30476 3.33543 -2.1582
2L 21413395 21413463 3R 8534311 8534577 |8534500 3923 12.4667 21.9582 -1.74865
2L 8693814 8693815 2L 1182420 1182501 |8694000 3784 11.9143 25.8496 -2.18979
2L 8693814 8693815 2L 1182420 1182501 |1182500 3605 43.2952 73.6574 -1.70017
X 17449387 17449416 3R 9801862 9801890 |9802000 4472 29.0667 48.9196 -1.6668
X 17449387 17449416 3R 9801862 9801890 |17449500 4317 20.1048 41.1369 -2.09492
X 7507360 7507417 X 6320432 6320451 |7507500 3126 46.9905 73.6574 -1.49325
X 7507360 7507417 X 6320432 6320451 |6320500 2799 18.2095 29.4629 -1.55592
2R 14104376 14104382 3L 9773605 9773961 |14104500 3632 27.4571 41.6928 -1.39932
2R 14104376 14104382 3L 9773605 9773961 |9774000 4080 46.9905 81.9959 -1.76234
2L 8903717 8903827 X 4603342 4603362 |8904000 4305 20.8286 42.8047 -2.10487
2L 8903717 8903827 X 4603342 4603362 |4603500 3180 9.30476 12.2299 -0.947391
3R 19017835 19017933 3L 13879357 13879372 |19018000 4341 36.2381 69.4881 -1.9726
3R 19017835 19017933 3L 13879357 13879372 |13879500 3524 45.0667 73.6574 -1.60097
3R 5344173 5344201 2R 2507060 2507119 |2507000 4401 3.65714 7.22676 -1.8963
3R 5344173 5344201 2R 2507060 2507119 |5344000 2921 6.5619 13.0638 -1.97729
3L 10560994 10561018 X 8821082 8821384 |10561000 3598 41.7905 74.7692 -1.81945
3L 10560994 10561018 X 8821082 8821384 |8821000 3962 31.6667 53.6448 -1.68455
X 12081425 12081433 X 9681505 9681613 |12081500 4070 28.6381 51.1432 -1.8083
X 12081425 12081433 X 9681505 9681613 |9681500 3890 36.8286 53.9227 -1.30354
2R 18616802 18616825 2R 15038616 15038645 |18617000 4026 32.7524 52.8109 -1.56141
2R 18616802 18616825 2R 15038616 15038645 |15038500 3170 18.6381 34.4661 -1.87631
2R 13559967 13560170 2R 3703908 3703913 |13560000 2790 4.0381 10.5622 -2.42884
2R 13559967 13560170 2R 3703908 3703913 |3704000 3818 3.15238 7.22676 -2.16444
3R 20919458 20919986 X 6672348 6672379 |20919500 3853 38.9905 62.5393 -1.55076
3R 20919458 20919986 X 6672348 6672379 |6672500 4221 32.4857 62.8172 -1.98867
3R 23921359 23921359 2L 6155942 6156008 |6156000 4161 20.7143 43.3606 -2.14164
3R 23921359 23921359 2L 6155942 6156008 |23921500 3703 32.2952 61.4275 -1.95282
3L 9773478 9773545 X 4091979 4091983 |9773500 3994 48.5619 84.2195 -1.74813
3L 9773478 9773545 X 4091979 4091983 |4092000 4343 9.19048 16.1212 -1.72238
2L 19199417 19199489 X 15538975 15539006 |19199500 4383 3.12381 6.3929 -1.94447
2L 19199417 19199489 X 15538975 15539006 |15539000 3660 37.3333 62.8172 -1.67084
X 6695088 6695205 X 4768305 4768311 |6695000 3421 37.0952 62.8172 -1.68645
X 6695088 6695205 X 4768305 4768311 |4768500 4651 11.3333 19.4567 -1.68315
X 1323252 1323326 3L 503214 503239 |503000 4088 53.981 86.9991 -1.56738
X 1323252 1323326 3L 503214 503239 |1323500 3533 16.9143 29.7409 -1.75719
3R 21727933 21727955 X 275671 275762 |21728000 3944 25.6286 48.6417 -1.94302
3R 21727933 21727955 X 275671 275762 |275500 4593 22.2 50.8653 -2.31571
3R 21342961 21343307 X 6908490 6908525 |21343000 4151 33.1905 64.7629 -2.00843
3R 21342961 21343307 X 6908490 6908525 |6908500 3016 26.6952 47.8078 -1.81325
3L 4956234 4956236 3L 1180065 1180212 |4956000 4071 47.6 74.7692 -1.49894
3L 4956234 4956236 3L 1180065 1180212 |1180000 4211 47.9048 81.9959 -1.71631
X 11877150 11877174 X 186515 186949 |11877000 3704 33.5905 51.6991 -1.43958
X 11877150 11877174 X 186515 186949 |186500 3829 17.5143 40.859 -2.34084
3L 16116678 16116772 2R 9743315 9743323 |9743500 2634 22.0571 34.744 -1.49213
3L 16116678 16116772 2R 9743315 9743323 |16116500 3317 48.619 74.4912 -1.43266
3R 28760949 28760950 2R 14915492 14915520 |14915500 2265 20.181 30.8527 -1.41033
3R 28760949 28760950 2R 14915492 14915520 |28761000 3392 21.1619 39.4692 -1.89937
3R 23173683 23173878 3L 921878 921935 |23174000 4084 39.5048 66.4306 -1.67025
3R 23173683 23173878 3L 921878 921935 |922000 1708 34.4476 62.8172 -1.86004
2L 16775199 16775396 3R 6381761 6381771 |16775500 4274 11.0095 20.5685 -1.87663
2L 16775199 16775396 3R 6381761 6381771 |6382000 602 1.7619 4.16928 -2.1053
3L 23797147 23797171 2L 18565174 18565257 |18565000 4081 8.13333 14.7315 -1.78832
3L 23797147 23797171 2L 18565174 18565257 |23797000 4384 1 1.11181 -0.286581
3L 11933723 11933768 2R 2484332 2484411 |2484500 3996 8.95238 12.2299 -1.06152
3L 11933723 11933768 2R 2484332 2484411 |11933500 3639 29.381 57.5361 -2.01361
2L 19692166 19692175 2L 16168858 16169065 |19692000 2669 3.38095 6.11495 -1.6938
2L 19692166 19692175 2L 16168858 16169065 |16169000 4261 25.8857 45.0283 -1.74416
2R 12974516 12974546 X 7054663 7054788 |12974500 1866 17.9429 22.7921 -0.861553
2R 12974516 12974546 X 7054663 7054788 |7054500 4545 32.8286 61.1495 -1.90698
2L 22062663 22062678 2L 13236379 13236538 |22062500 1645 2.46667 5.00314 -1.88524
2L 22062663 22062678 2L 13236379 13236538 |13236500 2958 20.3143 38.0795 -1.90931
3L 8336035 8336126 3L 5426570 5426581 |8336000 3605 42.781 72.5455 -1.69204
3L 8336035 8336126 3L 5426570 5426581 |5426500 3975 53.7429 88.9447 -1.63474
X 11317253 11317266 3L 10902752 10902933 |10903000 3044 66.6571 88.6668 -1.02529
X 11317253 11317266 3L 10902752 10902933 |11317500 3320 20.3905 37.5236 -1.86822
X 4160786 4160809 X 1616962 1617194 |4161000 3223 5.66667 9.72833 -1.63429
X 4160786 4160809 X 1616962 1617194 |1617000 2593 6.87619 11.1181 -1.50426
3L 20550484 20550780 3L 14294478 14294482 |20550500 2634 2.86667 6.67086 -2.17592
3L 20550484 20550780 3L 14294478 14294482 |14294500 2792 49.219 71.7117 -1.29338
3L 8086427 8086504 2L 4380956 4380963 |4381000 3955 23.6667 51.1432 -2.20776
3L 8086427 8086504 2L 4380956 4380963 |8086500 2701 49.7714 79.2164 -1.53401
3L 14826594 14826634 3R 2481265 2481285 |2481500 3608 8.39048 12.7858 -1.36443
3L 14826594 14826634 3R 2481265 2481285 |14826500 4753 31.6381 46.9739 -1.34019
X 14650393 14650713 3R 6381762 6381821 |6382000 602 1.7619 4.16928 -2.1053
X 14650393 14650713 3R 6381762 6381821 |14650500 4569 40.7905 66.4306 -1.59049
3L 23233565 23233633 3L 18736468 18736515 |23233500 339 1.92381 3.05748 -1.29834
3L 23233565 23233633 3L 18736468 18736515 |18736500 189 4.88571 9.45038 -1.88753
3R 25290356 25290362 2L 16774145 16774247 |16774000 4707 15.9143 28.6291 -1.8081
3R 25290356 25290362 2L 16774145 16774247 |25290500 3916 33.1143 64.207 -1.99488
3L 14015937 14015965 2R 13663241 13663426 |13663500 2392 22.9524 34.1881 -1.34257
3L 14015937 14015965 2R 13663241 13663426 |14016000 3153 41.981 64.7629 -1.44924
2L 19199267 19199308 2L 17987639 17987641 |19199500 4383 3.12381 6.3929 -1.94447
2L 19199267 19199308 2L 17987639 17987641 |17987500 1403 1.8 5.00314 -2.38075
3R 22126672 22126908 X 8588753 8588771 |22127000 3272 28.6476 49.7535 -1.74266
3R 22126672 22126908 X 8588753 8588771 |8589000 3068 36.3619 56.4243 -1.46279
2L 20345365 20345781 4 1235718 1235744 |20345500 3986 4.77143 10.8401 -2.20439
3R 24518238 24518264 3R 22649245 22649277 |24518500 3755 46.2762 76.9928 -1.6461
3R 24518238 24518264 3R 22649245 22649277 |22649500 3905 29.6 56.7023 -1.9665
3L 17511145 17511505 3R 12901698 12901727 |12901500 3998 15.7714 27.2393 -1.71215
3L 17511145 17511505 3R 12901698 12901727 |17511500 4291 36.9524 68.3763 -1.8943
X 6580179 6580304 X 5368377 5368379 |6580000 3801 37.0952 61.1495 -1.61969
X 6580179 6580304 X 5368377 5368379 |5368500 4463 16.1619 34.744 -2.18549
3L 14796234 14796245 X 10987019 10987139 |14796000 4562 52.8476 86.7211 -1.6131
3L 14796234 14796245 X 10987019 10987139 |10987000 3364 19.819 42.5267 -2.18895
3L 12372592 12372679 X 4358853 4358858 |12372500 3445 52.3714 77.2707 -1.32959
3L 12372592 12372679 X 4358853 4358858 |4359000 4768 8.05714 12.2299 -1.35147
3L 16896364 16896375 3L 5795184 5795205 |16896500 4333 36.7905 65.3188 -1.79949
3L 16896364 16896375 3L 5795184 5795205 |5795000 2853 27.8 54.4787 -2.01388
3R 20638187 20638326 2R 892590 892596 |892500 4038 3.8381 7.78266 -1.95618
3R 20638187 20638326 2R 892590 892596 |20638500 4375 17.1048 38.3574 -2.26784
3R 20416181 20416240 X 5878354 5878709 |20416000 4258 19.0667 37.2456 -1.99681
3R 20416181 20416240 X 5878354 5878709 |5878500 4810 9.27619 18.9008 -2.05102
3R 13480523 13480611 3R 242464 242467 |13480500 4849 22.1619 41.6928 -1.91983
3R 13480523 13480611 3R 242464 242467 |242500 3848 3.55238 5.55905 -1.356
3L 7716429 7716441 3L 1344539 1344716 |7716500 3452 39.8762 62.2613 -1.48065
3L 7716429 7716441 3L 1344539 1344716 |1344500 4317 36.1048 60.8716 -1.6752
X 18252880 18252880 3R 14612470 14612498 |14612500 4527 23.8 43.3606 -1.84983
X 18252880 18252880 3R 14612470 14612498 |18253000 4248 41.5429 64.4849 -1.46566
3R 28600135 28600339 X 9365264 9365288 |28600000 3605 23.6857 45.5842 -1.97126
3R 28600135 28600339 X 9365264 9365288 |9365500 3400 24.419 39.7472 -1.57933
3R 19276210 19276210 2L 16880164 16880194 |16880000 4470 8.59048 17.233 -2.01392
3R 19276210 19276210 2L 16880164 16880194 |19276000 3324 14.1238 25.0157 -1.76724
2L 21023004 21023029 X 20591467 20591516 |21023000 4682 2.4381 4.72519 -1.78935
2L 21023004 21023029 X 20591467 20591516 |20591500 1379 38.3619 55.3125 -1.26047
3L 22072164 22072251 2R 1406139 1406200 |1406000 3313 1.29524 3.05748 -2.01822
3L 22072164 22072251 2R 1406139 1406200 |22072000 3217 8.82857 16.3992 -1.85064
3R 21059059 21059061 3L 5624346 5624399 |21059000 3859 31.8 63.3731 -2.0521
3R 21059059 21059061 3L 5624346 5624399 |5624500 4074 39.0286 70.8778 -1.85277
2L 21574927 21574938 3L 17777618 17777785 |21575000 955 1.19048 1.66771 -0.898841
2L 21574927 21574938 3L 17777618 17777785 |17777500 4339 52.0857 86.1652 -1.6333
X 11252426 11252507 X 2589805 2589831 |11252500 3555 47.5143 73.1015 -1.44359
X 11252426 11252507 X 2589805 2589831 |2590000 3177 23.6286 45.5842 -1.9764
X 15067712 15067862 2R 6548148 6548158 |6548000 2495 5.78095 11.9519 -2.04292
X 15067712 15067862 2R 6548148 6548158 |15068000 4768 28.781 48.3637 -1.66277
3R 5173498 5173519 2R 1653994 1654144 |1654000 4298 3.57143 7.50471 -2.01764
3R 5173498 5173519 2R 1653994 1654144 |5173500 1003 4.32381 5.837 -0.978145
2R 17766579 17766676 2R 11156869 11156900 |17766500 2646 18.5429 33.9102 -1.85104
2R 17766579 17766676 2R 11156869 11156900 |11157000 2696 27.0381 34.1881 -0.854364
X 3831722 3831875 4 1204275 1204293 |3832000 4043 18.3143 33.6322 -1.86006
2R 7585251 7585287 2R 1672147 1672230 |7585500 1882 10.9905 15.5653 -1.17599
2R 7585251 7585287 2R 1672147 1672230 |1672000 4799 4.50476 10.0063 -2.15558
2L 16828063 16828103 X 13619726 13619891 |16828000 3461 14.1143 27.5173 -1.98129
2L 16828063 16828103 X 13619726 13619891 |13620000 3535 28.8952 46.9739 -1.57989
2R 17410157 17410361 3R 720390 720394 |17410500 3896 29.3905 41.6928 -1.20928
2R 17410157 17410361 3R 720390 720394 |720500 204 1.07619 1.38976 -0.680078
3R 5937741 5937786 3L 767277 767476 |5938000 178 1.1619 1.66771 -0.952653
3R 5937741 5937786 3L 767277 767476 |767500 4792 37.9429 75.603 -2.055
3L 9740020 9740124 2L 4141020 4141111 |4141000 3374 14.8 27.2393 -1.85718
3L 9740020 9740124 2L 4141020 4141111 |9740000 3985 31.2952 59.4818 -1.9506
X 4744022 4744115 X 2226520 2226707 |4744000 4397 5.44762 11.9519 -2.15327
X 4744022 4744115 X 2226520 2226707 |2226500 3086 13.8571 22.7921 -1.58745
X 4333474 4333497 2R 3772036 3772085 |3772000 4107 8.7619 14.7315 -1.61796
X 4333474 4333497 2R 3772036 3772085 |4333500 4523 8.5619 14.4535 -1.62631
3R 20805993 20806025 3L 11978265 11978397 |20806000 4207 37.1333 66.9865 -1.83661
3R 20805993 20806025 3L 11978265 11978397 |11978500 2107 29.8 44.4724 -1.35334
3L 15267175 15267218 3R 1789009 1789057 |1789000 2099 5.3619 8.33857 -1.3842
3L 15267175 15267218 3R 1789009 1789057 |15267000 3130 42.0095 71.1558 -1.68896
3R 19176996 19177021 X 7565966 7565997 |19177000 3686 26.2857 51.1432 -1.99732
3R 19176996 19177021 X 7565966 7565997 |7566000 3906 56.981 87.277 -1.43361
2R 2067967 2068071 3R 430293 430320 |2068000 4219 7.8381 13.0638 -1.58919
2R 2067967 2068071 3R 430293 430320 |430500 3242 2.35238 2.50157 -0.202382
3L 12544639 12544654 3L 5343187 5343602 |12544500 3484 48.7524 74.4912 -1.42528
3L 12544639 12544654 3L 5343187 5343602 |5343500 4098 41.819 66.1526 -1.51573
X 11316667 11316769 2R 968748 968839 |969000 3916 4.04762 5.837 -1.15668
X 11316667 11316769 2R 968748 968839 |11316500 3091 28.4857 46.418 -1.58562
X 19843166 19843248 3R 8520447 8520458 |8520500 3921 19.2952 34.4661 -1.79841
X 19843166 19843248 3R 8520447 8520458 |19843000 4245 52.8952 77.2707 -1.30162
3R 18619047 18619067 X 63998 64097 |18619000 4358 24.9619 53.0889 -2.17815
3R 18619047 18619067 X 63998 64097 |64000 2966 10.0476 15.8433 -1.46463
3R 23560047 23560093 X 8821288 8821337 |23560000 4212 51.7619 83.9416 -1.58281
3R 23560047 23560093 X 8821288 8821337 |8821500 4012 32.9238 56.1464 -1.7015
X 20357470 20357628 3R 18178647 18178807 |18178500 3021 36.7714 63.929 -1.74991
X 20357470 20357628 3R 18178647 18178807 |20357500 3808 39.019 59.7597 -1.42871
3L 9570983 9571101 3L 8344483 8344504 |9571000 3982 31.5714 64.7629 -2.11143
3L 9570983 9571101 3L 8344483 8344504 |8344500 3795 52.5905 82.5518 -1.49832
3R 28600300 28600359 X 275494 275756 |28600500 3719 24.4762 48.0857 -2.01613
3R 28600300 28600359 X 275494 275756 |275500 4593 22.2 50.8653 -2.31571
3R 20946193 20946199 2R 9859171 9859576 |9859500 4353 27.5238 48.6417 -1.783
3R 20946193 20946199 2R 9859171 9859576 |20946000 3981 29.0286 56.9802 -2.01835
X 11378571 11378712 X 4603313 4603382 |11378500 2347 33.9714 49.7535 -1.30308
X 11378571 11378712 X 4603313 4603382 |4603500 3180 9.30476 12.2299 -0.947391
3R 9391716 9391774 2L 6942678 6943094 |6943000 4694 34.2571 65.5967 -1.96852
3R 9391716 9391774 2L 6942678 6943094 |9391500 3786 18.1429 20.2905 -0.427239
3L 16228493 16228655 2R 9743315 9743348 |9743500 2634 22.0571 34.744 -1.49213
3L 16228493 16228655 2R 9743315 9743348 |16228500 2589 12.0286 15.2874 -0.852348
X 5799923 5800091 3R 1770621 1770738 |1770500 1358 2.29524 3.61338 -1.307
X 5799923 5800091 3R 1770621 1770738 |5800000 4234 9.89524 19.7346 -2.01085
X 13805622 13805976 2R 10357352 10357393 |10357500 3393 32.6571 47.5298 -1.28471
X 13805622 13805976 2R 10357352 10357393 |13806000 4017 17.1333 33.9102 -2.02082
3L 10560996 10561022 X 8914406 8914579 |10561000 3598 41.7905 74.7692 -1.81945
3L 10560996 10561022 X 8914406 8914579 |8914500 3125 29.4952 44.4724 -1.38145
3R 19177955 19178022 3L 11169609 11169614 |19178000 3642 26.1714 53.0889 -2.08449
3R 19177955 19178022 3L 11169609 11169614 |11169500 2136 18.7429 37.5236 -2.04787
2R 18378907 18378940 3L 5470698 5470813 |18379000 1736 12.6095 21.4023 -1.66082
2R 18378907 18378940 3L 5470698 5470813 |5471000 4376 37.8476 61.9834 -1.60353
X 9287515 9287716 3L 142338 142381 |142500 3241 20.6 35.8558 -1.73958
X 9287515 9287716 3L 142338 142381 |9287500 2304 12.8 20.0126 -1.45415
2R 18378903 18378936 3L 11977259 11977938 |18379000 1736 12.6095 21.4023 -1.66082
2R 18378903 18378936 3L 11977259 11977938 |11977500 2311 32.5238 51.4212 -1.51031
3L 23857467 23857494 2R 1387698 1387782 |1387500 4738 3.95238 7.22676 -1.73946
3L 23857467 23857494 2R 1387698 1387782 |23857500 1302 0.704762 1.38976 -1.48564
2R 18419128 18419652 2R 5123794 5123937 |18419500 3916 27.381 47.2519 -1.72643
2R 18419128 18419652 2R 5123794 5123937 |5124000 3466 6.15238 11.9519 -1.91996
3R 28469716 28469745 3R 13369879 13369986 |28469500 4252 36.3143 70.044 -1.98532
3R 28469716 28469745 3R 13369879 13369986 |13370000 3654 13.5429 29.185 -2.18288
3R 28206262 28206281 2R 1061092 1061137 |1061000 4065 4.1619 5.55905 -0.944114
3R 28206262 28206281 2R 1061092 1061137 |28206500 3159 29.3619 52.8109 -1.82534
2L 14811888 14811935 2R 10100257 10100271 |14812000 4715 27.8857 46.418 -1.63867
2L 14811888 14811935 2R 10100257 10100271 |10100500 3673 24.0667 39.4692 -1.598
X 7535864 7535991 X 4768282 4768318 |7536000 3016 51.1714 78.1046 -1.42297
X 7535864 7535991 X 4768282 4768318 |4768500 4651 11.3333 19.4567 -1.68315
X 15348916 15348921 X 11399277 11399306 |15349000 0 0 0 nan
X 15348916 15348921 X 11399277 11399306 |11399500 195 2.2 3.89133 -1.5718
3R 20068316 20068658 2R 18436803 18436829 |18437000 3782 31.0952 51.1432 -1.61087
3R 20068316 20068658 2R 18436803 18436829 |20068500 4003 21.7048 43.3606 -2.04797
3R 19040332 19040360 X 14974056 14974084 |19040500 4259 20.1143 41.4149 -2.10762
3R 19040332 19040360 X 14974056 14974084 |14974000 3588 28.2952 45.5842 -1.55632
3R 13700298 13700300 X 5137856 5137952 |13700500 3256 14.8476 29.7409 -2.04032
3R 13700298 13700300 X 5137856 5137952 |5138000 4469 9.84762 16.9551 -1.68242
3R 24945296 24945345 3R 9391724 9391771 |24945500 4534 30.9048 55.3125 -1.81499
3R 24945296 24945345 3R 9391724 9391771 |9391500 3786 18.1429 20.2905 -0.427239
2L 10914904 10915195 2R 10357344 10357391 |10915000 4582 20.9143 42.2487 -2.06991
2L 10914904 10915195 2R 10357344 10357391 |10357500 3393 32.6571 47.5298 -1.28471
2L 18512324 18512352 2L 8959893 8959925 |18512500 4273 3.85714 10.0063 -2.40933
2L 18512324 18512352 2L 8959893 8959925 |8960000 4140 30.4762 52.533 -1.72594
X 6528032 6528147 2L 1180890 1180897 |1181000 3588 41.819 71.7117 -1.7189
X 6528032 6528147 2L 1180890 1180897 |6528000 4089 39.5905 60.5936 -1.42708
3R 20985095 20985173 X 6105489 6105499 |20985000 3261 23.4286 43.0826 -1.87049
3R 20985095 20985173 X 6105489 6105499 |6105500 4612 16.7524 31.6866 -1.92269
2L 20370875 20370880 2L 14755775 14755937 |20371000 1124 4.41905 10.2842 -2.23934
2L 20370875 20370880 2L 14755775 14755937 |14756000 4562 23.2381 43.9165 -1.93113
X 21647476 21647498 X 2878226 2878273 |21647500 2329 6.04762 9.45038 -1.40707
X 21647476 21647498 X 2878226 2878273 |2878000 4521 19.3333 35.8558 -1.88402
2R 17380537 17380654 3L 6958473 6958481 |17380500 3041 18.9714 36.1338 -1.94218
2R 17380537 17380654 3L 6958473 6958481 |6958500 3288 27.1905 51.6991 -1.94836
X 20541075 20541213 3R 6680258 6680330 |6680500 3091 10.7619 20.5685 -1.92524
X 20541075 20541213 3R 6680258 6680330 |20541000 3689 61.181 90.0565 -1.32451
3L 23667883 23667923 2R 6765084 6765184 |6765000 4417 28.0476 40.0251 -1.22566
3L 23667883 23667923 2R 6765084 6765184 |23668000 4241 2.2381 3.89133 -1.5364
2R 14799542 14799555 2R 241274 241283 |14799500 4062 32.4762 48.0857 -1.33297
2R 14799542 14799555 2R 241274 241283 |241500 2865 3.7619 7.22676 -1.84064
3R 17290807 17290813 2R 3772691 3772823 |3773000 4094 9.79048 16.3992 -1.6155
3R 17290807 17290813 2R 3772691 3772823 |17291000 3947 31.5048 64.207 -2.09814
2L 11096463 11096491 2L 8596094 8596193 |11096500 2023 7.15238 14.4535 -2.01539
2L 11096463 11096491 2L 8596094 8596193 |8596000 0 0.257143 0.277952 -0.132519
X 9643317 9643330 3L 1180088 1180439 |1180500 4239 49.1143 81.1621 -1.62989
X 9643317 9643330 3L 1180088 1180439 |9643500 0 0 0 nan
X 19622025 19622039 X 11200277 11200377 |19622000 1811 67.6286 90.6124 -1.04784
X 19622025 19622039 X 11200277 11200377 |11200500 4542 36.8476 60.5936 -1.61345
2L 5730481 5730642 3L 3677782 3677816 |5730500 2108 22.419 40.859 -1.84902
2L 5730481 5730642 3L 3677782 3677816 |3678000 3487 53.7619 75.881 -1.20259
2L 12390710 12390752 3L 4252869 4252875 |12390500 4708 21.1429 40.581 -1.96227
2L 12390710 12390752 3L 4252869 4252875 |4253000 4228 49.3714 79.2164 -1.55485
3R 14601130 14601204 2R 9947800 9947802 |9948000 1952 15.7429 25.5716 -1.56088
3R 14601130 14601204 2R 9947800 9947802 |14601000 4649 24.0381 47.8078 -2.04145
3L 14492188 14492225 3R 6982683 6982704 |6982500 138 0 0 nan
3L 14492188 14492225 3R 6982683 6982704 |14492000 2925 40.6857 75.0471 -1.88878
2R 16337461 16337616 2R 10534158 10534214 |16337500 4248 26.0762 44.4724 -1.69682
2R 16337461 16337616 2R 10534158 10534214 |10534000 3289 20.219 34.1881 -1.66918
2L 21787307 21787398 2L 20314089 20314140 |21787500 4477 1.55238 3.33543 -1.89503
2L 21787307 21787398 2L 20314089 20314140 |20314000 2815 5.94286 12.5079 -2.08117
2L 21574929 21574935 2L 13414485 13414550 |21575000 955 1.19048 1.66771 -0.898841
2L 21574929 21574935 2L 13414485 13414550 |13414500 4732 17.5143 39.1913 -2.26467
X 18659585 18659654 4 1204576 1204616 |18659500 4250 49.0857 73.6574 -1.37592
3R 13460031 13460171 3R 7507711 7507722 |13460000 3439 28.3143 41.1369 -1.2772
3R 13460031 13460171 3R 7507711 7507722 |7507500 1806 12.5143 27.5173 -2.2178
3R 17278552 17278866 2L 16828046 16828102 |16828000 3461 14.1143 27.5173 -1.98129
3R 17278552 17278866 2L 16828046 16828102 |17278500 4607 34.819 60.5936 -1.75128
2L 10022276 10022298 3L 6083274 6083359 |10022500 3456 17.4857 34.1881 -1.99579
2L 10022276 10022298 3L 6083274 6083359 |6083500 4582 39.7905 75.3251 -1.94611
X 12500000 12500172 2L 5967797 5967800 |5968000 3587 20.8476 39.1913 -1.91642
X 12500000 12500172 2L 5967797 5967800 |12500000 4019 36.9048 63.6511 -1.73086
X 10689298 10689334 3L 2482438 2482750 |2482500 3941 41.781 67.5424 -1.57196
X 10689298 10689334 3L 2482438 2482750 |10689500 4140 21.7619 45.5842 -2.14443
2R 15310942 15310942 X 6596641 6596671 |15311000 4247 27.5905 45.3062 -1.60439
2R 15310942 15310942 X 6596641 6596671 |6596500 4314 34.1429 61.9834 -1.84966
2R 18375314 18375430 X 15499814 15499922 |18375500 2122 16.4095 32.7984 -2.03976
2R 18375314 18375430 X 15499814 15499922 |15500000 3828 61.1524 92.0022 -1.38535
2L 12563345 12563355 X 2000609 2000690 |12563500 4171 25.6095 43.6385 -1.69428
2L 12563345 12563355 X 2000609 2000690 |2000500 4408 13.5524 26.6834 -2.00038
2R 1465516 1465532 3R 906396 906452 |1465500 4377 3.45714 7.50471 -2.07627
2R 1465516 1465532 3R 906396 906452 |906500 1708 6.61905 8.33857 -0.799607
X 19586535 19586727 X 4603273 4603385 |19586500 3234 49.0286 80.6062 -1.61697
X 19586535 19586727 X 4603273 4603385 |4603500 3180 9.30476 12.2299 -0.947391
2L 19628248 19628506 2L 17981506 17981827 |19628500 2841 3.25714 5.28109 -1.43273
2L 19628248 19628506 2L 17981506 17981827 |17981500 2759 3.73333 9.72833 -2.4122
3L 11177243 11177252 X 6793864 6793935 |11177000 1378 23.4762 35.022 -1.34734
3L 11177243 11177252 X 6793864 6793935 |6794000 4196 40.1905 69.766 -1.74768
3L 5722591 5722619 2R 4104102 4104102 |4104000 4520 10.9238 16.3992 -1.33846
3L 5722591 5722619 2R 4104102 4104102 |5722500 4056 32.7143 61.4275 -1.92473
3R 11822005 11822136 X 8703334 8703363 |11822000 4034 15.8 36.6897 -2.32875
3R 11822005 11822136 X 8703334 8703363 |8703500 3623 24.8952 38.0795 -1.41697
3L 14107878 14107883 3L 7686857 7686905 |14108000 3780 20.5619 35.5779 -1.72538
3L 14107878 14107883 3L 7686857 7686905 |7687000 4519 46.2286 83.1077 -1.83202
2L 20645995 20646030 2L 16993351 16993465 |20646000 2708 2.2381 3.61338 -1.36366
2L 20645995 20646030 2L 16993351 16993465 |16993500 4801 11.5333 23.6259 -2.07456
X 21037235 21037240 2R 7641566 7641611 |7641500 3270 10.6381 21.9582 -2.08553
X 21037235 21037240 2R 7641566 7641611 |21037000 686 0.190476 0.555905 -1.51414
2R 15593584 15593612 3R 12583753 12584004 |15593500 1427 11.3905 18.6228 -1.56351
2R 15593584 15593612 3R 12583753 12584004 |12584000 3139 3.35238 5.55905 -1.49115
2L 21047184 21047199 3R 18076554 18076620 |21047000 3346 1.81905 3.89133 -1.92583
2L 21047184 21047199 3R 18076554 18076620 |18076500 4226 45.219 75.3251 -1.64881
X 6981261 6981512 X 4601889 4601921 |6981500 3770 34.1143 60.8716 -1.80984
X 6981261 6981512 X 4601889 4601921 |4602000 3284 7.42857 12.5079 -1.61018
X 13665506 13665538 X 10509488 10509488 |13665500 4398 31.8 53.6448 -1.67433
X 13665506 13665538 X 10509488 10509488 |10509500 4621 19.8381 36.6897 -1.87859
X 7084492 7084584 3L 5343506 5343510 |5343500 4098 41.819 66.1526 -1.51573
X 7084492 7084584 3L 5343506 5343510 |7084500 3451 38.9619 70.3219 -1.83861
3L 21647165 21647208 X 14336392 14336470 |21647000 134 3.51429 5.28109 -1.2507
3L 21647165 21647208 X 14336392 14336470 |14336500 920 10.8095 18.6228 -1.6891
2L 20336989 20336994 2L 17918838 17918912 |20337000 2154 4.92381 10.0063 -1.99139
2L 20336989 20336994 2L 17918838 17918912 |17919000 4716 8.27619 16.9551 -2.0544
2R 15803101 15803126 3R 6661444 6661502 |15803000 379 0 0 nan
2R 15803101 15803126 3R 6661444 6661502 |6661500 2497 8.13333 14.1756 -1.69926
2L 22072336 22072360 2R 5145068 5145121 |22072500 1054 2.02857 3.05748 -1.17836
2L 22072336 22072360 2R 5145068 5145121 |5145000 4501 17.1048 27.7952 -1.56485
X 8277270 8277511 X 6034297 6034319 |8277500 4249 45.5524 73.9353 -1.58342
X 8277270 8277511 X 6034297 6034319 |6034500 4384 24.8762 38.9133 -1.47682
X 9020402 9020428 X 7232117 7232125 |9020500 3731 35.1238 47.8078 -1.08936
X 9020402 9020428 X 7232117 7232125 |7232000 4262 37.9619 67.2645 -1.79535
X 3428782 3428833 3L 454500 454616 |454500 4404 54.0762 83.1077 -1.44218
X 3428782 3428833 3L 454500 454616 |3429000 4360 21.0762 42.5267 -2.06776
3L 7801393 7801406 3L 1180072 1180314 |7801500 4064 47.0667 86.1652 -1.87385
3L 7801393 7801406 3L 1180072 1180314 |1180000 4211 47.9048 81.9959 -1.71631
3R 6834457 6834559 4 418970 418973 |6834500 164 1.58095 3.89133 -2.1471
X 10060200 10060253 3L 6627417 6627447 |6627500 2710 32.7333 50.8653 -1.46478
X 10060200 10060253 3L 6627417 6627447 |10060000 3921 31.5238 48.6417 -1.44528
2R 18436556 18436567 3L 4846528 4846562 |18436500 3755 31.2952 51.4212 -1.6085
2R 18436556 18436567 3L 4846528 4846562 |4846500 751 37.2095 53.0889 -1.2297
3L 385708 385817 X 186427 186442 |386000 2608 37.3333 69.766 -1.91651
3L 385708 385817 X 186427 186442 |186500 3829 17.5143 40.859 -2.34084
3L 7607969 7608223 3L 5877383 5877418 |7608000 3686 40.1905 75.881 -1.94045
3L 7607969 7608223 3L 5877383 5877418 |5877500 3916 34.7333 60.3156 -1.74615
3L 10217103 10217117 3L 7224936 7225125 |10217000 3899 42.5714 73.6574 -1.7407
3L 10217103 10217117 3L 7224936 7225125 |7225000 4213 41.1048 69.2101 -1.67402
3R 24518714 24518890 3L 7143678 7143682 |24519000 3745 46.7238 78.3825 -1.66675
3R 24518714 24518890 3L 7143678 7143682 |7143500 4064 64.6095 105.622 -1.60562
2L 8215060 8215118 3R 105856 105868 |8215000 4438 12.0571 26.4055 -2.20831
2L 8215060 8215118 3R 105856 105868 |106000 2766 2.20952 2.77952 -0.707841
3R 16946524 16946524 2R 15496172 15496202 |15496000 4221 15.4952 27.5173 -1.77715
3R 16946524 16946524 2R 15496172 15496202 |16946500 4821 30.5238 58.9259 -1.98386
3L 10607783 10607805 2R 10357342 10357391 |10357500 3393 32.6571 47.5298 -1.28471
3L 10607783 10607805 2R 10357342 10357391 |10608000 4262 59.5905 99.229 -1.65118
2R 9895036 9895052 2R 7003451 7003572 |9895000 3618 21.2095 33.3543 -1.48681
2R 9895036 9895052 2R 7003451 7003572 |7003500 3462 5.22857 11.396 -2.1364
3R 23733953 23733978 3R 21727925 21727952 |23734000 3843 43.4857 83.9416 -1.98988
3R 23733953 23733978 3R 21727925 21727952 |21728000 3944 25.6286 48.6417 -1.94302
X 11316545 11316671 2L 3836938 3836951 |3837000 3989 26.5048 52.533 -2.03671
X 11316545 11316671 2L 3836938 3836951 |11316500 3091 28.4857 46.418 -1.58562
3L 23353827 23353853 2R 6577427 6577555 |6577500 1926 5.35238 13.3417 -2.38121
3L 23353827 23353853 2R 6577427 6577555 |23354000 992 2.32381 4.44724 -1.75365
3R 11821233 11821435 3R 9932166 9932168 |11821500 4046 16.4857 37.8015 -2.30749
3R 11821233 11821435 3R 9932166 9932168 |9932000 4725 25.2571 42.5267 -1.66473
2R 12046195 12046217 X 2444196 2444218 |12046000 4127 25.8952 40.0251 -1.44591
2R 12046195 12046217 X 2444196 2444218 |2444000 4323 17.3429 32.5204 -1.90485
3L 15346260 15346265 3L 10696648 10696860 |15346500 4237 58.619 95.8935 -1.60637
3L 15346260 15346265 3L 10696648 10696860 |10697000 2214 27.4381 40.0251 -1.28803
X 19102638 19102874 2R 10357341 10357518 |10357500 3393 32.6571 47.5298 -1.28471
X 19102638 19102874 2R 10357341 10357518 |19103000 4489 47.4 81.1621 -1.71707
3L 23448829 23448948 2L 22066111 22066113 |22066000 1600 3 6.11495 -1.92981
3L 23448829 23448948 2L 22066111 22066113 |23449000 2234 5.20952 6.67086 -0.835854
X 13822166 13822194 X 7991112 7991140 |13822000 3626 18.4095 38.6354 -2.14299
X 13822166 13822194 X 7991112 7991140 |7991000 4465 35.0762 53.3668 -1.40914
3L 8735612 8735618 2L 5347783 5347905 |5348000 3883 19.1333 40.0251 -2.13786
3L 8735612 8735618 2L 5347783 5347905 |8735500 4243 41.5429 69.2101 -1.64793
3R 12889305 12889336 2L 11851168 11851386 |11851500 3358 20.7905 40.0251 -1.96828
3R 12889305 12889336 2L 11851168 11851386 |12889500 3448 17.3429 36.1338 -2.12647
2R 7695342 7695344 3L 4136398 4136887 |7695500 4307 18.981 30.8527 -1.56892
2R 7695342 7695344 3L 4136398 4136887 |4136500 0 74.5333 108.401 -1.29212
3R 23253350 23253383 3L 6897200 6897553 |23253500 2956 24.9333 51.9771 -2.13854
3R 23253350 23253383 3L 6897200 6897553 |6897500 4077 44.3238 76.4369 -1.73335
3R 22350963 22350989 X 19755615 19755621 |22351000 3778 33.1048 61.4275 -1.89856
3R 22350963 22350989 X 19755615 19755621 |19755500 3037 33.3619 50.5873 -1.3991
2L 21783289 21783373 X 20638843 20638870 |21783500 3634 1.8381 3.61338 -1.76027
2L 21783289 21783373 X 20638843 20638870 |20639000 33 2.02857 3.33543 -1.38893
2R 8089884 8089888 3R 5843514 5843662 |8090000 3669 19.7048 31.6866 -1.54259
2R 8089884 8089888 3R 5843514 5843662 |5843500 4539 5.9619 12.2299 -2.03007
X 19533231 19533457 2L 19483666 19483693 |19483500 3444 4.04762 8.89447 -2.12171
X 19533231 19533457 2L 19483666 19483693 |19533500 3943 51.0286 85.8873 -1.67601
X 8767509 8767584 X 690658 690662 |8767500 4063 41.2762 62.8172 -1.41233
X 8767509 8767584 X 690658 690662 |690500 3943 19.9238 43.3606 -2.2164
2L 20724777 20724785 2L 17266162 17266246 |20725000 4790 2.67619 6.3929 -2.21071
2L 20724777 20724785 2L 17266162 17266246 |17266000 3793 19.2381 26.6834 -1.13422
3L 6539184 6539202 3L 4613291 4613337 |6539000 3870 55.6286 97.0054 -1.76285
3L 6539184 6539202 3L 4613291 4613337 |4613500 3851 36.8095 65.8747 -1.81803
3R 23559710 23559733 3R 13750101 13750304 |23559500 4223 49.9619 83.1077 -1.64656
3R 23559710 23559733 3R 13750101 13750304 |13750000 4766 23.1524 46.9739 -2.08175
2R 18007621 18007673 3L 1180049 1180316 |18007500 3055 44.0952 50.0314 -0.487446
2R 18007621 18007673 3L 1180049 1180316 |1180000 4211 47.9048 81.9959 -1.71631
3R 6381765 6381822 4 430187 430449 |6382000 602 1.7619 4.16928 -2.1053
3R 22634445 22634448 2R 2818117 2818311 |2818000 4403 4.40952 9.72833 -2.14012
3R 22634445 22634448 2R 2818117 2818311 |22634500 2018 13.3143 26.1275 -1.99254
3R 20457720 20457843 X 16340504 16340533 |20458000 3747 24.2667 51.6991 -2.1808
3R 20457720 20457843 X 16340504 16340533 |16340500 2747 30.381 49.7535 -1.59954
3R 24012689 24013046 2L 20908765 20908791 |20909000 2563 3.32381 7.22676 -2.07337
3R 24012689 24013046 2L 20908765 20908791 |24013000 4381 31.781 64.207 -2.08042
3L 23419406 23419407 X 21643224 21643267 |23419500 1663 1.61905 2.22362 -0.903939
3L 23419406 23419407 X 21643224 21643267 |21643000 2088 13.2 22.5141 -1.67471
2R 20787760 20788267 X 11490431 11490445 |20788000 4626 13.8381 30.8527 -2.24858
2R 20787760 20788267 X 11490431 11490445 |11490500 3086 41.8762 63.6511 -1.40914
2L 19291477 19291793 2L 5040541 5040567 |19291500 4656 2.65714 7.50471 -2.48664
2L 19291477 19291793 2L 5040541 5040567 |5040500 3571 14.2286 30.8527 -2.19697
3L 8584316 8584344 X 5377798 5377798 |8584500 4180 38.8762 70.3219 -1.84363
3L 8584316 8584344 X 5377798 5377798 |5378000 4519 18.5429 33.0763 -1.79392
2L 7132367 7132423 3L 1344248 1344257 |7132500 3935 36.381 55.3125 -1.40778
2L 7132367 7132423 3L 1344248 1344257 |1344500 4317 36.1048 60.8716 -1.6752
3L 6539360 6539376 3L 3678374 3678548 |6539500 3933 54.8095 95.8935 -1.77054
3L 6539360 6539376 3L 3678374 3678548 |3678500 3585 55.6952 78.9385 -1.21514
3R 18488953 18489056 3R 12401657 12401678 |18489000 3532 38.0095 60.8716 -1.54637
3R 18488953 18489056 3R 12401657 12401678 |12401500 4712 18.7429 32.2425 -1.70859
X 10460550 10460563 3L 1180266 1180411 |1180500 4239 49.1143 81.1621 -1.62989
X 10460550 10460563 3L 1180266 1180411 |10460500 4258 14.3714 27.5173 -1.94327
2L 21575169 21575199 3R 6834625 6834689 |21575000 955 1.19048 1.66771 -0.898841
2L 21575169 21575199 3R 6834625 6834689 |6834500 164 1.58095 3.89133 -2.1471
3R 20315377 20315418 3L 10939262 10939272 |20315500 4567 47.4952 83.3857 -1.77701
3R 20315377 20315418 3L 10939262 10939272 |10939500 3877 41.0476 65.8747 -1.55293
3R 20416184 20416237 3R 18844444 18844774 |20416000 4258 19.0667 37.2456 -1.99681
3R 20416184 20416237 3R 18844444 18844774 |18844500 4757 13.5714 34.1881 -2.46351
2L 12343162 12343171 X 1970361 1970420 |12343000 4535 18.6952 40.859 -2.22242
2L 12343162 12343171 X 1970361 1970420 |1970500 3962 18.9905 30.2968 -1.52106
X 13130849 13130851 X 595995 596327 |13131000 3851 41.6095 71.4337 -1.72158
X 13130849 13130851 X 595995 596327 |596000 4587 24.5619 51.1432 -2.13583
3L 21862594 21862600 2L 1068851 1068947 |1069000 4353 25.8286 54.2007 -2.15258
3L 21862594 21862600 2L 1068851 1068947 |21862500 0 0.0952381 0.277952 -1.16356
2L 1408289 1408583 4 686982 686999 |1408500 4306 30.7429 55.0346 -1.81539
2R 9731221 9731253 2R 1915276 1915384 |9731000 3536 39.0381 53.9227 -1.13505
2R 9731221 9731253 2R 1915276 1915384 |1915500 4626 7.75238 13.8976 -1.76135
X 6672447 6672455 2L 5620283 5620365 |5620500 3604 24.6952 46.9739 -1.94692
X 6672447 6672455 2L 5620283 5620365 |6672500 4221 32.4857 62.8172 -1.98867
3R 5487666 5487694 2R 1156827 1156975 |1157000 4592 1.66667 3.61338 -1.93025
3R 5487666 5487694 2R 1156827 1156975 |5487500 1065 3.58095 7.22676 -1.93677
3R 23619370 23619412 3R 11489344 11489423 |23619500 1885 21.9619 41.1369 -1.90994
3R 23619370 23619412 3R 11489344 11489423 |11489500 4723 7.3619 15.8433 -2.14335
X 16160706 16160729 3L 2463034 2463034 |2463000 4510 34.0762 60.8716 -1.81241
X 16160706 16160729 3L 2463034 2463034 |16160500 3864 28.0952 41.1369 -1.29902
2R 844178 844186 3L 66211 66280 |844000 4137 2.34286 4.16928 -1.59724
2R 844178 844186 3L 66211 66280 |66000 3706 18.2095 31.9645 -1.75577
X 4603312 4603381 2L 2946592 2946788 |2946500 4597 12.3714 26.4055 -2.15994
X 4603312 4603381 2L 2946592 2946788 |4603500 3180 9.30476 12.2299 -0.947391
3L 17721267 17721429 3L 8912510 8912512 |17721500 4547 43.1238 67.2645 -1.47909
3L 17721267 17721429 3L 8912510 8912512 |8912500 3991 26.8571 48.6417 -1.83929
3L 22271637 22271654 3L 10741447 10741598 |22271500 357 4.44762 9.17243 -2.00938
3L 22271637 22271654 3L 10741447 10741598 |10741500 3667 51.3143 84.4975 -1.62151
3R 22045129 22045193 3L 6539127 6539130 |22045000 3582 41.6095 75.603 -1.85493
3R 22045129 22045193 3L 6539127 6539130 |6539000 3870 55.6286 97.0054 -1.76285
2L 2332897 2332898 4 1108756 1109052 |2333000 3679 16.0476 28.907 -1.81145
3L 18699342 18699375 3L 5204828 5204954 |18699500 195 2.90476 6.3929 -2.07476
3L 18699342 18699375 3L 5204828 5204954 |5205000 3819 48.2762 69.2101 -1.24688
2R 20876706 20876786 X 8026385 8026387 |20876500 3814 17.5619 37.5236 -2.17665
2R 20876706 20876786 X 8026385 8026387 |8026500 4074 59.7143 92.0022 -1.44993
X 16570160 16570207 2R 7484985 7484995 |7485000 3379 28.2381 41.1369 -1.28479
X 16570160 16570207 2R 7484985 7484995 |16570000 3528 45.7714 66.7086 -1.2934
3R 13322046 13322159 2L 2388681 2388684 |2388500 3193 18.3143 35.8558 -2.00021
3R 13322046 13322159 2L 2388681 2388684 |13322000 3681 20.2952 35.022 -1.71854
2L 6319776 6319970 X 3798069 3798075 |6320000 3277 26.4762 57.2582 -2.21205
2L 6319776 6319970 X 3798069 3798075 |3798000 4454 18.8 34.1881 -1.83874
2L 20413664 20414138 3R 1770614 1770737 |20414000 4798 3.59048 6.11495 -1.56399
2L 20413664 20414138 3R 1770614 1770737 |1770500 1358 2.29524 3.61338 -1.307
X 16982700 16982726 2R 16423082 16423127 |16423000 3797 28.1333 42.2487 -1.36951
X 16982700 16982726 2R 16423082 16423127 |16982500 3894 30.6095 51.4212 -1.6633
3L 13429640 13429786 2L 12079328 12079528 |12079500 3944 20.6476 42.2487 -2.09578
3L 13429640 13429786 2L 12079328 12079528 |13429500 4176 34.8667 56.7023 -1.58436
3R 4142183 4142208 3L 82467 82573 |4142000 307 1.99048 4.16928 -1.90541
3R 4142183 4142208 3L 82467 82573 |82500 4485 23.8571 51.1432 -2.19246
3L 10560997 10561007 X 8767369 8767495 |10561000 3598 41.7905 74.7692 -1.81945
3L 10560997 10561007 X 8767369 8767495 |8767500 4063 41.2762 62.8172 -1.41233
X 12121659 12121767 X 3140812 3140842 |12121500 4433 33.9333 57.2582 -1.67616
X 12121659 12121767 X 3140812 3140842 |3141000 4637 26.5143 50.5873 -1.95528
2L 12343166 12343176 X 1970813 1970874 |12343000 4535 18.6952 40.859 -2.22242
2L 12343166 12343176 X 1970813 1970874 |1971000 3680 17.7238 27.7952 -1.47423
2L 20699322 20699409 2R 13459465 13459497 |20699500 3091 4.93333 8.06062 -1.501
2L 20699322 20699409 2R 13459465 13459497 |13459500 3981 15.2381 26.9614 -1.76792
3R 20416179 20416249 2L 3124197 3124385 |3124500 4688 27.4 52.255 -1.95513
3R 20416179 20416249 2L 3124197 3124385 |20416000 4258 19.0667 37.2456 -1.99681
X 7187661 7187686 2L 7132308 7132471 |7132500 3935 36.381 55.3125 -1.40778
X 7187661 7187686 2L 7132308 7132471 |7187500 1986 19.2381 29.4629 -1.41371
3L 23510176 23510178 3R 7715809 7715857 |7716000 4611 22.7714 35.022 -1.42958
3L 23510176 23510178 3R 7715809 7715857 |23510000 1617 0.571429 1.66771 -2.06477
2L 21237969 21237985 2L 16255417 16255662 |21238000 4567 1.14286 3.33543 -2.33027
2L 21237969 21237985 2L 16255417 16255662 |16255500 2455 7.25714 14.4535 -1.98647
3R 11418646 11418702 2R 3078501 3078523 |3078500 3757 6.2 11.396 -1.7999
3R 11418646 11418702 2R 3078501 3078523 |11418500 4701 18.3048 38.9133 -2.16818
3R 19471325 19471394 3R 8737180 8737195 |19471500 4262 29.8286 53.9227 -1.83733
3R 19471325 19471394 3R 8737180 8737195 |8737000 4484 36.0095 49.1976 -1.10105
3R 27789210 27789301 X 21139620 21139625 |27789500 4489 37.8952 74.2133 -2.01857
3R 27789210 27789301 X 21139620 21139625 |21139500 3079 0.47619 1.38976 -1.98137
3R 16900811 16901184 3R 7908302 7908758 |16901000 4349 45.8667 75.881 -1.63184
3R 16900811 16901184 3R 7908302 7908758 |7908500 2907 22.6762 38.0795 -1.65547
3L 7607960 7608212 3L 6288741 6288766 |7608000 3686 40.1905 75.881 -1.94045
3L 7607960 7608212 3L 6288741 6288766 |6289000 3132 23.0762 43.0826 -1.90403
2R 1098775 1098780 4 39372 39757 |1099000 4013 3.31429 5.837 -1.63071
X 14958417 14958464 3L 899655 899677 |899500 3727 35.381 63.6511 -1.82947
X 14958417 14958464 3L 899655 899677 |14958500 3585 40.1333 61.7054 -1.43959
X 16340501 16340532 X 3013388 3013738 |16340500 2747 30.381 49.7535 -1.59954
X 16340501 16340532 X 3013388 3013738 |3013500 4415 15.4381 34.744 -2.27062
3R 6381775 6381820 X 6099554 6099647 |6382000 602 1.7619 4.16928 -2.1053
3R 6381775 6381820 X 6099554 6099647 |6099500 4317 16.7333 30.5748 -1.84552
3L 21732091 21732123 2L 20644695 20644763 |20644500 2394 2.33333 3.89133 -1.44789
3L 21732091 21732123 2L 20644695 20644763 |21732000 0 0.87619 1.38976 -1.11384
2L 6437191 6437191 3R 820219 820242 |6437000 4793 10.7143 24.7378 -2.30029
2L 6437191 6437191 3R 820219 820242 |820000 2899 2.82857 5.00314 -1.61626
3R 27678230 27678237 X 12649157 12649165 |27678000 4155 25.0762 49.4755 -2.02577
3R 27678230 27678237 X 12649157 12649165 |12649000 4435 30.2667 49.4755 -1.59483
2R 18436532 18436535 2L 7132906 7132974 |7133000 3913 38.4571 57.5361 -1.3645
2R 18436532 18436535 2L 7132906 7132974 |18436500 3755 31.2952 51.4212 -1.6085
3R 20450094 20450397 3L 8905620 8905625 |20450000 2978 29.8286 52.533 -1.77662
3R 20450094 20450397 3L 8905620 8905625 |8905500 3519 41.6381 79.7723 -1.97296
3R 18548829 18548883 3R 12292475 12292485 |18549000 4298 33.9238 60.8716 -1.82272
3R 18548829 18548883 3R 12292475 12292485 |12292500 3469 21.0762 36.9677 -1.75846
2L 17869744 17869829 3L 16385350 16385358 |17870000 4610 12.7619 28.0732 -2.21952
2L 17869744 17869829 3L 16385350 16385358 |16385500 3153 40.3143 58.9259 -1.3
3R 21780827 21780920 X 8214261 8214266 |21781000 3541 23.9333 44.4724 -1.89447
3R 21780827 21780920 X 8214261 8214266 |8214500 3542 46.0095 77.8266 -1.68696
3L 18699340 18699369 3L 10310085 10310178 |18699500 195 2.90476 6.3929 -2.07476
3L 18699340 18699369 3L 10310085 10310178 |10310000 4299 39.7524 63.929 -1.55783
2L 8592080 8592145 2R 6285242 6285301 |8592000 1118 5.9619 12.7858 -2.11832
2L 8592080 8592145 2R 6285242 6285301 |6285500 1539 5.87619 10.5622 -1.74454
X 5528533 5528555 2R 5409240 5409360 |5409500 4675 10.0095 23.07 -2.2932
X 5528533 5528555 2R 5409240 5409360 |5528500 3115 8.62857 16.6771 -1.93583
X 4601891 4601920 3L 1498835 1498972 |1499000 4281 60.2476 97.5613 -1.58074
X 4601891 4601920 3L 1498835 1498972 |4602000 3284 7.42857 12.5079 -1.61018
X 11207291 11207684 2R 4032210 4032263 |4032000 4068 8.2 15.8433 -1.93155
X 11207291 11207684 2R 4032210 4032263 |11207500 4696 34.6476 61.9834 -1.81613
X 21009124 21009134 2R 61339 61432 |61500 2763 4.38095 7.78266 -1.68697
X 21009124 21009134 2R 61339 61432 |21009000 3006 1.80952 5.28109 -2.45747
X 11165626 11165778 X 8087530 8088249 |11165500 3820 34.2 56.7023 -1.63273
X 11165626 11165778 X 8087530 8088249 |8088000 4369 36.8095 59.4818 -1.56899
X 16554184 16554184 2L 8937395 8937421 |8937500 4417 20.1714 38.9133 -1.9718
X 16554184 16554184 2L 8937395 8937421 |16554000 4307 46.4952 72.8235 -1.49102
3R 21342935 21342958 2L 5496318 5496597 |5496500 3187 21.1048 41.1369 -1.99531
3R 21342935 21342958 2L 5496318 5496597 |21343000 4151 33.1905 64.7629 -2.00843
3R 20457947 20458035 2L 1641048 1641071 |1641000 2817 10.9714 20.2905 -1.85387
3R 20457947 20458035 2L 1641048 1641071 |20458000 3747 24.2667 51.6991 -2.1808
3R 23177904 23177999 2R 14003230 14003574 |14003500 2943 19.6095 26.6834 -1.07764
3R 23177904 23177999 2R 14003230 14003574 |23178000 4239 37.9238 64.7629 -1.70733
3R 7433157 7433284 3R 1769165 1769203 |7433000 4061 7.52381 16.6771 -2.20155
3R 7433157 7433284 3R 1769165 1769203 |1769000 1208 2.89524 4.44724 -1.28173
3R 24491340 24491389 2R 20935239 20935267 |20935500 3847 25.2476 53.0889 -2.15603
3R 24491340 24491389 2R 20935239 20935267 |24491500 3937 57.0571 94.5038 -1.63736
3R 20450188 20450671 2R 18436767 18436823 |18437000 3782 31.0952 51.1432 -1.61087
3R 20450188 20450671 2R 18436767 18436823 |20450500 2944 34.3524 61.7054 -1.82538
2R 20320984 20321011 3R 19379881 19379932 |20321000 4246 28.5905 54.7566 -1.96528
2R 20320984 20321011 3R 19379881 19379932 |19380000 4411 27.181 53.3668 -2.01739
X 16528856 16529093 X 4601891 4601920 |16529000 4547 65.1333 97.8392 -1.38163
X 16528856 16529093 X 4601891 4601920 |4602000 3284 7.42857 12.5079 -1.61018
2R 2340671 2340682 2R 1010530 1010543 |2340500 4192 6.72381 9.17243 -1.04136
2R 2340671 2340682 2R 1010530 1010543 |1010500 3595 2.45714 5.00314 -1.89232
X 13427821 13427970 2L 11275027 11275044 |11275000 4202 20.9143 31.1307 -1.33833
X 13427821 13427970 2L 11275027 11275044 |13428000 3713 32.3048 64.207 -2.04682
3L 16725729 16726088 3R 9391713 9391766 |9391500 3786 18.1429 20.2905 -0.427239
3L 16725729 16726088 3R 9391713 9391766 |16726000 3853 45.8952 72.2676 -1.50491
3L 23274515 23274543 2L 11053682 11053712 |11053500 4539 13.5714 26.6834 -1.99748
3L 23274515 23274543 2L 11053682 11053712 |23274500 3144 2.24762 5.55905 -2.23769
X 4603313 4603487 2R 867759 868006 |868000 2930 4.87619 8.89447 -1.759
X 4603313 4603487 2R 867759 868006 |4603500 3180 9.30476 12.2299 -0.947391
X 4268422 4268555 X 560452 560472 |4268500 4001 3.9619 9.45038 -2.26953
X 4268422 4268555 X 560452 560472 |560500 3678 15.8952 32.2425 -2.069
3R 6816873 6816987 3R 2700409 2700430 |6817000 2967 8.31429 12.7858 -1.38808
3R 6816873 6816987 3R 2700409 2700430 |2700500 834 1.49524 3.61338 -2.10023
2L 17194263 17194328 3L 10698861 10698869 |17194500 4841 19.8286 36.9677 -1.89651
2L 17194263 17194328 3L 10698861 10698869 |10699000 3833 46.9333 76.9928 -1.61089
3L 922331 922334 2L 617546 617940 |617500 3107 14.6571 28.6291 -1.98687
3L 922331 922334 2L 617546 617940 |922500 1587 27.381 51.6991 -1.93322
X 3048451 3048786 X 101186 101208 |3048500 1876 15.4381 29.185 -1.9184
X 3048451 3048786 X 101186 101208 |101000 2394 11.981 21.6803 -1.80921
3L 4602861 4602915 2R 840412 840432 |840500 2128 2.94286 5.00314 -1.53131
3L 4602861 4602915 2R 840412 840432 |4603000 4631 51.0667 83.3857 -1.60018
X 19117983 19118092 3R 15583560 15583716 |15583500 1511 6.60952 12.7858 -1.91728
X 19117983 19118092 3R 15583560 15583716 |19118000 2328 30.4095 46.9739 -1.44756
3R 12844136 12844423 3R 7906015 7906018 |12844500 4805 15.6381 31.9645 -2.084
3R 12844136 12844423 3R 7906015 7906018 |7906000 3247 27.1429 41.9708 -1.44803
X 1205781 1205786 X 203933 203964 |1206000 2376 13.0381 25.0157 -1.9434
X 1205781 1205786 X 203933 203964 |204000 4337 17.4476 38.0795 -2.21741
3R 23253372 23253380 3L 9571387 9571548 |23253500 2956 24.9333 51.9771 -2.13854
3R 23253372 23253380 3L 9571387 9571548 |9571500 3999 30.4952 63.929 -2.15432
2L 8535175 8535284 2L 1641023 1641067 |8535000 4304 18.7524 36.1338 -1.96696
2L 8535175 8535284 2L 1641023 1641067 |1641000 2817 10.9714 20.2905 -1.85387
3L 8032312 8032405 3R 4035239 4035355 |4035500 782 2.19048 3.61338 -1.41087
3L 8032312 8032405 3R 4035239 4035355 |8032500 4404 34.8476 67.2645 -1.98616
3L 5516543 5516585 2L 2299755 2299780 |2300000 4573 38.1048 71.9896 -1.94101
3L 5516543 5516585 2L 2299755 2299780 |5516500 4072 44.2667 75.0471 -1.69194
X 21288075 21288123 2R 1173152 1173488 |1173500 2154 0.933333 2.22362 -1.9292
X 21288075 21288123 2R 1173152 1173488 |21288000 2239 28.6381 35.5779 -0.797402
3R 19471722 19471820 2L 19201821 19201840 |19202000 2112 1.44762 3.05748 -1.84371
3R 19471722 19471820 2L 19201821 19201840 |19472000 4427 31.4381 58.37 -1.8989
3L 6627775 6627782 X 6453099 6453263 |6628000 2841 35.6381 58.37 -1.60276
3L 6627775 6627782 X 6453099 6453263 |6453000 3762 23.581 40.859 -1.73252
2L 21330524 21330605 2R 244925 245011 |21330500 4763 0.828571 1.94567 -1.86145
2L 21330524 21330605 2R 244925 245011 |245000 2727 4.27619 7.22676 -1.56744
3R 28180897 28181153 X 15203069 15203074 |28181000 3997 45.5429 84.2195 -1.89614
3R 28180897 28181153 X 15203069 15203074 |15203000 3332 69.9429 85.8873 -0.766611
2L 15913200 15913258 3L 11714928 11714957 |15913000 2199 6.98095 14.7315 -2.10065
2L 15913200 15913258 3L 11714928 11714957 |11715000 3536 44.7238 65.5967 -1.31108
3L 6072071 6072077 X 6034337 6034363 |6072000 4193 46.2952 82.8298 -1.82095
3L 6072071 6072077 X 6034337 6034363 |6034500 4384 24.8762 38.9133 -1.47682
X 21397922 21397937 4 140989 141246 |21398000 3924 43.619 73.1015 -1.66336
X 20885050 20885072 3L 10598551 10598662 |10598500 4433 44.1333 78.6605 -1.81139
X 20885050 20885072 3L 10598551 10598662 |20885000 3695 1.72381 3.33543 -1.71284
3R 23921359 23921370 3L 6852200 6852375 |23921500 3703 32.2952 61.4275 -1.95282
3R 23921359 23921370 3L 6852200 6852375 |6852500 3066 39.8476 63.0952 -1.51757
2L 20668811 20668857 2L 17958037 17958140 |20669000 3909 4.1619 6.94881 -1.53517
2L 20668811 20668857 2L 17958037 17958140 |17958000 4614 12.2476 20.0126 -1.56552
X 17986573 17986622 3R 6381761 6381824 |6382000 602 1.7619 4.16928 -2.1053
X 17986573 17986622 3R 6381761 6381824 |17986500 4385 43.7714 61.4275 -1.18354
3L 5755836 5755864 X 3702042 3702070 |5756000 4654 44.4476 77.5487 -1.76127
3L 5755836 5755864 X 3702042 3702070 |3702000 4747 20.0095 33.3543 -1.63372
2L 16913771 16913787 2L 14131277 14131416 |16914000 2929 8.6381 17.7889 -2.06793
2L 16913771 16913787 2L 14131277 14131416 |14131500 4530 15.8571 33.0763 -2.12543
3R 12889314 12889326 2L 9257461 9257495 |9257500 4366 23.9905 48.0857 -2.05761
3R 12889314 12889326 2L 9257461 9257495 |12889500 3448 17.3429 36.1338 -2.12647
3R 9391715 9391761 2L 2248565 2248665 |2248500 4549 27.0286 63.929 -2.37769
3R 9391715 9391761 2L 2248565 2248665 |9391500 3786 18.1429 20.2905 -0.427239
X 7335179 7335227 X 6225273 6225294 |7335000 3438 37.7714 59.2038 -1.49008
X 7335179 7335227 X 6225273 6225294 |6225500 1136 10.1429 20.0126 -1.98987
2R 5701290 5701418 3R 1733538 1733542 |5701500 4581 7.26667 16.9551 -2.29337
2R 5701290 5701418 3R 1733538 1733542 |1733500 2152 2.35238 2.50157 -0.202382
2L 11096222 11096244 2L 9635547 9635595 |11096000 2465 8.57143 18.3449 -2.14384
2L 11096222 11096244 2L 9635547 9635595 |9635500 2708 7.8381 13.8976 -1.73678
2R 20510006 20510075 2L 14012696 14012990 |14013000 4322 25.5238 46.1401 -1.83377
2R 20510006 20510075 2L 14012696 14012990 |20510000 3313 12.2571 26.4055 -2.17752
3L 6136965 6137015 X 5536356 5536375 |6137000 4132 50.0952 83.9416 -1.66478
3L 6136965 6137015 X 5536356 5536375 |5536500 3939 13.619 20.5685 -1.36432
3R 23220321 23220328 2R 10975240 10975319 |10975500 3930 24.9048 45.5842 -1.86152
3R 23220321 23220328 2R 10975240 10975319 |23220500 4493 38.1619 65.8747 -1.73343
2R 18436768 18436806 2R 17379571 17379657 |18437000 3782 31.0952 51.1432 -1.61087
2R 18436768 18436806 2R 17379571 17379657 |17379500 3006 27.7714 46.1401 -1.63385
2L 14579313 14579335 3L 14182353 14182376 |14579500 4605 21.5619 40.3031 -1.90476
2L 14579313 14579335 3L 14182353 14182376 |14182500 4270 58.2095 87.555 -1.38425
2L 20952091 20952177 2R 12780878 12781115 |20952000 3091 3.53333 5.837 -1.48912
2L 20952091 20952177 2R 12780878 12781115 |12781000 3603 31.7714 56.1464 -1.78593
X 1006600 1006621 3L 922507 922533 |922500 1587 27.381 51.6991 -1.93322
X 1006600 1006621 3L 922507 922533 |1006500 4455 22.581 45.0283 -2.04527
X 9019839 9019943 X 7232117 7232135 |9020000 3736 38.6952 49.1976 -0.876826
X 9019839 9019943 X 7232117 7232135 |7232000 4262 37.9619 67.2645 -1.79535
3R 17766296 17766461 3R 12292436 12292553 |17766500 4120 42.4857 74.7692 -1.7811
3R 17766296 17766461 3R 12292436 12292553 |12292500 3469 21.0762 36.9677 -1.75846
3R 25255421 25255429 2R 11877637 11877752 |11877500 4707 18.4476 32.5204 -1.7662
3R 25255421 25255429 2R 11877637 11877752 |25255500 2236 20.4095 36.6897 -1.81489
X 9365953 9365994 X 6672416 6672439 |9366000 3409 24.4476 41.4149 -1.67886
X 9365953 9365994 X 6672416 6672439 |6672500 4221 32.4857 62.8172 -1.98867
X 8087924 8087927 3L 386496 386546 |386500 3058 39.5143 74.2133 -1.92858
X 8087924 8087927 3L 386496 386546 |8088000 4369 36.8095 59.4818 -1.56899
3L 7716249 7716442 3L 1180029 1180297 |7716500 3452 39.8762 62.2613 -1.48065
3L 7716249 7716442 3L 1180029 1180297 |1180000 4211 47.9048 81.9959 -1.71631
3R 28771885 28771887 3R 20856355 20856420 |28772000 2920 11.3048 21.4023 -1.90727
3R 28771885 28771887 3R 20856355 20856420 |20856500 4366 37.2571 63.6511 -1.70806
3R 4478320 4478645 3R 1427874 1427916 |4478500 4433 3.7619 4.16928 -0.356261
3R 4478320 4478645 3R 1427874 1427916 |1428000 2579 3.20952 6.11495 -1.8
3L 10561373 10561378 X 6147537 6147593 |10561500 3656 42.7333 74.4912 -1.75858
3L 10561373 10561378 X 6147537 6147593 |6147500 2297 9.46667 16.9551 -1.7726
3L 8424758 8424957 X 5358223 5358282 |8425000 3800 38.4667 70.044 -1.85863
3L 8424758 8424957 X 5358223 5358282 |5358500 4044 16.5619 28.3511 -1.69256
X 19442314 19443096 X 1494679 1494690 |19442500 3587 40.1048 65.0408 -1.57956
X 19442314 19443096 X 1494679 1494690 |1494500 4503 15.019 34.1881 -2.29053
3L 8847110 8847206 3L 7716498 7716524 |8847000 4132 36.181 68.0983 -1.93183
3L 8847110 8847206 3L 7716498 7716524 |7716500 3452 39.8762 62.2613 -1.48065
2R 6068914 6069265 X 3369493 3369550 |6069000 4778 6.21905 12.5079 -1.99362
2R 6068914 6069265 X 3369493 3369550 |3369500 2580 13.2857 26.4055 -2.01922
3R 6381789 6381823 2R 5171567 5171685 |5171500 4585 7.87619 16.3992 -2.08345
3R 6381789 6381823 2R 5171567 5171685 |6382000 602 1.7619 4.16928 -2.1053
3L 13879340 13879580 2L 10030959 10031211 |10031000 4665 21.0095 45.0283 -2.18845
3L 13879340 13879580 2L 10030959 10031211 |13879500 3524 45.0667 73.6574 -1.60097
2R 19331944 19332013 2L 12563335 12563341 |12563500 4171 25.6095 43.6385 -1.69428
2R 19331944 19332013 2L 12563335 12563341 |19332000 4463 20.5143 42.2487 -2.10872
3L 8344867 8344968 2L 7132676 7132678 |7132500 3935 36.381 55.3125 -1.40778
3L 8344867 8344968 2L 7132676 7132678 |8345000 3843 56.8857 89.2227 -1.49705
3L 10939054 10939269 X 1833383 1833401 |10939000 3892 42.019 67.2645 -1.54677
3L 10939054 10939269 X 1833383 1833401 |1833500 4263 21.2381 33.3543 -1.48331
2R 15593582 15593613 3L 12131951 12132035 |15593500 1427 11.3905 18.6228 -1.56351
2R 15593582 15593613 3L 12131951 12132035 |12132000 4404 56.8667 97.8392 -1.73085
3R 20805987 20805997 2L 7826073 7826080 |7826000 4006 23.2952 46.696 -2.05699
3R 20805987 20805997 2L 7826073 7826080 |20806000 4207 37.1333 66.9865 -1.83661
X 5675850 5675852 2R 3893984 3894045 |3894000 4867 8.45714 15.0094 -1.74427
X 5675850 5675852 2R 3893984 3894045 |5676000 3371 5.91429 13.8976 -2.28819
3R 457140 457219 4 113521 113565 |457000 2819 4.14286 6.11495 -1.22177
X 12188203 12188210 X 8487805 8487847 |12188000 3879 36.2571 55.5905 -1.43054
X 12188203 12188210 X 8487805 8487847 |8488000 3312 20.2952 37.5236 -1.8786
2R 15261320 15261387 3L 7716430 7716440 |15261500 3365 25.5429 39.4692 -1.44485
2R 15261320 15261387 3L 7716430 7716440 |7716500 3452 39.8762 62.2613 -1.48065
3R 6834851 6834873 2R 6454966 6455136 |6455000 4703 11.6476 25.0157 -2.16901
3R 6834851 6834873 2R 6454966 6455136 |6835000 164 1.58095 3.89133 -2.1471
2R 7148905 7149055 2R 1108309 1108354 |7149000 4637 9.65714 19.4567 -2.03045
2R 7148905 7149055 2R 1108309 1108354 |1108500 4566 5.84762 9.72833 -1.56148
2R 18007314 18007335 2L 11275265 11275397 |11275500 4313 21.4286 30.0188 -1.16615
2R 18007314 18007335 2L 11275265 11275397 |18007500 3055 44.0952 50.0314 -0.487446
X 14211479 14211511 3L 8856188 8856188 |8856000 4280 39.0095 66.1526 -1.69074
X 14211479 14211511 3L 8856188 8856188 |14211500 4045 35.5905 58.9259 -1.62996
3L 14419580 14419634 2R 261864 261875 |262000 2344 2.9619 5.55905 -1.75501
3L 14419580 14419634 2R 261864 261875 |14419500 4295 45.4762 81.44 -1.82286
2L 20453072 20453082 4 39344 39499 |20453000 3604 9.93333 14.7315 -1.30046
2R 18375376 18375424 2R 2828599 2828830 |18375500 2122 16.4095 32.7984 -2.03976
2R 18375376 18375424 2R 2828599 2828830 |2828500 4467 6.06667 12.7858 -2.0858
3R 18430950 18430950 2L 8222770 8222799 |8223000 3780 9.2381 20.2905 -2.19868
3R 18430950 18430950 2L 8222770 8222799 |18431000 4271 28.8857 53.9227 -1.90923
2L 21318836 21318867 X 21037031 21037117 |21319000 4659 1.59048 3.33543 -1.85454
2L 21318836 21318867 X 21037031 21037117 |21037000 686 0.190476 0.555905 -1.51414
3R 7998049 7998294 3R 6992632 6992701 |7998000 4561 14.8286 25.2937 -1.67977
3R 7998049 7998294 3R 6992632 6992701 |6992500 2327 13.0762 16.1212 -0.756732
3L 8336009 8336016 3L 5516571 5516852 |8336000 3605 42.781 72.5455 -1.69204
3L 8336009 8336016 3L 5516571 5516852 |5516500 4072 44.2667 75.0471 -1.69194
3R 10646404 10646584 X 4601876 4601920 |10646500 4808 13.9048 26.6834 -1.9467
3R 10646404 10646584 X 4601876 4601920 |4602000 3284 7.42857 12.5079 -1.61018
3L 2785292 2785398 2L 1180891 1180894 |1181000 3588 41.819 71.7117 -1.7189
3L 2785292 2785398 2L 1180891 1180894 |2785500 3855 37.2095 62.2613 -1.65703
3L 8086652 8087033 3L 6539207 6539220 |8087000 2722 48.7238 79.2164 -1.58859
3L 8086652 8087033 3L 6539207 6539220 |6539000 3870 55.6286 97.0054 -1.76285
3L 17336022 17336219 3R 7975513 7975517 |7975500 3507 13.6762 23.07 -1.6494
3L 17336022 17336219 3R 7975513 7975517 |17336000 4153 69.9143 100.063 -1.24547
3R 23220321 23220324 2L 18616011 18616565 |18616500 4349 4.29524 10.8401 -2.37736
3R 23220321 23220324 2L 18616011 18616565 |23220500 4493 38.1619 65.8747 -1.73343
3R 19379531 19379960 3L 5877144 5877153 |19379500 4414 23.5048 49.4755 -2.15624
3R 19379531 19379960 3L 5877144 5877153 |5877000 4008 34.1524 60.3156 -1.7858
2L 12260991 12261152 3R 904016 904058 |12261000 4076 17.2857 38.9133 -2.2754
2L 12260991 12261152 3R 904016 904058 |904000 1714 5.95238 8.33857 -1.10962
2R 18375312 18375486 3R 15440142 15440293 |18375500 2122 16.4095 32.7984 -2.03976
2R 18375312 18375486 3R 15440142 15440293 |15440000 4373 49.3905 88.6668 -1.82963
3L 13879383 13879410 2R 6154939 6154985 |6155000 4440 11.5619 24.1818 -2.11648
3L 13879383 13879410 2R 6154939 6154985 |13879500 3524 45.0667 73.6574 -1.60097
X 15859044 15859114 X 12188188 12188193 |15859000 3626 46.6952 68.3763 -1.30698
X 15859044 15859114 X 12188188 12188193 |12188000 3879 36.2571 55.5905 -1.43054
3L 6957795 6957952 2L 3836964 3836972 |3837000 3989 26.5048 52.533 -2.03671
3L 6957795 6957952 2L 3836964 3836972 |6958000 3119 30.2381 55.8684 -1.88715
3R 5232257 5232490 2R 3079346 3079379 |3079500 3811 5.74286 10.8401 -1.85153
3R 5232257 5232490 2R 3079346 3079379 |5232500 3250 4.86667 11.674 -2.30463
3R 28114653 28114660 X 19490039 19490394 |28114500 3276 19.019 28.907 -1.39287
3R 28114653 28114660 X 19490039 19490394 |19490000 2935 42.2476 61.1495 -1.27275
2R 18007316 18007338 2L 11274722 11274849 |11275000 4202 20.9143 31.1307 -1.33833
2R 18007316 18007338 2L 11274722 11274849 |18007500 3055 44.0952 50.0314 -0.487446
3L 8218728 8218734 3L 4956080 4956656 |8218500 4270 55.5429 88.1109 -1.52664
3L 8218728 8218734 3L 4956080 4956656 |4956500 4142 47.0857 74.4912 -1.51757
X 11626917 11627311 2L 6168308 6168572 |6168500 3176 20.2857 40.0251 -2.01993
X 11626917 11627311 2L 6168308 6168572 |11627000 4546 40.3333 67.2645 -1.65006
3L 6627795 6627987 X 1360316 1360353 |6628000 2841 35.6381 58.37 -1.60276
3L 6627795 6627987 X 1360316 1360353 |1360500 4109 15.2286 30.0188 -2.00782
3R 6707058 6707102 2R 3711044 3711082 |3711000 4533 7.18095 15.2874 -2.12025
3R 6707058 6707102 2R 3711044 3711082 |6707000 0 1.04762 2.22362 -1.75833
X 4443441 4443442 3L 1684416 1684439 |1684500 4079 71.0667 90.6124 -0.891095
X 4443441 4443442 3L 1684416 1684439 |4443500 4555 8.02857 12.7858 -1.47677
2L 11922278 11922300 2L 2339095 2339117 |11922500 3951 22.1143 40.3031 -1.84862
2L 11922278 11922300 2L 2339095 2339117 |2339000 4000 25.4857 40.859 -1.54152
2L 22157160 22157187 2L 8765280 8765377 |22157000 528 0.380952 1.11181 -1.87328
2L 22157160 22157187 2L 8765280 8765377 |8765500 4169 17.8571 34.744 -1.98611
2L 20043855 20044137 3R 4546099 4546110 |20044000 4792 6.0381 13.6197 -2.21551
2L 20043855 20044137 3R 4546099 4546110 |4546000 1362 5.62857 6.3929 -0.454627
3L 17703973 17704002 3R 3638079 3638108 |3638000 3467 3.19048 5.837 -1.71075
3L 17703973 17704002 3R 3638079 3638108 |17704000 3652 39.0667 56.9802 -1.29351
2R 8042640 8042900 4 10663 10668 |8043000 4101 31.9143 40.859 -0.89691
3L 8088190 8088192 3L 7075683 7075719 |8088000 2639 43.1048 68.9322 -1.54449
3L 8088190 8088192 3L 7075683 7075719 |7075500 4011 38.4381 67.2645 -1.76618
2R 2470408 2470490 3R 1050365 1050383 |2470500 411 3.5619 4.16928 -0.531164
2R 2470408 2470490 3R 1050365 1050383 |1050500 2279 3.70476 5.837 -1.37831
2R 7470704 7470933 X 4603273 4603384 |7471000 4344 15.2095 23.9039 -1.47466
2R 7470704 7470933 X 4603273 4603384 |4603500 3180 9.30476 12.2299 -0.947391
3L 23260175 23260284 2R 1107127 1107134 |1107000 3919 5.46667 9.45038 -1.6473
3L 23260175 23260284 2R 1107127 1107134 |23260000 3649 7.50476 14.1756 -1.87603
X 3050448 3050473 X 1616893 1617031 |3050500 2426 21.2667 40.0251 -1.91955
X 3050448 3050473 X 1616893 1617031 |1617000 2593 6.87619 11.1181 -1.50426
3L 9051227 9051306 2R 3078501 3078519 |3078500 3757 6.2 11.396 -1.7999
3L 9051227 9051306 2R 3078501 3078519 |9051500 4557 46.1905 71.1558 -1.44669
3R 22428113 22428178 3L 18699346 18699368 |22428000 4330 32.9048 60.0377 -1.86047
3R 22428113 22428178 3L 18699346 18699368 |18699500 195 2.90476 6.3929 -2.07476
X 6146758 6146817 2R 1403234 1403701 |1403500 3595 1.68571 4.16928 -2.17192
X 6146758 6146817 2R 1403234 1403701 |6147000 2278 8.10476 14.4535 -1.7525
X 13197596 13197597 X 7439230 7439580 |13197500 4235 27.8857 53.0889 -1.95173
X 13197596 13197597 X 7439230 7439580 |7439500 3569 30.5429 49.1976 -1.55746
X 16532372 16532389 X 13628993 13629084 |16532500 4215 61.181 89.5006 -1.30703
X 16532372 16532389 X 13628993 13629084 |13629000 3208 27.3905 47.2519 -1.7256
X 19190143 19190171 X 3292033 3292034 |19190000 4360 43.1143 75.0471 -1.75528
X 19190143 19190171 X 3292033 3292034 |3292000 4655 14.8952 27.2393 -1.84296
2R 18378886 18378930 2L 18253761 18253944 |18254000 4679 6.47619 14.4535 -2.20204
2R 18378886 18378930 2L 18253761 18253944 |18379000 1736 12.6095 21.4023 -1.66082
2R 252613 252619 4 38877 38997 |252500 2295 3.02857 4.44724 -1.17162
X 15323358 15323464 4 10660 10664 |15323500 3861 41.3524 55.3125 -1.03809
2L 6319561 6319579 3L 453983 454562 |6319500 3708 27.4667 58.9259 -2.1974
2L 6319561 6319579 3L 453983 454562 |454500 4404 54.0762 83.1077 -1.44218
3R 22045996 22046061 3L 9409465 9409474 |22046000 3555 41.7524 78.6605 -1.9363
3R 22045996 22046061 3L 9409465 9409474 |9409500 3933 54.6762 93.6699 -1.72009
2L 16828048 16828097 2R 13645858 13645975 |16828000 3461 14.1143 27.5173 -1.98129
2L 16828048 16828097 2R 13645858 13645975 |13646000 3709 18.0952 33.3543 -1.86807
2L 21047180 21047197 X 18917333 18917386 |21047000 3346 1.81905 3.89133 -1.92583
2L 21047180 21047197 X 18917333 18917386 |18917500 4469 49.1429 76.9928 -1.49248
X 4603312 4603386 2R 2641553 2641687 |2641500 4390 2.17143 5.837 -2.36947
X 4603312 4603386 2R 2641553 2641687 |4603500 3180 9.30476 12.2299 -0.947391
X 12441704 12441845 3R 4178289 4178295 |4178500 1450 1.68571 4.44724 -2.28063
X 12441704 12441845 3R 4178289 4178295 |12442000 4377 48.8571 79.7723 -1.59947
2R 20492666 20492676 X 12459418 12459545 |20492500 3763 19.2571 40.859 -2.16608
2R 20492666 20492676 X 12459418 12459545 |12459500 4182 41.4286 68.6542 -1.63464
2R 20137370 20137396 3R 7400267 7400430 |20137500 1251 7.97143 12.7858 -1.49451
2R 20137370 20137396 3R 7400267 7400430 |7400500 1418 7.04762 9.72833 -1.07864
2R 14446662 14446743 2R 102958 102961 |14446500 4286 30.7619 45.8621 -1.35116
2R 14446662 14446743 2R 102958 102961 |103000 2408 1.00952 1.94567 -1.55992
3L 8906466 8906779 2L 3836540 3836575 |3836500 4160 26.5238 52.8109 -2.04626
3L 8906466 8906779 2L 3836540 3836575 |8906500 3651 44.0667 83.9416 -1.96131
3R 19379962 19380054 2L 493725 493738 |493500 4472 17.7048 34.1881 -1.96961
3R 19379962 19380054 2L 493725 493738 |19380000 4411 27.181 53.3668 -2.01739
2L 16987377 16987888 2L 5094667 5094709 |16987500 3936 10.4381 19.4567 -1.86864
2L 16987377 16987888 2L 5094667 5094709 |5094500 3552 14.581 25.8496 -1.77075
3R 6935273 6935301 X 3206501 3206529 |6935500 3650 13.7429 21.6803 -1.48056
3R 6935273 6935301 X 3206501 3206529 |3206500 4304 14.7905 31.4086 -2.15806
X 11643632 11643635 3L 9569121 9569247 |9569000 3950 33.3238 57.8141 -1.74317
X 11643632 11643635 3L 9569121 9569247 |11643500 2559 16.6476 26.6834 -1.52885
3R 24048676 24048687 3L 5678418 5678431 |24048500 2814 22.1905 41.9708 -1.93165
3R 24048676 24048687 3L 5678418 5678431 |5678500 3856 38.7714 66.7086 -1.72583
X 11165625 11165684 X 8079236 8079423 |11165500 3820 34.2 56.7023 -1.63273
X 11165625 11165684 X 8079236 8079423 |8079500 4354 38.5238 61.4275 -1.5353
2L 21785341 21785504 X 20644103 20644201 |21785500 3607 1.31429 3.33543 -2.14808
2L 21785341 21785504 X 20644103 20644201 |20644000 0 4.59048 9.45038 -2.00961
3R 19721109 19721402 X 8214255 8214279 |19721500 4167 35.9524 66.4306 -1.89061
3R 19721109 19721402 X 8214255 8214279 |8214500 3542 46.0095 77.8266 -1.68696
2L 16801211 16801537 3R 13976210 13976213 |16801500 4245 17.5714 29.7409 -1.66717
2L 16801211 16801537 3R 13976210 13976213 |13976000 2864 21.0381 34.744 -1.61199
3R 10780954 10780989 3R 9391714 9391752 |10781000 4439 24.4571 41.9708 -1.7103
3R 10780954 10780989 3R 9391714 9391752 |9391500 3786 18.1429 20.2905 -0.427239
3R 5173491 5173499 2R 2494347 2494461 |2494500 4648 4.64762 8.89447 -1.85906
3R 5173491 5173499 2R 2494347 2494461 |5173500 1003 4.32381 5.837 -0.978145
X 20062216 20062433 2R 1310943 1310957 |1311000 0 1.01905 0.833857 0.583394
X 20062216 20062433 2R 1310943 1310957 |20062500 4308 53.4286 78.3825 -1.31376
3L 10216771 10217248 2L 3836766 3836794 |3837000 3989 26.5048 52.533 -2.03671
3L 10216771 10217248 2L 3836766 3836794 |10217000 3899 42.5714 73.6574 -1.7407
2R 18616307 18616328 3L 10070637 10070825 |18616500 4081 30 48.0857 -1.54443
2R 18616307 18616328 3L 10070637 10070825 |10070500 3343 52.2476 85.3314 -1.60096
X 15020761 15020777 X 13628401 13628472 |15021000 3330 30.381 46.696 -1.43414
X 15020761 15020777 X 13628401 13628472 |13628500 3241 28.9143 50.3094 -1.74726
3L 9571354 9571404 3L 7716417 7716435 |9571500 3999 30.4952 63.929 -2.15432
3L 9571354 9571404 3L 7716417 7716435 |7716500 3452 39.8762 62.2613 -1.48065
3R 21727912 21727944 X 9295376 9295394 |21728000 3944 25.6286 48.6417 -1.94302
3R 21727912 21727944 X 9295376 9295394 |9295500 0 0.0952381 0.277952 -1.16356
3R 11821880 11821997 3R 9329530 9329539 |11822000 4034 15.8 36.6897 -2.32875
3R 11821880 11821997 3R 9329530 9329539 |9329500 3627 21.5429 29.185 -1.06647
2L 9329121 9329246 2L 7973053 7973075 |9329000 3515 18.1714 32.7984 -1.82048
2L 9329121 9329246 2L 7973053 7973075 |7973000 3496 13.5524 29.185 -2.18155
X 18033953 18033985 2L 14150882 14151003 |14151000 4355 17.9429 39.7472 -2.2466
X 18033953 18033985 2L 14150882 14151003 |18034000 3537 24.3333 50.3094 -2.12137
2L 8590941 8590997 2R 399530 399559 |8591000 2035 9.13333 19.1787 -2.11063
2L 8590941 8590997 2R 399530 399559 |399500 848 1.5619 3.05748 -1.71282
3R 17612249 17612271 2L 8765190 8765266 |8765000 4216 16.7048 33.3543 -2.0383
3R 17612249 17612271 2L 8765190 8765266 |17612500 3991 25.6381 53.6448 -2.14662
2R 11142226 11142241 X 1089572 1089870 |11142000 4391 24.419 42.2487 -1.72987
2R 11142226 11142241 X 1089572 1089870 |1089500 4115 18.2095 39.1913 -2.19203
X 21494782 21494799 3L 19663349 19663372 |19663500 618 18.7333 33.3543 -1.78995
X 21494782 21494799 3L 19663349 19663372 |21495000 2862 22.9238 45.3062 -2.02701
3R 28181961 28181994 3L 7253319 7253324 |28182000 3605 44.4952 81.1621 -1.8648
3R 28181961 28181994 3L 7253319 7253324 |7253500 4653 30.0857 59.4818 -2.0343
3L 13534714 13534792 2L 8107872 8107878 |8108000 3581 16.781 32.5204 -1.97537
3L 13534714 13534792 2L 8107872 8107878 |13535000 4306 83.8476 114.516 -1.10792
3R 27084348 27084376 3L 10843779 10843779 |27084500 4466 27.1905 53.0889 -2.00557
3R 27084348 27084376 3L 10843779 10843779 |10844000 4141 45.7905 82.2739 -1.83059
3R 24484865 24484913 2L 16421605 16421614 |16421500 2321 9.45714 18.9008 -2.01246
3R 24484865 24484913 2L 16421605 16421614 |24485000 4336 43.7048 75.603 -1.74059
X 5358231 5358278 2R 3928013 3928197 |3928000 4659 11.5333 18.9008 -1.57002
X 5358231 5358278 2R 3928013 3928197 |5358500 4044 16.5619 28.3511 -1.69256
3L 12941221 12941251 3L 7016605 7016722 |12941000 2057 24.3048 36.4118 -1.3598
3L 12941221 12941251 3L 7016605 7016722 |7016500 3394 33.3714 64.7629 -1.99692
2R 18378895 18378937 X 4768334 4768478 |18379000 1736 12.6095 21.4023 -1.66082
2R 18378895 18378937 X 4768334 4768478 |4768500 4651 11.3333 19.4567 -1.68315
2L 5620118 5620182 3L 1344286 1344314 |5620000 3580 26.1238 49.7535 -1.95104
2L 5620118 5620182 3L 1344286 1344314 |1344500 4317 36.1048 60.8716 -1.6752
3R 17762348 17762361 X 4310430 4310958 |17762500 3650 36.1333 64.207 -1.80118
3R 17762348 17762361 X 4310430 4310958 |4310500 4768 5.1619 10.5622 -2.01046
X 4768307 4768311 3L 922521 922695 |922500 1587 27.381 51.6991 -1.93322
X 4768307 4768311 3L 922521 922695 |4768500 4651 11.3333 19.4567 -1.68315
X 8767537 8767587 X 314255 314265 |8767500 4063 41.2762 62.8172 -1.41233
X 8767537 8767587 X 314255 314265 |314500 4174 17.4476 36.9677 -2.15997
3L 11933702 11933777 2R 4467737 4467950 |4468000 4665 8.34286 16.6771 -2.00455
3L 11933702 11933777 2R 4467737 4467950 |11933500 3639 29.381 57.5361 -2.01361
2R 18436556 18436571 3L 5516685 5516779 |18436500 3755 31.2952 51.4212 -1.6085
2R 18436556 18436571 3L 5516685 5516779 |5516500 4072 44.2667 75.0471 -1.69194
2L 10908137 10908449 X 3369495 3369544 |10908500 4829 12.4286 28.6291 -2.30378
2L 10908137 10908449 X 3369495 3369544 |3369500 2580 13.2857 26.4055 -2.01922
3L 24091874 24091891 X 19332020 19332244 |24092000 4579 1.71429 5.00314 -2.44445
3L 24091874 24091891 X 19332020 19332244 |19332000 2532 45.1905 68.0983 -1.38652
2L 12052054 12052199 3L 10031742 10031747 |12052000 3387 18.819 33.3543 -1.77946
2L 12052054 12052199 3L 10031742 10031747 |10031500 2653 24.7905 41.6928 -1.66145
3L 23552633 23552645 3R 1390552 1390677 |1390500 3375 3.46667 6.11495 -1.64069
3L 23552633 23552645 3R 1390552 1390677 |23552500 4320 0.666667 1.94567 -2.13123
3R 20068104 20068230 3L 10217127 10217134 |20068000 3938 23 46.418 -2.07068
3R 20068104 20068230 3L 10217127 10217134 |10217000 3899 42.5714 73.6574 -1.7407
2R 1844368 1844592 3R 1769096 1769199 |1844500 4922 5.18095 11.396 -2.1529
2R 1844368 1844592 3R 1769096 1769199 |1769000 1208 2.89524 4.44724 -1.28173
X 3750192 3750277 X 1974706 1974733 |3750000 2807 9.37143 18.3449 -1.96835
X 3750192 3750277 X 1974706 1974733 |1974500 3009 16.219 30.8527 -1.93392
3L 21647162 21647209 X 13579845 13579941 |21647000 134 3.51429 5.28109 -1.2507
3L 21647162 21647209 X 13579845 13579941 |13580000 4219 36.9429 63.0952 -1.70719
2R 6735724 6735745 X 2582683 2582683 |6735500 4569 6.32381 13.3417 -2.09168
2R 6735724 6735745 X 2582683 2582683 |2582500 4566 21.6476 41.6928 -1.97038
X 3721056 3721096 2L 1198935 1199315 |1199000 4145 32.8762 61.9834 -1.93382
X 3721056 3721096 2L 1198935 1199315 |3721000 4250 19.4381 33.9102 -1.7432
3L 1825429 1825429 2L 261472 261494 |261500 4684 5.58095 10.5622 -1.85446
3L 1825429 1825429 2L 261472 261494 |1825500 3435 43.2857 64.4849 -1.35432
X 12188389 12188424 X 8989694 8989752 |12188500 4072 40.0762 61.9834 -1.45547
X 12188389 12188424 X 8989694 8989752 |8989500 3971 43.0857 63.0952 -1.30619
2L 21198532 21198572 2L 19476381 19476519 |21198500 0 0.619048 0.555905 0.26163
2L 21198532 21198572 2L 19476381 19476519 |19476500 4760 3.26667 8.06062 -2.30095
X 15130793 15130821 2R 57103 57103 |57000 3896 6.69524 11.1181 -1.56842
X 15130793 15130821 2R 57103 57103 |15131000 3923 59.8571 87.277 -1.29751
3R 23619391 23619409 2L 15696123 15696181 |15696000 4487 16.8095 32.7984 -1.98998
3R 23619391 23619409 2L 15696123 15696181 |23619500 1885 21.9619 41.1369 -1.90994
X 5800253 5800687 3R 1769096 1769204 |1769000 1208 2.89524 4.44724 -1.28173
X 5800253 5800687 3R 1769096 1769204 |5800500 4432 9.94286 20.5685 -2.08604
3R 26747734 26747807 3R 20649604 20649628 |26748000 4136 40.6286 65.5967 -1.56831
3R 26747734 26747807 3R 20649604 20649628 |20649500 4614 29.7238 51.4212 -1.73409
3L 8088380 8088387 2L 6155772 6155994 |6156000 4161 20.7143 43.3606 -2.14164
3L 8088380 8088387 2L 6155772 6155994 |8088500 2591 45.6571 74.7692 -1.60613
2L 15490625 15490626 X 5661224 5661378 |15490500 2860 9.05714 17.233 -1.90518
2L 15490625 15490626 X 5661224 5661378 |5661500 4717 6.98095 12.7858 -1.80198
X 20885861 20885912 3L 16325641 16325796 |16325500 4607 39.8 56.1464 -1.19768
X 20885861 20885912 3L 16325641 16325796 |20886000 2799 1.11429 2.77952 -2.06794
3R 9391717 9391770 2L 1515805 1515843 |1516000 4469 25.819 53.9227 -2.14308
3R 9391717 9391770 2L 1515805 1515843 |9391500 3786 18.1429 20.2905 -0.427239
3L 7608603 7608633 X 7333600 7333655 |7608500 3659 36.9619 69.2101 -1.92078
3L 7608603 7608633 X 7333600 7333655 |7333500 3445 40.1333 56.4243 -1.18781
X 17380299 17380367 2R 1310936 1310966 |1311000 0 1.01905 0.833857 0.583394
X 17380299 17380367 2R 1310936 1310966 |17380500 4572 32.9524 63.6511 -1.98664
2R 4613557 4613561 3R 4031653 4031810 |4613500 619 5.3619 11.1181 -2.04125
2R 4613557 4613561 3R 4031653 4031810 |4031500 2142 4.99048 7.78266 -1.3847
3R 23366378 23366412 3L 10938774 10938936 |23366500 2793 15.619 28.0732 -1.80535
3R 23366378 23366412 3L 10938774 10938936 |10939000 3892 42.019 67.2645 -1.54677
3L 14298778 14298829 4 301653 301681 |14299000 4324 74.0095 112.849 -1.4237
3R 22648602 22648783 3L 6539398 6539403 |22648500 3942 34.1619 61.7054 -1.83809
3R 22648602 22648783 3L 6539398 6539403 |6539500 3933 54.8095 95.8935 -1.77054
X 17934013 17934087 2R 3078503 3078514 |3078500 3757 6.2 11.396 -1.7999
X 17934013 17934087 2R 3078503 3078514 |17934000 4214 22.8571 46.1401 -2.07097
3R 21010434 21010441 2L 10822064 10822512 |10822500 4664 17.1048 31.6866 -1.87732
3R 21010434 21010441 2L 10822064 10822512 |21010500 3207 25.8 49.7535 -1.97778
3R 21059086 21059125 2L 3836265 3836372 |3836500 4160 26.5238 52.8109 -2.04626
3R 21059086 21059125 2L 3836265 3836372 |21059000 3859 31.8 63.3731 -2.0521
2L 21575937 21575996 2R 4092375 4092546 |21576000 5 0.847619 1.38976 -1.17581
2L 21575937 21575996 2R 4092375 4092546 |4092500 4709 14.8 24.7378 -1.63011
X 4603312 4603359 X 2461407 2461518 |4603500 3180 9.30476 12.2299 -0.947391
X 4603312 4603359 X 2461407 2461518 |2461500 4710 19.1714 37.8015 -2.01675
2R 15802910 15802913 X 1820171 1820258 |15803000 379 0 0 nan
2R 15802910 15802913 X 1820171 1820258 |1820000 4410 10.981 23.07 -2.12263
2R 17379986 17380008 2L 494333 494505 |494500 4463 19.6571 36.4118 -1.8818
2R 17379986 17380008 2L 494333 494505 |17380000 2972 24.1238 41.6928 -1.72698
X 15538970 15539007 X 1809695 1809768 |15539000 3660 37.3333 62.8172 -1.67084
X 15538970 15539007 X 1809695 1809768 |1809500 4237 14.5333 24.7378 -1.67385
2L 5823070 5823319 3L 3677784 3677789 |5823000 3498 28.4571 49.1976 -1.73159
2L 5823070 5823319 3L 3677784 3677789 |3678000 3487 53.7619 75.881 -1.20259
2L 19367516 19367563 3R 15583786 15583935 |19367500 2535 2.69524 5.55905 -1.93521
2L 19367516 19367563 3R 15583786 15583935 |15584000 2003 10.1333 20.8464 -2.07596
2R 18378885 18378940 2R 6356115 6356225 |18379000 1736 12.6095 21.4023 -1.66082
2R 18378885 18378940 2R 6356115 6356225 |6356000 4022 27.8571 34.1881 -0.756495
X 8336623 8336634 X 6580066 6580211 |8336500 3553 51.2667 77.5487 -1.39844
X 8336623 8336634 X 6580066 6580211 |6580000 3801 37.0952 61.1495 -1.61969
2R 11779159 11779185 3L 11120687 11120715 |11779000 3894 18.3238 30.5748 -1.63346
2R 11779159 11779185 3L 11120687 11120715 |11120500 4707 50.4381 85.0534 -1.68051
X 21751339 21751356 2L 20525910 20526075 |20526000 3518 2.99048 5.55905 -1.7357
X 21751339 21751356 2L 20525910 20526075 |21751500 4597 8.37143 19.4567 -2.29685
3L 14816695 14816852 3R 9075036 9075040 |9075000 2582 13.1143 25.8496 -2.00122
3L 14816695 14816852 3R 9075036 9075040 |14817000 3982 45.8952 71.1558 -1.4638
2R 20320545 20320625 3R 8105095 8105113 |20320500 4242 29.2857 54.4787 -1.90173
2R 20320545 20320625 3R 8105095 8105113 |8105000 4830 17.5238 29.185 -1.62733
X 19193387 19193474 2R 11681034 11681039 |11681000 3146 21.3143 28.6291 -1.04019
X 19193387 19193474 2R 11681034 11681039 |19193500 4410 32.7714 60.8716 -1.90067
X 8079693 8079812 X 6716387 6716476 |8080000 4400 37.8381 59.2038 -1.48544
X 8079693 8079812 X 6716387 6716476 |6716500 4159 35.019 65.8747 -1.93002
2R 11520222 11520250 X 5313157 5313186 |11520000 4114 30.4571 50.8653 -1.64866
2R 11520222 11520250 X 5313157 5313186 |5313000 4796 11.581 25.0157 -2.17982
2L 8904080 8904452 X 4601873 4601919 |8904500 4306 22.5048 43.6385 -1.98605
2L 8904080 8904452 X 4601873 4601919 |4602000 3284 7.42857 12.5079 -1.61018
2L 19649714 19649742 2R 6548156 6548156 |19649500 4871 2.54286 5.837 -2.12938
2L 19649714 19649742 2R 6548156 6548156 |6548000 2495 5.78095 11.9519 -2.04292
3L 9571655 9571741 3L 8344485 8344487 |9571500 3999 30.4952 63.929 -2.15432
3L 9571655 9571741 3L 8344485 8344487 |8344500 3795 52.5905 82.5518 -1.49832
3L 7468443 7468494 3L 3634808 3634810 |7468500 4337 48.7238 83.6636 -1.72423
3L 7468443 7468494 3L 3634808 3634810 |3635000 3734 34.5905 63.0952 -1.86075
2R 19331766 19331794 X 6694867 6694876 |19332000 4463 20.5143 42.2487 -2.10872
2R 19331766 19331794 X 6694867 6694876 |6695000 3421 37.0952 62.8172 -1.68645
3R 12888722 12888772 2L 11851471 11851524 |11851500 3358 20.7905 40.0251 -1.96828
3R 12888722 12888772 2L 11851471 11851524 |12888500 3502 15.619 33.9102 -2.20322
2R 19331794 19331907 3L 7845061 7845083 |19332000 4463 20.5143 42.2487 -2.10872
2R 19331794 19331907 3L 7845061 7845083 |7845000 3496 36.3143 56.4243 -1.46626
X 11528939 11528942 3L 9283849 9283856 |9284000 3919 37.9143 67.2645 -1.79827
X 11528939 11528942 3L 9283849 9283856 |11529000 1957 16.419 26.1275 -1.50973
3L 20121784 20121825 3R 1395277 1395296 |1395500 2608 3.31429 6.67086 -1.91989
3L 20121784 20121825 3R 1395277 1395296 |20122000 0 1.37143 3.33543 -2.08735
3R 20985104 20985233 X 560434 560470 |20985000 3261 23.4286 43.0826 -1.87049
3R 20985104 20985233 X 560434 560470 |560500 3678 15.8952 32.2425 -2.069
2L 12551567 12551798 2R 2841871 2841877 |12551500 4463 21.2476 42.5267 -2.05124
2L 12551567 12551798 2R 2841871 2841877 |2842000 3670 8.71429 13.8976 -1.48565
3R 19946363 19946365 2L 1110176 1110279 |1110000 4004 15.4 32.5204 -2.14869
3R 19946363 19946365 2L 1110176 1110279 |19946500 3758 24.0952 45.5842 -1.93439
3R 25296077 25296094 X 203559 203745 |25296000 3904 41.7524 75.603 -1.84713
3R 25296077 25296094 X 203559 203745 |203500 4355 15.8 35.022 -2.24311
3L 15267156 15267219 3R 9199268 9199338 |9199500 4536 31.2762 49.1976 -1.49623
3L 15267156 15267219 3R 9199268 9199338 |15267000 3130 42.0095 71.1558 -1.68896
2L 11096480 11096493 2L 8598035 8598088 |11096500 2023 7.15238 14.4535 -2.01539
2L 11096480 11096493 2L 8598035 8598088 |8598000 18 0.685714 0.555905 0.537861
2L 21413555 21413579 2R 1064834 1064950 |21413500 2626 1.30476 3.33543 -2.1582
2L 21413555 21413579 2R 1064834 1064950 |1065000 4793 5.97143 7.22676 -0.666872
X 15203693 15203714 X 6660146 6660155 |15203500 3223 71.1714 89.7786 -0.856128
X 15203693 15203714 X 6660146 6660155 |6660000 3659 41.181 67.5424 -1.60857
2L 15066833 15066833 2R 14245990 14246019 |15067000 4704 18.8952 43.3606 -2.31367
2L 15066833 15066833 2R 14245990 14246019 |14246000 4506 30.2476 51.4212 -1.69222
2L 10021776 10021821 2R 3541693 3541832 |10022000 3403 19.4 36.9677 -1.94393
2L 10021776 10021821 2R 3541693 3541832 |3542000 4426 7.35238 14.7315 -1.99998
X 21647270 21647301 3R 1559150 1559240 |1559000 4605 14.1238 13.8976 0.0648321
X 21647270 21647301 3R 1559150 1559240 |21647500 2329 6.04762 9.45038 -1.40707
3R 11129916 11129970 2R 1994788 1994892 |1995000 4713 6.90476 12.2299 -1.7247
3R 11129916 11129970 2R 1994788 1994892 |11130000 4256 12.619 21.6803 -1.69019
3R 20416188 20416247 3R 7671850 7672068 |20416000 4258 19.0667 37.2456 -1.99681
3R 20416188 20416247 3R 7671850 7672068 |7672000 4565 28.0381 43.6385 -1.46605
X 11317205 11317231 X 7333871 7333901 |11317000 3347 24.0095 41.6928 -1.73821
X 11317205 11317231 X 7333871 7333901 |7334000 3410 36.6 54.2007 -1.33536
2L 21741704 21741750 2R 4238732 4238751 |21741500 2834 2.48571 5.55905 -2.07679
2L 21741704 21741750 2R 4238732 4238751 |4238500 4211 6.2381 12.7858 -2.03259
3L 13864077 13864247 2R 13459449 13459497 |13459500 3981 15.2381 26.9614 -1.76792
3L 13864077 13864247 2R 13459449 13459497 |13864000 4710 44.0857 80.6062 -1.87007
2R 19331926 19332088 X 186048 186057 |19332000 4463 20.5143 42.2487 -2.10872
2R 19331926 19332088 X 186048 186057 |186000 3987 17.7524 40.859 -2.31696
2R 13646929 13646963 2L 5823069 5823155 |5823000 3498 28.4571 49.1976 -1.73159
2R 13646929 13646963 2L 5823069 5823155 |13647000 3899 23.981 39.1913 -1.58907
2L 21786268 21786347 X 20636878 20637117 |21786500 4235 1.22857 3.33543 -2.23918
2L 21786268 21786347 X 20636878 20637117 |20637000 971 16.1333 24.7378 -1.4114
X 10189004 10189115 X 4601896 4601919 |10189000 4541 42.1905 64.207 -1.41256
X 10189004 10189115 X 4601896 4601919 |4602000 3284 7.42857 12.5079 -1.61018
3R 19178024 19178082 3L 13534399 13534402 |19178000 3642 26.1714 53.0889 -2.08449
3R 19178024 19178082 3L 13534399 13534402 |13534500 4330 86.2381 116.462 -1.07371
3L 12187420 12187543 4 177458 177487 |12187500 4715 44.1333 72.2676 -1.60545
2L 6155683 6155781 3L 1344275 1344297 |6155500 4285 19.6667 40.859 -2.12501
2L 6155683 6155781 3L 1344275 1344297 |1344500 4317 36.1048 60.8716 -1.6752
2R 1844052 1844231 3R 1770615 1770741 |1844000 4913 4.98095 10.5622 -2.07783
2R 1844052 1844231 3R 1770615 1770741 |1770500 1358 2.29524 3.61338 -1.307
3L 8088545 8089163 3L 6897200 6897227 |8089000 2610 39.619 69.766 -1.78145
3L 8088545 8089163 3L 6897200 6897227 |6897000 4074 48.0952 79.2164 -1.62133
X 11317252 11317255 3L 5899721 5899803 |5900000 4506 62.8762 104.51 -1.64719
X 11317252 11317255 3L 5899721 5899803 |11317500 3320 20.3905 37.5236 -1.86822
2R 18378908 18378939 2L 3311557 3311888 |3311500 4760 17.0857 36.1338 -2.15557
2R 18378908 18378939 2L 3311557 3311888 |18379000 1736 12.6095 21.4023 -1.66082
X 20779148 20779204 3L 15030550 15030685 |15030500 2790 54.8095 78.6605 -1.25129
X 20779148 20779204 3L 15030550 15030685 |20779000 2518 0.92381 2.22362 -1.94344
3R 28797670 28797690 2L 33661 33769 |33500 3709 6.69524 10.5622 -1.43962
3R 28797670 28797690 2L 33661 33769 |28797500 3851 13.0381 23.348 -1.78924
2L 7826241 7826248 2L 5902282 5902307 |7826000 4006 23.2952 46.696 -2.05699
2L 7826241 7826248 2L 5902282 5902307 |5902500 3599 28.1905 51.1432 -1.84427
2L 13949758 13949880 2R 4032222 4032251 |13950000 4735 14.4381 30.2968 -2.13351
2L 13949758 13949880 2R 4032222 4032251 |4032000 4068 8.2 15.8433 -1.93155
2L 16257424 16257429 3R 2750035 2750127 |16257500 3016 9.4381 24.4598 -2.49135
2L 16257424 16257429 3R 2750035 2750127 |2750000 4633 4.05714 7.78266 -1.84755
X 4119627 4119651 2L 2936564 2936862 |2936500 4674 22.981 47.2519 -2.10871
X 4119627 4119651 2L 2936564 2936862 |4119500 3708 13.8762 21.4023 -1.42157
X 16128005 16128214 X 4809965 4810091 |16128000 4599 50.6952 70.5999 -1.16244
X 16128005 16128214 X 4809965 4810091 |4810000 3289 4.10476 9.17243 -2.15519
2L 17217404 17217420 3R 6990887 6990973 |17217500 3741 12.5524 24.4598 -1.97485
2L 17217404 17217420 3R 6990887 6990973 |6991000 1601 16.4571 16.6771 -0.052913
2L 5717705 5718146 2L 2810025 2810404 |5718000 2887 13.1429 22.7921 -1.71436
2L 5717705 5718146 2L 2810025 2810404 |2810000 4138 21.2857 36.1338 -1.68028
3L 21647162 21647321 2R 18956981 18957140 |18957000 4738 27.7048 45.3062 -1.59404
3L 21647162 21647321 2R 18956981 18957140 |21647000 134 3.51429 5.28109 -1.2507
3L 22122665 22122764 3R 83033 83127 |83000 4122 2.8 4.72519 -1.50621
3L 22122665 22122764 3R 83033 83127 |22122500 0 2.06667 3.33543 -1.34845
3L 8218899 8218939 3L 6852684 6852688 |8219000 4364 53.619 86.1652 -1.55982
3L 8218899 8218939 3L 6852684 6852688 |6852500 3066 39.8476 63.0952 -1.51757
2L 6661269 6661386 2L 4016996 4016999 |6661500 4578 18.5048 42.5267 -2.31564
2L 6661269 6661386 2L 4016996 4016999 |4017000 2918 11.5143 24.1818 -2.12447
3R 21318548 21318635 2L 19201820 19201837 |19202000 2112 1.44762 3.05748 -1.84371
3R 21318548 21318635 2L 19201820 19201837 |21318500 4222 37.5143 71.4337 -1.95798
3L 10687484 10688041 2R 6281156 6281225 |6281000 102 3.05714 5.28109 -1.5743
3L 10687484 10688041 2R 6281156 6281225 |10688000 1797 29.981 53.3668 -1.80168
3R 27559920 27560022 4 1204559 1204572 |27560000 4714 45.5524 86.1652 -1.94642
3L 16873680 16873680 X 2161177 2161200 |16873500 3891 36.3143 65.0408 -1.81966
3L 16873680 16873680 X 2161177 2161200 |2161000 4652 22.8952 41.4149 -1.83246
3R 6974204 6974340 3R 2749893 2749918 |6974500 54 0 0 nan
3R 6974204 6974340 3R 2749893 2749918 |2750000 4633 4.05714 7.78266 -1.84755
3L 13877258 13877317 3R 6381766 6381821 |6382000 602 1.7619 4.16928 -2.1053
3L 13877258 13877317 3R 6381766 6381821 |13877500 3161 43.781 69.2101 -1.51462
2L 2787567 2787601 X 276177 276481 |2787500 4391 23.6952 50.5873 -2.18426
2L 2787567 2787601 X 276177 276481 |276500 4577 24.219 53.9227 -2.26509
X 15345795 15345871 3L 6043394 6043399 |6043500 3873 41.981 81.44 -2.00002
X 15345795 15345871 3L 6043394 6043399 |15346000 1972 16.4667 24.7378 -1.35672
X 7187762 7187775 3L 2207823 2207868 |2208000 3562 57.2 70.3219 -0.769326
X 7187762 7187775 3L 2207823 2207868 |7188000 2465 23.8667 36.1338 -1.38821
X 15405423 15405478 2L 4953653 4953657 |4953500 3669 20.4667 40.0251 -2.00142
X 15405423 15405478 2L 4953653 4953657 |15405500 4252 49.6286 78.3825 -1.51382
3L 9135057 9135061 3L 25090 25163 |9135000 3446 23.2381 48.0857 -2.12186
3L 9135057 9135061 3L 25090 25163 |25000 3884 25.4476 36.1338 -1.2093
3L 10984406 10984416 2L 5496079 5496370 |5496000 3510 24.4762 46.1401 -1.92696
3L 10984406 10984416 2L 5496079 5496370 |10984500 3555 44.4857 70.5999 -1.52507
X 15538774 15539002 2R 10101748 10101809 |10102000 3701 18.0762 31.9645 -1.77279
X 15538774 15539002 2R 10101748 10101809 |15539000 3660 37.3333 62.8172 -1.67084
3L 6043518 6043528 X 1205729 1205752 |6043500 3873 41.981 81.44 -2.00002
3L 6043518 6043528 X 1205729 1205752 |1205500 2303 13.4095 24.1818 -1.80662
2L 20508715 20509000 4 1293998 1294002 |20509000 2211 1.90476 5.55905 -2.46937
3L 6539365 6539380 2L 5823631 5823851 |5823500 3416 20.2857 41.4149 -2.09066
3L 6539365 6539380 2L 5823631 5823851 |6539500 3933 54.8095 95.8935 -1.77054
X 19010071 19010604 2R 10100248 10100286 |10100500 3673 24.0667 39.4692 -1.598
X 19010071 19010604 2R 10100248 10100286 |19010500 4114 64.9619 102.564 -1.51574
3L 17390470 17390659 X 4601873 4601918 |17390500 4503 38.2857 73.1015 -1.96425
3L 17390470 17390659 X 4601873 4601918 |4602000 3284 7.42857 12.5079 -1.61018
X 18610917 18610944 2L 3888569 3888597 |3888500 4469 15.8095 33.0763 -2.13131
X 18610917 18610944 2L 3888569 3888597 |18611000 4471 50.2762 79.2164 -1.50771
X 20885857 20885908 3L 542353 542439 |542500 4621 58.8381 97.5613 -1.64045
X 20885857 20885908 3L 542353 542439 |20886000 2799 1.11429 2.77952 -2.06794
2L 9093102 9093130 X 7933783 7933810 |9093000 4491 20.6 48.0857 -2.34714
2L 9093102 9093130 X 7933783 7933810 |7934000 3981 37.6857 53.6448 -1.22321
2R 14104405 14104428 2R 12468777 12469109 |14104500 3632 27.4571 41.6928 -1.39932
2R 14104405 14104428 2R 12468777 12469109 |12469000 4279 31.2762 50.5873 -1.56851
4 871534 871564 X 635941 635969 |636000 3734 9.06667 18.6228 -2.06588
2L 20907934 20907937 X 11531578 11531645 |20908000 3031 3.00952 7.22676 -2.24033
2L 20907934 20907937 X 11531578 11531645 |11531500 3973 43.8381 70.5999 -1.56289
X 16841403 16841415 3L 6527445 6527530 |6527500 4363 54.219 97.2833 -1.82954
X 16841403 16841415 3L 6527445 6527530 |16841500 4075 36.5143 54.7566 -1.37014
2R 17278041 17278149 3L 7801393 7801403 |17278000 3554 37.7143 61.4275 -1.58957
2R 17278041 17278149 3L 7801393 7801403 |7801500 4064 47.0667 86.1652 -1.87385
3L 835483 835769 X 619997 620411 |835500 3199 23.1619 44.7503 -1.97906
3L 835483 835769 X 619997 620411 |620000 3603 32.5619 57.8141 -1.7974
X 21712434 21712438 3R 8962290 8962401 |8962500 4790 33.0381 50.8653 -1.44016
X 21712434 21712438 3R 8962290 8962401 |21712500 2622 12.8476 21.6803 -1.64755
2L 11976223 11976282 2R 9743314 9743322 |11976500 4459 17.7905 37.5236 -2.15172
2L 11976223 11976282 2R 9743314 9743322 |9743500 2634 22.0571 34.744 -1.49213
X 17929288 17929322 4 1255356 1255364 |17929500 4223 31.5333 58.092 -1.88145
3L 10204724 10204814 3R 6381765 6381813 |6382000 602 1.7619 4.16928 -2.1053
3L 10204724 10204814 3R 6381765 6381813 |10205000 3868 60.9238 95.0597 -1.48393
3R 23619111 23619118 2L 19147452 19147562 |19147500 3889 2.40952 6.11495 -2.29563
3R 23619111 23619118 2L 19147452 19147562 |23619000 2323 27.1619 51.4212 -1.93884
2L 10822140 10822458 3L 6539146 6539160 |10822500 4664 17.1048 31.6866 -1.87732
2L 10822140 10822458 3L 6539146 6539160 |6539000 3870 55.6286 97.0054 -1.76285
X 7231936 7232275 X 2320645 2320667 |7232000 4262 37.9619 67.2645 -1.79535
X 7231936 7232275 X 2320645 2320667 |2320500 4172 21.4286 43.6385 -2.08719
X 6224397 6224418 X 2729963 2729969 |6224500 1948 10.3143 20.5685 -2.01312
X 6224397 6224418 X 2729963 2729969 |2730000 2999 28.2762 43.3606 -1.42652
3R 23619356 23619396 3L 15499460 15499510 |23619500 1885 21.9619 41.1369 -1.90994
3R 23619356 23619396 3L 15499460 15499510 |15499500 4331 65.2476 102.564 -1.50423
3R 7507631 7507674 3R 227986 228159 |7507500 1806 12.5143 27.5173 -2.2178
3R 7507631 7507674 3R 227986 228159 |228000 2825 3.04762 5.28109 -1.58104
2L 7826054 7826079 3L 4956039 4956280 |7826000 4006 23.2952 46.696 -2.05699
2L 7826054 7826079 3L 4956039 4956280 |4956000 4071 47.6 74.7692 -1.49894
2L 20691454 20691485 3R 16039842 16040056 |20691500 209 0.47619 1.38976 -1.98137
2L 20691454 20691485 3R 16039842 16040056 |16040000 4627 41.3333 63.0952 -1.42058
3L 8335931 8336012 3L 6897134 6897226 |8336000 3605 42.781 72.5455 -1.69204
3L 8335931 8336012 3L 6897134 6897226 |6897000 4074 48.0952 79.2164 -1.62133
3L 7716423 7716436 2L 5496097 5496228 |5496000 3510 24.4762 46.1401 -1.92696
3L 7716423 7716436 2L 5496097 5496228 |7716500 3452 39.8762 62.2613 -1.48065
2R 8097876 8097948 X 4603343 4603387 |8098000 4276 10.6667 17.511 -1.57042
2R 8097876 8097948 X 4603343 4603387 |4603500 3180 9.30476 12.2299 -0.947391
2L 16284519 16284519 3L 5666736 5666765 |16284500 4439 19.3143 41.4149 -2.18678
2L 16284519 16284519 3L 5666736 5666765 |5667000 4094 38.5905 72.5455 -1.93025
2L 19367626 19367627 2R 5957177 5957257 |19367500 2535 2.69524 5.55905 -1.93521
2L 19367626 19367627 2R 5957177 5957257 |5957000 4738 13.2381 20.2905 -1.40295
3L 16202188 16202860 2L 5040042 5040722 |5040500 3571 14.2286 30.8527 -2.19697
3L 16202188 16202860 2L 5040042 5040722 |16202500 3459 5.29524 8.89447 -1.57556
2L 15874283 15874411 2R 6285266 6285327 |15874500 3524 23.2095 44.4724 -1.96123
2L 15874283 15874411 2R 6285266 6285327 |6285500 1539 5.87619 10.5622 -1.74454
2L 16421608 16421610 2L 15140921 15140982 |16421500 2321 9.45714 18.9008 -2.01246
2L 16421608 16421610 2L 15140921 15140982 |15141000 4427 19.5429 37.5236 -1.96064
3L 16519785 16520254 3R 5238046 5238058 |5238000 4203 5.47619 10.8401 -1.94839
3L 16519785 16520254 3R 5238046 5238058 |16520000 2361 28.3524 40.581 -1.23447
X 12059832 12059832 2L 2904760 2904789 |2905000 4678 21.2762 49.7535 -2.3513
X 12059832 12059832 2L 2904760 2904789 |12060000 4341 40.6952 66.9865 -1.61748
3R 6381763 6381823 3L 2425256 2425406 |6382000 602 1.7619 4.16928 -2.1053
3R 6381763 6381823 3L 2425256 2425406 |2425500 4177 45.1143 73.3794 -1.58869
3L 12941212 12941215 3L 6853067 6853096 |12941000 2057 24.3048 36.4118 -1.3598
3L 12941212 12941215 3L 6853067 6853096 |6853000 3138 38.4095 61.7054 -1.55463
3R 18953593 18953593 2R 156675 156779 |156500 0 1.2 2.50157 -1.76563
3R 18953593 18953593 2R 156675 156779 |18953500 4763 21.7905 47.5298 -2.22338
2R 18616413 18616434 3L 9034377 9034677 |18616500 4081 30 48.0857 -1.54443
2R 18616413 18616434 3L 9034377 9034677 |9034500 2926 29.8857 52.255 -1.7596
3L 24181061 24181087 2R 603376 603466 |603500 593 0.47619 1.38976 -1.98137
3L 24181061 24181087 2R 603376 603466 |24181000 420 0.285714 0.833857 -1.72678
2R 18378911 18378923 2R 8600205 8600258 |18379000 1736 12.6095 21.4023 -1.66082
2R 18378911 18378923 2R 8600205 8600258 |8600000 3880 19.581 29.4629 -1.3663
2R 13960144 13960201 2L 5040020 5040153 |5040000 3550 12.6476 28.0732 -2.23608
2R 13960144 13960201 2L 5040020 5040153 |13960000 4125 27.8381 46.696 -1.65766
X 11695905 11696008 3L 5996514 5996524 |5996500 3580 43.7619 68.9322 -1.50519
X 11695905 11696008 3L 5996514 5996524 |11696000 4049 34.5048 53.9227 -1.48074
3L 8734855 8734990 3L 7716424 7716444 |8735000 4206 39.2667 65.3188 -1.6433
3L 8734855 8734990 3L 7716424 7716444 |7716500 3452 39.8762 62.2613 -1.48065
3R 16383392 16383471 2L 2387818 2387870 |2388000 3340 18.2571 36.4118 -2.03904
3R 16383392 16383471 2L 2387818 2387870 |16383500 4726 24.4857 51.9771 -2.17393
3R 16600798 16600909 X 4603324 4603378 |16601000 4054 25.2857 53.0889 -2.15308
3R 16600798 16600909 X 4603324 4603378 |4603500 3180 9.30476 12.2299 -0.947391
2L 12981746 12981758 2L 7180126 7180237 |12982000 4091 14.0571 30.2968 -2.18476
2L 12981746 12981758 2L 7180126 7180237 |7180000 3508 24.8952 45.8621 -1.87611
3L 10905052 10905077 X 10849613 10849642 |10905000 3232 69.2095 85.0534 -0.769192
3L 10905052 10905077 X 10849613 10849642 |10849500 3773 22.9238 41.4149 -1.82963
X 15784387 15784646 X 11232090 11232097 |15784500 2279 23.4381 38.3574 -1.59202
X 15784387 15784646 X 11232090 11232097 |11232000 1303 10.4381 16.6771 -1.50061
X 14581974 14581999 X 10212626 10212689 |14582000 1353 22.8857 36.9677 -1.55823
X 14581974 14581999 X 10212626 10212689 |10212500 3984 32.181 47.5298 -1.32585
3L 8336484 8336617 3L 4252763 4252769 |8336500 3553 46.0952 77.2707 -1.66473
3L 8336484 8336617 3L 4252763 4252769 |4253000 4228 49.3714 79.2164 -1.55485
X 15682738 15683198 4 10663 10664 |15683000 4363 66.8 100.341 -1.38179
2R 11142229 11142235 X 1006319 1006741 |11142000 4391 24.419 42.2487 -1.72987
2R 11142229 11142235 X 1006319 1006741 |1006500 4455 22.581 45.0283 -2.04527
2L 17973433 17973497 3L 5504311 5504333 |17973500 4456 4.9619 11.1181 -2.1831
2L 17973433 17973497 3L 5504311 5504333 |5504500 3150 25.819 50.0314 -1.98818
X 15977678 15977707 X 11528967 11528985 |15977500 1682 13.2762 23.07 -1.71963
X 15977678 15977707 X 11528967 11528985 |11529000 1957 16.419 26.1275 -1.50973
X 11037352 11037712 X 8537825 8537853 |11037500 4401 25.0476 48.3637 -1.97977
X 11037352 11037712 X 8537825 8537853 |8538000 3720 26.219 47.2519 -1.82738
3R 12006662 12006784 3R 4125702 4125787 |12006500 4325 16.6571 36.1338 -2.20407
3R 12006662 12006784 3R 4125702 4125787 |4125500 1093 2.9619 4.72519 -1.37954
X 4603321 4603385 3R 3072612 3072843 |3072500 1527 2.68571 3.89133 -1.12041
X 4603321 4603385 3R 3072612 3072843 |4603500 3180 9.30476 12.2299 -0.947391
3L 8088388 8088398 3L 4955974 4956032 |8088500 2591 45.6571 74.7692 -1.60613
3L 8088388 8088398 3L 4955974 4956032 |4956000 4071 47.6 74.7692 -1.49894
3R 20636190 20636405 2L 19056100 19056129 |19056000 2275 2.01905 4.72519 -2.1172
3R 20636190 20636405 2L 19056100 19056129 |20636500 4441 18.9429 44.1944 -2.34359
2R 1708801 1708811 2L 154151 154903 |154500 4365 5.91429 11.674 -1.94996
2R 1708801 1708811 2L 154151 154903 |1709000 4556 2.75238 6.11495 -2.08321
3R 20416181 20416246 3L 1356522 1357034 |20416000 4258 19.0667 37.2456 -1.99681
3R 20416181 20416246 3L 1356522 1357034 |1357000 4613 45.819 80.6062 -1.78131
X 16817903 16817910 X 13288082 13288152 |16818000 3359 41.781 62.5393 -1.367
X 16817903 16817910 X 13288082 13288152 |13288000 4145 37.9238 53.6448 -1.20496
X 12121386 12121401 X 3140716 3140755 |12121500 4433 33.9333 57.2582 -1.67616
X 12121386 12121401 X 3140716 3140755 |3140500 4607 25.4095 48.6417 -1.96151
X 2000798 2000963 X 7924 7951 |2001000 4442 13.8286 27.5173 -2.02352
X 2000798 2000963 X 7924 7951 |8000 0 1.26667 1.66771 -0.755342
3L 7716419 7716422 3L 2709874 2709960 |7716500 3452 39.8762 62.2613 -1.48065
3L 7716419 7716422 3L 2709874 2709960 |2710000 3944 59.5524 85.8873 -1.26619
2L 16698684 16698759 X 3369497 3369547 |16698500 4238 12.6952 19.7346 -1.43862
2L 16698684 16698759 X 3369497 3369547 |3369500 2580 13.2857 26.4055 -2.01922
3R 24518759 24518843 X 9088954 9088967 |24519000 3745 46.7238 78.3825 -1.66675
3R 24518759 24518843 X 9088954 9088967 |9089000 4170 35.2 56.7023 -1.56017
2L 20510873 20510904 3R 6566837 6567040 |20511000 2891 1.14286 3.33543 -2.33027
2L 20510873 20510904 3R 6566837 6567040 |6567000 4375 6.72381 13.3417 -1.97246
3R 20068593 20068624 3L 2709774 2709995 |20068500 4003 21.7048 43.3606 -2.04797
3R 20068593 20068624 3L 2709774 2709995 |2710000 3944 59.5524 85.8873 -1.26619
3R 21342432 21342493 X 6908488 6908521 |21342500 4102 35.4857 69.2101 -2.00871
3R 21342432 21342493 X 6908488 6908521 |6908500 3016 26.6952 47.8078 -1.81325
2L 16775221 16775361 X 2225215 2225219 |16775500 4274 11.0095 20.5685 -1.87663
2L 16775221 16775361 X 2225215 2225219 |2225000 2912 15.8286 25.2937 -1.51926
3L 5516597 5516601 3L 1180329 1180435 |5516500 4072 44.2667 75.0471 -1.69194
3L 5516597 5516601 3L 1180329 1180435 |1180500 4239 49.1143 81.1621 -1.62989
3L 10939146 10939164 X 4913990 4914076 |10939000 3892 42.019 67.2645 -1.54677
3L 10939146 10939164 X 4913990 4914076 |4914000 4241 9.68571 20.8464 -2.1627
2L 6526402 6526464 2L 4994556 4994584 |6526500 3118 16.9714 28.0732 -1.60931
2L 6526402 6526464 2L 4994556 4994584 |4994500 3966 22.2381 45.0283 -2.07651
3R 19336008 19336107 X 6659129 6659132 |19336000 3908 20.8476 44.4724 -2.17909
3R 19336008 19336107 X 6659129 6659132 |6659000 3623 38.219 67.2645 -1.7796
3R 20416182 20416243 2L 16059653 16059951 |16060000 4537 9.52381 18.0669 -1.90185
3R 20416182 20416243 2L 16059653 16059951 |20416000 4258 19.0667 37.2456 -1.99681
3L 7888698 7888716 3L 5516543 5516732 |7888500 3566 40.1333 73.1015 -1.86001
3L 7888698 7888716 3L 5516543 5516732 |5516500 4072 44.2667 75.0471 -1.69194
2R 18131567 18131687 X 12158522 12158526 |18131500 591 8.98095 16.1212 -1.77445
2R 18131567 18131687 X 12158522 12158526 |12158500 3882 24.181 46.418 -1.96625
2R 18651465 18651493 2R 7116804 7116832 |18651500 4533 21.1905 46.1401 -2.21921
2R 18651465 18651493 2R 7116804 7116832 |7117000 4031 10.4667 14.7315 -1.15591
3L 11536216 11536657 2L 8596024 8596027 |8596000 0 0.257143 0.277952 -0.132519
3L 11536216 11536657 2L 8596024 8596027 |11536500 3088 47.7524 73.1015 -1.43016
2R 14111832 14112076 X 4603319 4603379 |14112000 4459 29.0857 53.0889 -1.85881
2R 14111832 14112076 X 4603319 4603379 |4603500 3180 9.30476 12.2299 -0.947391
3L 7608703 7608709 3L 5118712 5118801 |7608500 3659 36.9619 69.2101 -1.92078
3L 7608703 7608709 3L 5118712 5118801 |5119000 3592 37.7048 68.3763 -1.84895
X 19533575 19533626 X 810558 810565 |19533500 3943 51.0286 85.8873 -1.67601
X 19533575 19533626 X 810558 810565 |810500 4298 18.0095 41.1369 -2.30361
X 17213335 17213346 3R 11974116 11974210 |11974000 4354 15.5524 29.4629 -1.9233
X 17213335 17213346 3R 11974116 11974210 |17213500 2631 25.219 37.5236 -1.3417
2L 20954728 20955117 3L 17703901 17703931 |20955000 3905 5.11429 7.78266 -1.3233
2L 20954728 20955117 3L 17703901 17703931 |17704000 3652 39.0667 56.9802 -1.29351
3R 24271070 24271084 3L 7224549 7225031 |24271000 3705 26.4095 56.7023 -2.198
3R 24271070 24271084 3L 7224549 7225031 |7225000 4213 41.1048 69.2101 -1.67402
X 15571308 15571330 2L 14715531 14715554 |14715500 4198 15.7524 27.2393 -1.71499
X 15571308 15571330 2L 14715531 14715554 |15571500 4624 58.8667 88.6668 -1.3882
3L 8581828 8581849 X 6671946 6672492 |8582000 3665 35.9048 65.0408 -1.8456
3L 8581828 8581849 X 6671946 6672492 |6672000 4212 28.9524 58.37 -2.07416
2L 15873649 15873967 2L 11102475 11102645 |15874000 3359 24.4762 45.3062 -1.88643
2L 15873649 15873967 2L 11102475 11102645 |11102500 0 0.0952381 0.277952 -1.16356
3L 19680764 19680888 2L 10926324 10926388 |10926500 3512 22.2095 38.0795 -1.70562
3L 19680764 19680888 2L 10926324 10926388 |19681000 211 3.88571 7.50471 -1.85642
3L 17524549 17524798 3L 7287823 7287827 |17524500 3951 36.2857 63.0952 -1.75008
3L 17524549 17524798 3L 7287823 7287827 |7288000 1920 22.0476 40.0251 -1.83964
2R 7585284 7585285 3R 4478675 4478859 |7585500 1882 10.9905 15.5653 -1.17599
2R 7585284 7585285 3R 4478675 4478859 |4479000 4425 4.72381 5.00314 -0.207614
2R 18678065 18678075 3L 10216974 10217238 |18678000 3822 28.6381 57.8141 -2.07669
2R 18678065 18678075 3L 10216974 10217238 |10217000 3899 42.5714 73.6574 -1.7407
2L 13269932 13270176 3R 8449844 8449963 |13270000 4108 29.2762 53.6448 -1.86777
2L 13269932 13270176 3R 8449844 8449963 |8450000 4400 18.0667 28.907 -1.52703
3L 8172839 8172850 2L 5495948 5496282 |5496000 3510 24.4762 46.1401 -1.92696
3L 8172839 8172850 2L 5495948 5496282 |8173000 3788 29.5048 51.9771 -1.77704
2L 10822112 10822531 3L 5877572 5877606 |10822500 4664 17.1048 31.6866 -1.87732
2L 10822112 10822531 3L 5877572 5877606 |5877500 3916 34.7333 60.3156 -1.74615
3R 19758578 19758903 2R 954131 954150 |954000 4433 4.14286 6.3929 -1.33833
3R 19758578 19758903 2R 954131 954150 |19758500 4638 25.8762 58.37 -2.29105
2L 10319930 10320097 2L 1641024 1641072 |10320000 3815 10.819 24.7378 -2.28311
2L 10319930 10320097 2L 1641024 1641072 |1641000 2817 10.9714 20.2905 -1.85387
X 2773626 2773626 X 501029 501130 |2773500 4460 33.3429 64.207 -1.98021
X 2773626 2773626 X 501029 501130 |501000 1892 8.88571 18.3449 -2.0749
3R 23811469 23811638 3R 9075137 9075166 |23811500 4511 42.0762 73.9353 -1.77734
3R 23811469 23811638 3R 9075137 9075166 |9075000 2582 13.1143 25.8496 -2.00122
X 14549431 14549782 3R 1285947 1285980 |1286000 238 1.9619 2.50157 -0.732079
X 14549431 14549782 3R 1285947 1285980 |14549500 4300 57.1714 85.6093 -1.37171
3R 17074068 17074239 2R 10357343 10357396 |10357500 3393 32.6571 47.5298 -1.28471
3R 17074068 17074239 2R 10357343 10357396 |17074000 4458 33.5143 63.6511 -1.95027
3L 24108134 24108173 2L 8720911 8721073 |8721000 4667 16.4095 29.7409 -1.82634
3L 24108134 24108173 2L 8720911 8721073 |24108000 1403 0.638095 1.38976 -1.63023
3L 6567990 6568300 X 922075 922080 |6568000 3577 56.3238 85.6093 -1.41259
3L 6567990 6568300 X 922075 922080 |922000 3546 16.6381 38.3574 -2.31764
X 15347442 15347447 X 11401427 11401491 |15347500 551 7.99048 9.72833 -0.699259
X 15347442 15347447 X 11401427 11401491 |11401500 2078 18.2952 25.8496 -1.18709
3R 4125737 4125846 2R 1493945 1494041 |1494000 3300 1.68571 3.61338 -1.91137
3R 4125737 4125846 2R 1493945 1494041 |4126000 1589 2.9619 4.72519 -1.37954
2L 19098898 19098926 3L 2750975 2751003 |19099000 4121 4.1619 8.06062 -1.87126
2L 19098898 19098926 3L 2750975 2751003 |2751000 4352 31.7429 57.5361 -1.84469
2R 20923658 20924021 2L 33403 33443 |33500 3709 6.69524 10.5622 -1.43962
2R 20923658 20924021 2L 33403 33443 |20924000 4203 17.381 39.4692 -2.29164
3R 992357 992551 2R 692108 692114 |692000 2891 0.933333 2.22362 -1.9292
3R 992357 992551 2R 692108 692114 |992500 4374 11.0381 16.1212 -1.26322
X 20978225 20978385 3R 12292431 12292553 |12292500 3469 21.0762 36.9677 -1.75846
X 20978225 20978385 3R 12292431 12292553 |20978500 4247 1.04762 3.05748 -2.30181
3R 4365638 4365711 4 146630 146691 |4365500 2554 2.45714 5.00314 -1.89232
3L 15826546 15826660 X 6146798 6146818 |15826500 4345 67.3333 106.456 -1.5197
3L 15826546 15826660 X 6146798 6146818 |6147000 2278 8.10476 14.4535 -1.7525
2R 16215524 16215533 3L 10938823 10938938 |16215500 3589 27.8286 43.0826 -1.45174
2R 16215524 16215533 3L 10938823 10938938 |10939000 3892 42.019 67.2645 -1.54677
2L 7826015 7826017 3L 3677442 3677605 |7826000 4006 23.2952 46.696 -2.05699
2L 7826015 7826017 3L 3677442 3677605 |3677500 3495 46.7714 71.7117 -1.43413
2L 20372348 20372477 3R 572290 572312 |20372500 2521 5.18095 12.5079 -2.3227
2L 20372348 20372477 3R 572290 572312 |572500 1851 1.62857 2.77952 -1.42928
3L 20946612 20946658 2R 782342 782347 |782500 3524 1.64762 3.61338 -1.94914
3L 20946612 20946658 2R 782342 782347 |20946500 1463 7.3619 11.9519 -1.51955
X 4782033 4782071 X 873332 873392 |4782000 4557 7.82857 14.1756 -1.78496
X 4782033 4782071 X 873332 873392 |873500 3205 28.8857 53.9227 -1.90923
2L 16628021 16628021 X 14591623 14591655 |16628000 4292 8.4381 17.233 -2.04943
2L 16628021 16628021 X 14591623 14591655 |14591500 3747 14.9524 27.2393 -1.83443
2R 18682324 18682412 2R 16184250 16184276 |18682500 4445 28.8 50.3094 -1.75659
2R 18682324 18682412 2R 16184250 16184276 |16184500 3539 19.7524 34.1881 -1.72494
3L 6896903 6896997 3L 3677797 3677832 |6897000 4074 48.0952 79.2164 -1.62133
3L 6896903 6896997 3L 3677797 3677832 |3678000 3487 53.7619 75.881 -1.20259
2L 14741497 14741976 X 10689313 10689317 |14741500 3865 23.2667 44.1944 -1.9423
2L 14741497 14741976 X 10689313 10689317 |10689500 4140 21.7619 45.5842 -2.14443
2L 13992734 13992836 4 944331 944359 |13993000 1720 23 45.0283 -2.00709
2L 20908731 20908792 2L 11930020 11930173 |20909000 2563 3.32381 7.22676 -2.07337
2L 20908731 20908792 2L 11930020 11930173 |11930000 4621 22.7524 44.7503 -2.01661
2L 19056097 19056119 3R 10999818 10999975 |19056000 2275 2.01905 4.72519 -2.1172
2L 19056097 19056119 3R 10999818 10999975 |11000000 4568 17.9238 36.9677 -2.10728
X 17475132 17475314 X 14958465 14958468 |17475000 4390 25.4571 51.6991 -2.08616
X 17475132 17475314 X 14958465 14958468 |14958500 3585 40.1333 61.7054 -1.43959
2R 16172340 16172345 3R 365971 366117 |16172500 3094 16.9143 31.1307 -1.86232
2R 16172340 16172345 3R 365971 366117 |366000 4467 5.84762 5.837 0.00686544
X 15858706 15858959 X 8487783 8487840 |15859000 3626 46.6952 68.3763 -1.30698
X 15858706 15858959 X 8487783 8487840 |8488000 3312 20.2952 37.5236 -1.8786
2L 11747629 11748075 2L 8690310 8690321 |11748000 2487 8.29524 11.1181 -1.00104
2L 11747629 11748075 2L 8690310 8690321 |8690500 4850 15.9524 31.1307 -1.98833
X 12522281 12522333 2R 4031566 4031571 |4031500 4061 9.39048 17.233 -1.82751
X 12522281 12522333 2R 4031566 4031571 |12522500 4442 28.3333 52.533 -1.89362
3R 20416180 20416238 2L 12983831 12984388 |12984000 3999 8.02857 18.0669 -2.23472
3R 20416180 20416238 2L 12983831 12984388 |20416000 4258 19.0667 37.2456 -1.99681
2L 7826033 7826063 3L 5899592 5899790 |7826000 4006 23.2952 46.696 -2.05699
2L 7826033 7826063 3L 5899592 5899790 |5899500 4579 54.7714 96.1715 -1.77904
3R 20297240 20297905 2R 18436769 18436825 |18437000 3782 31.0952 51.1432 -1.61087
3R 20297240 20297905 2R 18436769 18436825 |20297500 4021 19.7429 44.1944 -2.26934
3R 15859901 15859901 2R 11741840 11741868 |11742000 4006 22.2667 38.6354 -1.73431
3R 15859901 15859901 2R 11741840 11741868 |15860000 4129 41.3333 75.603 -1.87
3R 22876228 22876252 3R 2896691 2896713 |22876000 4461 20.3238 46.696 -2.31819
3R 22876228 22876252 3R 2896691 2896713 |2896500 4311 3.39048 5.837 -1.58146
X 7053950 7054048 X 2226678 2226708 |7054000 4484 32.5238 61.4275 -1.9375
X 7053950 7054048 X 2226678 2226708 |2226500 3086 13.8571 22.7921 -1.58745
3R 6699317 6699389 3R 1467767 1467797 |6699500 142 1.97143 3.61338 -1.62807
3R 6699317 6699389 3R 1467767 1467797 |1468000 1262 3.31429 6.94881 -2.00208
2L 10107580 10107699 X 26362 26560 |10107500 3428 15.2762 29.185 -1.94099
2L 10107580 10107699 X 26362 26560 |26500 4082 5.53333 8.89447 -1.47134
3R 27561483 27561779 3R 1395270 1395297 |27561500 4391 46.019 86.9991 -1.94533
3R 27561483 27561779 3R 1395270 1395297 |1395500 2608 3.31429 6.67086 -1.91989
3R 22684312 22684321 3L 6963780 6963805 |22684500 4507 29.5905 61.7054 -2.14316
3R 22684312 22684321 3L 6963780 6963805 |6964000 4280 45.2857 81.718 -1.84037
3R 9183053 9183220 2R 4078997 4079000 |4079000 2252 3.80952 7.50471 -1.89551
3R 9183053 9183220 2R 4078997 4079000 |9183000 4611 22.8476 43.0826 -1.92578
3R 26814470 26814492 3R 1427873 1427917 |26814500 541 7.86667 10.5622 -1.00351
3R 26814470 26814492 3R 1427873 1427917 |1428000 2579 3.20952 6.11495 -1.8
2L 20408372 20408585 2L 12983701 12983712 |20408500 2932 3.59048 7.50471 -2.00787
2L 20408372 20408585 2L 12983701 12983712 |12983500 3937 10.5524 22.7921 -2.1746
X 1833387 1833402 3L 386358 386660 |386500 3058 39.5143 74.2133 -1.92858
X 1833387 1833402 3L 386358 386660 |1833500 4263 21.2381 33.3543 -1.48331
X 8277934 8277969 X 6715617 6715930 |8278000 4189 45.9238 73.3794 -1.54319
X 8277934 8277969 X 6715617 6715930 |6716000 4180 34.5524 65.3188 -1.94066
2R 2118744 2118828 3R 460957 461012 |2119000 3568 5.47619 8.89447 -1.49635
2R 2118744 2118828 3R 460957 461012 |461000 3125 5.04762 5.00314 0.0330582
X 2638262 2638306 X 615220 615239 |2638500 4244 38.0762 64.7629 -1.69764
X 2638262 2638306 X 615220 615239 |615000 4071 12.4857 25.8496 -2.09999
2L 2787577 2787601 X 275669 275775 |2787500 4391 23.6952 50.5873 -2.18426
2L 2787577 2787601 X 275669 275775 |275500 4593 22.2 50.8653 -2.31571
3R 18865457 18865528 4 1074630 1074660 |18865500 4519 17.2952 38.6354 -2.26105
2R 19331539 19331567 X 6658698 6658787 |19331500 4462 20.3714 42.2487 -2.12258
2R 19331539 19331567 X 6658698 6658787 |6658500 3572 39.2952 67.2645 -1.71366
3L 14882426 14882426 3L 2741983 2742011 |14882500 3955 43.6571 57.5361 -0.9926
3L 14882426 14882426 3L 2741983 2742011 |2742000 4509 35 69.4881 -2.04605
2R 17379822 17379844 2R 10332641 10332953 |17380000 2972 24.1238 41.6928 -1.72698
2R 17379822 17379844 2R 10332641 10332953 |10333000 3988 33.581 47.5298 -1.20491
2L 11102417 11102562 2R 6285229 6285292 |11102500 0 0.0952381 0.277952 -1.16356
2L 11102417 11102562 2R 6285229 6285292 |6285500 1539 5.87619 10.5622 -1.74454
3R 28027471 28027578 3L 7343738 7343778 |28027500 3834 49.819 86.4432 -1.74965
3R 28027471 28027578 3L 7343738 7343778 |7344000 2785 36.2095 62.5393 -1.7339
3R 20450088 20450356 3L 12941212 12941215 |20450000 2978 29.8286 52.533 -1.77662
3R 20450088 20450356 3L 12941212 12941215 |12941000 2057 24.3048 36.4118 -1.3598
3L 14299214 14299358 4 301629 301805 |14299500 4313 69.7619 103.676 -1.3525
3R 22408353 22408384 2R 16137201 16137275 |16137000 4366 29.4762 50.0314 -1.68788
3R 22408353 22408384 2R 16137201 16137275 |22408500 3779 35.4857 61.4275 -1.73896
2L 14933689 14933785 2L 10022272 10022318 |14933500 4567 25.1048 42.5267 -1.67942
2L 14933689 14933785 2L 10022272 10022318 |10022500 3456 17.4857 34.1881 -1.99579
3L 10939423 10939450 3L 7343737 7343740 |10939500 3877 41.0476 65.8747 -1.55293
3L 10939423 10939450 3L 7343737 7343740 |7343500 2736 36.381 65.0408 -1.81544
2L 21318857 21318865 X 21033649 21033725 |21319000 4659 1.59048 3.33543 -1.85454
2L 21318857 21318865 X 21033649 21033725 |21033500 470 0.380952 1.11181 -1.87328
2L 20908732 20908791 2L 12851723 12851942 |20909000 2563 3.32381 7.22676 -2.07337
2L 20908732 20908791 2L 12851723 12851942 |12852000 4653 26.1619 51.9771 -2.04138
3R 26958533 26958717 3L 17317673 17317748 |26958500 4288 40.4762 60.5936 -1.3669
3R 26958533 26958717 3L 17317673 17317748 |17317500 3667 57.4476 92.8361 -1.57498
2L 14167709 14167768 X 5675847 5675889 |14167500 4613 21.1714 43.9165 -2.12413
2L 14167709 14167768 X 5675847 5675889 |5676000 3371 5.91429 13.8976 -2.28819
2L 11958773 11958898 2L 1180889 1180896 |11959000 4496 15.0571 32.5204 -2.19172
2L 11958773 11958898 2L 1180889 1180896 |1181000 3588 41.819 71.7117 -1.7189
2R 17409650 17409686 3R 720386 720393 |17409500 3871 26.1048 36.6897 -1.17999
2R 17409650 17409686 3R 720386 720393 |720500 204 1.07619 1.38976 -0.680078
2R 19455832 19456000 3L 5795189 5795219 |19456000 4659 25.2 45.0283 -1.80664
2R 19455832 19456000 3L 5795189 5795219 |5795000 2853 27.8 54.4787 -2.01388
3L 16829630 16830030 3R 9391716 9391777 |9391500 3786 18.1429 20.2905 -0.427239
3L 16829630 16830030 3R 9391716 9391777 |16830000 4375 38.3524 67.8204 -1.79082
3L 11497722 11497817 2L 9501130 9501131 |9501000 4404 26.8762 54.4787 -2.08362
3L 11497722 11497817 2L 9501130 9501131 |11498000 3869 49.2 74.2133 -1.39025
3R 10646081 10646228 X 4603314 4603386 |10646000 4815 14.381 27.5173 -1.94187
3R 10646081 10646228 X 4603314 4603386 |4603500 3180 9.30476 12.2299 -0.947391
3L 9246207 9246258 3L 8088773 8088805 |9246000 3267 32.4095 59.4818 -1.87348
3L 9246207 9246258 3L 8088773 8088805 |8089000 2610 39.619 69.766 -1.78145
X 1974077 1974285 X 102532 102701 |1974000 2956 17.3905 31.4086 -1.82042
X 1974077 1974285 X 102532 102701 |102500 2121 9.80952 15.8433 -1.5248
2L 16257379 16257412 2R 10435821 10436240 |16257500 3016 9.4381 24.4598 -2.49135
2L 16257379 16257412 2R 10435821 10436240 |10436000 3934 25.0381 43.9165 -1.76303
2R 10357366 10357388 2L 8368224 8368348 |8368500 3894 27.5619 49.4755 -1.81939
2R 10357366 10357388 2L 8368224 8368348 |10357500 3393 32.6571 47.5298 -1.28471
X 10213142 10213302 X 9020095 9020112 |10213000 3971 34.8 50.8653 -1.29782
X 10213142 10213302 X 9020095 9020112 |9020000 3736 38.6952 49.1976 -0.876826
X 18725644 18725703 3R 17690399 17690419 |17690500 4232 35.6571 70.8778 -2.0489
X 18725644 18725703 3R 17690399 17690419 |18725500 3543 40.2286 70.5999 -1.77369
2L 22263758 22264095 2L 21047187 21047199 |22264000 1604 2.39048 5.55905 -2.14115
2L 22263758 22264095 2L 21047187 21047199 |21047000 3346 1.81905 3.89133 -1.92583
3R 22125575 22125580 2R 13566888 13566949 |13567000 4358 13.0381 21.6803 -1.61202
3R 22125575 22125580 2R 13566888 13566949 |22125500 3379 28.8571 53.0889 -1.87651
3L 921899 921933 X 203144 203261 |922000 1708 34.4476 62.8172 -1.86004
3L 921899 921933 X 203144 203261 |203000 4367 15.9905 37.2456 -2.3347
2L 8107876 8107891 X 3797422 3797629 |8108000 3581 16.781 32.5204 -1.97537
2L 8107876 8107891 X 3797422 3797629 |3797500 4301 19.2762 34.4661 -1.80067
X 19143994 19144147 3R 18048254 18048275 |18048500 2168 19.9333 36.6897 -1.86798
X 19143994 19144147 3R 18048254 18048275 |19144000 3371 49.381 72.8235 -1.3276
2R 13567360 13567412 2L 9651496 9651499 |9651500 117 2.2381 2.77952 -0.67236
2R 13567360 13567412 2L 9651496 9651499 |13567500 4354 11.8571 19.7346 -1.6099
3L 7017316 7017323 3L 5899693 5899731 |7017500 3301 32.4762 61.9834 -1.96039
3L 7017316 7017323 3L 5899693 5899731 |5899500 4579 54.7714 96.1715 -1.77904
2L 20680455 20680534 2L 14470631 14470635 |20680500 4069 4.54286 10.0063 -2.14065
2L 20680455 20680534 2L 14470631 14470635 |14470500 3461 20.8857 38.9133 -1.89665
3R 23253352 23253373 3L 10983805 10984058 |23253500 2956 24.9333 51.9771 -2.13854
3R 23253352 23253373 3L 10983805 10984058 |10984000 3429 47.0286 71.1558 -1.39812
3L 3585919 3585952 4 1028834 1028836 |3586000 4107 51.2952 83.1077 -1.58033
X 21455035 21455222 4 722235 722258 |21455000 3253 38.1714 65.8747 -1.73284
X 15203000 15203228 X 6791350 6791374 |15203000 3332 69.9429 85.8873 -0.766611
X 15203000 15203228 X 6791350 6791374 |6791500 4001 34.181 61.7054 -1.83682
2L 19176617 19176910 3R 9391712 9391772 |19177000 4730 7.14286 13.0638 -1.80062
2L 19176617 19176910 3R 9391712 9391772 |9391500 3786 18.1429 20.2905 -0.427239
2R 17337514 17337669 3R 9391715 9391776 |17337500 4444 25.9143 36.6897 -1.20123
2R 17337514 17337669 3R 9391715 9391776 |9391500 3786 18.1429 20.2905 -0.427239
2L 11274811 11274815 3L 6897741 6897793 |11275000 4202 20.9143 31.1307 -1.33833
2L 11274811 11274815 3L 6897741 6897793 |6898000 4092 44.8381 77.2707 -1.73186
3R 25929356 25929363 3L 8552727 8552763 |25929500 4124 32.0095 59.4818 -1.90117
3R 25929356 25929363 3L 8552727 8552763 |8552500 4176 38.7238 72.8235 -1.93114
X 13130759 13130772 3L 386260 386351 |386500 3058 39.5143 74.2133 -1.92858
X 13130759 13130772 3L 386260 386351 |13131000 3851 41.6095 71.4337 -1.72158
3L 11940610 11940653 X 7045323 7045338 |11940500 4473 52.781 88.9447 -1.67941
3L 11940610 11940653 X 7045323 7045338 |7045500 4386 33.0476 63.929 -1.98985
2L 9389947 9390124 3R 8346309 8346491 |9390000 3535 21.4095 45.8621 -2.18801
2L 9389947 9390124 3R 8346309 8346491 |8346500 4577 14.8952 26.9614 -1.81962
X 15858405 15858530 X 5267678 5267729 |15858500 3652 46.2095 67.5424 -1.30173
X 15858405 15858530 X 5267678 5267729 |5267500 4834 17.5714 27.2393 -1.44341
3L 15226119 15226147 3L 11539820 11539848 |15226000 3143 41.1143 62.8172 -1.42294
3L 15226119 15226147 3L 11539820 11539848 |11540000 4005 56.0762 79.4944 -1.21579
2L 10617107 10617190 2L 4915815 4915842 |10617000 3916 27.0095 51.1432 -1.93916
2L 10617107 10617190 2L 4915815 4915842 |4916000 4154 17.4857 35.022 -2.0464
2L 13957451 13957583 3R 4125846 4125851 |13957500 4378 15.6667 30.5748 -1.98774
2L 13957451 13957583 3R 4125846 4125851 |4126000 1589 2.9619 4.72519 -1.37954
X 11316582 11316597 3L 8966286 8966483 |8966500 2342 36.0381 66.1526 -1.87582
X 11316582 11316597 3L 8966286 8966483 |11316500 3091 28.4857 46.418 -1.58562
3L 22266172 22266221 2L 10256784 10256882 |10257000 4612 26.8857 51.4212 -1.96091
3L 22266172 22266221 2L 10256784 10256882 |22266000 2404 10.3048 19.7346 -1.92716
3L 8735574 8735991 3L 7716429 7716441 |8736000 4308 37.6286 64.207 -1.70525
3L 8735574 8735991 3L 7716429 7716441 |7716500 3452 39.8762 62.2613 -1.48065
2L 11096653 11096776 2R 6281100 6281250 |11096500 2023 7.15238 14.4535 -2.01539
2L 11096653 11096776 2R 6281100 6281250 |6281000 102 3.05714 5.28109 -1.5743
3L 14514704 14514941 2R 2149799 2149822 |2150000 3589 5.33333 10.0063 -1.83093
3L 14514704 14514941 2R 2149799 2149822 |14515000 4352 53.4571 84.4975 -1.51679
3L 11536274 11536588 3L 7845059 7845063 |11536500 3088 47.7524 73.1015 -1.43016
3L 11536274 11536588 3L 7845059 7845063 |7845000 3496 36.3143 56.4243 -1.46626
3L 22361451 22361615 X 21751334 21751357 |22361500 0 2.70476 5.00314 -1.70828
3L 22361451 22361615 X 21751334 21751357 |21751500 4597 8.37143 19.4567 -2.29685
X 6145371 6145385 4 479759 479826 |6145500 2478 5.6381 11.674 -2.04346
2R 2151094 2151142 4 1074618 1074671 |2151000 3558 5.35238 10.5622 -1.93955
3R 21342632 21342662 3L 8344622 8344669 |21342500 4102 35.4857 69.2101 -2.00871
3R 21342632 21342662 3L 8344622 8344669 |8344500 3795 52.5905 82.5518 -1.49832
X 19533845 19533935 2L 19483666 19483678 |19483500 3444 4.04762 8.89447 -2.12171
X 19533845 19533935 2L 19483666 19483678 |19534000 3943 57.5429 96.7274 -1.67422
3L 22924979 22925111 3L 13879359 13879376 |22925000 668 1.00952 2.22362 -1.81528
3L 22924979 22925111 3L 13879359 13879376 |13879500 3524 45.0667 73.6574 -1.60097
X 13304192 13304319 2R 1407265 1407288 |1407500 3338 1.08571 1.94567 -1.43296
X 13304192 13304319 2R 1407265 1407288 |13304500 4573 48.7524 82.8298 -1.69848
3L 21647157 21647206 X 4237484 4237796 |21647000 134 3.51429 5.28109 -1.2507
3L 21647157 21647206 X 4237484 4237796 |4237500 4178 12.8952 22.5141 -1.72951
X 21395252 21395749 2R 2969097 2969147 |2969000 2157 5.47619 12.2299 -2.18739
X 21395252 21395749 2R 2969097 2969147 |21395500 3300 31.7333 59.7597 -1.93059
X 18281618 18281741 2R 695118 695129 |695000 4052 1.21905 3.05748 -2.10548
X 18281618 18281741 2R 695118 695129 |18281500 3526 41.1143 68.3763 -1.64341
3L 9191069 9191069 3L 7609111 7609210 |9191000 4422 34.6762 68.3763 -2.03152
3L 9191069 9191069 3L 7609111 7609210 |7609000 3632 43.0476 75.603 -1.77645
4 1123765 1123794 2R 687974 687988 |688000 2354 2.58095 4.44724 -1.54129
2R 19527079 19527195 X 16284011 16284049 |19527000 4690 13.1238 28.907 -2.22331
2R 19527079 19527195 X 16284011 16284049 |16284000 3108 40.8571 60.3156 -1.32816
3R 28578309 28578431 X 5560057 5560072 |28578500 3822 31.5238 60.3156 -1.96522
3R 28578309 28578431 X 5560057 5560072 |5560000 4594 18.7143 26.6834 -1.21402
X 16340504 16340530 2L 13264365 13264505 |13264500 4620 25.9429 46.1401 -1.7965
X 16340504 16340530 2L 13264365 13264505 |16340500 2747 30.381 49.7535 -1.59954
2R 3723761 3724020 3R 1395283 1395297 |3724000 3898 5.68571 11.396 -1.97805
2R 3723761 3724020 3R 1395283 1395297 |1395500 2608 3.31429 6.67086 -1.91989
X 8087910 8087922 3L 385780 385903 |386000 2608 37.3333 69.766 -1.91651
X 8087910 8087922 3L 385780 385903 |8088000 4369 36.8095 59.4818 -1.56899
2R 13375674 13375780 X 3729386 3729390 |13375500 4382 27.4381 42.2487 -1.43696
2R 13375674 13375780 X 3729386 3729390 |3729500 4737 19.2476 41.4149 -2.19338
X 19621795 19621842 3L 454123 454245 |454000 4443 50.2857 76.9928 -1.43123
X 19621795 19621842 3L 454123 454245 |19622000 1811 67.6286 90.6124 -1.04784
X 18585547 18585691 X 4603312 4603379 |18585500 4278 36.2 70.3219 -2.00053
X 18585547 18585691 X 4603312 4603379 |4603500 3180 9.30476 12.2299 -0.947391
3R 21129830 21129830 X 10766884 10766907 |21130000 4772 38.0762 68.3763 -1.82656
3R 21129830 21129830 X 10766884 10766907 |10767000 4466 22.1333 42.8047 -1.9799
X 3129690 3129790 X 2108031 2108068 |3129500 1953 11.4381 19.4567 -1.66144
X 3129690 3129790 X 2108031 2108068 |2108000 3146 23.6286 42.5267 -1.82172
X 20193900 20193934 3R 6381763 6381794 |6382000 602 1.7619 4.16928 -2.1053
X 20193900 20193934 3R 6381763 6381794 |20194000 4211 57.5333 90.0565 -1.49183
3R 20450334 20450532 2R 18677907 18678076 |18678000 3822 28.6381 57.8141 -2.07669
3R 20450334 20450532 2R 18677907 18678076 |20450500 2944 34.3524 61.7054 -1.82538
3L 17858841 17859003 2L 7973052 7973067 |7973000 3496 13.5524 29.185 -2.18155
3L 17858841 17859003 2L 7973052 7973067 |17859000 3972 34 62.5393 -1.8794
3R 23733746 23733752 3R 19721710 19721830 |23733500 3859 46.7619 88.1109 -1.93825
3R 23733746 23733752 3R 19721710 19721830 |19722000 4113 35.8667 66.4306 -1.89592
3L 7800996 7801006 3L 1344536 1344585 |7801000 4002 47.9619 87.555 -1.86764
3L 7800996 7801006 3L 1344536 1344585 |1344500 4317 36.1048 60.8716 -1.6752
3R 11822099 11822184 3L 10561012 10561022 |11822000 4034 15.8 36.6897 -2.32875
3R 11822099 11822184 3L 10561012 10561022 |10561000 3598 41.7905 74.7692 -1.81945
X 18033877 18033925 X 4830832 4830866 |18034000 3537 24.3333 50.3094 -2.12137
X 18033877 18033925 X 4830832 4830866 |4831000 4248 5.88571 13.0638 -2.18293
2R 16967547 16967683 X 4601876 4601920 |16967500 4480 32.7619 55.0346 -1.6645
2R 16967547 16967683 X 4601876 4601920 |4602000 3284 7.42857 12.5079 -1.61018
3R 22648687 22648694 3L 4956225 4956309 |22648500 3942 34.1619 61.7054 -1.83809
3R 22648687 22648694 3L 4956225 4956309 |4956500 4142 47.0857 74.4912 -1.51757
3R 23253338 23253362 2L 5347769 5348009 |5348000 3883 19.1333 40.0251 -2.13786
3R 23253338 23253362 2L 5347769 5348009 |23253500 2956 24.9333 51.9771 -2.13854
X 13214568 13214574 2L 617578 618133 |618000 3122 14.9333 29.185 -1.98884
X 13214568 13214574 2L 617578 618133 |13214500 4247 32.6381 61.1495 -1.91981
2R 20492667 20492673 3R 898451 898531 |20492500 3763 19.2571 40.859 -2.16608
2R 20492667 20492673 3R 898451 898531 |898500 4477 4.89524 8.89447 -1.75066
2L 5094675 5094712 3L 65652 65770 |5094500 3552 14.581 25.8496 -1.77075
2L 5094675 5094712 3L 65652 65770 |65500 3987 20.4381 35.5779 -1.73961
X 13214298 13214372 X 11397354 11397360 |13214500 4247 32.6381 61.1495 -1.91981
X 13214298 13214372 X 11397354 11397360 |11397500 1681 14.9048 22.5141 -1.36819
3L 23997858 23997876 4 683934 684065 |23998000 2369 1.20952 3.05748 -2.11639
3R 18619061 18619064 X 64315 64367 |18619000 4358 24.9619 53.0889 -2.17815
3R 18619061 18619064 X 64315 64367 |64500 2949 11.0952 17.511 -1.47209
2R 7530563 7530627 4 409886 409909 |7530500 4431 23.7714 35.8558 -1.37795
2L 9514742 9514844 2L 1401176 1401181 |9515000 4706 14.6476 30.5748 -2.12362
2L 9514742 9514844 2L 1401176 1401181 |1401000 4639 27.9429 54.2007 -1.99217
2L 20851789 20851832 X 20730288 20730476 |20852000 1426 1.72381 3.33543 -1.71284
2L 20851789 20851832 X 20730288 20730476 |20730500 1351 2.02857 3.05748 -1.17836
3L 21167894 21167939 3R 7965074 7965147 |7965000 3828 17.9905 32.7984 -1.843
3L 21167894 21167939 3R 7965074 7965147 |21168000 53 0.27619 0.555905 -1.15898
X 4542681 4542751 3L 385642 386280 |386000 2608 37.3333 69.766 -1.91651
X 4542681 4542751 3L 385642 386280 |4542500 4804 7.46667 16.9551 -2.24602
X 1617339 1617395 X 102666 102695 |1617500 2499 7.18095 12.2299 -1.63525
X 1617339 1617395 X 102666 102695 |102500 2121 9.80952 15.8433 -1.5248
2L 18201627 18201779 3R 6381784 6381819 |18201500 4387 4.32381 11.674 -2.48842
2L 18201627 18201779 3R 6381784 6381819 |6382000 602 1.7619 4.16928 -2.1053
2L 21574927 21574936 X 13165176 13165230 |21575000 955 1.19048 1.66771 -0.898841
2L 21574927 21574936 X 13165176 13165230 |13165000 4492 53.8286 92.5581 -1.72882
3R 7525012 7525019 2L 33617 33847 |33500 3709 6.69524 10.5622 -1.43962
3R 7525012 7525019 2L 33617 33847 |7525000 198 3.38095 6.67086 -1.88176
3R 27701096 27701150 3L 5795165 5795201 |27701000 3795 48.1524 77.8266 -1.57334
3R 27701096 27701150 3L 5795165 5795201 |5795000 2853 27.8 54.4787 -2.01388
2R 17231942 17232001 2R 9737575 9737698 |17232000 3439 22.3333 35.2999 -1.50143
2R 17231942 17232001 2R 9737575 9737698 |9737500 3717 29.4 50.5873 -1.7209
2L 16828062 16828102 3L 10840058 10840259 |16828000 3461 14.1143 27.5173 -1.98129
2L 16828062 16828102 3L 10840058 10840259 |10840000 4344 59.6476 97.2833 -1.59891
2R 14104049 14104098 3L 503037 503049 |14104000 3751 25.4571 38.3574 -1.37657
2R 14104049 14104098 3L 503037 503049 |503000 4088 53.981 86.9991 -1.56738
3L 8218770 8218997 3L 6897186 6897224 |8219000 4364 53.619 86.1652 -1.55982
3L 8218770 8218997 3L 6897186 6897224 |6897000 4074 48.0952 79.2164 -1.62133
X 15226496 15227141 X 11527042 11527087 |15227000 4603 65.3524 91.1684 -1.16983
X 15226496 15227141 X 11527042 11527087 |11527000 266 2.71429 4.16928 -1.27242
3L 8336008 8336021 3L 7225016 7225084 |8336000 3605 42.781 72.5455 -1.69204
3L 8336008 8336021 3L 7225016 7225084 |7225000 4213 41.1048 69.2101 -1.67402
3R 23366951 23366958 X 11877474 11877539 |23367000 3186 18.0286 33.6322 -1.89476
3R 23366951 23366958 X 11877474 11877539 |11877500 3746 33.6381 50.0314 -1.34613
3R 28770643 28770671 2R 20754946 20755159 |20755000 4809 15.181 30.5748 -2.05251
3R 28770643 28770671 2R 20754946 20755159 |28770500 2934 12.1905 24.7378 -2.05815
3R 17704203 17704316 X 4119629 4119657 |17704500 3994 35.3524 65.0408 -1.8806
3R 17704203 17704316 X 4119629 4119657 |4119500 3708 13.8762 21.4023 -1.42157
2R 16670481 16670855 3L 5877141 5877150 |16670500 3682 24.1524 38.9133 -1.55297
2R 16670481 16670855 3L 5877141 5877150 |5877000 4008 34.1524 60.3156 -1.7858
2R 18678258 18678405 X 1676619 1676620 |18678500 3736 26.1429 51.9771 -2.04289
2R 18678258 18678405 X 1676619 1676620 |1676500 4642 18.3143 34.1881 -1.89678
3R 20416183 20416248 3R 550319 550818 |20416000 4258 19.0667 37.2456 -1.99681
3R 20416183 20416248 3R 550319 550818 |550500 4295 2.46667 4.16928 -1.48897
3R 22045779 22046040 X 6908485 6908514 |22046000 3555 41.7524 78.6605 -1.9363
3R 22045779 22046040 X 6908485 6908514 |6908500 3016 26.6952 47.8078 -1.81325
3L 12941210 12941222 3L 1343843 1343909 |12941000 2057 24.3048 36.4118 -1.3598
3L 12941210 12941222 3L 1343843 1343909 |1344000 4101 37.3714 61.7054 -1.62391
3L 19120828 19120830 3L 12987188 12987252 |19121000 268 6.33333 10.8401 -1.63704
3L 19120828 19120830 3L 12987188 12987252 |12987000 3415 42.3333 68.0983 -1.55945
2R 13559473 13559671 3R 9075036 9075170 |13559500 2308 3.57143 9.45038 -2.43099
2R 13559473 13559671 3R 9075036 9075170 |9075000 2582 13.1143 25.8496 -2.00122
2L 16801071 16801484 2L 8411004 8411016 |16801500 4245 17.5714 29.7409 -1.66717
2L 16801071 16801484 2L 8411004 8411016 |8411000 4564 21.781 35.8558 -1.60492
3R 21781219 21781230 3R 19335992 19336237 |21781000 3541 23.9333 44.4724 -1.89447
3R 21781219 21781230 3R 19335992 19336237 |19336000 3908 20.8476 44.4724 -2.17909
3R 4125704 4125848 2R 1293637 1293776 |1293500 2994 2 2.50157 -0.680401
3R 4125704 4125848 2R 1293637 1293776 |4126000 1589 2.9619 4.72519 -1.37954
X 21755263 21755373 2L 20612841 20612850 |20613000 4774 1.2381 3.61338 -2.3552
X 21755263 21755373 2L 20612841 20612850 |21755500 4149 4.67619 9.17243 -1.91217
2R 8134071 8134108 2R 457536 457562 |8134000 3799 28.8571 36.6897 -0.873162
2R 8134071 8134108 2R 457536 457562 |457500 4253 1.40952 3.61338 -2.18522
3L 15138790 15138825 2L 11976253 11976639 |11976500 4459 17.7905 37.5236 -2.15172
3L 15138790 15138825 2L 11976253 11976639 |15139000 2769 49.419 78.6605 -1.53409
3R 17290974 17290989 3L 454500 454676 |17291000 3947 31.5048 64.207 -2.09814
3R 17290974 17290989 3L 454500 454676 |454500 4404 54.0762 83.1077 -1.44218
3R 27247813 27248180 2L 13237725 13237728 |13237500 3071 17.9714 34.1881 -1.93775
3R 27247813 27248180 2L 13237725 13237728 |27248000 4809 62.4762 103.954 -1.64974
2L 15874562 15874762 3L 10695054 10695295 |15874500 3524 23.2095 44.4724 -1.96123
2L 15874562 15874762 3L 10695054 10695295 |10695000 906 13.9524 19.1787 -1.0981
3L 8735270 8735281 X 2271449 2271732 |8735500 4243 41.5429 69.2101 -1.64793
3L 8735270 8735281 X 2271449 2271732 |2271500 3822 28.2381 46.1401 -1.59234
2L 21894436 21894484 3R 4592865 4592900 |21894500 1560 0.952381 2.77952 -2.269
2L 21894436 21894484 3R 4592865 4592900 |4593000 3656 7.18095 8.89447 -0.750093
2L 20682150 20682169 3R 364240 364284 |20682000 4075 5.00952 10.2842 -2.0139
2L 20682150 20682169 3R 364240 364284 |364500 3982 10.2381 8.89447 0.58817
2R 19264367 19264504 3R 9391712 9391766 |19264500 4471 30.2667 56.1464 -1.89618
2R 19264367 19264504 3R 9391712 9391766 |9391500 3786 18.1429 20.2905 -0.427239
2L 16421606 16421614 3L 5946503 5947037 |16421500 2321 9.45714 18.9008 -2.01246
2L 16421606 16421614 3L 5946503 5947037 |5947000 3860 50.3143 86.4432 -1.72599
2R 15261315 15261392 3L 6496259 6496264 |15261500 3365 25.5429 39.4692 -1.44485
2R 15261315 15261392 3L 6496259 6496264 |6496500 4066 36.6857 63.6511 -1.74504
3L 10983947 10984034 3L 9522004 9522016 |10984000 3429 47.0286 71.1558 -1.39812
3L 10983947 10984034 3L 9522004 9522016 |9522000 3984 45.7333 78.9385 -1.73595
2R 3975816 3975816 4 609895 609924 |3976000 4698 12.7048 17.511 -1.10279
X 11165654 11165701 X 7983033 7983266 |11165500 3820 34.2 56.7023 -1.63273
X 11165654 11165701 X 7983033 7983266 |7983000 3738 45.3048 65.5967 -1.27459
3R 25285325 25285463 X 20885045 20885072 |25285500 4621 38.8857 66.9865 -1.7288
3R 25285325 25285463 X 20885045 20885072 |20885000 3695 1.72381 3.33543 -1.71284
2L 8797429 8797463 2L 1266905 1267002 |8797500 3027 11.1429 20.5685 -1.85045
2L 8797429 8797463 2L 1266905 1267002 |1267000 4287 29.0857 54.7566 -1.92809
3R 24470592 24470724 3R 22944764 22944795 |24470500 4685 29.4381 58.9259 -2.0597
3R 24470592 24470724 3R 22944764 22944795 |22945000 3164 26.3143 41.1369 -1.47642
3L 9522000 9522011 3L 7608102 7608146 |9522000 3984 45.7333 78.9385 -1.73595
3L 9522000 9522011 3L 7608102 7608146 |7608000 3686 40.1905 75.881 -1.94045
3L 751692 751727 2R 399536 399556 |399500 848 1.5619 3.05748 -1.71282
3L 751692 751727 2R 399536 399556 |751500 4089 34.8857 65.5967 -1.92904
2R 7887788 7887788 X 7081738 7081766 |7888000 4563 9.85714 23.07 -2.31996
2R 7887788 7887788 X 7081738 7081766 |7082000 4444 46 75.881 -1.62459
3R 23253348 23253380 3L 6495965 6496110 |23253500 2956 24.9333 51.9771 -2.13854
3R 23253348 23253380 3L 6495965 6496110 |6496000 4078 38.9714 65.8747 -1.6828
X 6933376 6933512 X 4056909 4056914 |6933500 4127 51.7048 77.2707 -1.36519
X 6933376 6933512 X 4056909 4056914 |4057000 4506 8.84762 18.0669 -2.05238
2L 10796390 10796465 3R 6966718 6966751 |10796500 4355 20.9048 37.5236 -1.81214
2L 10796390 10796465 3R 6966718 6966751 |6966500 2751 9.13333 11.9519 -0.93311
3L 10634166 10634276 3R 8520439 8520459 |8520500 3921 19.2952 34.4661 -1.79841
3L 10634166 10634276 3R 8520439 8520459 |10634000 4176 39.4381 65.3188 -1.63248
X 19103351 19103457 X 17193235 17193242 |19103500 4507 44.7238 76.4369 -1.71176
X 19103351 19103457 X 17193235 17193242 |17193000 3262 23.3619 41.4149 -1.78628
2R 14226542 14226658 3L 13879351 13879374 |14226500 3140 26.619 38.3574 -1.25258
2R 14226542 14226658 3L 13879351 13879374 |13879500 3524 45.0667 73.6574 -1.60097
2L 19191010 19191066 4 1204316 1204347 |19191000 4774 6.32381 11.674 -1.81131
3L 16018020 16018073 2L 5039992 5039997 |5040000 3550 12.6476 28.0732 -2.23608
3L 16018020 16018073 2L 5039992 5039997 |16018000 4423 59.9238 102.286 -1.71223
2L 20314058 20314114 2R 1330493 1330521 |20314000 2815 5.94286 12.5079 -2.08117
2L 20314058 20314114 2R 1330493 1330521 |1330500 0 0.609524 0.555905 0.222169
2R 10435775 10435972 4 1024774 1024905 |10436000 3934 25.0381 43.9165 -1.76303
2L 19660293 19660343 2R 1539026 1539799 |19660500 4249 4.25714 10.0063 -2.2526
2L 19660293 19660343 2R 1539026 1539799 |1539500 4525 5.12381 9.72833 -1.85272
3R 1901986 1902078 2R 1173546 1173550 |1173500 2154 0.933333 2.22362 -1.9292
3R 1901986 1902078 2R 1173546 1173550 |1902000 4650 11.6571 18.0669 -1.42693
3R 1906343 1906386 2R 695882 695919 |696000 4138 0.942857 2.50157 -2.11446
3R 1906343 1906386 2R 695882 695919 |1906500 644 1.35238 2.22362 -1.30265
3R 19461455 19461624 4 677286 677329 |19461500 4510 22.6571 49.4755 -2.22661
2L 16828069 16828070 2L 11273953 11273975 |16828000 3461 14.1143 27.5173 -1.98129
2L 16828069 16828070 2L 11273953 11273975 |11274000 4183 22.7619 35.5779 -1.47259
2L 13991659 13991986 2L 10319082 10319164 |13992000 1989 22.5714 44.7503 -2.03319
2L 13991659 13991986 2L 10319082 10319164 |10319000 3990 10.0381 24.1818 -2.37204
3R 12889462 12889464 2R 3542084 3542175 |3542000 4426 7.35238 14.7315 -1.99998
3R 12889462 12889464 2R 3542084 3542175 |12889500 3448 17.3429 36.1338 -2.12647
3R 25255111 25255445 3L 16657370 16657606 |25255500 2236 20.4095 36.6897 -1.81489
3R 25255111 25255445 3L 16657370 16657606 |16657500 3619 61.3524 80.6062 -0.985912
2L 9540726 9540805 4 450231 450249 |9541000 4791 25.8286 52.255 -2.07874
X 4500837 4500840 3L 386273 386338 |386500 3058 39.5143 74.2133 -1.92858
X 4500837 4500840 3L 386273 386338 |4501000 4584 6.88571 16.1212 -2.29514
2R 18132320 18132369 2R 8782945 8782968 |18132500 1380 11.6476 19.7346 -1.65272
2R 18132320 18132369 2R 8782945 8782968 |8783000 2811 11.0286 20.2905 -1.8425
3R 28180181 28180283 2R 14396391 14396394 |14396500 4277 20.4 35.022 -1.70631
3R 28180181 28180283 2R 14396391 14396394 |28180000 4038 44.7524 86.1652 -1.98476
2R 18436767 18436806 2R 17380110 17380220 |18437000 3782 31.0952 51.1432 -1.61087
2R 18436767 18436806 2R 17380110 17380220 |17380000 2972 24.1238 41.6928 -1.72698
2L 21293344 21293372 X 17834589 17834617 |21293500 4275 1.87619 5.00314 -2.32412
2L 21293344 21293372 X 17834589 17834617 |17834500 3900 29.2476 58.9259 -2.073
X 866367 866495 3L 57439 57449 |57500 2886 16.5429 34.744 -2.14068
X 866367 866495 3L 57439 57449 |866500 3381 18.4952 34.1881 -1.87516
2R 20493356 20493364 X 10833041 10833102 |20493500 3752 19.2095 40.0251 -2.13006
2R 20493356 20493364 X 10833041 10833102 |10833000 4437 30.9143 50.8653 -1.61173
2R 18436571 18436582 X 9343269 9343621 |18436500 3755 31.2952 51.4212 -1.6085
2R 18436571 18436582 X 9343269 9343621 |9343500 4242 31.1429 54.7566 -1.77358
3R 19768937 19769116 2L 493772 493776 |494000 4455 18.8095 36.6897 -1.99326
3R 19768937 19769116 2L 493772 493776 |19769000 3974 29.381 57.8141 -2.02381
X 16731865 16732020 2L 5040040 5040172 |5040000 3550 12.6476 28.0732 -2.23608
X 16731865 16732020 2L 5040040 5040172 |16732000 2719 22.1905 33.6322 -1.38937
X 14393805 14393948 X 3423424 3423431 |14394000 3993 33.6762 54.4787 -1.57031
X 14393805 14393948 X 3423424 3423431 |3423500 4311 19.8571 39.1913 -2.0199
X 7602274 7602298 X 2324898 2324898 |7602500 4504 49.1238 73.6574 -1.37379
X 7602274 7602298 X 2324898 2324898 |2325000 4431 22.2667 42.5267 -1.95301
3L 22082233 22082857 4 723856 723862 |22082500 682 4.11429 7.78266 -1.81922
X 10474183 10474523 2R 33114 33159 |33000 291 1.75238 2.50157 -1.01631
X 10474183 10474523 2R 33114 33159 |10474500 3168 9.86667 20.2905 -2.07364
X 10059525 10059794 X 8766878 8766921 |10059500 3906 29.4571 46.9739 -1.53078
X 10059525 10059794 X 8766878 8766921 |8767000 4076 43.9238 65.8747 -1.37303
3L 8344620 8344828 2L 2787578 2787594 |2787500 4391 23.6952 50.5873 -2.18426
3L 8344620 8344828 2L 2787578 2787594 |8344500 3795 52.5905 82.5518 -1.49832
X 21290589 21290700 4 565218 565219 |21290500 3863 29.1143 38.3574 -0.986321
3R 13179221 13179431 3R 6381761 6381824 |13179500 4595 24.0952 43.9165 -1.85108
3R 13179221 13179431 3R 6381761 6381824 |6382000 602 1.7619 4.16928 -2.1053
3R 9313580 9313608 3L 7814584 7814586 |9313500 3534 18.0762 30.8527 -1.68849
3R 9313580 9313608 3L 7814584 7814586 |7814500 4399 35.3429 70.5999 -2.05902
X 18830215 18830378 3R 11598843 11598848 |11599000 3467 28.5238 43.6385 -1.42041
X 18830215 18830378 3R 11598843 11598848 |18830500 4655 44.4857 72.5455 -1.59512
3L 18699335 18699370 X 10263299 10263772 |18699500 195 2.90476 6.3929 -2.07476
3L 18699335 18699370 X 10263299 10263772 |10263500 4367 32.9905 52.533 -1.5292
2L 18763010 18763788 3R 1770687 1770743 |18763500 4651 4 9.45038 -2.25378
2L 18763010 18763788 3R 1770687 1770743 |1770500 1358 2.29524 3.61338 -1.307
X 15034259 15034792 3L 454264 454422 |454500 4404 54.0762 83.1077 -1.44218
X 15034259 15034792 3L 454264 454422 |15034500 3579 30.1143 49.1976 -1.59324
3R 17136695 17136753 2L 16421607 16421614 |16421500 2321 9.45714 18.9008 -2.01246
3R 17136695 17136753 2L 16421607 16421614 |17136500 4404 31.9429 63.6511 -2.05197
X 20885879 20885914 2R 12234129 12234202 |12234000 4049 33.0476 51.1432 -1.45399
X 20885879 20885914 2R 12234129 12234202 |20886000 2799 1.11429 2.77952 -2.06794
X 21713204 21713323 3R 1396801 1396830 |1397000 1730 3.24762 5.28109 -1.43947
X 21713204 21713323 3R 1396801 1396830 |21713500 3117 10.9429 18.3449 -1.62365
3R 28219171 28219198 2L 11704640 11705121 |11705000 4671 17.4476 31.6866 -1.83318
3R 28219171 28219198 2L 11704640 11705121 |28219000 3521 24.0381 50.5873 -2.15641
X 11654900 11655238 X 7232133 7232152 |11655000 3842 45.0857 70.5999 -1.49003
X 11654900 11655238 X 7232133 7232152 |7232000 4262 37.9619 67.2645 -1.79535
3R 2114870 2115041 4 10662 10664 |2115000 722 1.52381 4.44724 -2.41434
3R 9391727 9391766 3L 4038935 4039057 |9391500 3786 18.1429 20.2905 -0.427239
3R 9391727 9391766 3L 4038935 4039057 |4039000 4507 57.4286 90.6124 -1.51286
3L 10458199 10458501 3R 9391715 9391771 |9391500 3786 18.1429 20.2905 -0.427239
3L 10458199 10458501 3R 9391715 9391771 |10458500 4542 45.181 81.44 -1.83782
3R 6381773 6381821 3R 3901010 3901340 |6382000 602 1.7619 4.16928 -2.1053
3R 6381773 6381821 3R 3901010 3901340 |3901000 2688 4.57143 8.61652 -1.82422
2R 9056581 9056690 2L 1181096 1181125 |1181000 3588 41.819 71.7117 -1.7189
2R 9056581 9056690 2L 1181096 1181125 |9056500 4412 38.1905 65.8747 -1.73165
X 15858868 15858873 X 8136333 8136391 |15859000 3626 46.6952 68.3763 -1.30698
X 15858868 15858873 X 8136333 8136391 |8136500 4097 41.8381 62.5393 -1.36324
3L 13875937 13876739 3R 12901699 12901728 |12901500 3998 15.7714 27.2393 -1.71215
3L 13875937 13876739 3R 12901699 12901728 |13876500 3757 52.1143 81.9959 -1.50438
2R 14775538 14775585 2L 10926362 10926381 |10926500 3512 22.2095 38.0795 -1.70562
2R 14775538 14775585 2L 10926362 10926381 |14775500 4143 34.6 55.5905 -1.55316
3L 7699847 7699907 2L 4256890 4256898 |4257000 3501 24.3714 41.4149 -1.68639
3L 7699847 7699907 2L 4256890 4256898 |7700000 4161 56.2667 94.2258 -1.66464
X 10186724 10186932 X 4601886 4601922 |10187000 4542 43.9048 68.9322 -1.49665
X 10186724 10186932 X 4601886 4601922 |4602000 3284 7.42857 12.5079 -1.61018
3R 5521147 5521265 2R 901590 901859 |901500 4536 6.2381 8.61652 -1.0726
3R 5521147 5521265 2R 901590 901859 |5521000 3405 9.24762 15.8433 -1.6668
3R 24491353 24491408 3R 23253374 23253379 |24491500 3937 57.0571 94.5038 -1.63736
3R 24491353 24491408 3R 23253374 23253379 |23253500 2956 24.9333 51.9771 -2.13854
2R 17277917 17277921 3L 8734906 8734976 |17278000 3554 37.7143 61.4275 -1.58957
2R 17277917 17277921 3L 8734906 8734976 |8735000 4206 39.2667 65.3188 -1.6433
3L 7800996 7801006 3L 4482106 4482237 |7801000 4002 47.9619 87.555 -1.86764
3L 7800996 7801006 3L 4482106 4482237 |4482000 4339 55.0667 89.7786 -1.59712
X 15538969 15539006 3R 8331408 8331469 |8331500 4573 21.019 32.7984 -1.46606
X 15538969 15539006 3R 8331408 8331469 |15539000 3660 37.3333 62.8172 -1.67084
2L 6835118 6835501 3R 6381761 6381818 |6835500 4560 23.2952 46.418 -2.04457
2L 6835118 6835501 3R 6381761 6381818 |6382000 602 1.7619 4.16928 -2.1053
2L 618232 618333 X 64079 64088 |618500 3010 14.5429 27.7952 -1.93985
2L 618232 618333 X 64079 64088 |64000 2966 10.0476 15.8433 -1.46463
3R 28771141 28771289 3R 20856321 20856385 |28771000 3015 12.2667 25.2937 -2.09099
3R 28771141 28771289 3R 20856321 20856385 |20856500 4366 37.2571 63.6511 -1.70806
2L 18084662 18084913 X 4601885 4601913 |18085000 4546 4.4 9.45038 -2.08837
2L 18084662 18084913 X 4601885 4601913 |4602000 3284 7.42857 12.5079 -1.61018
3L 16229634 16229741 2R 9743331 9743364 |9743500 2634 22.0571 34.744 -1.49213
3L 16229634 16229741 2R 9743331 9743364 |16229500 3542 14.9333 18.6228 -0.797601
X 15538970 15538998 X 3461848 3461991 |15539000 3660 37.3333 62.8172 -1.67084
X 15538970 15538998 X 3461848 3461991 |3462000 4492 16.3714 35.5779 -2.20688
2L 10022271 10022306 3L 8040291 8040523 |10022500 3456 17.4857 34.1881 -1.99579
2L 10022271 10022306 3L 8040291 8040523 |8040500 4729 49.8286 84.4975 -1.69411
2R 14103893 14103994 X 6105538 6105542 |14104000 3751 25.4571 38.3574 -1.37657
2R 14103893 14103994 X 6105538 6105542 |6105500 4612 16.7524 31.6866 -1.92269
2R 16350048 16350208 X 14336672 14336693 |16350000 2809 28.0667 40.3031 -1.24365
2R 16350048 16350208 X 14336672 14336693 |14336500 920 10.8095 18.6228 -1.6891
3R 23366949 23366957 X 203656 203723 |23367000 3186 18.0286 33.6322 -1.89476
3R 23366949 23366957 X 203656 203723 |203500 4355 15.8 35.022 -2.24311
3R 22689023 22689218 2L 19366394 19366396 |19366500 2573 2.08571 4.44724 -1.95029
3R 22689023 22689218 2L 19366394 19366396 |22689000 4478 23.6286 52.533 -2.26177
X 7085195 7085239 3L 6627745 6627772 |6628000 2841 35.6381 58.37 -1.60276
X 7085195 7085239 3L 6627745 6627772 |7085000 3370 40.6667 73.6574 -1.84736
3R 23921333 23921349 2L 6038722 6038799 |6039000 3578 16.3333 35.2999 -2.19618
3R 23921333 23921349 2L 6038722 6038799 |23921500 3703 32.2952 61.4275 -1.95282
3L 8735201 8735222 3L 5678301 5678325 |8735000 4206 39.2667 65.3188 -1.6433
3L 8735201 8735222 3L 5678301 5678325 |5678500 3856 38.7714 66.7086 -1.72583
2L 20713519 20713543 X 4119638 4119690 |20713500 4742 2.9619 6.67086 -2.12145
2L 20713519 20713543 X 4119638 4119690 |4119500 3708 13.8762 21.4023 -1.42157
X 18033931 18033961 2L 10822419 10822491 |10822500 4664 17.1048 31.6866 -1.87732
X 18033931 18033961 2L 10822419 10822491 |18034000 3537 24.3333 50.3094 -2.12137
2R 3360196 3360628 4 1074293 1074677 |3360500 4687 9.3619 18.3449 -1.97044
2R 20755024 20755032 X 8989760 8989864 |20755000 4809 15.181 30.5748 -2.05251
2R 20755024 20755032 X 8989760 8989864 |8990000 3982 46.8762 65.8747 -1.18836
3L 10695555 10695938 2L 9652688 9652746 |9652500 700 7.95238 9.45038 -0.619434
3L 10695555 10695938 2L 9652688 9652746 |10695500 1402 18.4 25.0157 -1.07342
2L 20474743 20474870 2L 10022272 10022318 |20475000 4619 3.25714 6.3929 -1.86516
2L 20474743 20474870 2L 10022272 10022318 |10022500 3456 17.4857 34.1881 -1.99579
X 10985132 10985622 X 2589433 2589724 |10985500 3043 19.3143 43.0826 -2.26205
X 10985132 10985622 X 2589433 2589724 |2589500 3258 23.6571 43.9165 -1.89199
2R 7393422 7393450 2L 6075528 6075557 |6075500 3319 22.0667 45.8621 -2.12921
2R 7393422 7393450 2L 6075528 6075557 |7393500 3828 19.4952 26.6834 -1.09505
3R 26217505 26217627 2L 4707413 4707431 |4707500 4240 23.8667 54.4787 -2.3108
3R 26217505 26217627 2L 4707413 4707431 |26217500 3883 38.6857 71.4337 -1.89036
2L 20627305 20627349 3L 13346274 13346304 |20627500 3961 2.35238 6.3929 -2.40332
2L 20627305 20627349 3L 13346274 13346304 |13346500 2916 26.9905 48.9196 -1.84111
2R 13559415 13559481 2R 7871496 7871498 |13559500 2308 3.57143 9.45038 -2.43099
2R 13559415 13559481 2R 7871496 7871498 |7871500 4135 12.4286 23.6259 -1.92097
2L 6319956 6320029 X 1478348 1478372 |6320000 3277 26.4762 57.2582 -2.21205
2L 6319956 6320029 X 1478348 1478372 |1478500 4491 20.0762 43.9165 -2.22642
2L 11102459 11102523 3L 10693452 10693464 |11102500 0 0.0952381 0.277952 -1.16356
2L 11102459 11102523 3L 10693452 10693464 |10693500 0 0 0 nan
3R 18386910 18387480 3R 7950348 7950374 |18387000 2647 15.1714 25.8496 -1.67796
3R 18386910 18387480 3R 7950348 7950374 |7950500 3244 24.6 39.7472 -1.56068
2L 9257584 9257748 2R 2128337 2128349 |9257500 4366 23.9905 48.0857 -2.05761
2L 9257584 9257748 2R 2128337 2128349 |2128500 3571 6.39048 12.2299 -1.89127
2R 12233943 12234218 2L 2387808 2387871 |2388000 3340 18.2571 36.4118 -2.03904
2R 12233943 12234218 2L 2387808 2387871 |12234000 4049 33.0476 51.1432 -1.45399
3R 17703901 17703971 3R 10405629 10405640 |17704000 4140 34.7238 62.8172 -1.84193
3R 17703901 17703971 3R 10405629 10405640 |10405500 3704 20.1238 33.3543 -1.61972
2R 18019491 18019519 3R 5372524 5372524 |18019500 3515 40.6667 51.9771 -0.894392
2R 18019491 18019519 3R 5372524 5372524 |5372500 4625 5.12381 12.5079 -2.34082
3L 11169601 11169606 X 6034007 6034093 |11169500 2136 18.7429 37.5236 -2.04787
3L 11169601 11169606 X 6034007 6034093 |6034000 4394 22.3238 36.9677 -1.6204
2R 9947798 9947822 2R 4482626 4482822 |9948000 1952 15.7429 25.5716 -1.56088
2R 9947798 9947822 2R 4482626 4482822 |4482500 4243 7 14.4535 -2.05745
3R 24518844 24518930 2R 12764137 12764159 |12764000 3605 26.6952 41.4149 -1.45646
3R 24518844 24518930 2R 12764137 12764159 |24519000 3745 46.7238 78.3825 -1.66675
3L 15032519 15032579 4 1280625 1280651 |15032500 2531 50.8667 77.2707 -1.40995
3L 8847200 8847248 3L 7801339 7801349 |8847000 4132 36.181 68.0983 -1.93183
3L 8847200 8847248 3L 7801339 7801349 |7801500 4064 47.0667 86.1652 -1.87385
2R 8475319 8475427 X 4601908 4601921 |8475500 4538 4.89524 13.3417 -2.51746
2R 8475319 8475427 X 4601908 4601921 |4602000 3284 7.42857 12.5079 -1.61018
3L 6043734 6043746 X 1006600 1006602 |6043500 3873 41.981 81.44 -2.00002
3L 6043734 6043746 X 1006600 1006602 |1006500 4455 22.581 45.0283 -2.04527
3L 12447947 12447969 X 1833399 1833401 |12448000 4497 76.5905 106.734 -1.16787
3L 12447947 12447969 X 1833399 1833401 |1833500 4263 21.2381 33.3543 -1.48331
3R 1396762 1396805 X 481296 481605 |1397000 1730 3.24762 5.28109 -1.43947
3R 1396762 1396805 X 481296 481605 |481500 4147 19.6 41.6928 -2.17165
2R 10553256 10553356 3L 5426579 5426583 |10553500 3312 27.7238 43.0826 -1.46171
2R 10553256 10553356 3L 5426579 5426583 |5426500 3975 53.7429 88.9447 -1.63474
3R 24518080 24518208 2L 5347782 5347936 |5348000 3883 19.1333 40.0251 -2.13786
3R 24518080 24518208 2L 5347782 5347936 |24518000 3760 43.9905 75.3251 -1.71609
4 1123148 1123265 2R 687991 687994 |688000 2354 2.58095 4.44724 -1.54129
X 3140913 3140930 X 501035 501155 |3141000 4637 26.5143 50.5873 -1.95528
X 3140913 3140930 X 501035 501155 |501000 1892 8.88571 18.3449 -2.0749
3R 9391715 9391777 X 5557727 5557832 |9391500 3786 18.1429 20.2905 -0.427239
3R 9391715 9391777 X 5557727 5557832 |5558000 4721 23.1048 32.7984 -1.20647
X 1833414 1833456 X 65113 65219 |1833500 4263 21.2381 33.3543 -1.48331
X 1833414 1833456 X 65113 65219 |65000 2976 10.981 17.7889 -1.53848
2R 20510003 20510075 2R 3121427 3121845 |20510000 3313 12.2571 26.4055 -2.17752
2R 20510003 20510075 2R 3121427 3121845 |3121500 4318 4.95238 9.45038 -1.85996
3R 18048255 18048279 2L 4396520 4396771 |4396500 4368 25.5238 43.9165 -1.71767
3R 18048255 18048279 2L 4396520 4396771 |18048500 2168 19.9333 36.6897 -1.86798
2R 1228858 1228860 4 464458 464509 |1229000 4558 2.12381 4.72519 -2.03523
2R 16141382 16141559 2L 14576830 14576852 |14577000 2285 12.6286 22.2362 -1.7485
2R 16141382 16141559 2L 14576830 14576852 |16141500 4371 21.8762 41.6928 -1.94791
2L 7075911 7076076 3R 4125699 4125746 |7076000 4374 25.5714 47.2519 -1.88364
2L 7075911 7076076 3R 4125699 4125746 |4125500 1093 2.9619 4.72519 -1.37954
2L 7571774 7571839 3L 5119302 5119312 |7572000 3104 32.6286 59.7597 -1.86892
2L 7571774 7571839 3L 5119302 5119312 |5119500 3349 36.3238 66.9865 -1.88641
X 18062284 18062593 2L 5619775 5619808 |5620000 3580 26.1238 49.7535 -1.95104
X 18062284 18062593 2L 5619775 5619808 |18062500 4321 24.1048 46.1401 -1.95999
3R 22125557 22125583 X 3797147 3797317 |22125500 3379 28.8571 53.0889 -1.87651
3R 22125557 22125583 X 3797147 3797317 |3797000 4212 16.0952 29.185 -1.82669
3R 16753200 16753311 3R 7514576 7514599 |16753500 4684 39.6667 77.5487 -2.01566
3R 16753200 16753311 3R 7514576 7514599 |7514500 552 8.29524 15.8433 -1.90748
2L 17176626 17176633 2R 16184314 16184449 |17176500 2982 9.89524 14.1756 -1.20376
2L 17176626 17176633 2R 16184314 16184449 |16184500 3539 19.7524 34.1881 -1.72494
3L 5343067 5343094 X 811012 811026 |5343000 4108 37.2571 57.2582 -1.43731
3L 5343067 5343094 X 811012 811026 |811000 4164 20.6667 46.1401 -2.26581
3R 28026860 28027336 X 4768290 4768310 |28027000 3836 49.2762 85.8873 -1.76027
3R 28026860 28027336 X 4768290 4768310 |4768500 4651 11.3333 19.4567 -1.68315
3R 28180930 28180983 3L 22962377 22962381 |28181000 3997 45.5429 84.2195 -1.89614
3R 28180930 28180983 3L 22962377 22962381 |22962500 740 2.53333 4.16928 -1.43067
2L 11421139 11421279 3L 9841964 9842012 |11421000 3846 19.581 33.9102 -1.72599
2L 11421139 11421279 3L 9841964 9842012 |9842000 4019 38.2857 66.7086 -1.75583
3R 24048676 24048688 3L 5426577 5426598 |24048500 2814 22.1905 41.9708 -1.93165
3R 24048676 24048688 3L 5426577 5426598 |5426500 3975 53.7429 88.9447 -1.63474
2L 7793688 7793782 X 5358229 5358281 |7793500 3981 33.5333 54.7566 -1.59403
2L 7793688 7793782 X 5358229 5358281 |5358500 4044 16.5619 28.3511 -1.69256
3R 22871907 22871947 2R 399518 399557 |399500 848 1.5619 3.05748 -1.71282
3R 22871907 22871947 2R 399518 399557 |22872000 4207 28.419 58.9259 -2.13088
X 5675848 5675894 X 360903 360969 |5676000 3371 5.91429 13.8976 -2.28819
X 5675848 5675894 X 360903 360969 |361000 3541 18.581 35.2999 -1.93592
3L 21692300 21692307 3L 15974866 15975012 |21692500 491 8.31429 12.5079 -1.3294
3L 21692300 21692307 3L 15974866 15975012 |15975000 4587 54.2571 82.8298 -1.42411
2L 19625031 19625109 3L 11933716 11933772 |19625000 4706 6.05714 9.45038 -1.40313
2L 19625031 19625109 3L 11933716 11933772 |11933500 3639 29.381 57.5361 -2.01361
3R 9391726 9391754 2R 6154698 6154844 |6155000 4440 11.5619 24.1818 -2.11648
3R 9391726 9391754 2R 6154698 6154844 |9391500 3786 18.1429 20.2905 -0.427239
3R 19573143 19573164 X 8588770 8588797 |19573000 2635 11.419 23.6259 -2.09416
3R 19573143 19573164 X 8588770 8588797 |8589000 3068 36.3619 56.4243 -1.46279
3R 21690951 21690956 X 19673814 19673918 |21691000 3958 15.9238 31.6866 -2.02936
3R 21690951 21690956 X 19673814 19673918 |19674000 3487 52.6952 78.1046 -1.34246
3R 17290374 17290413 X 12717809 12717825 |17290500 4023 33.2952 68.3763 -2.11476
3R 17290374 17290413 X 12717809 12717825 |12718000 3967 43.181 78.6605 -1.86135
2R 12764648 12764735 3L 7800992 7801007 |12764500 3594 23.4571 38.6354 -1.60818
2R 12764648 12764735 3L 7800992 7801007 |7801000 4002 47.9619 87.555 -1.86764
2R 21105536 21105785 3L 553 609 |21105500 0 0 0 nan
3L 11226531 11226595 3L 8581603 8581612 |11226500 3728 39.9429 66.4306 -1.64307
3L 11226531 11226595 3L 8581603 8581612 |8581500 3766 38.981 71.1558 -1.86446
2L 21181601 21181614 3R 1427 1464 |21181500 3824 2.29524 5.00314 -2.01266
X 4500822 4500836 X 659899 660192 |4501000 4584 6.88571 16.1212 -2.29514
X 4500822 4500836 X 659899 660192 |660000 3391 17.6 38.3574 -2.21499
3R 23253047 23253169 2R 14104373 14104386 |14104500 3632 27.4571 41.6928 -1.39932
3R 23253047 23253169 2R 14104373 14104386 |23253000 3007 24 49.7535 -2.1264
3R 21342632 21342667 3L 7468744 7469102 |21342500 4102 35.4857 69.2101 -2.00871
3R 21342632 21342667 3L 7468744 7469102 |7469000 4326 43.0095 74.2133 -1.73432
X 16989486 16989499 X 11251513 11251614 |16989500 2491 20.9238 32.2425 -1.43256
X 16989486 16989499 X 11251513 11251614 |11251500 3449 44.7905 71.9896 -1.55803
3L 2074902 2075085 2R 399533 399560 |399500 848 1.5619 3.05748 -1.71282
3L 2074902 2075085 2R 399533 399560 |2075000 4521 41.5714 75.0471 -1.84009
2R 20877004 20877206 X 4768303 4768339 |20877000 3821 18.581 40.0251 -2.19438
2R 20877004 20877206 X 4768303 4768339 |4768500 4651 11.3333 19.4567 -1.68315
2L 21026529 21026537 2L 17917431 17917516 |21026500 4770 4.47619 9.72833 -2.1133
2L 21026529 21026537 2L 17917431 17917516 |17917500 4631 9.5619 21.6803 -2.26043
X 6794559 6794599 3L 6627765 6627799 |6628000 2841 35.6381 58.37 -1.60276
X 6794559 6794599 3L 6627765 6627799 |6794500 4278 42.1714 72.5455 -1.72668
3R 19572109 19572208 X 6544974 6544980 |19572000 2574 19.9524 34.744 -1.73968
3R 19572109 19572208 X 6544974 6544980 |6545000 3382 33.581 55.0346 -1.60329
3R 20986280 20986614 3L 11536271 11536273 |20986500 3214 23.7524 43.9165 -1.8831
3R 20986280 20986614 3L 11536271 11536273 |11536500 3088 47.7524 73.1015 -1.43016
X 13214048 13214963 X 11528934 11528974 |13214500 4247 32.6381 61.1495 -1.91981
X 13214048 13214963 X 11528934 11528974 |11529000 1957 16.419 26.1275 -1.50973
3R 19853244 19853423 X 6579687 6579690 |19853500 4682 44.181 76.7148 -1.74976
3R 19853244 19853423 X 6579687 6579690 |6579500 3892 35.9714 57.5361 -1.54227
X 16628683 16628706 X 883972 883994 |16628500 3943 14.6952 27.2393 -1.87282
X 16628683 16628706 X 883972 883994 |884000 4374 20.5048 42.2487 -2.10964
X 14501037 14501067 X 12130961 12131225 |14501000 1298 19.2762 24.4598 -0.859702
X 14501037 14501067 X 12130961 12131225 |12131000 4276 42.2857 65.5967 -1.46423
X 13130431 13130453 X 10797474 10797584 |13130500 3760 37.3238 65.0408 -1.75572
X 13130431 13130453 X 10797474 10797584 |10797500 4226 42.5905 63.929 -1.37496
3L 23790214 23790263 2R 238819 238909 |239000 2329 3.14286 6.67086 -2.01795
3L 23790214 23790263 2R 238819 238909 |23790000 2024 0.733333 1.66771 -1.75983
2R 18616396 18616435 X 4027650 4027971 |18616500 4081 30 48.0857 -1.54443
2R 18616396 18616435 X 4027650 4027971 |4028000 4730 12.8857 21.4023 -1.60866
X 16629540 16629540 3R 4579810 4579838 |4580000 2730 3.77143 8.33857 -2.1238
X 16629540 16629540 3R 4579810 4579838 |16629500 3892 16.4857 28.6291 -1.72684
X 9365908 9365972 3L 8344070 8344072 |8344000 3711 50.381 79.7723 -1.52063
X 9365908 9365972 3L 8344070 8344072 |9366000 3409 24.4476 41.4149 -1.67886
3R 24638345 24638522 3L 8172813 8172847 |24638500 3921 35.3048 61.9834 -1.77247
3R 24638345 24638522 3L 8172813 8172847 |8173000 3788 29.5048 51.9771 -1.77704
X 5448917 5448927 3L 5044290 5044368 |5044500 3648 53.381 76.9928 -1.26536
X 5448917 5448927 3L 5044290 5044368 |5449000 4750 16.8571 26.6834 -1.49693
3R 27304062 27304062 2L 11376929 11376958 |11377000 4717 20.4762 39.7472 -1.98558
3R 27304062 27304062 2L 11376929 11376958 |27304000 4215 37.1619 67.2645 -1.84437
2L 19469878 19469945 3R 6309064 6309073 |19470000 3884 3.4 7.78266 -2.17344
2L 19469878 19469945 3R 6309064 6309073 |6309000 2514 7.2 16.3992 -2.24875
3L 7075643 7075756 3L 4846549 4846556 |7075500 4011 38.4381 67.2645 -1.76618
3L 7075643 7075756 3L 4846549 4846556 |4846500 751 37.2095 53.0889 -1.2297
3R 18387939 18387980 3R 7949333 7949408 |18388000 3504 16.7429 27.2393 -1.56712
3R 18387939 18387980 3R 7949333 7949408 |7949500 3680 22.9714 38.9133 -1.67721
X 3478894 3479438 4 10660 10664 |3479000 4526 16.9619 37.8015 -2.25594
2L 21207261 21207277 2R 629002 629089 |21207500 355 0.285714 0.833857 -1.72678
2L 21207261 21207277 2R 629002 629089 |629000 1154 0.285714 0.833857 -1.72678
2L 15873933 15873949 2R 6281194 6281288 |15874000 3359 24.4762 45.3062 -1.88643
2L 15873933 15873949 2R 6281194 6281288 |6281000 102 3.05714 5.28109 -1.5743
2R 18007534 18007550 2R 14445923 14446137 |18007500 3055 44.0952 50.0314 -0.487446
2R 18007534 18007550 2R 14445923 14446137 |14446000 4198 37.819 54.4787 -1.25758
3R 23559714 23559734 3R 13749607 13749715 |23559500 4223 49.9619 83.1077 -1.64656
3R 23559714 23559734 3R 13749607 13749715 |13749500 4750 22.2571 45.3062 -2.08739
2R 20510003 20510071 2R 893294 893610 |20510000 3313 12.2571 26.4055 -2.17752
2R 20510003 20510071 2R 893294 893610 |893500 4048 3.18095 6.11495 -1.8177
3L 15738973 15738975 2L 9856891 9857104 |9857000 2723 18.5905 41.9708 -2.28321
3L 15738973 15738975 2L 9856891 9857104 |15739000 3688 43.1333 78.6605 -1.86385
X 709743 709780 3L 386411 386516 |386500 3058 39.5143 74.2133 -1.92858
X 709743 709780 3L 386411 386516 |710000 3546 15.1905 31.9645 -2.14114
3R 16016657 16016982 3L 4270497 4270539 |16017000 3584 40.619 64.207 -1.51338
3R 16016657 16016982 3L 4270497 4270539 |4270500 3507 27.8857 53.6448 -1.97435
3L 10070635 10070713 X 6522348 6522360 |10070500 3343 52.2476 85.3314 -1.60096
3L 10070635 10070713 X 6522348 6522360 |6522500 3352 48.6762 73.6574 -1.39885
X 14506331 14506362 3L 8385987 8386425 |8386000 1461 21.9333 40.859 -1.89773
X 14506331 14506362 3L 8385987 8386425 |14506500 1076 15.8381 21.9582 -1.12753
3R 10412116 10412373 2R 1406144 1406423 |1406500 3327 1.19048 2.50157 -1.77855
3R 10412116 10412373 2R 1406144 1406423 |10412000 4803 23.4857 37.5236 -1.53071
3L 15624488 15624491 3L 6076478 6076640 |15624500 3631 62.2571 88.3888 -1.22111
3L 15624488 15624491 3L 6076478 6076640 |6076500 4346 63.5238 106.178 -1.66119
3R 20068168 20068244 2L 7132805 7132810 |7133000 3913 38.4571 57.5361 -1.3645
3R 20068168 20068244 2L 7132805 7132810 |20068000 3938 23 46.418 -2.07068
3R 21059067 21059167 3L 8087127 8087137 |21059000 3859 31.8 63.3731 -2.0521
3R 21059067 21059167 3L 8087127 8087137 |8087000 2722 48.7238 79.2164 -1.58859
2L 20907933 20907937 2R 3541576 3541738 |20908000 3031 3.00952 7.22676 -2.24033
2L 20907933 20907937 2R 3541576 3541738 |3541500 4468 8.46667 17.233 -2.04278
X 13427274 13427429 2L 11275046 11275067 |11275000 4202 20.9143 31.1307 -1.33833
X 13427274 13427429 2L 11275046 11275067 |13427500 3836 38.1238 70.3219 -1.88774
3L 14903722 14903726 3R 12707949 12708371 |12708000 4594 22.1143 37.5236 -1.68025
3L 14903722 14903726 3R 12707949 12708371 |14903500 2970 34.4762 56.1464 -1.58775
X 20004848 20004913 X 8671373 8671483 |20005000 4243 46.9905 74.2133 -1.51305
X 20004848 20004913 X 8671373 8671483 |8671500 4044 37.0857 58.092 -1.48811
2R 3677344 3677565 4 1050661 1050702 |3677500 2353 10.0476 13.8976 -1.10349
2L 21574929 21574938 X 12804016 12804385 |21575000 955 1.19048 1.66771 -0.898841
2L 21574929 21574938 X 12804016 12804385 |12804000 3899 45.7238 72.2676 -1.51469
2L 11095855 11095857 3R 8523245 8523258 |11096000 2465 8.57143 18.3449 -2.14384
2L 11095855 11095857 3R 8523245 8523258 |8523500 4503 17.5524 33.6322 -1.95258
X 17646921 17647011 2R 10386 10388 |10500 162 2.28571 4.16928 -1.64721
X 17646921 17647011 2R 10386 10388 |17647000 4511 45.3619 71.4337 -1.50498
2L 20912486 20912527 3R 4364441 4364453 |20912500 3470 3.91429 9.17243 -2.2362
2L 20912486 20912527 3R 4364441 4364453 |4364500 3264 2.09524 4.16928 -1.81379
2L 20367910 20367916 3R 13091777 13091928 |20368000 1129 3.4381 8.33857 -2.27881
2L 20367910 20367916 3R 13091777 13091928 |13092000 4625 20.0286 31.9645 -1.52357
3R 20881639 20881667 2R 13596760 13596787 |13597000 3524 26.8 41.1369 -1.42804
3R 20881639 20881667 2R 13596760 13596787 |20881500 4391 31.6952 54.4787 -1.71985
X 14701437 14701445 X 5149690 5149744 |14701500 3707 53.4476 76.9928 -1.26179
X 14701437 14701445 X 5149690 5149744 |5149500 3423 3.21905 6.67086 -1.97437
3R 18646121 18646150 3R 11262081 11262109 |18646000 4144 29.3429 51.6991 -1.77726
3R 18646121 18646150 3R 11262081 11262109 |11262000 3964 8.25714 18.6228 -2.24088
3R 21010495 21010534 3L 6496548 6496848 |21010500 3207 25.8 49.7535 -1.97778
3R 21010495 21010534 3L 6496548 6496848 |6496500 4066 36.6857 63.6511 -1.74504
X 20593645 20593727 X 7507202 7507205 |20593500 2348 55.3048 81.44 -1.32469
X 20593645 20593727 X 7507202 7507205 |7507000 3076 47.3429 74.7692 -1.51313
X 11842448 11842463 3L 8385882 8386021 |8386000 1461 21.9333 40.859 -1.89773
X 11842448 11842463 3L 8385882 8386021 |11842500 2033 15.3429 26.4055 -1.70261
X 21712745 21712855 3R 1396818 1396827 |1397000 1730 3.24762 5.28109 -1.43947
X 21712745 21712855 3R 1396818 1396827 |21713000 2779 12.1333 20.0126 -1.58856
3L 6897172 6897189 X 1119597 1119619 |6897000 4074 48.0952 79.2164 -1.62133
3L 6897172 6897189 X 1119597 1119619 |1119500 3464 21.381 46.696 -2.22526
3R 27053969 27053997 2L 2815699 2815728 |2815500 2337 11.2476 25.0157 -2.23391
3R 27053969 27053997 2L 2815699 2815728 |27054000 4558 34.6381 67.8204 -2.01655
2L 11096030 11096038 2R 10654707 10654850 |11096000 2465 8.57143 18.3449 -2.14384
2L 11096030 11096038 2R 10654707 10654850 |10655000 3749 32.4667 49.1976 -1.39684
X 20885860 20885912 X 18284026 18284129 |20886000 2799 1.11429 2.77952 -2.06794
X 20885860 20885912 X 18284026 18284129 |18284000 3288 46.5048 79.7723 -1.72117
2R 11174453 11174817 2R 5321322 5321685 |11174500 4255 33.8667 43.3606 -0.897831
2R 11174453 11174817 2R 5321322 5321685 |5321500 4596 8.79048 12.5079 -1.17845
3L 10216964 10216968 3L 2207495 2207552 |10217000 3899 42.5714 73.6574 -1.7407
3L 10216964 10216968 3L 2207495 2207552 |2207500 3635 56.5143 71.1558 -0.848444
2L 20242321 20242335 X 4251940 4252012 |20242500 4227 5.11429 12.2299 -2.3046
2L 20242321 20242335 X 4251940 4252012 |4252000 3401 9.24762 14.7315 -1.48631
2R 8955026 8955055 3L 5314891 5314891 |8955000 1893 20.8762 28.6291 -1.10249
2R 8955026 8955055 3L 5314891 5314891 |5315000 4259 59.381 97.2833 -1.61024
2R 14104322 14104347 3L 8906322 8906616 |14104500 3632 27.4571 41.6928 -1.39932
2R 14104322 14104347 3L 8906322 8906616 |8906500 3651 44.0667 83.9416 -1.96131
3R 19852929 19853280 X 4500824 4500829 |19853000 4674 44.3429 76.9928 -1.74971
3R 19852929 19853280 X 4500824 4500829 |4501000 4584 6.88571 16.1212 -2.29514
2L 6526454 6526458 2R 3240137 3240221 |6526500 3118 16.9714 28.0732 -1.60931
2L 6526454 6526458 2R 3240137 3240221 |3240000 4752 6.06667 11.9519 -1.94834
2R 16791222 16791292 2R 10357341 10357397 |16791500 4393 24.1524 42.8047 -1.78651
2R 16791222 16791292 2R 10357341 10357397 |10357500 3393 32.6571 47.5298 -1.28471
3R 22045326 22045368 3L 9570922 9571036 |22045500 3555 41.1524 77.2707 -1.92868
3R 22045326 22045368 3L 9570922 9571036 |9571000 3982 31.5714 64.7629 -2.11143
3L 6628261 6628269 X 4310590 4311069 |6628500 2925 35.9333 57.8141 -1.55743
3L 6628261 6628269 X 4310590 4311069 |4311000 4752 6.15238 11.1181 -1.76093
3L 6495862 6495994 2L 2299645 2299651 |2299500 4585 35.4476 68.6542 -1.99374
3L 6495862 6495994 2L 2299645 2299651 |6496000 4078 38.9714 65.8747 -1.6828
3R 27869486 27869586 X 276048 276072 |27869500 4083 41.6857 77.8266 -1.91621
3R 27869486 27869586 X 276048 276072 |276000 4577 23.0857 52.533 -2.30425
2L 18551397 18551811 2L 11134037 11134091 |18551500 4106 5.97143 9.72833 -1.51166
2L 18551397 18551811 2L 11134037 11134091 |11134000 3436 18.4952 36.6897 -2.02829
3L 20358339 20358518 3R 9060470 9060476 |9060500 3761 15.5143 31.4086 -2.06406
3L 20358339 20358518 3R 9060470 9060476 |20358500 2753 5.06667 7.78266 -1.34691
3R 9391724 9391775 X 8692401 8692489 |9391500 3786 18.1429 20.2905 -0.427239
3R 9391724 9391775 X 8692401 8692489 |8692500 4087 29.581 49.1976 -1.63777
3L 14492162 14492244 2R 1291608 1291619 |1291500 2995 2.87619 3.05748 -0.207619
3L 14492162 14492244 2R 1291608 1291619 |14492000 2925 40.6857 75.0471 -1.88878
X 11317182 11317242 2L 7826062 7826079 |7826000 4006 23.2952 46.696 -2.05699
X 11317182 11317242 2L 7826062 7826079 |11317000 3347 24.0095 41.6928 -1.73821
2R 15260852 15261149 3L 7800726 7801001 |15261000 3384 20.3524 35.8558 -1.76782
2R 15260852 15261149 3L 7800726 7801001 |7801000 4002 47.9619 87.555 -1.86764
3L 2483448 2483585 2R 1113379 1113383 |1113500 4673 4.69524 8.61652 -1.76838
3L 2483448 2483585 2R 1113379 1113383 |2483500 3642 44.1143 68.3763 -1.46257
2R 18032055 18032153 4 686981 686999 |18032000 4413 39.6857 51.1432 -0.920619
3R 23253036 23253363 3L 9570816 9570887 |23253000 3007 24 49.7535 -2.1264
3R 23253036 23253363 3L 9570816 9570887 |9571000 3982 31.5714 64.7629 -2.11143
3R 6381763 6381823 2R 6092903 6093067 |6093000 4583 9.20952 16.1212 -1.71765
3R 6381763 6381823 2R 6092903 6093067 |6382000 602 1.7619 4.16928 -2.1053
2R 13567360 13567471 2L 8595043 8595054 |8595000 0 0 0 nan
2R 13567360 13567471 2L 8595043 8595054 |13567500 4354 11.8571 19.7346 -1.6099
3R 20416186 20416248 3L 7074497 7074834 |20416000 4258 19.0667 37.2456 -1.99681
3R 20416186 20416248 3L 7074497 7074834 |7074500 3956 39.5619 67.8204 -1.71732
2R 14577958 14577986 X 10555597 10555597 |14578000 4290 22.6476 39.7472 -1.76185
2R 14577958 14577986 X 10555597 10555597 |10555500 3230 13.7905 20.8464 -1.36729
3L 7716397 7716438 3L 4614229 4614326 |7716500 3452 39.8762 62.2613 -1.48065
3L 7716397 7716438 3L 4614229 4614326 |4614500 3813 38.6571 69.766 -1.83829
2L 19991249 19991319 2L 16257353 16257390 |19991500 4754 5.4 11.9519 -2.16904
2L 19991249 19991319 2L 16257353 16257390 |16257500 3016 9.4381 24.4598 -2.49135
X 14503157 14503170 X 12749676 12749735 |14503000 40 0.8 1.66771 -1.63427
X 14503157 14503170 X 12749676 12749735 |12749500 3286 34.5238 53.3668 -1.45169
2L 10106807 10106894 X 26472 26607 |10107000 3540 14.4857 28.6291 -2.01125
2L 10106807 10106894 X 26472 26607 |26500 4082 5.53333 8.89447 -1.47134
X 13727008 13727039 X 7933650 7933650 |13727000 4262 23.581 48.9196 -2.12736
X 13727008 13727039 X 7933650 7933650 |7933500 4338 38.5429 54.7566 -1.21778
3R 26223137 26223139 X 6532991 6533428 |26223000 4138 27.5905 51.9771 -1.92842
3R 26223137 26223139 X 6532991 6533428 |6533000 4009 35.4762 56.7023 -1.54013
3L 10984627 10984637 3L 5899743 5899818 |10984500 3555 44.4857 70.5999 -1.52507
3L 10984627 10984637 3L 5899743 5899818 |5900000 4506 62.8762 104.51 -1.64719
3R 5487665 5487685 2L 3111433 3111529 |3111500 4739 24.1714 56.7023 -2.36039
3R 5487665 5487685 2L 3111433 3111529 |5487500 1065 3.58095 7.22676 -1.93677
3L 6496157 6496443 X 3650199 3650221 |6496500 4066 36.6857 63.6511 -1.74504
3L 6496157 6496443 X 3650199 3650221 |3650000 4281 25.0667 42.8047 -1.69894
X 7566322 7566444 X 4500822 4500840 |7566500 3941 52.1238 81.9959 -1.50391
X 7566322 7566444 X 4500822 4500840 |4501000 4584 6.88571 16.1212 -2.29514
3L 10984964 10985016 3L 9522004 9522040 |10985000 3514 40.1143 65.5967 -1.60062
3L 10984964 10985016 3L 9522004 9522040 |9522000 3984 45.7333 78.9385 -1.73595
2L 16914983 16915180 4 714277 714285 |16915000 2861 8.86667 16.3992 -1.84133
3R 24890140 24890356 2L 6526447 6526536 |6526500 3118 16.9714 28.0732 -1.60931
3R 24890140 24890356 2L 6526447 6526536 |24890000 4633 41.7524 70.8778 -1.69432
3R 23733745 23733766 3R 7948990 7949544 |23734000 3843 43.4857 83.9416 -1.98988
3R 23733745 23733766 3R 7948990 7949544 |7949500 3680 22.9714 38.9133 -1.67721
3R 24271069 24271085 3L 9191029 9191049 |24271000 3705 26.4095 56.7023 -2.198
3R 24271069 24271085 3L 9191029 9191049 |9191000 4422 34.6762 68.3763 -2.03152
X 14503169 14503209 X 12130722 12131280 |14503000 40 0.8 1.66771 -1.63427
X 14503169 14503209 X 12130722 12131280 |12131000 4276 42.2857 65.5967 -1.46423
2L 20172581 20172611 3R 17668083 17668111 |20172500 4735 4.6381 9.45038 -1.98992
2L 20172581 20172611 3R 17668083 17668111 |17668000 4443 34.6952 72.2676 -2.14403
X 5536298 5536310 X 3797314 3797411 |5536500 3939 13.619 20.5685 -1.36432
X 5536298 5536310 X 3797314 3797411 |3797500 4301 19.2762 34.4661 -1.80067
X 21044857 21044864 4 409328 409745 |21045000 3778 1.14286 3.33543 -2.33027
3L 18475076 18475076 2R 7383705 7383733 |7383500 4734 14.1143 26.9614 -1.93739
3L 18475076 18475076 2R 7383705 7383733 |18475000 150 9.38095 17.511 -1.86543
X 8026544 8026555 X 4268498 4268552 |8026500 4074 59.7143 92.0022 -1.44993
X 8026544 8026555 X 4268498 4268552 |4268500 4001 3.9619 9.45038 -2.26953
X 13400921 13401054 X 8766812 8766851 |13401000 3137 42.9048 58.6479 -1.1048
X 13400921 13401054 X 8766812 8766851 |8767000 4076 43.9238 65.8747 -1.37303
X 18585883 18585996 X 4601887 4601922 |18586000 4319 36.0667 69.4881 -1.98277
X 18585883 18585996 X 4601887 4601922 |4602000 3284 7.42857 12.5079 -1.61018
2L 21047184 21047399 2L 2677254 2677691 |21047500 3132 1.72381 3.61338 -1.87359
2L 21047184 21047399 2L 2677254 2677691 |2677500 4559 18.0476 40.581 -2.27473
2L 19692168 19692176 X 3086191 3086262 |19692000 2669 3.38095 6.11495 -1.6938
2L 19692168 19692176 X 3086191 3086262 |3086000 4419 17.0381 33.3543 -1.99749
3L 7017296 7017323 X 2728681 2728866 |7017500 3301 32.4762 61.9834 -1.96039
3L 7017296 7017323 X 2728681 2728866 |2729000 2877 25.1714 39.7472 -1.50181
3R 17290797 17290815 2R 3771944 3772189 |3772000 4107 8.7619 14.7315 -1.61796
3R 17290797 17290815 2R 3771944 3772189 |17291000 3947 31.5048 64.207 -2.09814
X 6659128 6659152 X 3797407 3797632 |6659000 3623 38.219 67.2645 -1.7796
X 6659128 6659152 X 3797407 3797632 |3797500 4301 19.2762 34.4661 -1.80067
3L 16184260 16184310 3L 12892758 12892913 |16184500 1335 6.6 9.17243 -1.09401
3L 16184260 16184310 3L 12892758 12892913 |12893000 3493 47.9524 64.4849 -1.05618
X 21710931 21710973 2L 1641048 1641073 |1641000 2817 10.9714 20.2905 -1.85387
X 21710931 21710973 2L 1641048 1641073 |21711000 1875 13.581 24.7378 -1.83007
3R 28599835 28600273 X 9295378 9295386 |28600000 3605 23.6857 45.5842 -1.97126
3R 28599835 28600273 X 9295378 9295386 |9295500 0 0.0952381 0.277952 -1.16356
X 20816918 20816951 3R 18552689 18552747 |18552500 4241 35.1333 61.1495 -1.75179
X 20816918 20816951 3R 18552689 18552747 |20817000 2578 1.28571 2.77952 -1.85505
2R 2292792 2292898 3R 1511139 1511153 |2293000 4190 5.11429 11.674 -2.2208
2R 2292792 2292898 3R 1511139 1511153 |1511000 3699 7.32381 11.396 -1.41062
X 11378839 11378922 X 4601890 4601911 |11379000 2384 33.2095 48.6417 -1.30295
X 11378839 11378922 X 4601890 4601911 |4602000 3284 7.42857 12.5079 -1.61018
3R 28649111 28649166 X 275891 276177 |28649000 4124 18.8381 36.4118 -1.97379
3R 28649111 28649166 X 275891 276177 |276000 4577 23.0857 52.533 -2.30425
X 21647255 21647303 2L 13575172 13575351 |13575500 3811 30.7619 41.6928 -1.07448
X 21647255 21647303 2L 13575172 13575351 |21647500 2329 6.04762 9.45038 -1.40707
2L 20103077 20103132 3L 15090868 15090892 |20103000 4519 3.67619 8.33857 -2.16809
2L 20103077 20103132 3L 15090868 15090892 |15091000 3943 56.0476 85.0534 -1.40818
2L 22066103 22066112 2R 4617861 4618072 |22066000 1600 3 6.11495 -1.92981
2L 22066103 22066112 2R 4617861 4618072 |4618000 2227 6.22857 14.4535 -2.2704
2R 19484371 19484434 2L 16828063 16828101 |16828000 3461 14.1143 27.5173 -1.98129
2R 19484371 19484434 2L 16828063 16828101 |19484500 4451 23.619 46.696 -2.02853
2L 13246986 13247754 2L 5435633 5436212 |13247500 4052 15.1524 29.7409 -1.99857
2L 13246986 13247754 2L 5435633 5436212 |5436000 3673 17.1238 41.4149 -2.40352
3L 15681079 15681182 3R 4850124 4850148 |4850000 562 3.27619 4.44724 -0.967121
3L 15681079 15681182 3R 4850124 4850148 |15681000 4583 61.4 97.0054 -1.51696
2R 13142999 13143315 2L 6526450 6526538 |6526500 3118 16.9714 28.0732 -1.60931
2R 13142999 13143315 2L 6526450 6526538 |13143000 4605 25.2095 46.418 -1.8753
3L 7716427 7716434 3L 1344043 1344115 |7716500 3452 39.8762 62.2613 -1.48065
3L 7716427 7716434 3L 1344043 1344115 |1344000 4101 37.3714 61.7054 -1.62391
X 17603973 17604333 3R 9391735 9391763 |9391500 3786 18.1429 20.2905 -0.427239
X 17603973 17604333 3R 9391735 9391763 |17604000 3830 35.4 61.1495 -1.73384
2L 21768450 21768622 2R 15802911 15803110 |21768500 0 0.647619 1.38976 -1.60957
2L 21768450 21768622 2R 15802911 15803110 |15803000 379 0 0 nan
2R 18378900 18378938 3L 13690821 13690858 |18379000 1736 12.6095 21.4023 -1.66082
2R 18378900 18378938 3L 13690821 13690858 |13691000 4613 30.7238 55.0346 -1.81681
3L 11933704 11933774 X 250740 250875 |11933500 3639 29.381 57.5361 -2.01361
3L 11933704 11933774 X 250740 250875 |251000 4414 12.5714 26.6834 -2.14982
2L 428191 428258 3L 57395 57401 |428000 4545 8.18095 18.3449 -2.22949
2L 428191 428258 3L 57395 57401 |57500 2886 16.5429 34.744 -2.14068
X 18199514 18199542 X 6396795 6396823 |18199500 4555 34.7333 59.2038 -1.7013
X 18199514 18199542 X 6396795 6396823 |6397000 4600 17.4667 32.7984 -1.90819
3R 19379460 19379541 2R 16670804 16670809 |16671000 3708 24.8952 39.7472 -1.53026
3R 19379460 19379541 2R 16670804 16670809 |19379500 4414 23.5048 49.4755 -2.15624
3R 19572047 19572132 X 6105627 6105637 |19572000 2574 19.9524 34.744 -1.73968
3R 19572047 19572132 X 6105627 6105637 |6105500 4612 16.7524 31.6866 -1.92269
X 18403796 18403905 X 15538969 15539004 |18404000 4564 67.9238 99.5069 -1.31198
X 18403796 18403905 X 15538969 15539004 |15539000 3660 37.3333 62.8172 -1.67084
2L 7966833 7966942 3R 6339972 6340007 |7967000 4555 20.0571 40.0251 -2.04332
2L 7966833 7966942 3R 6339972 6340007 |6340000 224 3.77143 6.11495 -1.45188
3R 8973737 8974242 3R 2727004 2727015 |8974000 4536 22.0667 37.2456 -1.66728
3R 8973737 8974242 3R 2727004 2727015 |2727000 903 1.92381 4.16928 -1.96371
2R 8496649 8496970 3R 83034 83123 |8497000 4519 23.0952 34.1881 -1.3255
2R 8496649 8496970 3R 83034 83123 |83000 4122 2.8 4.72519 -1.50621
X 12289513 12289513 2R 3844017 3844045 |3844000 4024 9.50476 16.3992 -1.68534
X 12289513 12289513 2R 3844017 3844045 |12289500 4615 25.7333 46.1401 -1.81514
3L 6737791 6737851 X 4782038 4782046 |6738000 4368 47.4762 68.9322 -1.28308
3L 6737791 6737851 X 4782038 4782046 |4782000 4557 7.82857 14.1756 -1.78496
X 10321429 10321483 3L 9745159 9745265 |9745000 4611 46.2952 74.7692 -1.57092
X 10321429 10321483 3L 9745159 9745265 |10321500 3209 7.28571 16.3992 -2.22779
3R 12306037 12306270 2L 7973063 7973102 |7973000 3496 13.5524 29.185 -2.18155
3R 12306037 12306270 2L 7973063 7973102 |12306000 3918 22.7905 41.4149 -1.84282
2R 20493379 20493384 2R 12785974 12786029 |20493500 3752 19.2095 40.0251 -2.13006
2R 20493379 20493384 2R 12785974 12786029 |12786000 4493 26.9333 43.6385 -1.56988
3L 10217096 10217108 3L 1180430 1180572 |10217000 3899 42.5714 73.6574 -1.7407
3L 10217096 10217108 3L 1180430 1180572 |1180500 4239 49.1143 81.1621 -1.62989
X 6452835 6453360 X 4768279 4768500 |6453000 3762 23.581 40.859 -1.73252
X 6452835 6453360 X 4768279 4768500 |4768500 4651 11.3333 19.4567 -1.68315
2L 5730516 5730550 3L 5119357 5119363 |5730500 2108 22.419 40.859 -1.84902
2L 5730516 5730550 3L 5119357 5119363 |5119500 3349 36.3238 66.9865 -1.88641
2R 10921104 10921471 3R 9391718 9391773 |10921500 4156 27.9905 42.5267 -1.40125
2R 10921104 10921471 3R 9391718 9391773 |9391500 3786 18.1429 20.2905 -0.427239
2R 4807345 4807361 2R 3677402 3677697 |4807500 4136 6.29524 15.0094 -2.31979
2R 4807345 4807361 2R 3677402 3677697 |3677500 2353 10.0476 13.8976 -1.10349
3L 891744 891961 4 409886 409907 |892000 3736 32.7714 56.9802 -1.74808
3L 7661139 7661141 3L 4956002 4956443 |7661000 4132 35.2381 62.2613 -1.78743
3L 7661139 7661141 3L 4956002 4956443 |4956000 4071 47.6 74.7692 -1.49894
3L 12447817 12447914 X 6658847 6658849 |12448000 4497 76.5905 106.734 -1.16787
3L 12447817 12447914 X 6658847 6658849 |6659000 3623 38.219 67.2645 -1.7796
X 21638617 21638621 3L 11851869 11851937 |11852000 2776 18.2476 27.2393 -1.34246
X 21638617 21638621 3L 11851869 11851937 |21638500 4095 24.3143 45.0283 -1.88734
2L 18085164 18085341 X 4603337 4603368 |18085500 4481 3.93333 8.33857 -2.04851
2L 18085164 18085341 X 4603337 4603368 |4603500 3180 9.30476 12.2299 -0.947391
3L 8086469 8086668 3L 4252753 4252765 |8086500 2701 49.7714 79.2164 -1.53401
3L 8086469 8086668 3L 4252753 4252765 |4253000 4228 49.3714 79.2164 -1.55485
2L 20845284 20845292 3R 572263 572309 |20845500 3927 2.85714 6.11495 -2.01831
2L 20845284 20845292 3R 572263 572309 |572500 1851 1.62857 2.77952 -1.42928
2L 20821642 20821714 2L 16913771 16913793 |20821500 3219 2.70476 5.28109 -1.82375
2L 20821642 20821714 2L 16913771 16913793 |16914000 2929 8.6381 17.7889 -2.06793
2L 19986986 19987076 3R 7514345 7514349 |19987000 4741 4.4 9.45038 -2.08837
2L 19986986 19987076 3R 7514345 7514349 |7514500 552 8.29524 15.8433 -1.90748
2L 20365665 20365672 3L 3964855 3965157 |20365500 2986 3.32381 9.45038 -2.53339
2L 20365665 20365672 3L 3964855 3965157 |3965000 4069 30.9619 57.2582 -1.88969
2R 976896 976909 3R 43778 43785 |977000 4566 2.64762 5.28109 -1.8642
2R 976896 976909 3R 43778 43785 |44000 4736 6.53333 7.22676 -0.36837
X 14580799 14580826 3L 8386798 8386837 |8387000 796 12.1333 21.4023 -1.75077
X 14580799 14580826 3L 8386798 8386837 |14581000 435 6.49524 11.674 -1.75328
3L 15267155 15267207 3L 5931404 5931482 |15267000 3130 42.0095 71.1558 -1.68896
3L 15267155 15267207 3L 5931404 5931482 |5931500 4471 46.3429 84.7755 -1.87191
3R 14484665 14484948 X 9661821 9661895 |14485000 4199 17.0857 35.022 -2.09307
3R 14484665 14484948 X 9661821 9661895 |9662000 3860 25.3333 32.5204 -0.902011
2L 20345305 20345364 2R 2959964 2959967 |20345500 3986 4.77143 10.8401 -2.20439
2L 20345305 20345364 2R 2959964 2959967 |2960000 824 1.93333 3.61338 -1.66584
2L 18866803 18866846 2R 4005383 4005547 |18867000 4133 9.11429 13.6197 -1.31658
2L 18866803 18866846 2R 4005383 4005547 |4005500 4692 9.09524 17.233 -1.8963
2L 21736404 21736505 2R 4238733 4238739 |21736500 1093 1.95238 4.44724 -2.0604
2L 21736404 21736505 2R 4238733 4238739 |4238500 4211 6.2381 12.7858 -2.03259
2R 20321017 20321178 3R 7949173 7949376 |20321000 4246 28.5905 54.7566 -1.96528
2R 20321017 20321178 3R 7949173 7949376 |7949500 3680 22.9714 38.9133 -1.67721
2L 11096191 11096462 2R 6285140 6285340 |11096500 2023 7.15238 14.4535 -2.01539
2L 11096191 11096462 2R 6285140 6285340 |6285000 1217 4.7619 8.89447 -1.80903
2L 21783111 21783454 X 20637934 20638448 |21783500 3634 1.8381 3.61338 -1.76027
2L 21783111 21783454 X 20637934 20638448 |20638000 1 8.77143 11.1181 -0.83217
3R 24048168 24048271 3L 9773187 9773198 |24048000 2828 20.8762 40.0251 -1.95951
3R 24048168 24048271 3L 9773187 9773198 |9773000 3938 42.9333 77.2707 -1.83358
3R 24048681 24048694 3L 4846607 4846657 |24048500 2814 22.1905 41.9708 -1.93165
3R 24048681 24048694 3L 4846607 4846657 |4846500 751 37.2095 53.0889 -1.2297
3L 8336603 8336700 3L 5426575 5426580 |8336500 3553 46.0952 77.2707 -1.66473
3L 8336603 8336700 3L 5426575 5426580 |5426500 3975 53.7429 88.9447 -1.63474
3L 6043686 6043715 X 3429366 3429409 |6043500 3873 41.981 81.44 -2.00002
3L 6043686 6043715 X 3429366 3429409 |3429500 4460 20.4476 42.2487 -2.11519
X 13214575 13214820 2R 11142198 11142209 |11142000 4391 24.419 42.2487 -1.72987
X 13214575 13214820 2R 11142198 11142209 |13214500 4247 32.6381 61.1495 -1.91981
2R 5161725 5161951 4 76669 76692 |5162000 4162 13.2286 23.6259 -1.78373
2L 18259558 18259630 3R 12764274 12764282 |18259500 4756 8.46667 15.8433 -1.86416
2L 18259558 18259630 3R 12764274 12764282 |12764500 1145 8.64762 15.0094 -1.69357
X 1833334 1833414 X 766411 766486 |1833500 4263 21.2381 33.3543 -1.48331
X 1833334 1833414 X 766411 766486 |766500 3569 10.8667 24.4598 -2.25442
3R 19380161 19380183 X 3082504 3082509 |19380000 4411 27.181 53.3668 -2.01739
3R 19380161 19380183 X 3082504 3082509 |3082500 4647 20.4286 38.6354 -1.92906
3R 17290984 17290999 X 3428645 3428840 |17291000 3947 31.5048 64.207 -2.09814
3R 17290984 17290999 X 3428645 3428840 |3428500 4355 23.2 46.418 -2.05299
3L 3854213 3854295 3R 1395271 1395284 |1395500 2608 3.31429 6.67086 -1.91989
3L 3854213 3854295 3R 1395271 1395284 |3854500 4560 50.8857 86.4432 -1.6987
3R 24491483 24491520 X 9088996 9089001 |24491500 3937 57.0571 94.5038 -1.63736
3R 24491483 24491520 X 9088996 9089001 |9089000 4170 35.2 56.7023 -1.56017
3R 11432766 11432912 3R 6381763 6381824 |11433000 4817 20.8095 38.0795 -1.85609
3R 11432766 11432912 3R 6381763 6381824 |6382000 602 1.7619 4.16928 -2.1053
3R 22871408 22871473 2R 3078506 3078517 |3078500 3757 6.2 11.396 -1.7999
3R 22871408 22871473 2R 3078506 3078517 |22871500 4295 29.2381 59.4818 -2.09296
X 21284356 21284365 3R 364280 364287 |364500 3982 10.2381 8.89447 0.58817
X 21284356 21284365 3R 364280 364287 |21284500 963 22.7619 22.2362 0.0956764
3L 7845294 7845396 X 6348084 6348086 |7845500 3479 36 57.8141 -1.55268
3L 7845294 7845396 X 6348084 6348086 |6348000 2509 11.3143 21.6803 -1.93356
X 14501072 14501101 X 11037513 11037872 |14501000 1298 19.2762 24.4598 -0.859702
X 14501072 14501101 X 11037513 11037872 |11037500 4401 25.0476 48.3637 -1.97977
2R 18378883 18378924 2L 10265646 10265837 |10265500 4633 20.2476 43.9165 -2.21041
2R 18378883 18378924 2L 10265646 10265837 |18379000 1736 12.6095 21.4023 -1.66082
2L 8222770 8222793 3L 6380737 6380737 |8223000 3780 9.2381 20.2905 -2.19868
2L 8222770 8222793 3L 6380737 6380737 |6380500 3572 21.6952 40.581 -1.90651
2L 20935274 20935302 2L 5481125 5481126 |20935500 4232 3.21905 5.28109 -1.45969
2L 20935274 20935302 2L 5481125 5481126 |5481000 4434 24.1619 49.4755 -2.10168
2L 10163236 10163290 3L 454205 454285 |10163500 4306 21.8667 45.5842 -2.135
2L 10163236 10163290 3L 454205 454285 |454000 4443 50.2857 76.9928 -1.43123
2R 20895261 20895267 3R 13369746 13369783 |20895500 4416 16.0571 34.4661 -2.18227
2R 20895261 20895267 3R 13369746 13369783 |13370000 3654 13.5429 29.185 -2.18288
X 20230244 20230253 2L 8792841 8793399 |8793000 4421 18.5619 37.2456 -2.05225
X 20230244 20230253 2L 8792841 8793399 |20230000 4114 75.3238 113.405 -1.38909
X 6693889 6694056 X 314258 314273 |6694000 3151 30.9143 52.533 -1.69166
X 6693889 6694056 X 314258 314273 |314500 4174 17.4476 36.9677 -2.15997
X 21537254 21537258 3L 3103584 3103632 |3103500 4137 50.2571 89.5006 -1.81119
X 21537254 21537258 3L 3103584 3103632 |21537500 4343 26.1238 52.255 -2.05551
3L 15917460 15917581 3R 13645155 13645156 |13645000 4100 21.019 43.0826 -2.09981
3L 15917460 15917581 3R 13645155 13645156 |15917500 4136 79.6095 115.35 -1.28186
3R 17521307 17521448 2R 399512 399544 |399500 848 1.5619 3.05748 -1.71282
3R 17521307 17521448 2R 399512 399544 |17521500 4375 49.9143 81.44 -1.59791
3L 9190522 9190692 3L 142356 142365 |9190500 4435 33.7905 68.9322 -2.10149
3L 9190522 9190692 3L 142356 142365 |142500 3241 20.6 35.8558 -1.73958
3L 10216744 10216980 3L 7017309 7017320 |10217000 3899 42.5714 73.6574 -1.7407
3L 10216744 10216980 3L 7017309 7017320 |7017500 3301 32.4762 61.9834 -1.96039
X 12717805 12717845 2R 4921138 4921226 |4921000 3782 4.07619 9.72833 -2.27425
X 12717805 12717845 2R 4921138 4921226 |12718000 3967 43.181 78.6605 -1.86135
2L 11771572 11771818 2L 8690501 8690583 |11771500 2181 6.72381 7.78266 -0.525105
2L 11771572 11771818 2L 8690501 8690583 |8690500 4850 15.9524 31.1307 -1.98833
3L 21647033 21647207 3L 7816675 7816879 |21647000 134 3.51429 5.28109 -1.2507
3L 21647033 21647207 3L 7816675 7816879 |7817000 4383 41.0476 75.881 -1.89385
2L 10997792 10998070 2R 1020719 1020722 |10998000 4674 14.2571 24.4598 -1.69211
2L 10997792 10998070 2R 1020719 1020722 |1020500 4511 3.25714 4.16928 -0.797684
3L 14571301 14571563 2R 3078501 3078523 |3078500 3757 6.2 11.396 -1.7999
3L 14571301 14571563 2R 3078501 3078523 |14571500 4445 65.4095 96.1715 -1.3219
2L 21270883 21270890 2R 10953601 10953826 |21271000 4472 1.8 4.16928 -2.07198
2L 21270883 21270890 2R 10953601 10953826 |10953500 4064 27.8476 45.0283 -1.5654
X 18354326 18354491 2L 6526448 6526538 |6526500 3118 16.9714 28.0732 -1.60931
X 18354326 18354491 2L 6526448 6526538 |18354500 3522 45.781 71.4337 -1.48079
2R 5341426 5341442 2R 3207571 3207666 |5341500 3867 3.9619 8.61652 -2.0991
2R 5341426 5341442 2R 3207571 3207666 |3207500 2570 8.59048 10.2842 -0.646681
X 8087852 8088166 X 1089739 1089752 |8088000 4369 36.8095 59.4818 -1.56899
X 8087852 8088166 X 1089739 1089752 |1089500 4115 18.2095 39.1913 -2.19203
3R 21342562 21342587 2R 12468726 12469056 |12469000 4279 31.2762 50.5873 -1.56851
3R 21342562 21342587 2R 12468726 12469056 |21342500 4102 35.4857 69.2101 -2.00871
3L 16350271 16350465 2R 6590810 6590892 |6591000 4843 12.4857 25.5716 -2.07814
3L 16350271 16350465 2R 6590810 6590892 |16350500 4230 43.1619 73.9353 -1.71677
2L 6155941 6156188 2L 2787573 2787595 |6156000 4161 20.7143 43.3606 -2.14164
2L 6155941 6156188 2L 2787573 2787595 |2787500 4391 23.6952 50.5873 -2.18426
2L 8715886 8716009 X 1833445 1833470 |8716000 4603 25.6286 45.0283 -1.76759
2L 8715886 8716009 X 1833445 1833470 |1833500 4263 21.2381 33.3543 -1.48331
X 12121513 12121521 2L 11704602 11704724 |11704500 4724 16.1905 29.7409 -1.85635
X 12121513 12121521 2L 11704602 11704724 |12121500 4433 33.9333 57.2582 -1.67616
3L 10161379 10161899 2L 2591862 2591865 |2592000 4117 23.5905 47.5298 -2.0679
3L 10161379 10161899 2L 2591862 2591865 |10161500 4521 38.8952 78.6605 -2.0862
X 8136953 8137129 X 7003796 7003801 |8137000 4104 39.7619 59.4818 -1.36468
X 8136953 8137129 X 7003796 7003801 |7004000 3565 27.6 49.7535 -1.82916
X 10189042 10189160 2R 4906334 4906336 |4906500 4265 4.60952 12.2299 -2.46808
X 10189042 10189160 2R 4906334 4906336 |10189000 4541 42.1905 64.207 -1.41256
2L 6038917 6039011 3L 3677784 3677823 |6039000 3578 16.3333 35.2999 -2.19618
2L 6038917 6039011 3L 3677784 3677823 |3678000 3487 53.7619 75.881 -1.20259
4 418968 418971 3L 123406 123771 |123500 4156 22.4286 43.0826 -1.96566
3R 8235945 8235951 3R 5128143 5128265 |8236000 3273 8.27619 18.3449 -2.2086
3R 8235945 8235951 3R 5128143 5128265 |5128000 4812 9.61905 18.0669 -1.88065
3R 11878306 11878337 3R 7963192 7963193 |11878500 4501 12.6857 25.8496 -2.06857
3R 11878306 11878337 3R 7963192 7963193 |7963000 3635 14.9048 23.9039 -1.52635
2L 18246355 18246610 2R 4032218 4032260 |18246500 4686 4.8381 10.2842 -2.07935
2L 18246355 18246610 2R 4032218 4032260 |4032000 4068 8.2 15.8433 -1.93155
X 6908807 6908846 2L 5823652 5823675 |5823500 3416 20.2857 41.4149 -2.09066
X 6908807 6908846 2L 5823652 5823675 |6909000 3280 30.0571 55.0346 -1.86663
2L 2387811 2387871 3L 542345 542616 |2388000 3340 18.2571 36.4118 -2.03904
2L 2387811 2387871 3L 542345 542616 |542500 4621 58.8381 97.5613 -1.64045
3R 4478624 4478723 4 1024901 1024931 |4478500 4433 3.7619 4.16928 -0.356261
3R 19720954 19721426 X 14336631 14336648 |19721000 4195 32.981 61.1495 -1.89672
3R 19720954 19721426 X 14336631 14336648 |14336500 920 10.8095 18.6228 -1.6891
3L 15387316 15387441 2L 7973054 7973089 |7973000 3496 13.5524 29.185 -2.18155
3L 15387316 15387441 2L 7973054 7973089 |15387500 4140 42.7429 65.5967 -1.43551
2R 18007529 18007532 2R 16136796 16136856 |18007500 3055 44.0952 50.0314 -0.487446
2R 18007529 18007532 2R 16136796 16136856 |16137000 4366 29.4762 50.0314 -1.68788
3L 4779157 4779343 X 2108744 2108770 |4779500 3146 45.2667 72.5455 -1.55073
3L 4779157 4779343 X 2108744 2108770 |2109000 3159 21.7714 38.6354 -1.78678
2L 21047184 21047195 2L 2223438 2223656 |21047000 3346 1.81905 3.89133 -1.92583
2L 21047184 21047195 2L 2223438 2223656 |2223500 2644 18.219 33.9102 -1.89004
X 7162669 7162825 2L 4380942 4380974 |4381000 3955 23.6667 51.1432 -2.20776
X 7162669 7162825 2L 4380942 4380974 |7162500 3725 31.7238 56.9802 -1.82373
3R 28180975 28181030 3L 899564 899567 |28181000 3997 45.5429 84.2195 -1.89614
3R 28180975 28181030 3L 899564 899567 |899500 3727 35.381 63.6511 -1.82947
3R 13660172 13660286 3R 9391718 9391761 |13660000 4507 18.2571 38.6354 -2.15913
3R 13660172 13660286 3R 9391718 9391761 |9391500 3786 18.1429 20.2905 -0.427239
3R 17472997 17472998 X 4559638 4559723 |17473000 3748 23.1048 39.7472 -1.71475
3R 17472997 17472998 X 4559638 4559723 |4559500 4758 5.08571 11.396 -2.18589
3L 10939155 10939162 X 4914589 4914786 |10939000 3892 42.019 67.2645 -1.54677
3L 10939155 10939162 X 4914589 4914786 |4914500 4344 9.2381 20.2905 -2.19868
2L 21212822 21212836 3L 3097974 3098061 |21213000 660 0.190476 0.555905 -1.51414
2L 21212822 21212836 3L 3097974 3098061 |3098000 3736 32.4762 61.7054 -1.95059
3R 11821298 11821445 X 8703337 8703356 |11821500 4046 16.4857 37.8015 -2.30749
3R 11821298 11821445 X 8703337 8703356 |8703500 3623 24.8952 38.0795 -1.41697
3R 24270851 24270864 2R 10553181 10553356 |10553500 3312 27.7238 43.0826 -1.46171
3R 24270851 24270864 2R 10553181 10553356 |24271000 3705 26.4095 56.7023 -2.198
3L 7401229 7401467 2L 4257256 4257274 |4257500 3527 22.8286 38.9133 -1.69224
3L 7401229 7401467 2L 4257256 4257274 |7401500 3754 32.2381 58.9259 -1.86412
3L 12941193 12941225 X 6854448 6854612 |12941000 2057 24.3048 36.4118 -1.3598
3L 12941193 12941225 X 6854448 6854612 |6854500 1887 9.97143 18.9008 -1.90287
2R 20935126 20935297 2L 5347197 5347204 |5347000 3831 18.1619 37.8015 -2.12604
2R 20935126 20935297 2L 5347197 5347204 |20935000 4036 25.4286 53.3668 -2.1524
4 1241605 1241658 3R 449406 449416 |449500 483 1.69524 1.94567 -0.417295
3R 20986416 20986480 3L 5343591 5343604 |20986500 3214 23.7524 43.9165 -1.8831
3R 20986416 20986480 3L 5343591 5343604 |5343500 4098 41.819 66.1526 -1.51573
3L 11536435 11536438 X 203124 203198 |11536500 3088 47.7524 73.1015 -1.43016
3L 11536435 11536438 X 203124 203198 |203000 4367 15.9905 37.2456 -2.3347
X 13061770 13061851 X 6791333 6791375 |13062000 4217 47.4762 81.718 -1.72971
X 13061770 13061851 X 6791333 6791375 |6791500 4001 34.181 61.7054 -1.83682
3L 15931949 15932175 X 1594451 1594457 |15932000 4492 47.3619 74.4912 -1.50228
3L 15931949 15932175 X 1594451 1594457 |1594500 3894 10.8952 19.4567 -1.77392
2R 8218908 8218983 2R 1140228 1140231 |8219000 2703 16.1905 25.5716 -1.4898
2R 8218908 8218983 2R 1140228 1140231 |1140000 4669 2.7619 6.3929 -2.15973
X 14911122 14911128 X 13214382 13214679 |14911000 2358 16.5333 26.4055 -1.51939
X 14911122 14911128 X 13214382 13214679 |13214500 4247 32.6381 61.1495 -1.91981
2R 12821731 12821852 3L 9332036 9332047 |12822000 4528 22.6286 44.4724 -2.01482
2R 12821731 12821852 3L 9332036 9332047 |9332000 3492 32.9905 52.533 -1.5292
X 13628296 13628302 3L 922174 922504 |922500 1587 27.381 51.6991 -1.93322
X 13628296 13628302 3L 922174 922504 |13628500 3241 28.9143 50.3094 -1.74726
2R 15089983 15089986 2R 5364709 5364785 |15090000 2911 15.4095 29.185 -1.92239
2R 15089983 15089986 2R 5364709 5364785 |5364500 4365 12.2952 21.6803 -1.75059
3R 22045113 22045213 3L 7608631 7608635 |22045000 3582 41.6095 75.603 -1.85493
3R 22045113 22045213 3L 7608631 7608635 |7608500 3659 36.9619 69.2101 -1.92078
2L 21971892 21971896 2R 1063487 1063603 |21972000 622 2.6 6.11495 -2.17762
2L 21971892 21971896 2R 1063487 1063603 |1063500 4767 5.8381 6.67086 -0.476323
X 6579628 6579656 X 2376030 2376215 |6579500 3892 35.9714 57.5361 -1.54227
X 6579628 6579656 X 2376030 2376215 |2376000 4402 25.2095 49.1976 -2.00273
3L 15869014 15869042 2L 1900620 1900647 |1900500 4821 31.8952 56.9802 -1.81135
3L 15869014 15869042 2L 1900620 1900647 |15869000 4102 35.7619 68.0983 -1.9572
3L 16281532 16281533 3L 10548478 10548624 |16281500 3799 18.9143 31.1307 -1.60033
3L 16281532 16281533 3L 10548478 10548624 |10548500 3928 33.6381 59.4818 -1.78846
3L 18744208 18744231 2R 9755400 9755611 |9755500 3351 40.1238 62.5393 -1.47613
3L 18744208 18744231 2R 9755400 9755611 |18744000 0 0 0 nan
3R 9471250 9471739 4 10663 10664 |9471500 4694 12.419 22.2362 -1.78663
3R 23921346 23921352 3L 8966344 8966399 |23921500 3703 32.2952 61.4275 -1.95282
3R 23921346 23921352 3L 8966344 8966399 |8966500 2342 36.0381 66.1526 -1.87582
3R 28721017 28721072 X 683921 684313 |28721000 4549 14.1333 29.185 -2.10048
3R 28721017 28721072 X 683921 684313 |684000 4377 17.6762 39.4692 -2.26101
3R 16983833 16983908 2R 5341424 5341446 |5341500 3867 3.9619 8.61652 -2.0991
3R 16983833 16983908 2R 5341424 5341446 |16984000 4552 31.2762 62.2613 -2.04949
2L 16842207 16842569 2L 6526402 6526537 |16842500 4374 16.3333 35.2999 -2.19618
2L 16842207 16842569 2L 6526402 6526537 |6526500 3118 16.9714 28.0732 -1.60931
X 7099301 7099398 3L 6627784 6627794 |6628000 2841 35.6381 58.37 -1.60276
X 7099301 7099398 3L 6627784 6627794 |7099500 4087 52.1619 85.0534 -1.59682
3R 1912120 1912128 2R 715708 715784 |715500 2649 2.0381 3.89133 -1.72226
3R 1912120 1912128 2R 715708 715784 |1912000 3114 7.14286 12.7858 -1.75172
3L 16183421 16183526 3L 12894029 12894254 |16183500 1641 6.99048 8.61652 -0.733299
3L 16183421 16183526 3L 12894029 12894254 |12894000 3460 39.0857 53.9227 -1.13141
2L 21204853 21204868 2R 631811 631858 |21205000 96 0.371429 0.833857 -1.45676
2L 21204853 21204868 2R 631811 631858 |632000 1582 0.27619 0.555905 -1.15898
X 18242514 18242514 2L 3375832 3375860 |3376000 4498 31.6857 56.7023 -1.81517
X 18242514 18242514 2L 3375832 3375860 |18242500 4034 31.7905 54.7566 -1.72494
3R 27437333 27437657 3R 22682921 22683228 |27437500 4494 23.1429 44.1944 -1.95379
3R 27437333 27437657 3R 22682921 22683228 |22683000 4480 35.0667 70.044 -2.05875
3R 20415952 20415955 3R 8119942 8120020 |20416000 4258 19.0667 37.2456 -1.99681
3R 20415952 20415955 3R 8119942 8120020 |8120000 4802 18.9333 26.4055 -1.15001
2L 20867321 20867369 3R 29091 29179 |20867500 1264 1.18095 2.22362 -1.55897
2L 20867321 20867369 3R 29091 29179 |29000 22 2.09524 3.33543 -1.31808
3R 19767795 19768176 3L 5877140 5877153 |19768000 4083 23.1714 49.4755 -2.18391
3R 19767795 19768176 3L 5877140 5877153 |5877000 4008 34.1524 60.3156 -1.7858
2L 20925676 20925693 3R 17713222 17713333 |20925500 3517 3.5619 4.44724 -0.73116
2L 20925676 20925693 3R 17713222 17713333 |17713500 4109 55.3524 87.8329 -1.52732
2R 20510015 20510065 3R 11677669 11677833 |20510000 3313 12.2571 26.4055 -2.17752
2R 20510015 20510065 3R 11677669 11677833 |11678000 4645 20.419 39.4692 -1.97644
X 15977654 15977737 X 14420446 14420455 |15977500 1682 13.2762 23.07 -1.71963
X 15977654 15977737 X 14420446 14420455 |14420500 3574 51.2571 75.3251 -1.31812
X 14501069 14501099 X 11611462 11611538 |14501000 1298 19.2762 24.4598 -0.859702
X 14501069 14501099 X 11611462 11611538 |11611500 3518 35.0762 52.255 -1.35131
3L 8847770 8847794 3L 7716494 7716525 |8848000 3965 42.5714 76.9928 -1.84464
3L 8847770 8847794 3L 7716494 7716525 |7716500 3452 39.8762 62.2613 -1.48065
2L 12260984 12261178 3R 902563 902607 |12261000 4076 17.2857 38.9133 -2.2754
2L 12260984 12261178 3R 902563 902607 |902500 2140 4.8381 7.50471 -1.36788
2L 9650319 9650336 2L 8596139 8596171 |9650500 13 1.55238 1.94567 -0.655342
2L 9650319 9650336 2L 8596139 8596171 |8596000 0 0.257143 0.277952 -0.132519
X 21387320 21387393 2L 19756595 19756604 |19756500 4063 5.70476 11.396 -1.97145
X 21387320 21387393 2L 19756595 19756604 |21387500 3357 26.7524 49.1976 -1.87392
X 7565960 7565970 3L 6043097 6043197 |6043000 3921 51.2667 97.2833 -1.95497
X 7565960 7565970 3L 6043097 6043197 |7566000 3906 56.981 87.277 -1.43361
X 8336622 8336648 X 6579021 6579319 |8336500 3553 51.2667 77.5487 -1.39844
X 8336622 8336648 X 6579021 6579319 |6579000 3908 39.2 63.0952 -1.55984
3L 16172361 16172537 2R 7705091 7705142 |7705000 3824 12.4762 22.2362 -1.77623
3L 16172361 16172537 2R 7705091 7705142 |16172500 3245 10.4571 13.8976 -0.986111
2L 21540776 21540801 3L 15936168 15936255 |21541000 4380 1.52381 4.44724 -2.41434
2L 21540776 21540801 3L 15936168 15936255 |15936000 4036 48.2476 75.3251 -1.48294
3R 24491429 24491871 3L 5678585 5678737 |24491500 3937 57.0571 94.5038 -1.63736
3R 24491429 24491871 3L 5678585 5678737 |5678500 3856 38.7714 66.7086 -1.72583
3L 9190668 9190760 3L 7888673 7888680 |9190500 4435 33.7905 68.9322 -2.10149
3L 9190668 9190760 3L 7888673 7888680 |7888500 3566 40.1333 73.1015 -1.86001
3R 26958729 26958795 X 21647237 21647306 |26959000 4250 38.819 58.9259 -1.40444
3R 26958729 26958795 X 21647237 21647306 |21647500 2329 6.04762 9.45038 -1.40707
3L 22896797 22896821 2L 8797406 8797426 |8797500 3027 11.1429 20.5685 -1.85045
3L 22896797 22896821 2L 8797406 8797426 |22897000 617 0.904762 1.38976 -1.05188
3R 20068427 20068450 3L 1179995 1180313 |20068500 4003 21.7048 43.3606 -2.04797
3R 20068427 20068450 3L 1179995 1180313 |1180000 4211 47.9048 81.9959 -1.71631
3R 27324121 27324121 3R 21500323 21500346 |27324000 4254 32.9143 60.3156 -1.87031
3R 27324121 27324121 3R 21500323 21500346 |21500500 4227 13.0286 25.2937 -1.96869
2L 10926319 10926389 2L 9220312 9220427 |10926500 3512 22.2095 38.0795 -1.70562
2L 10926319 10926389 2L 9220312 9220427 |9220500 4489 16.5714 35.8558 -2.19895
3R 9391730 9391777 X 6718594 6718841 |9392000 3803 17.7619 20.0126 -0.453764
3R 9391730 9391777 X 6718594 6718841 |6718500 4337 39.2571 68.9322 -1.77458
X 2226678 2226708 3R 1529813 1529901 |1530000 2101 5.2381 6.94881 -0.942349
X 2226678 2226708 3R 1529813 1529901 |2226500 3086 13.8571 22.7921 -1.58745
3L 10298270 10298546 2R 735010 735056 |735000 3138 2.05714 5.00314 -2.18962
3L 10298270 10298546 2R 735010 735056 |10298500 3992 50.2952 75.603 -1.38097
3L 21219645 21219792 4 101879 101921 |21219500 301 3.98095 6.94881 -1.63485
X 19193019 19193205 X 11530271 11530288 |19193000 4425 35.2762 64.207 -1.85617
X 19193019 19193205 X 11530271 11530288 |11530500 3085 36.3429 58.6479 -1.5653
2R 16215524 16215535 X 6034324 6034785 |16215500 3589 27.8286 43.0826 -1.45174
2R 16215524 16215535 X 6034324 6034785 |6034500 4384 24.8762 38.9133 -1.47682
X 4601885 4601913 3R 3072338 3072438 |3072500 1527 2.68571 3.89133 -1.12041
X 4601885 4601913 3R 3072338 3072438 |4602000 3284 7.42857 12.5079 -1.61018
2R 20510002 20510069 2L 15316336 15316494 |15316500 4394 15.8095 28.6291 -1.82299
2R 20510002 20510069 2L 15316336 15316494 |20510000 3313 12.2571 26.4055 -2.17752
3L 11933706 11933774 2L 5401223 5401395 |5401500 4297 24.5619 51.6991 -2.15733
3L 11933706 11933774 2L 5401223 5401395 |11933500 3639 29.381 57.5361 -2.01361
2L 20903451 20903519 2L 16257757 16258075 |20903500 3445 4.11429 9.17243 -2.15114
2L 20903451 20903519 2L 16257757 16258075 |16258000 3018 8.86667 22.7921 -2.4741
2R 11826609 11826611 3R 3563649 3563720 |11826500 2371 12.3905 24.4598 -2.0017
2R 11826609 11826611 3R 3563649 3563720 |3563500 3047 3.66667 6.94881 -1.80797
X 20885852 20886041 3R 19780132 19780331 |19780000 4734 20.2 45.5842 -2.28503
X 20885852 20886041 3R 19780132 19780331 |20886000 2799 1.11429 2.77952 -2.06794
3L 6216321 6216346 X 294326 294348 |6216500 4127 44.2667 71.1558 -1.55817
3L 6216321 6216346 X 294326 294348 |294500 2816 13.4952 29.185 -2.18953
3L 10251194 10251375 3L 8552524 8552542 |10251500 4487 42.7714 80.3282 -1.92974
3L 10251194 10251375 3L 8552524 8552542 |8552500 4176 38.7238 72.8235 -1.93114
X 4601912 4601921 2R 2641321 2641372 |2641500 4390 2.17143 5.837 -2.36947
X 4601912 4601921 2R 2641321 2641372 |4602000 3284 7.42857 12.5079 -1.61018
3L 23797152 23797185 2R 4305073 4305627 |4305500 2666 7.1619 11.674 -1.52758
3L 23797152 23797185 2R 4305073 4305627 |23797000 4384 1 1.11181 -0.286581
2R 20510003 20510075 3L 17738054 17738305 |20510000 3313 12.2571 26.4055 -2.17752
2R 20510003 20510075 3L 17738054 17738305 |17738000 4375 48.4 63.0952 -0.95928
3R 25285647 25285710 X 20885856 20885906 |25285500 4621 38.8857 66.9865 -1.7288
3R 25285647 25285710 X 20885856 20885906 |20886000 2799 1.11429 2.77952 -2.06794
3L 10105168 10105407 3R 9391675 9391755 |9391500 3786 18.1429 20.2905 -0.427239
3L 10105168 10105407 3R 9391675 9391755 |10105500 4554 36.8857 68.9322 -1.91639
X 10984163 10984289 X 1776485 1776501 |10984000 3119 21.5619 48.0857 -2.26499
X 10984163 10984289 X 1776485 1776501 |1776500 3397 12.7524 24.7378 -1.96598
X 8821357 8821467 X 7681320 7681325 |8821500 4012 32.9238 56.1464 -1.7015
X 8821357 8821467 X 7681320 7681325 |7681500 2036 16.6667 28.0732 -1.65348
2R 18436769 18436818 2R 15260435 15260943 |18437000 3782 31.0952 51.1432 -1.61087
2R 18436769 18436818 2R 15260435 15260943 |15260500 3599 20.8667 36.4118 -1.74595
3R 28396695 28396716 X 866332 866545 |28396500 4029 24.3238 49.7535 -2.09966
3R 28396695 28396716 X 866332 866545 |866500 3381 18.4952 34.1881 -1.87516
3L 10070955 10070968 X 1089597 1089656 |10071000 3491 46.619 79.4944 -1.70678
3L 10070955 10070968 X 1089597 1089656 |1089500 4115 18.2095 39.1913 -2.19203
X 8087924 8088052 X 6224205 6224229 |8088000 4369 36.8095 59.4818 -1.56899
X 8087924 8088052 X 6224205 6224229 |6224000 2318 11.3238 22.2362 -1.98595
3L 23997666 23997694 2L 1340180 1340281 |1340000 4386 25.0476 49.7535 -2.0399
3L 23997666 23997694 2L 1340180 1340281 |23997500 2537 1.30476 3.33543 -2.1582
3R 24822538 24822584 2L 9329309 9329363 |9329500 3517 18.7905 34.4661 -1.85825
3R 24822538 24822584 2L 9329309 9329363 |24822500 4282 32.7619 59.4818 -1.8491
X 11876922 11877102 X 6932994 6933007 |11877000 3704 33.5905 51.6991 -1.43958
X 11876922 11877102 X 6932994 6933007 |6933000 3982 47.4381 72.8235 -1.43763
3L 14493721 14493801 3R 7477470 7477479 |7477500 171 3.66667 6.94881 -1.80797
3L 14493721 14493801 3R 7477470 7477479 |14494000 2401 52.781 84.4975 -1.54984
3R 13088721 13088728 2L 4126313 4126388 |4126500 4668 19.3524 43.9165 -2.29401
3R 13088721 13088728 2L 4126313 4126388 |13088500 3430 17.8 29.185 -1.58879
2L 20903482 20903521 2L 16255532 16255652 |20903500 3445 4.11429 9.17243 -2.15114
2L 20903482 20903521 2L 16255532 16255652 |16255500 2455 7.25714 14.4535 -1.98647
2L 20694607 20695016 3R 982753 982774 |20695000 3199 1.47619 3.05748 -1.81099
2L 20694607 20695016 3R 982753 982774 |983000 3886 5.27619 10.2842 -1.91208
2R 14449685 14449705 3R 2942752 2942760 |14449500 4553 34.2 50.3094 -1.31559
2R 14449685 14449705 3R 2942752 2942760 |2943000 1843 2.5619 5.28109 -1.92487
X 3653 3754 2L 813 855 |3500 0 1.27619 2.77952 -1.86688
3L 921895 921929 X 203597 203808 |922000 1708 34.4476 62.8172 -1.86004
3L 921895 921929 X 203597 203808 |203500 4355 15.8 35.022 -2.24311
X 18033856 18033966 3L 693028 693516 |693500 3274 24.1905 44.7503 -1.88477
X 18033856 18033966 3L 693028 693516 |18034000 3537 24.3333 50.3094 -2.12137
3R 21315288 21315317 X 17932447 17932538 |21315500 3274 20.7048 42.8047 -2.11673
3R 21315288 21315317 X 17932447 17932538 |17932500 4497 26.5143 51.6991 -2.00212
2R 18378895 18378941 3L 5216667 5216853 |18379000 1736 12.6095 21.4023 -1.66082
2R 18378895 18378941 3L 5216667 5216853 |5217000 3661 38.7524 71.9896 -1.90391
X 20782160 20782166 2R 14791155 14791200 |14791000 3597 41.1238 62.2613 -1.39812
X 20782160 20782166 2R 14791155 14791200 |20782000 1813 0.761905 2.22362 -2.18552
3L 8218734 8218743 3L 4846625 4846760 |8218500 4270 55.5429 88.1109 -1.52664
3L 8218734 8218743 3L 4846625 4846760 |4846500 751 37.2095 53.0889 -1.2297
3R 6381762 6381819 3R 654573 654729 |6382000 602 1.7619 4.16928 -2.1053
3R 6381762 6381819 3R 654573 654729 |654500 3676 2.70476 4.72519 -1.58072
X 17426676 17426998 3R 6381762 6381820 |6382000 602 1.7619 4.16928 -2.1053
X 17426676 17426998 3R 6381762 6381820 |17427000 3918 38.5143 61.1495 -1.52414
X 11165642 11165681 X 497656 497695 |11165500 3820 34.2 56.7023 -1.63273
X 11165642 11165681 X 497656 497695 |497500 2920 13.7524 30.2968 -2.22576
2L 22188031 22188083 2R 687964 687970 |22188000 152 1.26667 1.94567 -1.13144
2L 22188031 22188083 2R 687964 687970 |688000 2354 2.58095 4.44724 -1.54129
X 5528324 5528344 3L 3200939 3201103 |3201000 28 0.809524 1.38976 -1.25843
X 5528324 5528344 3L 3200939 3201103 |5528500 3115 8.62857 16.6771 -1.93583
3R 9731769 9731834 4 1018445 1018447 |9732000 2626 30.4667 37.8015 -0.794015
2R 17706694 17706722 3L 10579523 10579523 |17706500 4140 26.0095 48.0857 -1.88519
2R 17706694 17706722 3L 10579523 10579523 |10579500 4227 26.0476 49.1976 -1.93276
X 8915519 8915900 3L 921908 921930 |922000 1708 34.4476 62.8172 -1.86004
X 8915519 8915900 3L 921908 921930 |8915500 3209 32.5048 50.5873 -1.46872
2L 17071843 17072162 3R 363303 363311 |17072000 4493 23.0952 37.2456 -1.5543
2L 17071843 17072162 3R 363303 363311 |363500 3970 8.85714 8.33857 0.241146
X 21710531 21710627 X 16340503 16340532 |21710500 1942 11.0571 20.8464 -1.89695
X 21710531 21710627 X 16340503 16340532 |16340500 2747 30.381 49.7535 -1.59954
2L 16828060 16828097 2L 7753135 7753218 |16828000 3461 14.1143 27.5173 -1.98129
2L 16828060 16828097 2L 7753135 7753218 |7753000 4303 20.3619 45.0283 -2.24746
X 10060243 10060286 3L 6568185 6568326 |6568500 3577 47.5333 75.0471 -1.51238
X 10060243 10060286 3L 6568185 6568326 |10060500 3766 30.9524 44.4724 -1.24705
X 18355769 18355884 X 5675868 5675879 |18356000 4332 50.819 81.1621 -1.54319
X 18355769 18355884 X 5675868 5675879 |5676000 3371 5.91429 13.8976 -2.28819
2L 14064295 14064352 X 23749 24070 |14064500 2716 20.2952 30.0188 -1.32001
2L 14064295 14064352 X 23749 24070 |24000 3883 7.00952 11.1181 -1.45697
3R 10599607 10599607 2L 9305301 9305325 |9305500 4448 18.419 34.1881 -1.88426
3R 10599607 10599607 2L 9305301 9305325 |10599500 3670 22.7524 42.2487 -1.89158
2L 21516318 21516340 2R 2879734 2879734 |21516500 2136 0.733333 1.66771 -1.75983
2L 21516318 21516340 2R 2879734 2879734 |2879500 4542 5.75238 11.396 -1.95496
X 14638285 14638520 X 4603317 4603488 |14638500 4285 51.6476 81.9959 -1.52788
X 14638285 14638520 X 4603317 4603488 |4603500 3180 9.30476 12.2299 -0.947391
2L 21577085 21577239 4 1274205 1274282 |21577000 641 1.32381 2.77952 -1.80775
2L 11098577 11098590 2R 6285116 6285301 |11098500 294 2.1619 3.61338 -1.4392
2L 11098577 11098590 2R 6285116 6285301 |6285000 1217 4.7619 8.89447 -1.80903
2L 21047188 21047196 3L 20708332 20708405 |21047000 3346 1.81905 3.89133 -1.92583
2L 21047188 21047196 3L 20708332 20708405 |20708500 2728 8.51429 10.5622 -0.76241
3R 23619117 23619411 3R 22511448 22511774 |23619500 1885 21.9619 41.1369 -1.90994
3R 23619117 23619411 3R 22511448 22511774 |22511500 4242 26.2571 52.8109 -2.06702
3L 14493099 14493115 3R 253360 253387 |253500 4667 3.00952 4.72519 -1.34228
3L 14493099 14493115 3R 253360 253387 |14493000 2366 46.181 78.3825 -1.69533
2L 10106500 10106762 X 26136 26217 |10106500 3528 15.6095 29.185 -1.89448
2L 10106500 10106762 X 26136 26217 |26000 3755 5.54286 8.33857 -1.30005
2R 20877005 20877024 2L 8716505 8716776 |8716500 4592 25.219 43.3606 -1.71563
2R 20877005 20877024 2L 8716505 8716776 |20877000 3821 18.581 40.0251 -2.19438
3L 10694324 10694367 2R 6274369 6274556 |6274500 2705 10.6 18.9008 -1.76892
3L 10694324 10694367 2R 6274369 6274556 |10694500 436 7.6 10.8401 -1.17694
3L 15570106 15570135 2R 12735170 12735198 |12735000 4443 22.2952 39.4692 -1.78178
3L 15570106 15570135 2R 12735170 12735198 |15570000 4353 57.5429 83.3857 -1.27953
3R 28180435 28180436 2R 18986192 18986274 |18986000 3689 29.0381 50.5873 -1.75029
3R 28180435 28180436 2R 18986192 18986274 |28180500 3993 43.0762 82.8298 -1.98139
3R 7129693 7129747 X 4464150 4464165 |7129500 217 3.81905 6.67086 -1.63118
3R 7129693 7129747 X 4464150 4464165 |4464000 4348 12.8571 17.7889 -1.1145
3L 21732090 21732094 2L 20643642 20643765 |20643500 2600 2.18095 4.16928 -1.73883
3L 21732090 21732094 2L 20643642 20643765 |21732000 0 0.87619 1.38976 -1.11384
3R 24270992 24271029 2L 5823037 5823577 |5823500 3416 20.2857 41.4149 -2.09066
3R 24270992 24271029 2L 5823037 5823577 |24271000 3705 26.4095 56.7023 -2.198
X 9532027 9532099 3L 5056897 5056905 |5057000 3057 35.9238 53.6448 -1.35825
X 9532027 9532099 3L 5056897 5056905 |9532000 4389 28.3714 51.1432 -1.82973
3L 13778341 13778369 X 950443 950472 |13778500 3356 36.0095 58.6479 -1.58869
3L 13778341 13778369 X 950443 950472 |950500 4013 14.2476 34.1881 -2.38271
X 11165275 11165414 X 497653 497694 |11165500 3820 34.2 56.7023 -1.63273
X 11165275 11165414 X 497653 497694 |497500 2920 13.7524 30.2968 -2.22576
2L 5743691 5743947 2L 2837074 2837313 |5744000 3832 24.4762 46.9739 -1.96607
2L 5743691 5743947 2L 2837074 2837313 |2837000 4257 27.381 50.5873 -1.88489
3R 13280160 13280300 3R 6381769 6381819 |13280000 4748 32.2381 58.37 -1.84249
3R 13280160 13280300 3R 6381769 6381819 |6382000 602 1.7619 4.16928 -2.1053
2L 22182802 22182831 2R 14449364 14449467 |22183000 2364 2.97143 7.50471 -2.32542
2L 22182802 22182831 2R 14449364 14449467 |14449500 4553 34.2 50.3094 -1.31559
2L 14458063 14458137 X 4601885 4601917 |14458000 4773 27.6857 41.4149 -1.35846
2L 14458063 14458137 X 4601885 4601917 |4602000 3284 7.42857 12.5079 -1.61018
2R 10357343 10357397 2R 8982784 8982874 |10357500 3393 32.6571 47.5298 -1.28471
2R 10357343 10357397 2R 8982784 8982874 |8983000 4226 22.2952 38.3574 -1.71397
2L 20365587 20365589 3R 6321800 6321853 |20365500 2986 3.32381 9.45038 -2.53339
2L 20365587 20365589 3R 6321800 6321853 |6322000 3068 6.10476 14.4535 -2.30457
X 15226407 15226785 X 11877338 11877347 |15226500 4428 61.3048 88.1109 -1.25655
X 15226407 15226785 X 11877338 11877347 |11877500 3746 33.6381 50.0314 -1.34613
2R 9895040 9895053 2R 7002792 7002951 |9895000 3618 21.2095 33.3543 -1.48681
2R 9895040 9895053 2R 7002792 7002951 |7003000 3449 5.13333 11.1181 -2.1223
3R 14505088 14505116 X 13250575 13250604 |14505000 4206 11.2571 26.4055 -2.33143
3R 14505088 14505116 X 13250575 13250604 |13250500 4331 30.581 50.5873 -1.62498
2R 18378907 18378941 X 921493 921941 |18379000 1736 12.6095 21.4023 -1.66082
2R 18378907 18378941 X 921493 921941 |921500 3559 15.9714 37.5236 -2.35007
3L 20688865 20688893 X 3157163 3157163 |20689000 3634 4.30476 8.61652 -1.94448
3L 20688865 20688893 X 3157163 3157163 |3157000 4445 8.7619 17.7889 -2.03995
2L 21047186 21047197 3L 9913133 9913289 |21047000 3346 1.81905 3.89133 -1.92583
2L 21047186 21047197 3L 9913133 9913289 |9913000 3559 41.6571 63.0952 -1.39944
3R 11011455 11011571 3R 658345 658357 |11011500 2062 7.5619 16.9551 -2.22348
3R 11011455 11011571 3R 658345 658357 |658500 3360 4.11429 4.44724 -0.274971
3R 24518756 24518795 3R 23253356 23253402 |24519000 3745 46.7238 78.3825 -1.66675
3R 24518756 24518795 3R 23253356 23253402 |23253500 2956 24.9333 51.9771 -2.13854
2R 10472756 10472889 X 3650055 3650071 |10473000 3714 29.3714 45.8621 -1.47558
2R 10472756 10472889 X 3650055 3650071 |3650000 4281 25.0667 42.8047 -1.69894
X 8136317 8136414 X 5022851 5022866 |8136500 4097 41.8381 62.5393 -1.36324
X 8136317 8136414 X 5022851 5022866 |5023000 4356 9.91429 16.9551 -1.66664
X 15352095 15352196 X 12188153 12188179 |15352000 863 8.04762 13.3417 -1.5779
X 15352095 15352196 X 12188153 12188179 |12188000 3879 36.2571 55.5905 -1.43054
4 1011073 1011187 3R 301149 301180 |301000 475 3.02857 4.72519 -1.32738
3L 13521500 13521581 2R 2463561 2463567 |2463500 541 2.9619 3.05748 -0.109453
3L 13521500 13521581 2R 2463561 2463567 |13521500 2985 39.5048 59.2038 -1.36957
3R 17701414 17701442 3L 1220797 1220797 |17701500 4174 36.3238 65.8747 -1.84841
3R 17701414 17701442 3L 1220797 1220797 |1221000 4686 50.9524 83.6636 -1.61426
3L 11311700 11312040 2R 1198944 1198950 |1199000 3553 2.3619 4.16928 -1.58058
3L 11311700 11312040 2R 1198944 1198950 |11312000 4128 42.3143 72.8235 -1.7278
X 18955996 18956331 X 11877371 11877394 |18956000 4093 51.8667 76.1589 -1.31596
X 18955996 18956331 X 11877371 11877394 |11877500 3746 33.6381 50.0314 -1.34613
X 21395367 21395842 3R 6817442 6817457 |6817500 2467 8.21905 12.5079 -1.3596
X 21395367 21395842 3R 6817442 6817457 |21395500 3300 31.7333 59.7597 -1.93059
2R 2470740 2470815 4 860111 860138 |2471000 264 2.88571 3.33543 -0.477957
2R 13960414 13960507 2L 5040538 5040567 |5040500 3571 14.2286 30.8527 -2.19697
2R 13960414 13960507 2L 5040538 5040567 |13960500 3872 24.8952 41.6928 -1.65115
2R 17765102 17765120 2R 11156268 11156831 |17765000 2325 19.0286 32.2425 -1.67243
2R 17765102 17765120 2R 11156268 11156831 |11156500 2739 26.0286 32.5204 -0.814756
2R 19095665 19095711 2L 5040538 5040567 |5040500 3571 14.2286 30.8527 -2.19697
2R 19095665 19095711 2L 5040538 5040567 |19095500 4100 22.8571 41.4149 -1.83623
2L 20409330 20409405 2R 1210291 1210294 |20409500 2866 3.31429 6.3929 -1.83117
2L 20409330 20409405 2R 1210291 1210294 |1210500 4723 1.98095 3.33543 -1.43954
3R 22372795 22372834 3L 8218717 8218724 |22373000 4475 46.4286 82.5518 -1.80646
3R 22372795 22372834 3L 8218717 8218724 |8218500 4270 55.5429 88.1109 -1.52664
X 18791078 18791230 X 6988983 6989246 |18791000 2114 17.6667 26.6834 -1.37361
X 18791078 18791230 X 6988983 6989246 |6989000 4677 47.4476 74.2133 -1.48765
3R 4364268 4364300 4 146658 146685 |4364500 3264 2.09524 4.16928 -1.81379
X 20305182 20305211 2L 4633893 4633921 |4634000 3348 13.0762 24.7378 -1.91286
X 20305182 20305211 2L 4633893 4633921 |20305000 2625 24.6476 41.4149 -1.65907
X 11877083 11877102 X 10059839 10059875 |11877000 3704 33.5905 51.6991 -1.43958
X 11877083 11877102 X 10059839 10059875 |10060000 3921 31.5238 48.6417 -1.44528
2R 18677210 18677297 3L 12941221 12941227 |18677500 3845 27.5905 55.3125 -2.06145
2R 18677210 18677297 3L 12941221 12941227 |12941000 2057 24.3048 36.4118 -1.3598
3R 20865196 20865241 3L 6288727 6288751 |20865000 3791 35.5238 62.8172 -1.78948
3R 20865196 20865241 3L 6288727 6288751 |6288500 3279 27 50.0314 -1.89121
X 8381527 8381609 X 6579716 6580047 |8381500 3679 31.7333 48.9196 -1.44291
X 8381527 8381609 X 6579716 6580047 |6580000 3801 37.0952 61.1495 -1.61969
2R 18678377 18678535 3L 6539088 6539097 |18678500 3736 26.1429 51.9771 -2.04289
2R 18678377 18678535 3L 6539088 6539097 |6539000 3870 55.6286 97.0054 -1.76285
3L 7608249 7608283 X 6908709 6908733 |7608500 3659 36.9619 69.2101 -1.92078
3L 7608249 7608283 X 6908709 6908733 |6908500 3016 26.6952 47.8078 -1.81325
2L 15423701 15423773 3R 12889305 12889332 |15423500 4511 30.1905 48.0857 -1.52816
2L 15423701 15423773 3R 12889305 12889332 |12889500 3448 17.3429 36.1338 -2.12647
2L 20360913 20360945 4 800887 800953 |20361000 3331 4.25714 9.45038 -2.14745
3L 6628703 6628808 X 6985 6989 |6629000 2885 36.5238 56.4243 -1.45099
3L 6628703 6628808 X 6985 6989 |7000 0 1.45714 2.22362 -1.14602
3R 16601002 16601243 X 4601873 4601922 |16601000 4054 25.2857 53.0889 -2.15308
3R 16601002 16601243 X 4601873 4601922 |4602000 3284 7.42857 12.5079 -1.61018
3L 11536207 11536639 2L 11097737 11097767 |11098000 637 3.92381 6.94881 -1.66632
3L 11536207 11536639 2L 11097737 11097767 |11536500 3088 47.7524 73.1015 -1.43016
2R 9524596 9524746 3R 2727016 2727055 |9524500 3310 21.5905 43.3606 -2.05878
2R 9524596 9524746 3R 2727016 2727055 |2727000 903 1.92381 4.16928 -1.96371
3R 27737812 27737819 2L 7217161 7217320 |7217000 3967 23.7714 46.1401 -1.98964
3R 27737812 27737819 2L 7217161 7217320 |27738000 2050 24.2381 35.2999 -1.28087
X 10060168 10060488 3L 6628446 6628475 |6628500 2925 35.9333 57.8141 -1.55743
X 10060168 10060488 3L 6628446 6628475 |10060500 3766 30.9524 44.4724 -1.24705
3L 15959738 15959766 2R 6810293 6810322 |6810500 4113 10.5143 19.1787 -1.82048
3L 15959738 15959766 2R 6810293 6810322 |15960000 3819 59.3905 99.229 -1.65952
3L 9772937 9772951 3L 6288990 6289110 |9773000 3938 42.9333 77.2707 -1.83358
3L 9772937 9772951 3L 6288990 6289110 |6289000 3132 23.0762 43.0826 -1.90403
3L 23917474 23917488 X 21639191 21639703 |23917500 4390 1.93333 3.89133 -1.81962
3L 23917474 23917488 X 21639191 21639703 |21639500 3992 20.0857 36.9677 -1.86806
3R 27870051 27870152 3R 21727853 21727858 |27870000 4186 47.6857 86.7211 -1.85891
3R 27870051 27870152 3R 21727853 21727858 |21728000 3944 25.6286 48.6417 -1.94302
3R 18048254 18048258 2L 14128657 14128932 |14129000 4792 13.2952 28.907 -2.19916
3R 18048254 18048258 2L 14128657 14128932 |18048500 2168 19.9333 36.6897 -1.86798
X 18598521 18598624 3R 1396756 1396802 |1397000 1730 3.24762 5.28109 -1.43947
X 18598521 18598624 3R 1396756 1396802 |18598500 4590 44.181 74.2133 -1.66921
2L 11101171 11101321 2R 6282695 6283038 |11101000 0 0.0952381 0.277952 -1.16356
2L 11101171 11101321 2R 6282695 6283038 |6283000 30 1.2 1.66771 -0.880903
2L 15053905 15054535 3R 9314604 9314615 |15054000 4344 15.4095 25.5716 -1.61382
2L 15053905 15054535 3R 9314604 9314615 |9314500 3398 19.6571 33.3543 -1.67686
X 4603314 4603481 3L 570952 571102 |571000 4334 58.6571 87.555 -1.36314
X 4603314 4603481 3L 570952 571102 |4603500 3180 9.30476 12.2299 -0.947391
2R 10352817 10352828 2L 8797435 8797459 |8797500 3027 11.1429 20.5685 -1.85045
2R 10352817 10352828 2L 8797435 8797459 |10353000 3357 29.3619 45.0283 -1.42743
2L 15187512 15187541 2R 5996653 5996653 |15187500 4392 31.981 56.4243 -1.78222
2L 15187512 15187541 2R 5996653 5996653 |5996500 4764 4.22857 6.3929 -1.28735
2L 11747933 11747991 2L 8690496 8690509 |11748000 2487 8.29524 11.1181 -1.00104
2L 11747933 11747991 2L 8690496 8690509 |8690500 4850 15.9524 31.1307 -1.98833
3R 21728022 21728034 3L 7469140 7469184 |21728000 3944 25.6286 48.6417 -1.94302
3R 21728022 21728034 3L 7469140 7469184 |7469000 4326 43.0095 74.2133 -1.73432
X 4603348 4603386 2L 2071831 2072121 |2072000 4403 21.6857 42.8047 -2.02277
X 4603348 4603386 2L 2071831 2072121 |4603500 3180 9.30476 12.2299 -0.947391
2L 11102510 11102830 2L 8596145 8596520 |11102500 0 0.0952381 0.277952 -1.16356
2L 11102510 11102830 2L 8596145 8596520 |8596500 0 0.257143 0.277952 -0.132519
2L 20367200 20367226 3L 8900365 8900585 |20367000 2040 3.21905 8.89447 -2.48442
2L 20367200 20367226 3L 8900365 8900585 |8900500 4272 55.9048 84.4975 -1.39719
3L 13012193 13012328 2R 2504804 2504827 |2505000 3986 3.65714 7.22676 -1.8963
3L 13012193 13012328 2R 2504804 2504827 |13012500 4611 63.3714 105.344 -1.64752
X 17795776 17795776 X 13593908 13593937 |17796000 3970 32.619 61.4275 -1.93112
X 17795776 17795776 X 13593908 13593937 |13594000 4105 43.4 67.5424 -1.47316
3R 20806001 20806031 2R 16349074 16349143 |16349000 3292 27.3238 42.2487 -1.44805
3R 20806001 20806031 2R 16349074 16349143 |20806000 4207 37.1333 66.9865 -1.83661
X 1205656 1205694 3L 502560 503188 |503000 4088 53.981 86.9991 -1.56738
X 1205656 1205694 3L 502560 503188 |1205500 2303 13.4095 24.1818 -1.80662
3R 23173823 23173831 3L 385791 385816 |23174000 4084 39.5048 66.4306 -1.67025
3R 23173823 23173831 3L 385791 385816 |386000 2608 37.3333 69.766 -1.91651
2R 10357351 10357397 2R 7124747 7124845 |10357500 3393 32.6571 47.5298 -1.28471
2R 10357351 10357397 2R 7124747 7124845 |7125000 3994 9.52381 17.233 -1.79644
X 18033944 18033955 2R 11067212 11067219 |11067000 2879 15.3429 21.9582 -1.21876
X 18033944 18033955 2R 11067212 11067219 |18034000 3537 24.3333 50.3094 -2.12137
2R 17836983 17837143 3L 11933704 11933777 |17837000 4322 30.1429 47.5298 -1.5019
2R 17836983 17837143 3L 11933704 11933777 |11933500 3639 29.381 57.5361 -2.01361
2L 9773940 9774328 3L 2915601 2915603 |9774000 4335 21.6476 44.7503 -2.11788
2L 9773940 9774328 3L 2915601 2915603 |2915500 4151 50.9048 74.7692 -1.31661
3L 10251599 10251603 3L 8336407 8336482 |10251500 4487 42.7714 80.3282 -1.92974
3L 10251599 10251603 3L 8336407 8336482 |8336500 3553 46.0952 77.2707 -1.66473
3L 11352661 11352702 X 1833380 1833397 |11352500 3691 50.6762 89.7786 -1.79913
3L 11352661 11352702 X 1833380 1833397 |1833500 4263 21.2381 33.3543 -1.48331
X 7603574 7603716 2L 4176794 4176803 |4177000 3337 12.8952 29.185 -2.27326
X 7603574 7603716 2L 4176794 4176803 |7603500 4488 49.1429 73.1015 -1.35171
X 3051014 3051376 X 1974326 1974442 |3051000 2615 19.3905 36.4118 -1.91175
X 3051014 3051376 X 1974326 1974442 |1974500 3009 16.219 30.8527 -1.93392
2L 20780738 20780876 X 4601905 4601921 |20781000 4766 11.2286 15.5653 -1.11479
2L 20780738 20780876 X 4601905 4601921 |4602000 3284 7.42857 12.5079 -1.61018
3R 28026929 28027050 X 1006605 1006613 |28027000 3836 49.2762 85.8873 -1.76027
3R 28026929 28027050 X 1006605 1006613 |1006500 4455 22.581 45.0283 -2.04527
3R 20450146 20450401 X 276068 276082 |20450500 2944 34.3524 61.7054 -1.82538
3R 20450146 20450401 X 276068 276082 |276000 4577 23.0857 52.533 -2.30425
X 18442977 18442989 X 6544071 6544151 |18443000 3885 44.1143 70.5999 -1.54676
X 18442977 18442989 X 6544071 6544151 |6544000 3488 40.5524 65.0408 -1.5512
3L 5996630 5996663 X 2271616 2271742 |5996500 3580 43.7619 68.9322 -1.50519
3L 5996630 5996663 X 2271616 2271742 |2271500 3822 28.2381 46.1401 -1.59234
X 12300750 12300750 2L 298567 298595 |298500 4119 6.02857 12.5079 -2.054
X 12300750 12300750 2L 298567 298595 |12301000 4217 24.6762 47.5298 -1.97411
2R 17379996 17380016 3L 10165065 10165163 |17380000 2972 24.1238 41.6928 -1.72698
2R 17379996 17380016 3L 10165065 10165163 |10165000 3465 30.819 61.7054 -2.06118
2R 4922145 4922174 X 3797539 3797949 |4922000 3693 4.33333 10.8401 -2.36352
2R 4922145 4922174 X 3797539 3797949 |3797500 4301 19.2762 34.4661 -1.80067
3L 8599545 8599548 2R 491552 491614 |491500 4201 2.39048 5.28109 -2.04623
3L 8599545 8599548 2R 491552 491614 |8599500 2290 17.8286 38.3574 -2.1906
2L 21575016 21575081 2R 16454998 16455076 |21575000 955 1.19048 1.66771 -0.898841
2L 21575016 21575081 2R 16454998 16455076 |16455000 3808 12.5333 21.4023 -1.67522
X 9532368 9532379 X 1089042 1089212 |9532500 4265 29.1524 51.6991 -1.7924
X 9532368 9532379 X 1089042 1089212 |1089000 4163 18.0571 39.4692 -2.22148
X 8588599 8588603 X 3797332 3797599 |8588500 3395 40.7524 62.5393 -1.43473
X 8588599 8588603 X 3797332 3797599 |3797500 4301 19.2762 34.4661 -1.80067
3R 25929350 25929370 3L 8552134 8552373 |25929500 4124 32.0095 59.4818 -1.90117
3R 25929350 25929370 3L 8552134 8552373 |8552500 4176 38.7238 72.8235 -1.93114
3R 24629044 24629122 2R 18378887 18378923 |18379000 1736 12.6095 21.4023 -1.66082
3R 24629044 24629122 2R 18378887 18378923 |24629000 4150 39.8667 64.7629 -1.58374
3R 23619385 23619406 2L 7692584 7692753 |7692500 4381 28.8952 52.255 -1.83751
3R 23619385 23619406 2L 7692584 7692753 |23619500 1885 21.9619 41.1369 -1.90994
X 20175736 20175887 2L 8120205 8120687 |8120500 4564 22.0762 43.0826 -1.9992
X 20175736 20175887 2L 8120205 8120687 |20176000 4049 55.4667 90.3345 -1.59449
2R 13529029 13529184 2L 6168501 6168571 |6168500 3176 20.2857 40.0251 -2.01993
2R 13529029 13529184 2L 6168501 6168571 |13529000 4057 19.9714 38.0795 -1.94616
3L 7401320 7401473 3L 5996803 5996808 |7401500 3754 32.2381 58.9259 -1.86412
3L 7401320 7401473 3L 5996803 5996808 |5997000 3581 38.6476 64.207 -1.63986
X 8537719 8537749 3L 502759 502862 |503000 4088 53.981 86.9991 -1.56738
X 8537719 8537749 3L 502759 502862 |8537500 3685 29.819 54.2007 -1.84982
X 3369504 3369528 X 1662245 1662564 |3369500 2580 13.2857 26.4055 -2.01922
X 3369504 3369528 X 1662245 1662564 |1662500 4701 13.0952 27.2393 -2.1117
3R 20098684 20098712 2L 20042104 20042104 |20042000 4682 5.89524 13.6197 -2.25726
3R 20098684 20098712 2L 20042104 20042104 |20098500 4119 23.7333 43.9165 -1.88488
2L 11992894 11993029 3R 1908694 1908716 |11993000 4423 22.7524 43.9165 -1.97649
2L 11992894 11993029 3R 1908694 1908716 |1908500 928 3.28571 4.44724 -0.959255
2R 15038814 15038860 3L 7716425 7716444 |15039000 3181 17.2 32.2425 -1.90387
2R 15038814 15038860 3L 7716425 7716444 |7716500 3452 39.8762 62.2613 -1.48065
X 20323037 20323161 4 146655 146683 |20323000 4368 40.6571 61.9834 -1.41687
2R 17401760 17401854 X 586276 586297 |17402000 4387 31.7143 50.8653 -1.5471
2R 17401760 17401854 X 586276 586297 |586500 2285 7.8381 16.3992 -2.09276
2L 7835946 7836040 2R 4603346 4603351 |7836000 3677 13.6095 26.6834 -1.99167
2L 7835946 7836040 2R 4603346 4603351 |4603500 3432 10.981 18.9008 -1.68773
3R 28600768 28600835 3L 12941210 12941221 |28601000 3623 23.5905 47.5298 -2.0679
3R 28600768 28600835 3L 12941210 12941221 |12941000 2057 24.3048 36.4118 -1.3598
X 8588489 8588523 X 2320648 2320658 |8588500 3395 40.7524 62.5393 -1.43473
X 8588489 8588523 X 2320648 2320658 |2320500 4172 21.4286 43.6385 -2.08719
X 21639377 21639755 3R 9732667 9732674 |9732500 2143 28.3905 35.022 -0.773865
X 21639377 21639755 3R 9732667 9732674 |21639500 3992 20.0857 36.9677 -1.86806
3R 22409113 22409117 3L 7224560 7224591 |22409000 3827 33.6381 63.6511 -1.94226
3R 22409113 22409117 3L 7224560 7224591 |7224500 4248 40.4095 70.5999 -1.76312
3R 9075139 9075165 3L 5216825 5216864 |9075000 2582 13.1143 25.8496 -2.00122
3R 9075139 9075165 3L 5216825 5216864 |5217000 3661 38.7524 71.9896 -1.90391
3R 12306477 12306619 4 720277 720282 |12306500 3800 19.8667 37.5236 -1.92533
2L 20557224 20557257 3R 13060602 13060739 |20557000 3873 4.22857 7.50471 -1.68055
2L 20557224 20557257 3R 13060602 13060739 |13060500 4494 18.3238 32.5204 -1.78174
3L 24123675 24123681 4 544438 544446 |24123500 1344 0.47619 1.38976 -1.98137
3R 18047971 18048015 3R 6764813 6764933 |18048000 2210 20.0667 36.1338 -1.81823
3R 18047971 18048015 3R 6764813 6764933 |6765000 102 2.13333 3.61338 -1.46753
3R 28600285 28600357 X 276139 276303 |28600500 3719 24.4762 48.0857 -2.01613
3R 28600285 28600357 X 276139 276303 |276000 4577 23.0857 52.533 -2.30425
2R 18378878 18378935 2R 16359145 16359291 |18379000 1736 12.6095 21.4023 -1.66082
2R 18378878 18378935 2R 16359145 16359291 |16359000 4292 20.4 33.0763 -1.56469
3R 15659312 15659327 2R 3772010 3772349 |3772000 4107 8.7619 14.7315 -1.61796
3R 15659312 15659327 2R 3772010 3772349 |15659500 3906 29.4571 59.4818 -2.0778
2L 18866798 18866840 2L 965433 965628 |18867000 4133 9.11429 13.6197 -1.31658
2L 18866798 18866840 2L 965433 965628 |965500 1994 11.4476 20.0126 -1.72681
3L 16016421 16016548 2R 12314820 12314823 |12315000 3182 14.6952 20.8464 -1.19197
3L 16016421 16016548 2R 12314820 12314823 |16016500 3926 48.7619 82.8298 -1.698
3L 22094992 22095249 2L 6526459 6526465 |6526500 3118 16.9714 28.0732 -1.60931
3L 22094992 22095249 2L 6526459 6526465 |22095000 3693 6.02857 10.8401 -1.74775
X 10060120 10060268 X 8766886 8766924 |10060000 3921 31.5238 48.6417 -1.44528
X 10060120 10060268 X 8766886 8766924 |8767000 4076 43.9238 65.8747 -1.37303
3R 23252085 23252337 3L 9245217 9245236 |23252000 3406 25.4476 53.3668 -2.15093
3R 23252085 23252337 3L 9245217 9245236 |9245000 3634 36.4095 66.1526 -1.85269
2L 13994343 13994512 X 4159493 4159558 |13994500 2339 27.9905 53.0889 -1.94362
2L 13994343 13994512 X 4159493 4159558 |4159500 3505 5.94286 8.61652 -1.20574
X 14507204 14507236 3L 56467 56942 |56500 3238 14.781 30.0188 -2.06859
X 14507204 14507236 3L 56467 56942 |14507000 1483 18.0667 26.4055 -1.2834
2L 6857705 6857728 3L 1180160 1180180 |6857500 4262 26.5714 54.4787 -2.10663
2L 6857705 6857728 3L 1180160 1180180 |1180000 4211 47.9048 81.9959 -1.71631
3R 17544805 17544810 2R 3486535 3486630 |3486500 4640 13.2857 23.07 -1.71796
3R 17544805 17544810 2R 3486535 3486630 |17545000 3653 46.6381 77.8266 -1.65363
X 20503314 20503725 2L 1180890 1181098 |1181000 3588 41.819 71.7117 -1.7189
X 20503314 20503725 2L 1180890 1181098 |20503500 4425 51 81.9959 -1.56048
3R 21342673 21342683 X 11316542 11316610 |21342500 4102 35.4857 69.2101 -2.00871
3R 21342673 21342683 X 11316542 11316610 |11316500 3091 28.4857 46.418 -1.58562
X 8914760 8914864 X 6579513 6579522 |8915000 3147 29.5619 46.9739 -1.52163
X 8914760 8914864 X 6579513 6579522 |6579500 3892 35.9714 57.5361 -1.54227
2L 16987536 16987638 2R 883992 884028 |16987500 3936 10.4381 19.4567 -1.86864
2L 16987536 16987638 2R 883992 884028 |884000 4669 5.2 11.9519 -2.23525
3R 27806034 27806091 4 779826 779853 |27806000 4432 38.7524 66.4306 -1.71692
X 1833408 1833457 X 63998 64057 |1833500 4263 21.2381 33.3543 -1.48331
X 1833408 1833457 X 63998 64057 |64000 2966 10.0476 15.8433 -1.46463
3R 20805976 20805983 2L 6038917 6038977 |6039000 3578 16.3333 35.2999 -2.19618
3R 20805976 20805983 2L 6038917 6038977 |20806000 4207 37.1333 66.9865 -1.83661
3L 24196589 24196670 2R 126593 126608 |126500 707 1.73333 3.33543 -1.70271
3L 24196589 24196670 2R 126593 126608 |24196500 1088 1.92381 2.50157 -0.783756
X 5267979 5268095 3L 921891 921907 |922000 1708 34.4476 62.8172 -1.86004
X 5267979 5268095 3L 921891 921907 |5268000 4834 19.1524 28.907 -1.37409
X 13130828 13130864 X 10797388 10797591 |13131000 3851 41.6095 71.4337 -1.72158
X 13130828 13130864 X 10797388 10797591 |10797500 4226 42.5905 63.929 -1.37496
3R 23759554 23760230 X 15992436 15992454 |23760000 4603 40.0571 72.2676 -1.83806
3R 23759554 23760230 X 15992436 15992454 |15992500 4146 48.0571 78.9385 -1.61446
3L 21647161 21647200 2L 3129410 3129483 |3129500 4302 27.4667 57.8141 -2.16007
3L 21647161 21647200 2L 3129410 3129483 |21647000 134 3.51429 5.28109 -1.2507
3R 20985275 20985302 X 11165571 11165590 |20985500 3238 21.6381 40.859 -1.92733
3R 20985275 20985302 X 11165571 11165590 |11165500 3820 34.2 56.7023 -1.63273
2L 20845280 20845307 3R 16835976 16836130 |20845500 3927 2.85714 6.11495 -2.01831
2L 20845280 20845307 3R 16835976 16836130 |16836000 4543 17.7429 38.3574 -2.19975
2R 3427267 3427402 3R 800327 800375 |3427500 3610 6.67619 12.5079 -1.8487
2R 3427267 3427402 3R 800327 800375 |800500 0 0 0 nan
3R 7433095 7433246 3R 1770675 1770742 |7433000 4061 7.52381 16.6771 -2.20155
3R 7433095 7433246 3R 1770675 1770742 |1770500 1358 2.29524 3.61338 -1.307
2L 22183296 22183379 2R 687981 687988 |22183500 1864 2.87619 7.22676 -2.31116
2L 22183296 22183379 2R 687981 687988 |688000 2354 2.58095 4.44724 -1.54129
3R 20985029 20985275 3L 11536208 11536278 |20985000 3261 23.4286 43.0826 -1.87049
3R 20985029 20985275 3L 11536208 11536278 |11536000 2694 45.4762 69.2101 -1.41365
2R 18378882 18378939 3R 11066627 11066967 |18379000 1736 12.6095 21.4023 -1.66082
2R 18378882 18378939 3R 11066627 11066967 |11067000 4827 7.3619 15.8433 -2.14335
2R 18375377 18375417 3L 5046454 5046504 |18375500 2122 16.4095 32.7984 -2.03976
2R 18375377 18375417 3L 5046454 5046504 |5046500 4064 47.8667 76.1589 -1.53265
3R 26180056 26180071 X 6459158 6459164 |26180000 4404 36.4762 66.4306 -1.85811
3R 26180056 26180071 X 6459158 6459164 |6459000 3381 17.5905 36.1338 -2.09845
3R 24048677 24048683 X 9088272 9088337 |24048500 2814 22.1905 41.9708 -1.93165
3R 24048677 24048683 X 9088272 9088337 |9088500 4138 36.9429 60.3156 -1.59534
X 13130727 13130769 3L 385757 385821 |386000 2608 37.3333 69.766 -1.91651
X 13130727 13130769 3L 385757 385821 |13130500 3760 37.3238 65.0408 -1.75572
X 14505554 14505565 X 12749665 12749743 |14505500 335 3 5.55905 -1.72927
X 14505554 14505565 X 12749665 12749743 |12749500 3286 34.5238 53.3668 -1.45169
X 4238889 4239025 X 2225210 2225213 |4239000 4363 13.0095 21.9582 -1.64864
X 4238889 4239025 X 2225210 2225213 |2225000 2912 15.8286 25.2937 -1.51926
3R 22125584 22125590 X 6793761 6793832 |22125500 3379 28.8571 53.0889 -1.87651
3R 22125584 22125590 X 6793761 6793832 |6794000 4196 40.1905 69.766 -1.74768
2L 21269148 21269174 4 683841 684088 |21269000 3703 1.2381 3.61338 -2.3552
X 15538983 15539011 3L 14932600 14932641 |14932500 4407 58.0667 86.9991 -1.37343
X 15538983 15539011 3L 14932600 14932641 |15539000 3660 37.3333 62.8172 -1.67084
2L 21047110 21047115 3L 273554 273635 |21047000 3346 1.81905 3.89133 -1.92583
2L 21047110 21047115 3L 273554 273635 |273500 4325 65.3048 105.344 -1.57163
2R 1376875 1376901 4 665092 665256 |1377000 4067 2.81905 6.11495 -2.04191
3R 19072264 19072274 2R 1690711 1690811 |1691000 4478 4.73333 11.396 -2.30795
3R 19072264 19072274 2R 1690711 1690811 |19072500 1909 10.4381 23.07 -2.21795
2L 18526307 18526314 3L 11613119 11613172 |18526500 4550 5.74286 15.2874 -2.49639
2L 18526307 18526314 3L 11613119 11613172 |11613000 2141 39.3333 57.8141 -1.31542
3R 11571576 11571613 4 890209 890242 |11571500 2241 11.6857 18.3449 -1.46071
3L 11536198 11536278 2L 8107447 8107455 |8107500 3564 20.2762 40.0251 -2.02091
3L 11536198 11536278 2L 8107447 8107455 |11536000 2694 45.4762 69.2101 -1.41365
2L 12260976 12261131 3R 901825 902154 |12261000 4076 17.2857 38.9133 -2.2754
2L 12260976 12261131 3R 901825 902154 |902000 2639 4.66667 8.06062 -1.62899
X 19758752 19758916 3L 15225396 15225420 |15225500 3161 39.2381 62.5393 -1.53445
X 19758752 19758916 3L 15225396 15225420 |19759000 3480 33.8857 57.8141 -1.70317
X 13110938 13111039 3R 9391712 9391768 |9391500 3786 18.1429 20.2905 -0.427239
X 13110938 13111039 3R 9391712 9391768 |13111000 3781 48.6381 73.3794 -1.39063
2L 11713837 11713875 2R 463838 463878 |11714000 4824 12.8476 21.6803 -1.64755
2L 11713837 11713875 2R 463838 463878 |464000 3559 1.57143 3.33543 -1.87479
2R 18281450 18281450 2R 13593841 13593869 |18281500 4531 30.381 51.6991 -1.69473
2R 18281450 18281450 2R 13593841 13593869 |13594000 3630 23.981 34.744 -1.26587
2L 20249970 20249977 3R 19017337 19017439 |20250000 3568 2.67619 5.28109 -1.84397
2L 20249970 20249977 3R 19017337 19017439 |19017500 4374 36.2381 71.4337 -2.03165
2R 18436555 18436566 2L 2638856 2638911 |2639000 3981 32.3905 60.8716 -1.92643
2R 18436555 18436566 2L 2638856 2638911 |18436500 3755 31.2952 51.4212 -1.6085
2L 15126832 15126860 2R 2738042 2738070 |15127000 4303 16.0762 32.5204 -2.06382
2L 15126832 15126860 2R 2738042 2738070 |2738000 3667 1.00952 2.22362 -1.81528
2R 20877009 20877039 X 203594 203706 |20877000 3821 18.581 40.0251 -2.19438
2R 20877009 20877039 X 203594 203706 |203500 4355 15.8 35.022 -2.24311
2L 21785822 21785844 X 21225699 21225758 |21786000 3976 1.22857 3.33543 -2.23918
2L 21785822 21785844 X 21225699 21225758 |21225500 1158 1.24762 2.22362 -1.45929
3L 22671776 22671781 3R 1359031 1359246 |1359000 4867 4.60952 9.45038 -2.00173
3L 22671776 22671781 3R 1359031 1359246 |22672000 1862 5.69524 8.61652 -1.31741
3R 27806724 27806815 3L 23415018 23415026 |27807000 4292 40.2762 68.9322 -1.71364
3R 27806724 27806815 3L 23415018 23415026 |23415000 1098 2.42857 2.50157 -0.0990264
3L 11339853 11339853 X 2451927 2451956 |11340000 4034 47.9619 88.1109 -1.882
3L 11339853 11339853 X 2451927 2451956 |2452000 4710 15.9143 35.5779 -2.2594
2R 20320987 20321000 3L 5876961 5877055 |20321000 4246 28.5905 54.7566 -1.96528
2R 20320987 20321000 3L 5876961 5877055 |5877000 4008 34.1524 60.3156 -1.7858
2L 6526447 6526465 2R 3231103 3231182 |6526500 3118 16.9714 28.0732 -1.60931
2L 6526447 6526465 2R 3231103 3231182 |3231000 4692 15.6762 18.3449 -0.58538
3L 17414093 17414387 3R 2181583 2181600 |2181500 4557 3.47619 6.94881 -1.9129
3L 17414093 17414387 3R 2181583 2181600 |17414000 3408 35.6571 58.9259 -1.6253
X 14958463 14958476 X 5149715 5149770 |14958500 3585 40.1333 61.7054 -1.43959
X 14958463 14958476 X 5149715 5149770 |5149500 3423 3.21905 6.67086 -1.97437
3L 7801391 7801398 2L 6038913 6039008 |6039000 3578 16.3333 35.2999 -2.19618
3L 7801391 7801398 2L 6038913 6039008 |7801500 4064 47.0667 86.1652 -1.87385
3R 24491326 24491783 2R 18436795 18436822 |18437000 3782 31.0952 51.1432 -1.61087
3R 24491326 24491783 2R 18436795 18436822 |24491500 3937 57.0571 94.5038 -1.63736
2L 12226015 12226020 3L 5827916 5827967 |12226000 834 7.84762 14.4535 -1.82348
2L 12226015 12226020 3L 5827916 5827967 |5828000 3458 25.0952 51.4212 -2.10401
X 16982700 16982728 2R 13931486 13931566 |13931500 4402 27.6857 48.0857 -1.74205
X 16982700 16982728 2R 13931486 13931566 |16982500 3894 30.6095 51.4212 -1.6633
2R 18378884 18378937 3L 15145583 15145696 |18379000 1736 12.6095 21.4023 -1.66082
2R 18378884 18378937 3L 15145583 15145696 |15145500 3969 71.7905 107.29 -1.3683
X 4332344 4332371 2L 3346573 3346628 |3346500 4324 12.2571 25.8496 -2.13591
X 4332344 4332371 2L 3346573 3346628 |4332500 4516 11.1143 14.7315 -0.980381
2R 20493359 20493383 3R 8340897 8341089 |20493500 3752 19.2095 40.0251 -2.13006
2R 20493359 20493383 3R 8340897 8341089 |8341000 4502 17.0762 33.9102 -2.0277
3R 23366952 23366956 X 922172 922284 |23367000 3186 18.0286 33.6322 -1.89476
3R 23366952 23366956 X 922172 922284 |922000 3546 16.6381 38.3574 -2.31764
3R 9391712 9391783 X 8048359 8048464 |9391500 3786 18.1429 20.2905 -0.427239
3R 9391712 9391783 X 8048359 8048464 |8048500 3604 15.4286 31.1307 -2.05695
2L 5823345 5823357 3L 4481866 4482162 |5823500 3416 20.2857 41.4149 -2.09066
2L 5823345 5823357 3L 4481866 4482162 |4482000 4339 55.0667 89.7786 -1.59712
3L 6958869 6958875 3L 5247784 5247821 |6959000 3384 25.9333 48.9196 -1.92986
3L 6958869 6958875 3L 5247784 5247821 |5248000 4099 57.1048 93.114 -1.59786
3R 13735448 13735476 2L 2009951 2009951 |2010000 4455 18.8667 37.8015 -2.04974
3R 13735448 13735476 2L 2009951 2009951 |13735500 4397 28.9905 54.2007 -1.91269
2R 4627027 4627090 2R 2967614 2967713 |4627000 4671 8.10476 17.233 -2.12711
2R 4627027 4627090 2R 2967614 2967713 |2967500 1090 4.09524 7.50471 -1.74895
3R 7802831 7802987 2R 924249 924252 |924500 1236 4.4 8.06062 -1.75699
3R 7802831 7802987 2R 924249 924252 |7803000 4146 25.7714 41.6928 -1.56502
2R 13566826 13566874 2L 8595042 8595055 |8595000 0 0 0 nan
2R 13566826 13566874 2L 8595042 8595055 |13567000 4358 13.0381 21.6803 -1.61202
X 9191924 9191927 2R 4389295 4389295 |4389500 4500 6.73333 15.5653 -2.27032
X 9191924 9191927 2R 4389295 4389295 |9192000 3872 19.1143 36.6897 -1.95928
X 21089395 21089423 2L 8697854 8698249 |8698000 4230 16.7524 34.744 -2.11604
X 21089395 21089423 2L 8697854 8698249 |21089500 192 0.761905 1.38976 -1.36171
3L 17086707 17086812 2R 841265 841325 |841500 3015 2.38095 3.33543 -1.01442
3L 17086707 17086812 2R 841265 841325 |17087000 3938 35.9333 51.6991 -1.25333
3R 24491345 24491522 3R 18552330 18552349 |24491500 3937 57.0571 94.5038 -1.63736
3R 24491345 24491522 3R 18552330 18552349 |18552500 4241 35.1333 61.1495 -1.75179
X 7857848 7857875 X 1450775 1451097 |7858000 3088 46.4381 80.0503 -1.73301
X 7857848 7857875 X 1450775 1451097 |1451000 4337 14.7238 27.2393 -1.86856
2L 1641024 1641070 2R 1131588 1131660 |1641000 2817 10.9714 20.2905 -1.85387
2L 1641024 1641070 2R 1131588 1131660 |1131500 4336 6.68571 10.2842 -1.37392
2L 5347750 5347852 3L 4846509 4846551 |5348000 3883 19.1333 40.0251 -2.13786
2L 5347750 5347852 3L 4846509 4846551 |4846500 751 37.2095 53.0889 -1.2297
3L 7800993 7801002 3L 1343768 1343887 |7801000 4002 47.9619 87.555 -1.86764
3L 7800993 7801002 3L 1343768 1343887 |1344000 4101 37.3714 61.7054 -1.62391
2R 11871167 11871226 2L 533620 533623 |533500 3244 9.26667 20.0126 -2.16652
2R 11871167 11871226 2L 533620 533623 |11871000 4077 22.5333 33.9102 -1.37037
2R 20320992 20321019 3L 5877917 5878032 |20321000 4246 28.5905 54.7566 -1.96528
2R 20320992 20321019 3L 5877917 5878032 |5878000 3912 32.3333 57.5361 -1.80246
2L 8596347 8596400 2R 6278989 6279002 |8596500 0 0.257143 0.277952 -0.132519
2L 8596347 8596400 2R 6278989 6279002 |6279000 102 3.71429 6.94881 -1.78174
2L 16451869 16452001 3R 3800156 3800166 |16452000 3739 10.7524 25.0157 -2.31426
2L 16451869 16452001 3R 3800156 3800166 |3800000 3813 4.47619 10.5622 -2.26575
