# Supplementary material for: Chromosomal rearrangements as a source of new gene formation in Drosophila yakuba
Source: PLoS Genet. 2019 Sep 23;15(9):e1008314. doi: 10.1371/journal.pgen.1008314 (PMC6776367; doi:10.1371/journal.pgen.1008314)
Supplement: S1 Data — (ZIP) [file pgen.1008314.s019.zip › Denovogenes/readme.txt~]

Genome Structure calls file
Each line is  broken into 3 sections seperated by "|"
each rearrangment is made up of two sites
1- chromosome of rearrangment site 1
2- minimum position of site 1
3- Maximum position of site 1
4- Chromosome of rearrangment site 2 
5- minimum position of site 2
6- Maximum position of site 2 
Section after 1st "|" - lines rearrangment found in
Section after 2nd "|" - lines that the rearrangment is a false negative in

Tophat-fusion calls
Each line is broken into 2 sections seperated by "|"
coulmns if the 1st section are
1- line
2- chromosomes involved in the tophat fusion call
3- position 1
4- position 2
5- number of reads that span the fusion
6- number of mate pairs that support the fusion
7- number of mate pairs that support the fusion and whose one end spans the fusion 
8-  number of reads that contradict the fusion by mapping to only one of the chromosomes
9- number of bases on the left and right sides of position 1
10- number of bases on the left and right sides of position 2
second section is the rearrangment associated with the tophat fusion call
12- chromosome of rearrangment site 1
13- minimum position of site 1
14- Maximum position of site 1
15- Chromosome of rearrangment site 2
16- minimum position of site 2
17- Maximum position of site 2

differential expression  output files
columns are
1- tissue
2- test_id    
3- gene    
4- locus    
5- sample_1    
6- sample_2    
7- status    
8- value_1    
9- value_2    
10- ln(fold_change)    
11- test_stat    
12- p_value    
13- significant

Theta_pi file
We estimate Theta_pi, Theta_W, and Tajima's D for all SNPs in the D. yakuba and D. simulans genomes, removing sites with missing or ambiguous data as well as heterozygous sites.

file has the genomic rearrangment followed by
Window midpoint
Number of valid sites with coverage sufficient to assay SNPs
Theta_pi for the entire window
Theta_W for the entire window
Tajima's D

each rearrangment has two lines associated, 1 for each site

Estimates provided are for 5 kb windows moving in a 500 bp slide across the genome. Positions in each file designate the window midpoint Population genetic parameters were calculated using libsequence module for C++ (Thornton, K. 2003). All sites with missing data, ambiguous sequence, or heterozygous sites were excluded.
