# Supplementary material for: Chromosomal rearrangements as a source of new gene formation in Drosophila yakuba
Source: PLoS Genet. 2019 Sep 23;15(9):e1008314. doi: 10.1371/journal.pgen.1008314 (PMC6776367; doi:10.1371/journal.pgen.1008314)
Supplement: S1 Data — (ZIP) [file pgen.1008314.s019.zip › Denovogenes/TophatFusionFemaleCarcass.txt]

NY48 2L-3R 20694943 982799 fr 1 0 0 0 40 35 | 2L 20694676 20694710 3R 982759 982771 4
NY48 2L-X 10107491 26595 rr 1 0 0 0 44 31 | 2L 10107482 10107695 X 26385 26566 33
NY48 2R-2R 1915175 9731285 rr 2 0 0 0 27 53 | 2R 9731221 9731253 2R 1915276 1915384 5
NY48 2R-2R 1915412 9731558 rr 1 0 0 1 33 42 | 2R 9731221 9731253 2R 1915276 1915384 5
NY56 2L-3L 13187067 15885777 rf 1 0 0 0 52 23 | 3L 15885909 15885931 2L 13187173 13187256 6
NY56 2L-3L 13187067 15885777 rf 1 0 0 0 52 23 | 3L 15885963 15885983 2L 13187688 13187811 5
NY56 2L-X 10107242 25619 rf 1 0 0 3 48 27 | 2L 10107527 10107698 X 26392 26562 24
NY56 2L-X 10107482 25780 rf 1 0 0 0 42 33 | 2L 10107527 10107698 X 26392 26562 24
NY56 2R-2R 7005376 9896408 fr 1 0 0 4 22 53 | 2R 9895796 9895982 2R 7005292 7005439 6
NY56 3L-X 4780165 2108742 ff 3 0 0 4 30 50 | 3L 4779436 4779534 X 2108745 2108767 5
NY56 3R-X 14484292 9662098 ff 1 0 0 2 32 43 | 3R 14484671 14484730 X 9661824 9661860 12
NY62 2L-4 21577909 1274342 rr 1 0 0 0 51 24 | 2L 21577120 21577272 4 1274210 1274282 17
NY62 2L-X 10107290 26858 rf 1 0 0 1 30 45 | 2L 10106807 10106894 X 26472 26607 7
NY62 2L-X 10107290 26858 rf 1 0 0 1 30 45 | 2L 10107488 10107682 X 26391 26563 29
NY62 2L-X 10107418 25576 rf 1 0 0 0 32 43 | 2L 10106807 10106894 X 26472 26607 7
NY62 2L-X 10107418 25576 rf 1 0 0 0 32 43 | 2L 10107488 10107682 X 26391 26563 29
NY62 2L-X 10107419 26847 rf 1 0 0 1 31 44 | 2L 10106807 10106894 X 26472 26607 7
NY62 2L-X 10107419 26847 rf 1 0 0 1 31 44 | 2L 10107488 10107682 X 26391 26563 29
NY62 2R-2R 7003290 9895131 fr 2 0 0 0 34 55 | 2R 9895042 9895056 2R 7002946 7002973 4
NY62 3L-4 14299620 301309 rf 2 0 0 0 46 29 | 3L 14298807 14298824 4 301628 301682 6
NY62 3L-4 14299620 301309 rf 2 0 0 0 46 29 | 3L 14299256 14299336 4 301631 301685 6
NY66 2L-2L 7179990 12981779 rf 1 0 0 0 35 40 | 2L 12981743 12981774 2L 7180137 7180216 5
NY66 2L-3L 13187503 15885647 rf 1 0 0 0 30 45 | 3L 15885901 15885919 2L 13187150 13187283 11
NY66 2L-X 10107239 26421 rf 2 0 0 0 39 41 | 2L 10107488 10107510 X 26392 26502 6
NY66 2L-X 10107491 26579 rr 1 0 0 1 27 48 | 2L 10107488 10107510 X 26392 26502 6
NY66 3L-3L 12893243 16184356 ff 1 0 0 0 47 28 | 3L 16183432 16183526 3L 12894032 12894247 10
NY66 3L-3L 12893444 16183642 ff 1 0 0 0 30 45 | 3L 16183432 16183526 3L 12894032 12894247 10
NY66 3L-3L 12893765 16184249 ff 1 0 0 63 49 26 | 3L 16183432 16183526 3L 12894032 12894247 10
NY66 3L-3L 12893776 16183974 ff 1 0 0 0 41 34 | 3L 16183432 16183526 3L 12894032 12894247 10
NY66 3L-3L 12893933 16184036 ff 1 0 0 73 50 25 | 3L 16183432 16183526 3L 12894032 12894247 10
NY66 3L-3L 12894092 16183158 ff 3 0 0 20 54 53 | 3L 16183432 16183526 3L 12894032 12894247 10
NY66 3L-3L 12894229 16184152 ff 1 0 0 55 21 54 | 3L 16183432 16183526 3L 12894032 12894247 10
NY66 3L-3L 12894318 16183232 ff 1 0 0 70 26 49 | 3L 16183432 16183526 3L 12894032 12894247 10
NY66 3L-3L 12894912 16183328 ff 1 0 0 0 54 21 | 3L 16183432 16183526 3L 12894032 12894247 10
NY66 3L-4 14299624 301305 rf 1 0 0 0 51 24 | 3L 14298777 14298834 4 301650 301683 4
NY66 3L-4 14299624 301305 rf 1 0 0 0 51 24 | 3L 14299223 14299310 4 301618 301688 8
NY66 3L-X 454343 3429265 fr 1 0 0 0 46 29 | X 3428627 3429038 3L 454205 454718 15
NY66 3L-X 454502 3428630 rf 2 0 0 0 55 29 | X 3428627 3429038 3L 454205 454718 15
NY66 3L-X 1498734 4601876 rf 1 0 0 0 20 55 | X 4601891 4601920 3L 1498835 1498972 4
NY66 3R-3R 7949706 18388351 rr 1 0 0 0 29 46 | 3R 18387430 18387822 3R 7949980 7950367 10
NY66 3R-3R 7949706 18388351 rr 1 0 0 0 29 46 | 3R 18387939 18387980 3R 7949333 7949408 10
NY73 2L-2L 8689517 11748738 fr 1 0 0 1 44 31 | 2L 11747933 11747991 2L 8690496 8690509 4
NY73 2L-2L 8690831 11747426 rf 2 0 0 1 41 35 | 2L 11747933 11747991 2L 8690496 8690509 4
NY73 2L-2L 8690962 11747293 fr 1 0 0 0 46 29 | 2L 11747933 11747991 2L 8690496 8690509 4
NY73 2L-3R 20694943 982799 fr 8 0 0 0 44 37 | 2L 20694584 20694724 3R 982759 982775 5
NY73 2L-X 10107036 26746 rf 1 0 0 5 33 42 | 2L 10107547 10107629 X 26390 26564 9
NY73 2L-X 10107239 26421 rf 1 0 0 1 44 31 | 2L 10107547 10107629 X 26390 26564 9
NY73 2L-X 10107248 26152 rf 1 0 0 0 39 36 | 2L 10107547 10107629 X 26390 26564 9
NY73 2L-X 10107418 25576 rf 1 0 0 0 35 40 | 2L 10107547 10107629 X 26390 26564 9
NY73 2L-X 10107488 26579 rr 1 0 0 2 27 48 | 2L 10107547 10107629 X 26390 26564 9
NY73 2R-2R 7004042 9901918 rr 1 0 0 0 42 33 | 2R 9901805 9901951 2R 7004078 7004292 43
NY73 2R-2R 7004042 9901918 rr 1 0 0 0 42 33 | 2R 9901864 9901945 2R 7003708 7003747 7
NY73 3L-3L 12893071 16184048 ff 1 0 0 0 51 24 | 3L 16183426 16183521 3L 12894047 12894237 12
NY73 3L-3L 12893254 16184482 rr 1 0 0 97 24 51 | 3L 16183426 16183521 3L 12894047 12894237 12
NY73 3L-3L 12893769 16183868 ff 1 0 0 0 32 43 | 3L 16183426 16183521 3L 12894047 12894237 12
NY73 3L-3L 12893972 16183723 ff 1 0 0 24 40 35 | 3L 16183426 16183521 3L 12894047 12894237 12
NY73 3L-3L 12894019 16184273 ff 2 0 0 32 51 39 | 3L 16183426 16183521 3L 12894047 12894237 12
NY73 3L-3L 12894125 16183189 ff 1 0 0 5 32 43 | 3L 16183426 16183521 3L 12894047 12894237 12
NY73 3L-3L 12894888 16183449 ff 1 0 0 0 30 45 | 3L 16183426 16183521 3L 12894047 12894237 12
NY73 3L-3L 12895045 16184269 ff 1 0 0 55 47 28 | 3L 16183426 16183521 3L 12894047 12894237 12
NY73 3L-X 835385 619977 rf 1 0 0 6 55 20 | 3L 835631 835772 X 620006 620181 34
NY81 2L-4 21577725 1274084 rr 1 0 0 0 48 27 | 2L 21577062 21577257 4 1274211 1274293 16
NY81 2R-2R 7003952 9901984 rr 1 0 0 0 24 51 | 2R 9901805 9901947 2R 7003734 7004263 28
NY81 2R-3R 15802915 6661425 rf 1 0 0 0 28 47 | 2R 15803101 15803126 3R 6661444 6661502 7
NY81 3L-X 454346 3429262 fr 1 0 0 0 50 25 | X 3428624 3428847 3L 454531 454693 6
NY85 2L-2L 7179634 12981793 ff 1 0 0 3 37 38 | 2L 12981742 12981780 2L 7180157 7180447 4
NY85 2L-2L 7179634 12981793 ff 1 0 0 3 37 38 | 2L 12981750 12981783 2L 7179601 7179753 7
NY85 2L-2L 7179938 12981830 fr 2 0 0 0 27 55 | 2L 12981742 12981780 2L 7180157 7180447 4
NY85 2L-2L 7179938 12981830 fr 2 0 0 0 27 55 | 2L 12981750 12981783 2L 7179601 7179753 7
NY85 2L-2L 16257665 21237936 rf 1 0 0 0 24 51 | 2L 21237936 21237972 2L 16257725 16257884 8
NY85 2L-X 10107237 25606 rf 1 0 0 0 41 34 | 2L 10107485 10107962 X 26372 26601 38
NY85 2L-X 10107239 26421 rf 1 0 0 1 39 36 | 2L 10107485 10107962 X 26372 26601 38
NY85 2L-X 10107241 25925 rf 1 0 0 0 43 32 | 2L 10107485 10107962 X 26372 26601 38
NY85 2L-X 10107291 25550 rf 1 0 0 3 27 48 | 2L 10107485 10107962 X 26372 26601 38
NY85 2L-X 10107294 25589 rf 1 0 0 3 26 49 | 2L 10107485 10107962 X 26372 26601 38
NY85 2L-X 10107343 26205 rf 1 0 0 24 40 35 | 2L 10107485 10107962 X 26372 26601 38
NY85 2L-X 10107484 26547 rf 1 0 0 0 40 35 | 2L 10107485 10107962 X 26372 26601 38
NY85 2R-2R 7003823 9901252 rr 1 0 0 0 42 33 | 2R 9901805 9901950 2R 7003567 7004295 46
NY85 2R-2R 7004796 9896943 fr 1 0 0 0 41 34 | 2R 9895757 9895967 2R 7005277 7005434 23
NY85 2R-2R 7005376 9896408 fr 1 0 0 2 23 52 | 2R 9895757 9895967 2R 7005277 7005434 23
NY85 3L-3L 12893113 16184338 ff 1 0 0 0 50 25 | 3L 16183437 16183531 3L 12894003 12894249 28
NY85 3L-3L 12893298 16184067 ff 1 0 0 0 38 37 | 3L 16183437 16183531 3L 12894003 12894249 28
NY85 3L-3L 12893474 16184092 ff 1 0 0 92 30 45 | 3L 16183437 16183531 3L 12894003 12894249 28
NY85 3L-3L 12893526 16184060 ff 3 0 0 168 41 45 | 3L 16183437 16183531 3L 12894003 12894249 28
NY85 3L-3L 12893753 16184168 ff 1 0 0 71 22 53 | 3L 16183437 16183531 3L 12894003 12894249 28
NY85 3L-3L 12893822 16184270 ff 1 0 0 0 47 28 | 3L 16183437 16183531 3L 12894003 12894249 28
NY85 3L-3L 12893939 16183761 ff 1 0 0 53 50 25 | 3L 16183437 16183531 3L 12894003 12894249 28
NY85 3L-3L 12893946 16184049 ff 1 0 0 42 49 26 | 3L 16183437 16183531 3L 12894003 12894249 28
NY85 3L-3L 12894019 16184273 ff 2 0 0 0 44 31 | 3L 16183437 16183531 3L 12894003 12894249 28
NY85 3L-3L 12894054 16184015 ff 1 0 0 39 36 39 | 3L 16183437 16183531 3L 12894003 12894249 28
NY85 3L-3L 12894155 16184027 ff 2 0 0 0 32 53 | 3L 16183437 16183531 3L 12894003 12894249 28
NY85 3L-3L 12894285 16183383 ff 1 0 0 70 33 42 | 3L 16183437 16183531 3L 12894003 12894249 28
NY85 3L-3L 12894936 16183460 ff 1 0 0 0 24 51 | 3L 16183437 16183531 3L 12894003 12894249 28
NY85 3L-3L 12895216 16183323 ff 1 0 0 34 33 42 | 3L 16183437 16183531 3L 12894003 12894249 28
NY85 3L-3R 16657704 25255497 fr 3 0 0 0 35 52 | 3R 25255111 25255445 3L 16657370 16657606 8
NY85 3R-X 14483618 9662724 rr 1 0 0 0 33 42 | 3R 14484564 14484800 X 9661821 9661871 17
NY85 3R-X 14483912 9662440 rr 1 0 0 2 52 23 | 3R 14484564 14484800 X 9661821 9661871 17
NY85 3R-X 14484190 9662775 rr 2 0 0 3 43 37 | 3R 14484564 14484800 X 9661821 9661871 17
NY85 3R-X 14484500 9661863 rf 2 0 0 0 26 51 | 3R 14484564 14484800 X 9661821 9661871 17
CY04B 2R-2R 7003274 9895149 rf 1 0 0 1 42 33 | 2R 9895039 9895047 2R 7003474 7003578 5
CY04B 2R-2R 7003290 9895131 fr 2 0 0 0 32 53 | 2R 9895039 9895047 2R 7003474 7003578 5
CY04B 2R-2R 7003817 9902603 rf 1 0 0 0 31 44 | 2R 9901797 9901970 2R 7003704 7004441 83
CY04B 2R-2R 7004428 9897110 rr 1 0 0 0 47 28 | 2R 9896033 9896719 2R 7005054 7005101 24
CY04B 2R-2R 7005338 9896450 rf 1 0 0 4 37 38 | 2R 9896033 9896719 2R 7005054 7005101 24
CY04B 3L-4 14298914 301869 fr 1 0 0 0 34 41 | 3L 14298401 14298820 4 301629 301801 7
CY04B 3L-4 14298914 301869 fr 1 0 0 0 34 41 | 3L 14299190 14299503 4 301632 301815 14
CY04B 3L-4 14299558 301374 fr 1 0 0 0 45 30 | 3L 14298401 14298820 4 301629 301801 7
CY04B 3L-4 14299558 301374 fr 1 0 0 0 45 30 | 3L 14299190 14299503 4 301632 301815 14
CY04B 3L-4 14299620 301309 rf 3 0 0 0 46 45 | 3L 14298401 14298820 4 301629 301801 7
CY04B 3L-4 14299620 301309 rf 3 0 0 0 46 45 | 3L 14299190 14299503 4 301632 301815 14
CY04B 3L-X 454334 3429265 fr 3 0 0 0 38 39 | X 3428632 3428806 3L 454533 454775 27
CY04B 3L-X 900100 15203709 rr 1 0 0 0 48 27 | X 15203473 15203516 3L 899209 899319 19
CY04B 3R-3R 7948153 18386278 rf 2 0 0 17 43 32 | 3R 18385544 18385560 3R 7948097 7948172 5
CY22B 2L-2L 7179351 12982509 ff 1 0 0 0 33 42 | 2L 12981742 12981783 2L 7179602 7179689 8
CY22B 2L-2L 7179351 12982509 ff 1 0 0 0 33 42 | 2L 12981743 12981774 2L 7180114 7180383 9
CY22B 2L-2L 7179634 12981793 ff 1 0 0 2 38 37 | 2L 12981742 12981783 2L 7179602 7179689 8
CY22B 2L-2L 7179634 12981793 ff 1 0 0 2 38 37 | 2L 12981743 12981774 2L 7180114 7180383 9
CY22B 2L-2L 7179938 12981830 fr 1 0 0 0 38 37 | 2L 12981742 12981783 2L 7179602 7179689 8
CY22B 2L-2L 7179938 12981830 fr 1 0 0 0 38 37 | 2L 12981743 12981774 2L 7180114 7180383 9
CY22B 2L-X 8793147 20230247 ff 6 0 0 0 53 29 | X 20230244 20230253 2L 8792841 8793399 10
CY22B 2L-X 10107239 26421 rf 1 0 0 0 45 30 | 2L 10106693 10106738 X 26182 26209 4
CY22B 2L-X 10107491 26579 rr 1 0 0 1 27 48 | 2L 10106693 10106738 X 26182 26209 4
CY22B 2L-X 10107495 26710 rf 1 0 0 0 29 46 | 2L 10106693 10106738 X 26182 26209 4
CY22B 2R-2R 7003986 9901858 rf 1 0 0 0 49 26 | 2R 9901804 9901952 2R 7004073 7004274 15
CY22B 2R-2R 7003986 9901858 rf 1 0 0 0 49 26 | 2R 9901856 9901937 2R 7003368 7003724 4
CY22B 3L-3L 12894092 16183158 ff 1 0 0 12 37 38 | 3L 16183211 16183530 3L 12894033 12894257 20
CY22B 3L-3L 12894297 16184089 ff 1 0 0 10 32 43 | 3L 16183211 16183530 3L 12894033 12894257 20
CY22B 3L-3L 12895212 16183319 ff 1 0 0 16 42 33 | 3L 16183211 16183530 3L 12894033 12894257 20
CY22B 3L-4 14299624 301305 rf 1 0 0 0 42 33 | 3L 14299216 14299310 4 301628 301685 5
CY22B 3L-X 454908 3428701 ff 1 0 0 4 51 24 | X 3428625 3428874 3L 454503 454732 13
CY21B3 2L-2L 8690831 11747426 rf 1 0 0 1 41 34 | 2L 11747665 11748299 2L 8690489 8690536 6
CY21B3 2L-2L 8690962 11747293 fr 1 0 0 1 46 29 | 2L 11747665 11748299 2L 8690489 8690536 6
CY21B3 2L-2L 16257665 21237936 rf 1 0 0 0 36 39 | 2L 21237939 21237944 2L 16257750 16258184 4
CY21B3 2L-2R 154581 1708808 rf 1 0 0 0 33 42 | 2R 1708801 1708811 2L 154151 154903 7
CY21B3 2L-X 10107294 25589 rf 1 0 0 4 26 49 | 2L 10107500 10107882 X 26389 26563 45
CY21B3 2L-X 10107410 25586 rf 1 0 0 0 40 35 | 2L 10107500 10107882 X 26389 26563 45
CY21B3 2L-X 10107421 26746 rf 1 0 0 1 26 49 | 2L 10107500 10107882 X 26389 26563 45
CY21B3 2R-2R 7003290 9895131 fr 3 0 0 0 39 47 | 2R 9895037 9895053 2R 7002918 7002948 4
CY21B3 2R-2R 7003290 9895131 fr 3 0 0 0 39 47 | 2R 9895040 9895054 2R 7003559 7003644 5
CY21B3 2R-2R 7004428 9897110 rr 1 0 0 1 26 49 | 2R 9895740 9896323 2R 7005052 7005441 21
CY21B3 2R-2R 7004430 9897187 rr 1 0 0 0 44 31 | 2R 9895740 9896323 2R 7005052 7005441 21
CY21B3 2R-2R 7004775 9896968 rf 2 0 0 6 45 30 | 2R 9895740 9896323 2R 7005052 7005441 21
CY21B3 2R-2R 7005216 9896593 rf 1 0 0 3 34 41 | 2R 9895740 9896323 2R 7005052 7005441 21
CY21B3 2R-X 33197 10474421 fr 1 0 0 0 37 38 | X 10474183 10474523 2R 33114 33159 11
CY21B3 3L-3L 12892948 16184821 fr 2 0 0 56 37 47 | 3L 16184260 16184310 3L 12892758 12892913 7
CY21B3 3L-3L 12893071 16184048 ff 1 0 0 192 44 31 | 3L 16184260 16184310 3L 12892758 12892913 7
CY21B3 3L-3L 12893217 16184586 rr 1 0 0 0 53 22 | 3L 16184260 16184310 3L 12892758 12892913 7
CY21B3 3L-3L 12893399 16183303 ff 1 0 0 101 50 25 | 3L 16184260 16184310 3L 12892758 12892913 7
CY21B3 3L-3L 12893436 16184024 ff 1 0 0 95 22 53 | 3L 16184260 16184310 3L 12892758 12892913 7
CY21B3 3L-3L 12893444 16183642 ff 1 0 0 0 22 53 | 3L 16184260 16184310 3L 12892758 12892913 7
CY21B3 3L-3L 12893651 16184266 ff 1 0 0 127 35 40 | 3L 16184260 16184310 3L 12892758 12892913 7
CY21B3 3L-3L 12893777 16183931 ff 1 0 0 0 22 53 | 3L 16184260 16184310 3L 12892758 12892913 7
CY21B3 3L-3L 12893787 16183943 ff 1 0 0 0 46 29 | 3L 16184260 16184310 3L 12892758 12892913 7
CY21B3 3L-4 14299347 301556 rf 1 0 0 0 51 24 | 3L 14298492 14298806 4 301628 301808 7
CY21B3 3L-X 454336 3429263 fr 2 0 0 1 44 43 | X 3428621 3428855 3L 454527 455001 42
CY21B3 3R-X 14484500 9661863 rf 1 0 0 0 26 49 | 3R 14484585 14484868 X 9661821 9661873 14
CY21B3 3R-X 28720671 684115 fr 1 0 0 0 51 24 | 3R 28721016 28721064 X 684289 684397 4
CY28A4 2L-2L 8689517 11748738 fr 1 0 0 0 46 29 | 2L 11747374 11748000 2L 8690296 8690514 5
CY28A4 2L-X 10107095 26391 rf 1 0 0 1 32 43 | 2L 10106279 10106742 X 25966 26202 12
CY28A4 2L-X 10107095 26391 rf 1 0 0 1 32 43 | 2L 10107580 10107699 X 26362 26560 18
CY28A4 2L-X 10107103 25252 rf 1 0 0 0 30 45 | 2L 10106279 10106742 X 25966 26202 12
CY28A4 2L-X 10107233 25128 rf 1 0 0 1 24 51 | 2L 10106279 10106742 X 25966 26202 12
CY28A4 2L-X 10107239 26073 rf 1 0 0 0 39 36 | 2L 10106279 10106742 X 25966 26202 12
CY28A4 2L-X 10107239 26073 rf 1 0 0 0 39 36 | 2L 10107580 10107699 X 26362 26560 18
CY28A4 2L-X 10107239 26421 rf 1 0 0 0 26 49 | 2L 10106279 10106742 X 25966 26202 12
CY28A4 2L-X 10107239 26421 rf 1 0 0 0 26 49 | 2L 10107580 10107699 X 26362 26560 18
CY28A4 2L-X 10107288 26680 rf 1 0 0 3 32 43 | 2L 10106279 10106742 X 25966 26202 12
CY28A4 2L-X 10107288 26680 rf 1 0 0 3 32 43 | 2L 10107580 10107699 X 26362 26560 18
CY28A4 2L-X 10107473 26734 rf 1 0 0 0 33 42 | 2L 10106279 10106742 X 25966 26202 12
CY28A4 2L-X 10107473 26734 rf 1 0 0 0 33 42 | 2L 10107580 10107699 X 26362 26560 18
CY28A4 3L-3L 10513774 19303641 fr 3 0 0 0 42 46 | 3L 19303417 19303443 3L 10513856 10513937 7
CY28A4 3L-3L 10513809 19303280 rf 3 0 0 0 38 47 | 3L 19303417 19303443 3L 10513856 10513937 7
CY28A4 3L-3L 12893442 16183640 ff 1 0 0 138 20 55 | 3L 16183421 16183526 3L 12894029 12894254 26
CY28A4 3L-3L 12893531 16184186 ff 1 0 0 0 25 50 | 3L 16183421 16183526 3L 12894029 12894254 26
CY28A4 3L-3L 12893545 16184182 ff 1 0 0 0 31 44 | 3L 16183421 16183526 3L 12894029 12894254 26
CY28A4 3L-3L 12894439 16183658 ff 2 0 0 0 46 37 | 3L 16183421 16183526 3L 12894029 12894254 26
CY28A4 3L-3L 12895041 16184364 ff 1 0 0 39 44 31 | 3L 16183421 16183526 3L 12894029 12894254 26
CY28A4 3L-4 14299620 301309 rf 2 0 0 0 45 30 | 3L 14298564 14298834 4 301631 301808 11
CY28A4 3L-4 14299620 301309 rf 2 0 0 0 45 30 | 3L 14299220 14299496 4 301630 301763 13
CY28A4 3L-X 835416 619967 rf 1 0 0 0 37 38 | 3L 835579 835765 X 619995 620202 59
CY28A4 X-X 615154 2638639 rf 2 0 0 17 28 47 | X 2638262 2638306 X 615220 615239 5
CY28A4 X-X 2107203 3129741 rf 1 0 0 0 38 37 | X 3129690 3129790 X 2108031 2108068 13
CY28A4 X-X 4603391 10188883 rr 1 0 0 2 49 26 | X 10188638 10188826 X 4603315 4603387 31
CY28A4 X-X 4603443 10188825 rr 1 0 0 0 40 35 | X 10188638 10188826 X 4603315 4603387 31
CY20A 2L-2L 7179281 12982279 fr 1 0 0 1 48 27 | 2L 12981742 12981754 2L 7179665 7179772 8
CY20A 2L-2L 7179281 12982279 fr 1 0 0 1 48 27 | 2L 12981746 12981758 2L 7180126 7180237 8
CY20A 2L-X 10107168 25628 rf 1 0 0 1 42 33 | 2L 10106500 10106762 X 26136 26217 18
CY20A 2L-X 10107344 26202 rf 1 0 0 3 39 36 | 2L 10106500 10106762 X 26136 26217 18
CY20A 2L-X 10107418 25576 rf 1 0 0 0 32 43 | 2L 10106500 10106762 X 26136 26217 18
CY20A 2R-2R 7003274 9895149 rf 6 0 0 0 42 51 | 2R 9895036 9895052 2R 7003451 7003572 7
CY20A 2R-2R 7003274 9895149 rf 6 0 0 0 42 51 | 2R 9895040 9895053 2R 7002792 7002951 5
CY20A 2R-2R 7003290 9895131 fr 4 0 0 0 39 49 | 2R 9895036 9895052 2R 7003451 7003572 7
CY20A 2R-2R 7003290 9895131 fr 4 0 0 0 39 49 | 2R 9895040 9895053 2R 7002792 7002951 5
CY20A 2R-2R 7004428 9897110 rr 3 0 0 0 43 44 | 2R 9896249 9896342 2R 7005053 7005100 25
CY20A 2R-2R 7004430 9897187 rr 1 0 0 0 49 26 | 2R 9896249 9896342 2R 7005053 7005100 25
CY20A 2R-2R 7004445 9897188 rr 1 0 0 0 27 48 | 2R 9896249 9896342 2R 7005053 7005100 25
CY20A 2R-3R 11877951 25255495 fr 6 0 0 0 45 45 | 3R 25255421 25255429 2R 11877637 11877752 8
CY20A 3L-4 14299620 301309 rf 1 0 0 0 51 24 | 3L 14298778 14298829 4 301653 301681 4
CY20A 3L-4 14299620 301309 rf 1 0 0 0 51 24 | 3L 14299214 14299358 4 301629 301805 5
CY20A 3R-X 14483687 9662758 rr 1 0 0 1 46 29 | 3R 14484665 14484948 X 9661821 9661895 8
CY08A 2L-2L 2810013 5717698 rf 5 0 0 1 47 46 | 2L 5717705 5718146 2L 2810025 2810404 32
CY08A 2L-3R 20694943 982799 fr 1 0 0 0 40 35 | 2L 20694372 20694827 3R 982755 982777 8
CY08A 2L-X 10107239 26421 rf 1 0 0 0 45 30 | 2L 10106228 10106632 X 25970 26151 7
CY08A 2L-X 10107239 26421 rf 1 0 0 0 45 30 | 2L 10107483 10107711 X 26373 26556 39
CY08A 2L-X 10107251 25815 rf 1 0 0 0 49 26 | 2L 10106228 10106632 X 25970 26151 7
CY08A 2L-X 10107251 25815 rf 1 0 0 0 49 26 | 2L 10107483 10107711 X 26373 26556 39
CY08A 2L-X 10107425 26619 rf 1 0 0 0 25 50 | 2L 10106228 10106632 X 25970 26151 7
CY08A 2L-X 10107425 26619 rf 1 0 0 0 25 50 | 2L 10107483 10107711 X 26373 26556 39
CY08A 2L-X 10107491 26845 rf 1 0 0 0 33 42 | 2L 10106228 10106632 X 25970 26151 7
CY08A 2L-X 10107491 26845 rf 1 0 0 0 33 42 | 2L 10107483 10107711 X 26373 26556 39
CY08A 2R-2R 7005376 9896408 fr 1 0 0 0 22 53 | 2R 9895567 9895919 2R 7005221 7005450 13
CY08A 3R-X 14483746 9662571 fr 1 0 0 0 26 49 | 3R 14484673 14484943 X 9661867 9661871 4
CY17C 2L-3R 20694943 982799 fr 2 0 0 0 40 35 | 2L 20694610 20694736 3R 982756 982778 5
CY17C 2L-X 10107285 26402 rf 1 0 0 1 35 40 | 2L 10107514 10107905 X 26378 26552 25
CY17C 2L-X 10107288 26864 rf 1 0 0 3 32 43 | 2L 10107514 10107905 X 26378 26552 25
CY17C 2L-X 10107384 25927 rf 1 0 0 1 27 48 | 2L 10107514 10107905 X 26378 26552 25
CY17C 2L-X 10107413 26925 rf 1 0 0 0 38 37 | 2L 10107514 10107905 X 26378 26552 25
CY17C 2L-X 10107421 26746 rf 1 0 0 0 29 46 | 2L 10107514 10107905 X 26378 26552 25
CY17C 2L-X 10107491 26579 rr 1 0 0 2 41 34 | 2L 10107514 10107905 X 26378 26552 25
CY17C 3L-4 14298978 301811 rf 1 0 0 0 42 33 | 3L 14298386 14299357 4 301628 301767 10
CY17C 3L-4 14299620 301309 rf 3 0 0 0 46 30 | 3L 14298386 14299357 4 301628 301767 10
CY17C 3L-X 4780165 2108742 ff 2 0 0 4 31 52 | 3L 4779431 4779486 X 2108742 2108771 8
