# Supplementary material for: Chromosomal rearrangements as a source of new gene formation in Drosophila yakuba
Source: PLoS Genet. 2019 Sep 23;15(9):e1008314. doi: 10.1371/journal.pgen.1008314 (PMC6776367; doi:10.1371/journal.pgen.1008314)
Supplement: S1 Data — (ZIP) [file pgen.1008314.s019.zip › Denovogenes/TophatFusionMaleCarcass.txt]

NY48 2L-2R 18246229 4032329 rr 1 0 0 0 37 39 | 2L 18246355 18246610 2R 4032218 4032260 9
NY48 2L-3R 20694943 982799 fr 15 4 2 5 43 36 | 2L 20694676 20694710 3R 982759 982771 4
NY48 2L-X 10106993 26130 fr 1 0 0 7 22 54 | 2L 10107482 10107695 X 26385 26566 33
NY48 2L-X 10107093 25654 rf 1 0 1 5 48 28 | 2L 10107482 10107695 X 26385 26566 33
NY48 2L-X 10107131 26384 rf 1 0 1 0 25 51 | 2L 10107482 10107695 X 26385 26566 33
NY48 2L-X 10107266 26435 rf 1 0 1 5 38 38 | 2L 10107482 10107695 X 26385 26566 33
NY48 2L-X 10107285 26402 rf 2 0 0 0 34 55 | 2L 10107482 10107695 X 26385 26566 33
NY48 2L-X 10107361 26421 rf 1 0 0 10 44 30 | 2L 10107482 10107695 X 26385 26566 33
NY48 2L-X 10107418 25576 rf 1 0 0 1 38 36 | 2L 10107482 10107695 X 26385 26566 33
NY48 2L-X 10107484 26547 rf 3 0 0 3 40 47 | 2L 10107482 10107695 X 26385 26566 33
NY48 2R-2R 1915175 9731285 rr 3 0 0 2 45 48 | 2R 9731221 9731253 2R 1915276 1915384 5
NY48 2R-2R 1915444 9731592 ff 7 0 2 5 28 54 | 2R 9731221 9731253 2R 1915276 1915384 5
NY48 3L-X 17390800 4601873 ff 1 0 0 0 25 51 | 3L 17390470 17390659 X 4601873 4601918 11
NY56 2L-3L 13187065 15885779 rf 1 1 1 0 51 23 | 3L 15885909 15885931 2L 13187173 13187256 6
NY56 2L-3L 13187065 15885779 rf 1 1 1 0 51 23 | 3L 15885963 15885983 2L 13187688 13187811 5
NY56 2L-3L 13187343 15885764 ff 3 2 0 5 50 41 | 3L 15885909 15885931 2L 13187173 13187256 6
NY56 2L-3L 13187343 15885764 ff 3 2 0 5 50 41 | 3L 15885963 15885983 2L 13187688 13187811 5
NY56 2L-3L 13187479 15885909 ff 1 2 1 0 42 32 | 3L 15885909 15885931 2L 13187173 13187256 6
NY56 2L-3L 13187479 15885909 ff 1 2 1 0 42 32 | 3L 15885963 15885983 2L 13187688 13187811 5
NY56 2L-3L 13187797 15886274 rr 1 0 1 0 27 47 | 3L 15885909 15885931 2L 13187173 13187256 6
NY56 2L-3L 13187797 15886274 rr 1 0 1 0 27 47 | 3L 15885963 15885983 2L 13187688 13187811 5
NY56 2L-4 21577084 1274156 rf 1 12 1 38 39 37 | 2L 21577177 21577224 4 1274210 1274277 4
NY56 2L-X 10107095 26391 rf 1 0 1 0 45 29 | 2L 10107527 10107698 X 26392 26562 24
NY56 2L-X 10107239 26421 rf 1 0 0 4 40 36 | 2L 10107527 10107698 X 26392 26562 24
NY56 2L-X 10107266 26435 rf 2 0 2 7 35 43 | 2L 10107527 10107698 X 26392 26562 24
NY56 2L-X 10107367 26419 rf 1 0 0 11 33 41 | 2L 10107527 10107698 X 26392 26562 24
NY56 2L-X 10107410 26393 rf 1 0 1 2 39 35 | 2L 10107527 10107698 X 26392 26562 24
NY56 2L-X 10107484 26547 rf 1 0 0 0 39 35 | 2L 10107527 10107698 X 26392 26562 24
NY56 2L-X 10107491 26579 rr 1 0 0 0 28 48 | 2L 10107527 10107698 X 26392 26562 24
NY56 2R-2R 7004775 9896968 rf 2 29 1 15 43 33 | 2R 9895796 9895982 2R 7005292 7005439 6
NY56 3L-3R 18432010 18110221 rf 11 0 12 8 52 47 | 3L 18432009 18432032 3R 18110377 18110440 5
NY56 3L-X 835418 619961 rf 1 0 1 8 41 33 | 3L 835642 835772 X 620041 620180 16
NY56 3L-X 835646 620259 rf 1 0 1 134 43 31 | 3L 835642 835772 X 620041 620180 16
NY56 3L-X 4779685 2108538 rr 1 0 0 0 52 22 | 3L 4779436 4779534 X 2108745 2108767 5
NY56 3L-X 4779685 2108736 rr 1 0 0 0 52 22 | 3L 4779436 4779534 X 2108745 2108767 5
NY56 X-X 64277 1833588 rr 1 0 1 0 46 28 | X 1833446 1833528 X 65194 65231 5
NY62 2L-2L 10318583 13992117 ff 1 0 0 0 34 42 | 2L 13991383 13991510 2L 10319532 10319553 4
NY62 2L-2L 10318814 13992118 rf 1 0 0 3 35 41 | 2L 13991383 13991510 2L 10319532 10319553 4
NY62 2L-3L 13187067 15885777 rf 2 0 0 0 52 32 | 3L 15885905 15885980 2L 13187029 13187303 16
NY62 2L-3L 13187067 15885777 rf 2 0 0 0 52 32 | 3L 15885909 15885982 2L 13187657 13187856 8
NY62 2L-3L 13187479 15885903 ff 2 1 1 1 47 41 | 3L 15885905 15885980 2L 13187029 13187303 16
NY62 2L-3L 13187479 15885903 ff 2 1 1 1 47 41 | 3L 15885909 15885982 2L 13187657 13187856 8
NY62 2L-3L 13187750 15886224 ff 2 1 1 0 45 41 | 3L 15885905 15885980 2L 13187029 13187303 16
NY62 2L-3L 13187750 15886224 ff 2 1 1 0 45 41 | 3L 15885909 15885982 2L 13187657 13187856 8
NY62 2L-3R 20694943 982799 fr 5 0 0 0 43 35 | 2L 20694590 20694852 3R 982758 982778 5
NY62 2L-X 10107095 26391 rf 1 1 0 0 43 33 | 2L 10106807 10106894 X 26472 26607 7
NY62 2L-X 10107095 26391 rf 1 1 0 0 43 33 | 2L 10107488 10107682 X 26391 26563 29
NY62 2L-X 10107119 26627 rf 2 1 1 11 36 53 | 2L 10106807 10106894 X 26472 26607 7
NY62 2L-X 10107119 26627 rf 2 1 1 11 36 53 | 2L 10107488 10107682 X 26391 26563 29
NY62 2L-X 10107121 26073 rf 1 1 1 0 20 56 | 2L 10106807 10106894 X 26472 26607 7
NY62 2L-X 10107121 26073 rf 1 1 1 0 20 56 | 2L 10107488 10107682 X 26391 26563 29
NY62 2L-X 10107233 26603 rf 1 0 0 0 47 29 | 2L 10106807 10106894 X 26472 26607 7
NY62 2L-X 10107233 26603 rf 1 0 0 0 47 29 | 2L 10107488 10107682 X 26391 26563 29
NY62 2L-X 10107237 26860 rf 1 1 1 8 41 33 | 2L 10106807 10106894 X 26472 26607 7
NY62 2L-X 10107237 26860 rf 1 1 1 8 41 33 | 2L 10107488 10107682 X 26391 26563 29
NY62 2L-X 10107239 26421 rf 2 1 0 10 49 28 | 2L 10106807 10106894 X 26472 26607 7
NY62 2L-X 10107239 26421 rf 2 1 0 10 49 28 | 2L 10107488 10107682 X 26391 26563 29
NY62 2L-X 10107274 26214 rf 2 1 1 1 45 45 | 2L 10106807 10106894 X 26472 26607 7
NY62 2L-X 10107274 26214 rf 2 1 1 1 45 45 | 2L 10107488 10107682 X 26391 26563 29
NY62 2L-X 10107285 26402 rf 1 1 2 1 34 40 | 2L 10106807 10106894 X 26472 26607 7
NY62 2L-X 10107285 26402 rf 1 1 2 1 34 40 | 2L 10107488 10107682 X 26391 26563 29
NY62 2L-X 10107288 26680 rf 2 1 1 21 32 49 | 2L 10106807 10106894 X 26472 26607 7
NY62 2L-X 10107288 26680 rf 2 1 1 21 32 49 | 2L 10107488 10107682 X 26391 26563 29
NY62 2L-X 10107419 26747 rf 1 1 0 2 34 40 | 2L 10106807 10106894 X 26472 26607 7
NY62 2L-X 10107419 26747 rf 1 1 0 2 34 40 | 2L 10107488 10107682 X 26391 26563 29
NY62 2L-X 10107495 26710 rf 1 1 0 2 33 41 | 2L 10106807 10106894 X 26472 26607 7
NY62 2L-X 10107495 26710 rf 1 1 0 2 33 41 | 2L 10107488 10107682 X 26391 26563 29
NY62 2L-X 10107497 26535 rf 1 1 0 11 34 42 | 2L 10106807 10106894 X 26472 26607 7
NY62 2L-X 10107497 26535 rf 1 1 0 11 34 42 | 2L 10107488 10107682 X 26391 26563 29
NY62 2L-X 21318896 21037164 rf 1 0 1 1 24 50 | 2L 21318848 21318887 X 21037016 21037130 8
NY62 2R-2R 7003243 9895180 rf 6 21 5 2 53 45 | 2R 9895042 9895056 2R 7002946 7002973 4
NY62 2R-2R 7003290 9895131 fr 10 3 1 2 38 49 | 2R 9895042 9895056 2R 7002946 7002973 4
NY62 2R-2R 7005751 9896624 ff 1 0 1 26 55 21 | 2R 9895810 9895935 2R 7005273 7005441 23
NY62 3L-4 14299125 301663 rf 1 0 1 0 56 20 | 3L 14298807 14298824 4 301628 301682 6
NY62 3L-4 14299125 301663 rf 1 0 1 0 56 20 | 3L 14299256 14299336 4 301631 301685 6
NY62 3L-X 835385 619977 rf 1 0 1 7 46 28 | 3L 835478 835773 X 620009 620234 55
NY62 3L-X 835901 619999 rr 4 1 0 2 49 43 | 3L 835478 835773 X 620009 620234 55
NY62 3L-X 835924 619953 rf 1 0 1 0 30 46 | 3L 835478 835773 X 620009 620234 55
NY62 3R-X 14483615 9662700 rr 1 0 0 0 46 30 | 3R 14484603 14484851 X 9661822 9661874 16
NY62 3R-X 14483893 9662384 ff 1 0 0 2 43 31 | 3R 14484603 14484851 X 9661822 9661874 16
NY66 2L-2L 7179854 12981925 rf 1 2 0 1 32 44 | 2L 12981743 12981774 2L 7180137 7180216 5
NY66 2L-4 21577084 1274156 rf 1 12 0 30 46 28 | 2L 21577087 21577217 4 1274207 1274276 14
NY66 2L-X 10107012 26161 rf 1 0 0 9 24 50 | 2L 10107488 10107510 X 26392 26502 6
NY66 2L-X 10107034 26888 rf 1 0 0 0 35 41 | 2L 10107488 10107510 X 26392 26502 6
NY66 2L-X 10107093 26701 rf 1 0 0 0 50 26 | 2L 10107488 10107510 X 26392 26502 6
NY66 2L-X 10107095 26190 rf 1 0 0 2 27 47 | 2L 10107488 10107510 X 26392 26502 6
NY66 2L-X 10107098 26417 rf 1 0 0 0 32 44 | 2L 10107488 10107510 X 26392 26502 6
NY66 2L-X 10107119 26627 rf 1 0 0 4 23 51 | 2L 10107488 10107510 X 26392 26502 6
NY66 2L-X 10107267 26434 rf 3 0 0 2 54 27 | 2L 10107488 10107510 X 26392 26502 6
NY66 2L-X 10107288 26680 rf 2 0 0 5 28 51 | 2L 10107488 10107510 X 26392 26502 6
NY66 2L-X 10107417 26175 rf 1 0 0 0 30 46 | 2L 10107488 10107510 X 26392 26502 6
NY66 2L-X 10107418 25576 rf 1 0 1 1 32 44 | 2L 10107488 10107510 X 26392 26502 6
NY66 2L-X 10107487 26837 rf 1 0 1 0 42 34 | 2L 10107488 10107510 X 26392 26502 6
NY66 2R-2R 7005376 9896408 fr 1 9 0 5 22 54 | 2R 9895770 9895941 2R 7005351 7005439 17
NY66 2R-2R 7005405 9896381 rf 1 42 1 3 52 24 | 2R 9895770 9895941 2R 7005351 7005439 17
NY66 2R-3L 2387697 16508666 rf 1 0 0 0 40 34 | 3L 16508545 16508641 2R 2386773 2387327 26
NY66 3L-3L 12893928 16183949 ff 2 12 0 35 41 41 | 3L 16183432 16183526 3L 12894032 12894247 10
NY66 3L-3L 12894052 16184014 ff 1 0 0 0 37 39 | 3L 16183432 16183526 3L 12894032 12894247 10
NY66 3L-3L 12894053 16183733 ff 1 0 0 0 24 50 | 3L 16183432 16183526 3L 12894032 12894247 10
NY66 3L-3L 12894092 16183158 ff 1 12 1 3 47 27 | 3L 16183432 16183526 3L 12894032 12894247 10
NY66 3L-3L 12894279 16184091 ff 1 12 0 48 39 37 | 3L 16183432 16183526 3L 12894032 12894247 10
NY66 3L-3L 12894779 16183508 fr 2 428 1 20 37 39 | 3L 16183432 16183526 3L 12894032 12894247 10
NY66 3L-3L 12894878 16183449 ff 1 0 0 0 20 56 | 3L 16183432 16183526 3L 12894032 12894247 10
NY66 3L-3L 12894886 16183458 ff 1 0 0 0 36 40 | 3L 16183432 16183526 3L 12894032 12894247 10
NY66 3L-3L 12895217 16183141 ff 2 12 0 16 56 44 | 3L 16183432 16183526 3L 12894032 12894247 10
NY66 3L-3R 4270593 16016850 ff 1 0 0 157 54 20 | 3R 16016657 16016982 3L 4270497 4270539 7
NY66 3L-4 14299624 301305 rf 4 0 1 0 52 49 | 3L 14298777 14298834 4 301650 301683 4
NY66 3L-4 14299624 301305 rf 4 0 1 0 52 49 | 3L 14299223 14299310 4 301618 301688 8
NY73 2L-2L 7179854 12981925 rf 2 1 0 1 34 42 | 2L 12981752 12981774 2L 7180175 7180266 5
NY73 2L-3R 20694646 982801 ff 1 0 0 12 44 32 | 2L 20694584 20694724 3R 982759 982775 5
NY73 2L-3R 20694943 982799 fr 4 2 0 0 43 36 | 2L 20694584 20694724 3R 982759 982775 5
NY73 2L-X 10107119 26627 rf 1 0 1 3 35 41 | 2L 10107547 10107629 X 26390 26564 9
NY73 2L-X 10107258 26137 rf 1 0 0 0 24 50 | 2L 10107547 10107629 X 26390 26564 9
NY73 2L-X 10107266 26435 rf 1 0 1 0 54 22 | 2L 10107547 10107629 X 26390 26564 9
NY73 2L-X 10107288 26680 rf 1 0 0 1 28 46 | 2L 10107547 10107629 X 26390 26564 9
NY73 2L-X 10107401 26420 fr 1 0 1 1 28 48 | 2L 10107547 10107629 X 26390 26564 9
NY73 2L-X 10107413 26525 rf 1 0 0 0 45 31 | 2L 10107547 10107629 X 26390 26564 9
NY73 2L-X 10107425 26619 rf 1 0 1 1 24 50 | 2L 10107547 10107629 X 26390 26564 9
NY73 2L-X 10107474 26846 rf 1 0 1 4 32 44 | 2L 10107547 10107629 X 26390 26564 9
NY73 2L-X 21786899 20636684 ff 1 0 0 1 51 25 | 2L 21786287 21786352 X 20637243 20637307 6
NY73 2R-2R 7003927 9901963 rr 1 2 0 0 37 37 | 2R 9901805 9901951 2R 7004078 7004292 43
NY73 2R-2R 7003927 9901963 rr 1 2 0 0 37 37 | 2R 9901864 9901945 2R 7003708 7003747 7
NY73 2R-2R 7003984 9901975 fr 1 3 0 0 46 30 | 2R 9901805 9901951 2R 7004078 7004292 43
NY73 2R-2R 7003984 9901975 fr 1 3 0 0 46 30 | 2R 9901864 9901945 2R 7003708 7003747 7
NY73 3L-3L 12893920 16183770 ff 1 5 0 31 26 50 | 3L 16183426 16183521 3L 12894047 12894237 12
NY73 3L-3L 12894156 16184378 ff 1 5 1 0 35 41 | 3L 16183426 16183521 3L 12894047 12894237 12
NY73 3L-3L 12894271 16183326 ff 1 5 1 23 42 32 | 3L 16183426 16183521 3L 12894047 12894237 12
NY73 3L-3L 12894779 16183508 fr 4 297 2 11 341 46 | 3L 16183426 16183521 3L 12894047 12894237 12
NY73 X-X 3141106 12122085 ff 1 0 0 0 38 36 | X 12121067 12121677 X 3140741 3141567 11
NY85 2L-2L 7180051 12981704 rf 1 1 1 2 25 51 | 2L 12981742 12981780 2L 7180157 7180447 4
NY85 2L-2L 7180051 12981704 rf 1 1 1 2 25 51 | 2L 12981750 12981783 2L 7179601 7179753 7
NY85 2L-2L 8689517 11748738 fr 1 0 0 3 43 33 | 2L 11747943 11748415 2L 8690298 8690501 6
NY85 2L-2L 8689839 11748418 rf 1 0 0 5 41 35 | 2L 11747943 11748415 2L 8690298 8690501 6
NY85 2L-2L 8691101 11747149 fr 1 0 0 0 41 35 | 2L 11747943 11748415 2L 8690298 8690501 6
NY85 2L-2L 16257665 21237936 rf 2 0 2 1 32 51 | 2L 21237936 21237972 2L 16257725 16257884 8
NY85 2L-2L 17985910 19629585 ff 2 0 0 0 34 40 | 2L 19629596 19629686 2L 17985990 17985995 4
NY85 2L-3L 13187065 15885779 rf 1 0 0 0 48 28 | 3L 15885904 15885980 2L 13187783 13188061 5
NY85 2L-3L 13187397 15885800 fr 1 0 0 1 22 54 | 3L 15885904 15885980 2L 13187783 13188061 5
NY85 2L-3L 13187479 15885909 ff 5 0 0 1 53 55 | 3L 15885904 15885980 2L 13187783 13188061 5
NY85 2L-X 10107239 26421 rf 1 0 0 4 41 35 | 2L 10107485 10107962 X 26372 26601 38
NY85 2L-X 10107241 25925 rf 1 0 1 0 47 29 | 2L 10107485 10107962 X 26372 26601 38
NY85 2L-X 10107267 26434 rf 1 0 1 2 52 22 | 2L 10107485 10107962 X 26372 26601 38
NY85 2L-X 10107272 26216 rf 1 0 1 1 24 52 | 2L 10107485 10107962 X 26372 26601 38
NY85 2L-X 10107285 26402 rf 2 0 1 0 31 51 | 2L 10107485 10107962 X 26372 26601 38
NY85 2L-X 10107335 26384 rf 1 0 1 9 27 47 | 2L 10107485 10107962 X 26372 26601 38
NY85 2L-X 10107410 26755 rf 2 0 0 0 40 41 | 2L 10107485 10107962 X 26372 26601 38
NY85 2L-X 10107416 26742 rf 1 0 1 2 34 40 | 2L 10107485 10107962 X 26372 26601 38
NY85 2L-X 10107484 26547 rf 1 0 0 2 45 29 | 2L 10107485 10107962 X 26372 26601 38
NY85 2L-X 10107486 25776 rf 1 0 1 1 42 32 | 2L 10107485 10107962 X 26372 26601 38
NY85 2R-2R 7003984 9901975 fr 1 2 0 2 37 39 | 2R 9901805 9901950 2R 7003567 7004295 46
NY85 2R-2R 7004796 9896943 fr 9 2 4 4 49 47 | 2R 9895757 9895967 2R 7005277 7005434 23
NY85 2R-2R 7005405 9896381 rf 1 18 0 7 52 24 | 2R 9895757 9895967 2R 7005277 7005434 23
NY85 3L-3L 12893548 16184185 ff 1 0 0 0 37 37 | 3L 16183437 16183531 3L 12894003 12894249 28
NY85 3L-3L 12894256 16183284 ff 1 21 0 30 46 30 | 3L 16183437 16183531 3L 12894003 12894249 28
NY85 3L-3L 12894439 16184125 ff 1 0 0 0 45 29 | 3L 16183437 16183531 3L 12894003 12894249 28
NY85 3L-3L 12894779 16183508 fr 1 647 1 43 39 37 | 3L 16183437 16183531 3L 12894003 12894249 28
NY85 3L-3L 12895240 16183093 ff 1 21 0 23 42 32 | 3L 16183437 16183531 3L 12894003 12894249 28
NY85 3L-3R 16657704 25255497 fr 9 0 0 0 54 51 | 3R 25255111 25255445 3L 16657370 16657606 8
NY85 3L-4 14299018 301767 fr 1 0 0 0 30 46 | 3L 14298801 14299705 4 301436 301808 15
NY85 3L-4 14299454 301469 rf 1 1 0 0 26 50 | 3L 14298801 14299705 4 301436 301808 15
NY85 3L-X 835662 619966 rf 1 0 0 110 54 22 | 3L 835485 835774 X 620006 620377 78
NY85 3L-X 835901 619999 rr 1 1 0 1 48 28 | 3L 835485 835774 X 620006 620377 78
NY85 3R-3R 20649720 26747944 fr 2 0 2 4 30 46 | 3R 26747672 26747792 3R 20649574 20649620 12
NY85 3R-3R 20649720 26747944 fr 2 0 2 4 30 46 | 3R 26748180 26748315 3R 20649574 20649625 8
NY85 3R-X 14484500 9661863 rf 3 6 2 0 23 54 | 3R 14484564 14484800 X 9661821 9661871 17
NY81 2L-3L 13187064 15885946 rf 1 0 1 0 43 31 | 3L 15885879 15885972 2L 13187179 13187318 14
NY81 2L-3L 13187375 15885935 rf 1 0 0 1 30 46 | 3L 15885879 15885972 2L 13187179 13187318 14
NY81 2L-3L 13187501 15885900 rf 1 0 0 0 34 42 | 3L 15885879 15885972 2L 13187179 13187318 14
NY81 2L-4 21577297 1274094 rr 1 0 0 0 41 33 | 2L 21577062 21577257 4 1274211 1274293 16
NY81 2L-4 21577416 1273932 rr 1 0 0 1 43 33 | 2L 21577062 21577257 4 1274211 1274293 16
NY81 2L-4 21577690 1274121 rr 1 0 1 3 54 22 | 2L 21577062 21577257 4 1274211 1274293 16
NY81 2L-X 10107098 26417 rf 1 0 0 0 31 45 | 2L 10106635 10106764 X 26165 26212 10
NY81 2L-X 10107267 26434 rf 1 0 1 6 45 31 | 2L 10106635 10106764 X 26165 26212 10
NY81 2L-X 10107319 26386 ff 1 0 0 0 45 31 | 2L 10106635 10106764 X 26165 26212 10
NY81 2L-X 10107361 26396 rf 1 0 0 1 34 40 | 2L 10106635 10106764 X 26165 26212 10
NY81 2L-X 10107381 25315 rf 1 0 1 3 29 47 | 2L 10106635 10106764 X 26165 26212 10
NY81 2L-X 10107418 25576 rf 2 0 1 1 36 48 | 2L 10106635 10106764 X 26165 26212 10
NY81 2L-X 10107419 26847 rf 1 0 0 2 41 35 | 2L 10106635 10106764 X 26165 26212 10
NY81 2L-X 10107428 26622 rf 1 0 0 8 31 43 | 2L 10106635 10106764 X 26165 26212 10
NY81 2L-X 10107473 26626 rf 1 0 1 2 38 38 | 2L 10106635 10106764 X 26165 26212 10
NY81 2L-X 10107473 26734 rf 1 0 1 2 56 20 | 2L 10106635 10106764 X 26165 26212 10
NY81 2R-2R 1708808 11317243 rr 2 0 0 0 52 42 | 2R 11316961 11317359 2R 1708808 1708809 5
NY81 2R-2R 1915175 9731285 rr 1 0 0 2 27 49 | 2R 9731217 9731251 2R 1915367 1915440 5
NY81 2R-2R 7004032 9901810 fr 1 3 0 0 23 53 | 2R 9901805 9901947 2R 7003734 7004263 28
NY81 2R-2R 7005376 9896408 fr 4 3 0 5 29 53 | 2R 9895753 9895936 2R 7005287 7005440 18
NY81 2R-3L 2387564 16508672 rf 1 0 0 0 24 50 | 3L 16508562 16508641 2R 2386833 2387339 17
NY81 2R-X 4922237 3797738 fr 1 0 0 0 40 36 | 2R 4922146 4922171 X 3797870 3797959 4
NY81 3L-X 454343 3429265 fr 3 0 3 3 51 44 | X 3428624 3428847 3L 454531 454693 6
CY04B 2L-3R 7217067 27737818 rf 1 0 1 0 52 23 | 3R 27737812 27737819 2L 7217161 7217320 6
CY04B 2L-4 21577084 1274156 rf 1 11 0 27 30 45 | 2L 21577062 21577270 4 1274208 1274283 28
CY04B 2L-X 21786633 20636818 rr 1 0 0 0 32 43 | 2L 21786291 21786376 X 20636911 20637314 29
CY04B 2L-X 21787360 20636038 ff 1 0 1 3 46 29 | 2L 21786291 21786376 X 20636911 20637314 29
CY04B 2R-2R 7003274 9895149 rf 8 7 3 0 32 55 | 2R 9895039 9895047 2R 7003474 7003578 5
CY04B 2R-2R 7003290 9895131 fr 9 0 8 0 38 53 | 2R 9895039 9895047 2R 7003474 7003578 5
CY04B 2R-2R 7004414 9897180 rr 1 0 0 0 46 29 | 2R 9896033 9896719 2R 7005054 7005101 24
CY04B 2R-2R 7004421 9897123 rr 1 0 0 0 50 25 | 2R 9896033 9896719 2R 7005054 7005101 24
CY04B 2R-2R 7004428 9897110 rr 4 0 0 22 54 36 | 2R 9896033 9896719 2R 7005054 7005101 24
CY04B 2R-2R 7004430 9897187 rr 4 0 0 10 53 34 | 2R 9896033 9896719 2R 7005054 7005101 24
CY04B 2R-2R 7004430 9897238 rr 1 0 0 12 49 26 | 2R 9896033 9896719 2R 7005054 7005101 24
CY04B 2R-2R 7004432 9897190 rr 1 0 0 4 46 29 | 2R 9896033 9896719 2R 7005054 7005101 24
CY04B 2R-2R 7004447 9897287 rf 1 7 0 11 22 53 | 2R 9896033 9896719 2R 7005054 7005101 24
CY04B 2R-2R 7004450 9897242 rr 1 0 0 14 34 41 | 2R 9896033 9896719 2R 7005054 7005101 24
CY04B 2R-2R 7004624 9896984 rr 2 0 0 1 26 51 | 2R 9896033 9896719 2R 7005054 7005101 24
CY04B 2R-2R 7004627 9897469 rr 1 0 0 5 22 53 | 2R 9896033 9896719 2R 7005054 7005101 24
CY04B 2R-2R 7004652 9897028 ff 1 0 0 1 27 48 | 2R 9896033 9896719 2R 7005054 7005101 24
CY04B 2R-2R 7004659 9897107 rr 1 0 0 0 55 20 | 2R 9896033 9896719 2R 7005054 7005101 24
CY04B 2R-2R 7004867 9896910 ff 1 0 0 5 24 51 | 2R 9896033 9896719 2R 7005054 7005101 24
CY04B 2R-2R 7005070 9896911 rf 1 7 1 3 45 30 | 2R 9896033 9896719 2R 7005054 7005101 24
CY04B 2R-2R 7005174 9896553 fr 2 0 3 4 55 24 | 2R 9896033 9896719 2R 7005054 7005101 24
CY04B 2R-3R 4613600 4031356 ff 1 0 0 0 38 37 | 2R 4613555 4613583 3R 4031760 4031838 5
CY04B 3L-4 14298914 301869 fr 1 1 0 0 21 54 | 3L 14298401 14298820 4 301629 301801 7
CY04B 3L-4 14298914 301869 fr 1 1 0 0 21 54 | 3L 14299190 14299503 4 301632 301815 14
CY04B 3L-4 14299558 301374 fr 1 1 1 3 42 33 | 3L 14298401 14298820 4 301629 301801 7
CY04B 3L-4 14299558 301374 fr 1 1 1 3 42 33 | 3L 14299190 14299503 4 301632 301815 14
CY04B 3L-4 14299620 301309 rf 2 3 1 0 46 32 | 3L 14298401 14298820 4 301629 301801 7
CY04B 3L-4 14299620 301309 rf 2 3 1 0 46 32 | 3L 14299190 14299503 4 301632 301815 14
CY04B 3L-X 454334 3429265 fr 1 0 3 1 51 24 | X 3428632 3428806 3L 454533 454775 27
CY04B 3L-X 835391 619971 rf 2 7 0 23 50 26 | 3L 835548 835804 X 620010 620485 60
CY04B 3L-X 835827 619899 rf 1 7 0 76 42 33 | 3L 835548 835804 X 620010 620485 60
CY04B 3L-X 898947 15203513 rf 1 0 1 2 26 49 | X 15203473 15203516 3L 899209 899319 19
CY04B 3L-X 900100 15203709 rr 4 0 0 1 48 41 | X 15203473 15203516 3L 899209 899319 19
CY04B 3R-3R 10497355 26148064 rf 2 0 0 0 27 54 | 3R 26148066 26148254 3R 10497351 10497358 5
CY22B 2L-2L 7179938 12981830 fr 1 0 0 0 37 37 | 2L 12981742 12981783 2L 7179602 7179689 8
CY22B 2L-2L 7179938 12981830 fr 1 0 0 0 37 37 | 2L 12981743 12981774 2L 7180114 7180383 9
CY22B 2L-2L 10318747 13992284 fr 1 0 0 4 51 25 | 2L 13991135 13991628 2L 10319515 10319881 12
CY22B 2L-3L 13187343 15885764 ff 2 0 1 1 52 41 | 3L 15885871 15885928 2L 13186977 13187315 11
CY22B 2L-3L 13187501 15885900 rf 1 0 0 0 34 42 | 3L 15885871 15885928 2L 13186977 13187315 11
CY22B 2L-3L 13187594 15886043 rr 1 0 0 0 43 33 | 3L 15885871 15885928 2L 13186977 13187315 11
CY22B 2L-X 8793147 20230247 ff 12 0 7 0 54 41 | X 20230244 20230253 2L 8792841 8793399 10
CY22B 2L-X 8793161 20230254 ff 3 0 2 0 51 27 | X 20230244 20230253 2L 8792841 8793399 10
CY22B 2L-X 10107034 26888 rf 1 0 0 6 30 46 | 2L 10106693 10106738 X 26182 26209 4
CY22B 2L-X 10107103 25252 rf 1 0 1 0 50 24 | 2L 10106693 10106738 X 26182 26209 4
CY22B 2L-X 10107119 26627 rf 1 0 0 1 37 37 | 2L 10106693 10106738 X 26182 26209 4
CY22B 2L-X 10107228 26230 rr 1 6 0 7 24 52 | 2L 10106693 10106738 X 26182 26209 4
CY22B 2L-X 10107239 26421 rf 1 0 0 1 39 35 | 2L 10106693 10106738 X 26182 26209 4
CY22B 2L-X 10107245 26091 rf 1 0 0 0 53 23 | 2L 10106693 10106738 X 26182 26209 4
CY22B 2L-X 10107254 25866 rf 1 0 1 0 55 21 | 2L 10106693 10106738 X 26182 26209 4
CY22B 2L-X 10107266 26435 rf 1 0 0 2 54 22 | 2L 10106693 10106738 X 26182 26209 4
CY22B 2L-X 10107274 26214 rf 1 0 1 3 33 41 | 2L 10106693 10106738 X 26182 26209 4
CY22B 2L-X 10107294 25589 rf 1 0 0 0 27 49 | 2L 10106693 10106738 X 26182 26209 4
CY22B 2L-X 10107417 26175 rf 1 0 0 0 33 43 | 2L 10106693 10106738 X 26182 26209 4
CY22B 2L-X 10107483 26841 rf 1 0 1 1 47 29 | 2L 10106693 10106738 X 26182 26209 4
CY22B 2R-2R 7002932 9895760 fr 4 6 1 7 31 52 | 2R 9895041 9895055 2R 7003552 7003598 5
CY22B 2R-2R 7003290 9895131 fr 13 6 3 1 44 52 | 2R 9895041 9895055 2R 7003552 7003598 5
CY22B 2R-2R 7003350 9895039 rf 1 29 0 0 46 28 | 2R 9895041 9895055 2R 7003552 7003598 5
CY22B 2R-2R 7003773 9902156 fr 1 6 0 0 49 25 | 2R 9901804 9901952 2R 7004073 7004274 15
CY22B 2R-2R 7003773 9902156 fr 1 6 0 0 49 25 | 2R 9901856 9901937 2R 7003368 7003724 4
CY22B 2R-2R 7005214 9896555 rf 2 29 0 3 38 40 | 2R 9895834 9895965 2R 7005269 7005426 5
CY22B 3L-3L 12893266 16184387 ff 1 0 0 0 20 54 | 3L 16183211 16183530 3L 12894033 12894257 20
CY22B 3L-3L 12895032 16183255 fr 2 346 1 25 28 51 | 3L 16183211 16183530 3L 12894033 12894257 20
CY22B 3L-4 14299624 301305 rf 3 2 3 0 49 46 | 3L 14299216 14299310 4 301628 301685 5
CY22B 3L-X 454343 3429265 fr 1 0 1 0 45 29 | X 3428625 3428874 3L 454503 454732 13
CY22B 3L-X 835385 619977 rf 2 2 3 18 56 51 | 3L 835413 835769 X 620012 620267 45
CY22B 3L-X 835796 619928 fr 1 0 0 125 46 30 | 3L 835413 835769 X 620012 620267 45
CY22B 3R-3R 20649318 26747448 fr 1 0 1 9 39 37 | 3R 26747681 26747822 3R 20649606 20649627 4
CY22B 3R-3R 20649318 26747448 fr 1 0 1 9 39 37 | 3R 26748161 26748271 3R 20649602 20649624 4
CY21B3 2L-2L 8690962 11747293 fr 2 1 0 2 46 30 | 2L 11747665 11748299 2L 8690489 8690536 6
CY21B3 2L-3L 13187067 15885777 rf 1 0 1 0 50 26 | 3L 15885865 15886084 2L 13186924 13187284 19
CY21B3 2L-3L 13187067 15885777 rf 1 0 1 0 50 26 | 3L 15885868 15885983 2L 13187668 13187872 8
CY21B3 2L-X 10107245 26091 rf 1 0 0 0 53 23 | 2L 10107500 10107882 X 26389 26563 45
CY21B3 2L-X 10107260 26208 rf 1 0 0 2 50 24 | 2L 10107500 10107882 X 26389 26563 45
CY21B3 2L-X 10107288 26680 rf 2 0 2 9 31 54 | 2L 10107500 10107882 X 26389 26563 45
CY21B3 2L-X 10107381 26322 rr 1 2 0 3 31 45 | 2L 10107500 10107882 X 26389 26563 45
CY21B3 2L-X 10107410 25586 rf 1 0 1 0 40 36 | 2L 10107500 10107882 X 26389 26563 45
CY21B3 2L-X 10107410 26393 rf 1 0 1 0 39 35 | 2L 10107500 10107882 X 26389 26563 45
CY21B3 2R-2R 7002811 9895195 ff 1 0 1 0 23 51 | 2R 9895037 9895053 2R 7002918 7002948 4
CY21B3 2R-2R 7002811 9895195 ff 1 0 1 0 23 51 | 2R 9895040 9895054 2R 7003559 7003644 5
CY21B3 2R-2R 7002932 9895760 fr 1 7 2 2 27 49 | 2R 9895037 9895053 2R 7002918 7002948 4
CY21B3 2R-2R 7002932 9895760 fr 1 7 2 2 27 49 | 2R 9895040 9895054 2R 7003559 7003644 5
CY21B3 2R-2R 7003243 9895180 rf 4 21 4 2 54 41 | 2R 9895037 9895053 2R 7002918 7002948 4
CY21B3 2R-2R 7003243 9895180 rf 4 21 4 2 54 41 | 2R 9895040 9895054 2R 7003559 7003644 5
CY21B3 2R-2R 7003274 9895149 rf 4 21 2 0 36 48 | 2R 9895037 9895053 2R 7002918 7002948 4
CY21B3 2R-2R 7003274 9895149 rf 4 21 2 0 36 48 | 2R 9895040 9895054 2R 7003559 7003644 5
CY21B3 2R-2R 7003290 9895131 fr 7 7 2 0 43 50 | 2R 9895037 9895053 2R 7002918 7002948 4
CY21B3 2R-2R 7003290 9895131 fr 7 7 2 0 43 50 | 2R 9895040 9895054 2R 7003559 7003644 5
CY21B3 2R-2R 7003517 9902797 rf 1 21 0 4 33 41 | 2R 9901806 9901948 2R 7004094 7004474 42
CY21B3 2R-2R 7003517 9902797 rf 1 21 0 4 33 41 | 2R 9901809 9901911 2R 7003444 7003748 10
CY21B3 2R-2R 7004430 9897187 rr 4 0 0 5 53 54 | 2R 9895740 9896323 2R 7005052 7005441 21
CY21B3 2R-2R 7004438 9897182 rr 1 0 0 3 26 50 | 2R 9895740 9896323 2R 7005052 7005441 21
CY21B3 2R-2R 7004440 9897201 rr 1 0 0 1 38 36 | 2R 9895740 9896323 2R 7005052 7005441 21
CY21B3 2R-2R 7004457 9897201 rr 1 0 0 3 26 48 | 2R 9895740 9896323 2R 7005052 7005441 21
CY21B3 2R-2R 7004546 9897187 rf 10 21 2 27 47 51 | 2R 9895740 9896323 2R 7005052 7005441 21
CY21B3 2R-2R 7004571 9897189 rr 2 0 0 0 28 48 | 2R 9895740 9896323 2R 7005052 7005441 21
CY21B3 2R-2R 7004602 9897129 fr 1 7 0 7 29 47 | 2R 9895740 9896323 2R 7005052 7005441 21
CY21B3 2R-2R 7004745 9896996 fr 3 7 1 4 46 32 | 2R 9895740 9896323 2R 7005052 7005441 21
CY21B3 2R-2R 7004771 9897112 rr 2 0 0 0 50 45 | 2R 9895740 9896323 2R 7005052 7005441 21
CY21B3 2R-2R 7004775 9896968 rf 2 21 0 26 42 32 | 2R 9895740 9896323 2R 7005052 7005441 21
CY21B3 2R-2R 7004830 9896678 fr 1 7 0 9 45 31 | 2R 9895740 9896323 2R 7005052 7005441 21
CY21B3 2R-X 33150 10474985 fr 1 2 0 32 38 38 | X 10474183 10474523 2R 33114 33159 11
CY21B3 2R-X 33165 10474940 fr 1 0 0 0 50 24 | X 10474183 10474523 2R 33114 33159 11
CY21B3 3L-3L 12892767 16184860 rr 1 2 0 35 38 36 | 3L 16184260 16184310 3L 12892758 12892913 7
CY21B3 3L-3L 12892907 16184078 ff 1 37 1 208 49 27 | 3L 16184260 16184310 3L 12892758 12892913 7
CY21B3 3L-3L 12892948 16184821 fr 64 1624 36 160 45 55 | 3L 16184260 16184310 3L 12892758 12892913 7
CY21B3 3L-3L 12893071 16184048 ff 1 0 0 0 50 24 | 3L 16184260 16184310 3L 12892758 12892913 7
CY21B3 3L-3L 12893092 16184210 ff 1 0 0 0 48 28 | 3L 16184260 16184310 3L 12892758 12892913 7
CY21B3 3L-3L 12893208 16184581 rr 1 0 0 0 48 26 | 3L 16184260 16184310 3L 12892758 12892913 7
CY21B3 3L-3L 12893263 16184543 rr 1 0 0 0 55 21 | 3L 16184260 16184310 3L 12892758 12892913 7
CY21B3 3L-3L 12893404 16184367 rf 6 1204 4 294 56 42 | 3L 16184260 16184310 3L 12892758 12892913 7
CY21B3 3L-3L 12893484 16183738 ff 1 37 1 147 44 30 | 3L 16184260 16184310 3L 12892758 12892913 7
CY21B3 3L-3L 12893485 16183431 ff 2 0 0 0 40 36 | 3L 16184260 16184310 3L 12892758 12892913 7
CY21B3 3L-3L 12893619 16183478 ff 2 0 0 0 42 51 | 3L 16184260 16184310 3L 12892758 12892913 7
CY21B3 3L-3L 12893760 16183775 ff 1 37 0 172 47 27 | 3L 16184260 16184310 3L 12892758 12892913 7
CY21B3 3L-3L 12893779 16183905 ff 1 0 0 0 48 28 | 3L 16184260 16184310 3L 12892758 12892913 7
CY21B3 3L-4 14298978 301811 rf 1 1 0 0 33 43 | 3L 14298492 14298806 4 301628 301808 7
CY21B3 3L-4 14299125 301663 rf 2 1 1 1 47 44 | 3L 14298492 14298806 4 301628 301808 7
CY21B3 3L-4 14299594 301345 rf 1 1 0 0 45 29 | 3L 14298492 14298806 4 301628 301808 7
CY21B3 3L-X 454337 3429262 fr 4 0 4 0 54 35 | X 3428621 3428855 3L 454527 455001 42
CY21B3 3L-X 835385 619977 rf 1 3 1 1 56 20 | 3L 835322 835772 X 619994 620427 78
CY21B3 3L-X 835865 619995 fr 1 0 0 0 30 44 | 3L 835322 835772 X 619994 620427 78
CY21B3 3R-X 14483692 9662298 rr 1 0 0 2 22 54 | 3R 14484585 14484868 X 9661821 9661873 14
CY28A4 2L-2L 5435664 13247782 fr 1 1 1 174 21 53 | 2L 13246986 13247754 2L 5435633 5436212 88
CY28A4 2L-2L 5435858 13247680 fr 1 1 1 34 22 52 | 2L 13246986 13247754 2L 5435633 5436212 88
CY28A4 2L-2L 5436046 13247513 ff 25 14 20 18 51 46 | 2L 13246986 13247754 2L 5435633 5436212 88
CY28A4 2L-2L 11134639 18552123 fr 1 0 0 3 41 33 | 2L 18551397 18551811 2L 11134037 11134091 4
CY28A4 2L-3L 13187507 15885677 rf 1 0 0 0 44 32 | 3L 15885873 15885975 2L 13187200 13187311 12
CY28A4 2L-3L 13187507 15885677 rf 1 0 0 0 44 32 | 3L 15885881 15885981 2L 13187679 13187785 4
CY28A4 2L-4 21577084 1274156 rf 1 22 2 56 30 46 | 2L 21577085 21577239 4 1274205 1274282 35
CY28A4 2L-X 10106968 25898 rf 1 1 1 0 24 52 | 2L 10106279 10106742 X 25966 26202 12
CY28A4 2L-X 10106968 25898 rf 1 1 1 0 24 52 | 2L 10107580 10107699 X 26362 26560 18
CY28A4 2L-X 10107035 26232 rf 1 0 0 0 51 25 | 2L 10106279 10106742 X 25966 26202 12
CY28A4 2L-X 10107035 26232 rf 1 0 0 0 51 25 | 2L 10107580 10107699 X 26362 26560 18
CY28A4 2L-X 10107102 26608 rf 1 1 1 6 27 47 | 2L 10106279 10106742 X 25966 26202 12
CY28A4 2L-X 10107102 26608 rf 1 1 1 6 27 47 | 2L 10107580 10107699 X 26362 26560 18
CY28A4 2L-X 10107107 26161 rf 1 0 0 0 49 27 | 2L 10106279 10106742 X 25966 26202 12
CY28A4 2L-X 10107107 26161 rf 1 0 0 0 49 27 | 2L 10107580 10107699 X 26362 26560 18
CY28A4 2L-X 10107228 26230 rr 1 9 0 16 24 52 | 2L 10106279 10106742 X 25966 26202 12
CY28A4 2L-X 10107228 26230 rr 1 9 0 16 24 52 | 2L 10107580 10107699 X 26362 26560 18
CY28A4 2L-X 10107239 26421 rf 2 1 0 2 49 35 | 2L 10106279 10106742 X 25966 26202 12
CY28A4 2L-X 10107239 26421 rf 2 1 0 2 49 35 | 2L 10107580 10107699 X 26362 26560 18
CY28A4 2L-X 10107247 25873 rf 1 1 0 0 50 26 | 2L 10106279 10106742 X 25966 26202 12
CY28A4 2L-X 10107247 25873 rf 1 1 0 0 50 26 | 2L 10107580 10107699 X 26362 26560 18
CY28A4 2L-X 10107275 26587 rf 1 0 0 0 28 46 | 2L 10106279 10106742 X 25966 26202 12
CY28A4 2L-X 10107275 26587 rf 1 0 0 0 28 46 | 2L 10107580 10107699 X 26362 26560 18
CY28A4 2L-X 10107293 26397 rf 1 1 1 2 27 49 | 2L 10106279 10106742 X 25966 26202 12
CY28A4 2L-X 10107293 26397 rf 1 1 1 2 27 49 | 2L 10107580 10107699 X 26362 26560 18
CY28A4 2L-X 10107361 26396 rf 2 1 0 11 38 49 | 2L 10106279 10106742 X 25966 26202 12
CY28A4 2L-X 10107361 26396 rf 2 1 0 11 38 49 | 2L 10107580 10107699 X 26362 26560 18
CY28A4 2L-X 10107419 26747 rf 1 1 0 6 40 36 | 2L 10106279 10106742 X 25966 26202 12
CY28A4 2L-X 10107419 26747 rf 1 1 0 6 40 36 | 2L 10107580 10107699 X 26362 26560 18
CY28A4 2L-X 10107487 26837 rf 1 1 1 6 41 33 | 2L 10106279 10106742 X 25966 26202 12
CY28A4 2L-X 10107487 26837 rf 1 1 1 6 41 33 | 2L 10107580 10107699 X 26362 26560 18
CY28A4 2L-X 10107488 26579 rr 1 0 0 0 28 48 | 2L 10106279 10106742 X 25966 26202 12
CY28A4 2L-X 10107488 26579 rr 1 0 0 0 28 48 | 2L 10107580 10107699 X 26362 26560 18
CY28A4 2L-X 10107491 26845 rf 1 1 1 7 33 43 | 2L 10106279 10106742 X 25966 26202 12
CY28A4 2L-X 10107491 26845 rf 1 1 1 7 33 43 | 2L 10107580 10107699 X 26362 26560 18
CY28A4 2L-X 10107492 26540 rf 1 1 0 12 32 44 | 2L 10106279 10106742 X 25966 26202 12
CY28A4 2L-X 10107492 26540 rf 1 1 0 12 32 44 | 2L 10107580 10107699 X 26362 26560 18
CY28A4 2L-X 10107500 26705 rf 1 1 0 11 29 45 | 2L 10106279 10106742 X 25966 26202 12
CY28A4 2L-X 10107500 26705 rf 1 1 0 11 29 45 | 2L 10107580 10107699 X 26362 26560 18
CY28A4 2L-X 21786719 20636784 rf 3 0 0 0 53 46 | 2L 21786268 21786347 X 20636878 20637117 27
CY28A4 2R-2R 7005214 9896555 rf 1 50 0 6 38 38 | 2R 9895817 9895938 2R 7005151 7005437 22
CY28A4 3L-3L 10513774 19303641 fr 26 6 36 0 56 56 | 3L 19303417 19303443 3L 10513856 10513937 7
CY28A4 3L-3L 10513809 19303280 rf 10 8 5 0 38 54 | 3L 19303417 19303443 3L 10513856 10513937 7
CY28A4 3L-3L 12893087 16184253 ff 1 0 0 0 38 38 | 3L 16183421 16183526 3L 12894029 12894254 26
CY28A4 3L-3L 12893290 16184057 ff 1 0 0 0 38 36 | 3L 16183421 16183526 3L 12894029 12894254 26
CY28A4 3L-3L 12893301 16184063 ff 1 0 0 0 45 31 | 3L 16183421 16183526 3L 12894029 12894254 26
CY28A4 3L-3L 12893437 16184242 ff 1 39 0 346 22 52 | 3L 16183421 16183526 3L 12894029 12894254 26
CY28A4 3L-3L 12893442 16183640 ff 1 39 0 218 28 48 | 3L 16183421 16183526 3L 12894029 12894254 26
CY28A4 3L-3L 12893454 16184310 fr 23 1493 15 169 44 51 | 3L 16183421 16183526 3L 12894029 12894254 26
CY28A4 3L-3L 12893509 16184242 ff 1 39 2 481 20 56 | 3L 16183421 16183526 3L 12894029 12894254 26
CY28A4 3L-3L 12893528 16184159 ff 1 0 0 0 25 51 | 3L 16183421 16183526 3L 12894029 12894254 26
CY28A4 3L-3L 12893528 16184163 ff 5 0 0 0 50 48 | 3L 16183421 16183526 3L 12894029 12894254 26
CY28A4 3L-3L 12893938 16183720 ff 2 0 0 0 50 37 | 3L 16183421 16183526 3L 12894029 12894254 26
CY28A4 3L-3L 12894865 16183373 ff 2 0 0 0 33 47 | 3L 16183421 16183526 3L 12894029 12894254 26
CY28A4 3L-3L 12894869 16183301 ff 2 0 0 0 33 55 | 3L 16183421 16183526 3L 12894029 12894254 26
CY28A4 3L-3L 12894886 16183458 ff 1 0 0 0 28 48 | 3L 16183421 16183526 3L 12894029 12894254 26
CY28A4 3L-3L 12894891 16183365 ff 1 0 0 0 49 25 | 3L 16183421 16183526 3L 12894029 12894254 26
CY28A4 3L-3L 12895220 16183052 ff 1 0 0 0 43 33 | 3L 16183421 16183526 3L 12894029 12894254 26
CY28A4 3L-4 14299125 301663 rf 1 2 1 1 35 41 | 3L 14298564 14298834 4 301631 301808 11
CY28A4 3L-4 14299125 301663 rf 1 2 1 1 35 41 | 3L 14299220 14299496 4 301630 301763 13
CY28A4 3L-4 14299440 301478 rf 3 2 1 0 47 40 | 3L 14298564 14298834 4 301631 301808 11
CY28A4 3L-4 14299440 301478 rf 3 2 1 0 47 40 | 3L 14299220 14299496 4 301630 301763 13
CY28A4 X-X 615088 2638623 fr 2 0 0 11 36 42 | X 2638262 2638306 X 615220 615239 5
CY28A4 X-X 4601879 11378792 rf 1 0 0 0 52 22 | X 11378839 11378922 X 4601890 4601911 6
CY28A4 X-X 4603323 11378715 rr 1 0 0 0 53 23 | X 11378571 11378712 X 4603313 4603382 20
CY28A4 X-X 4603399 10188882 fr 2 0 0 0 50 24 | X 10188638 10188826 X 4603315 4603387 31
CY20A 2L-2L 7178892 12982286 ff 1 0 0 2 41 33 | 2L 12981742 12981754 2L 7179665 7179772 8
CY20A 2L-2L 8689517 11748738 fr 1 0 2 0 42 34 | 2L 11747629 11748075 2L 8690310 8690321 6
CY20A 2L-2R 4600555 21138032 fr 2 7 0 46 39 37 | 2R 21137929 21138367 2L 4600750 4600799 39
CY20A 2L-2R 4600826 21137991 rf 2 0 2 9 39 38 | 2R 21137929 21138367 2L 4600750 4600799 39
CY20A 2L-2R 4600826 21138216 rf 2 0 1 21 52 35 | 2R 21137929 21138367 2L 4600750 4600799 39
CY20A 2L-2R 4600861 21138181 rf 1 0 1 5 22 52 | 2R 21137929 21138367 2L 4600750 4600799 39
CY20A 2L-3R 20694870 982766 ff 1 0 0 0 48 26 | 2L 20694607 20695016 3R 982753 982774 10
CY20A 2L-3R 20694943 982799 fr 9 2 1 0 43 36 | 2L 20694607 20695016 3R 982753 982774 10
CY20A 2L-X 10107103 25252 rf 1 0 0 0 48 26 | 2L 10106500 10106762 X 26136 26217 18
CY20A 2L-X 10107245 26091 rf 1 0 1 0 32 42 | 2L 10106500 10106762 X 26136 26217 18
CY20A 2L-X 10107290 26858 rf 1 0 1 0 29 45 | 2L 10106500 10106762 X 26136 26217 18
CY20A 2R-2R 7003274 9895149 rf 18 8 6 1 42 54 | 2R 9895036 9895052 2R 7003451 7003572 7
CY20A 2R-2R 7003274 9895149 rf 18 8 6 1 42 54 | 2R 9895040 9895053 2R 7002792 7002951 5
CY20A 2R-2R 7003290 9895131 fr 9 0 8 1 44 52 | 2R 9895036 9895052 2R 7003451 7003572 7
CY20A 2R-2R 7003290 9895131 fr 9 0 8 1 44 52 | 2R 9895040 9895053 2R 7002792 7002951 5
CY20A 2R-2R 7003305 9895291 ff 1 0 0 0 26 50 | 2R 9895036 9895052 2R 7003451 7003572 7
CY20A 2R-2R 7003305 9895291 ff 1 0 0 0 26 50 | 2R 9895040 9895053 2R 7002792 7002951 5
CY20A 2R-2R 7003695 9902634 ff 1 0 0 0 32 42 | 2R 9901802 9901940 2R 7003704 7004287 66
CY20A 2R-2R 7004428 9897110 rr 2 0 0 0 48 43 | 2R 9896249 9896342 2R 7005053 7005100 25
CY20A 2R-2R 7004430 9897187 rr 1 0 0 2 48 26 | 2R 9896249 9896342 2R 7005053 7005100 25
CY20A 2R-2R 7004432 9897190 rr 1 0 0 0 52 24 | 2R 9896249 9896342 2R 7005053 7005100 25
CY20A 2R-2R 7004441 9897185 rr 1 0 0 0 27 47 | 2R 9896249 9896342 2R 7005053 7005100 25
CY20A 2R-2R 7004444 9897206 rr 1 0 0 2 35 41 | 2R 9896249 9896342 2R 7005053 7005100 25
CY20A 2R-2R 7004445 9897188 rr 1 0 0 3 25 49 | 2R 9896249 9896342 2R 7005053 7005100 25
CY20A 2R-2R 7004447 9897135 rr 2 0 0 2 32 51 | 2R 9896249 9896342 2R 7005053 7005100 25
CY20A 2R-2R 7004452 9897279 fr 2 0 0 2 20 56 | 2R 9896249 9896342 2R 7005053 7005100 25
CY20A 2R-2R 7004652 9897028 ff 1 0 0 2 28 48 | 2R 9896249 9896342 2R 7005053 7005100 25
CY20A 2R-2R 7004725 9897046 ff 1 0 0 0 28 48 | 2R 9896249 9896342 2R 7005053 7005100 25
CY20A 2R-3R 11877951 25255495 fr 32 0 0 0 54 54 | 3R 25255421 25255429 2R 11877637 11877752 8
CY20A 3L-4 14299125 301663 rf 1 2 2 1 56 20 | 3L 14298778 14298829 4 301653 301681 4
CY20A 3L-4 14299125 301663 rf 1 2 2 1 56 20 | 3L 14299214 14299358 4 301629 301805 5
CY20A 3R-X 14483745 9662572 fr 2 5 2 1 52 30 | 3R 14484665 14484948 X 9661821 9661895 8
CY20A 3R-X 14484215 9662182 rr 1 0 0 0 35 41 | 3R 14484665 14484948 X 9661821 9661895 8
CY20A 3R-X 14484331 9662748 rr 1 0 0 0 40 34 | 3R 14484665 14484948 X 9661821 9661895 8
CY20A 3R-X 14484476 9661874 rf 1 3 0 0 50 26 | 3R 14484665 14484948 X 9661821 9661895 8
CY08A 2L-2L 2810013 5717698 rf 7 4 10 1 55 55 | 2L 5717705 5718146 2L 2810025 2810404 32
CY08A 2L-2L 2810245 5717700 ff 1 0 0 0 47 27 | 2L 5717705 5718146 2L 2810025 2810404 32
CY08A 2L-3L 13187507 15885677 rf 1 1 0 0 44 32 | 3L 15885858 15885931 2L 13186973 13187267 12
CY08A 2L-3L 13187507 15885677 rf 1 1 0 0 44 32 | 3L 15885873 15886032 2L 13187689 13188026 5
CY08A 2L-3L 13187758 15886435 rf 1 1 0 0 26 48 | 3L 15885858 15885931 2L 13186973 13187267 12
CY08A 2L-3L 13187758 15886435 rf 1 1 0 0 26 48 | 3L 15885873 15886032 2L 13187689 13188026 5
CY08A 2L-3R 20694943 982799 fr 2 1 0 24 40 36 | 2L 20694372 20694827 3R 982755 982777 8
CY08A 2L-4 21577084 1274156 rf 1 13 0 29 52 24 | 2L 21577101 21577370 4 1274208 1274298 24
CY08A 2L-X 8903561 4603018 ff 1 0 0 0 24 52 | 2L 8903717 8903827 X 4603342 4603362 6
CY08A 2L-X 10107037 26885 rf 1 0 0 9 44 32 | 2L 10106228 10106632 X 25970 26151 7
CY08A 2L-X 10107037 26885 rf 1 0 0 9 44 32 | 2L 10107483 10107711 X 26373 26556 39
CY08A 2L-X 10107119 26627 rf 1 0 0 2 37 37 | 2L 10106228 10106632 X 25970 26151 7
CY08A 2L-X 10107119 26627 rf 1 0 0 2 37 37 | 2L 10107483 10107711 X 26373 26556 39
CY08A 2L-X 10107161 25887 rf 1 0 0 0 25 49 | 2L 10106228 10106632 X 25970 26151 7
CY08A 2L-X 10107161 25887 rf 1 0 0 0 25 49 | 2L 10107483 10107711 X 26373 26556 39
CY08A 2L-X 10107233 25624 rf 1 0 0 0 26 50 | 2L 10106228 10106632 X 25970 26151 7
CY08A 2L-X 10107233 25624 rf 1 0 0 0 26 50 | 2L 10107483 10107711 X 26373 26556 39
CY08A 2L-X 10107233 26079 rf 1 0 0 0 41 35 | 2L 10106228 10106632 X 25970 26151 7
CY08A 2L-X 10107233 26079 rf 1 0 0 0 41 35 | 2L 10107483 10107711 X 26373 26556 39
CY08A 2L-X 10107241 25624 rf 1 0 0 0 48 28 | 2L 10106228 10106632 X 25970 26151 7
CY08A 2L-X 10107241 25624 rf 1 0 0 0 48 28 | 2L 10107483 10107711 X 26373 26556 39
CY08A 2L-X 10107243 26924 rf 1 0 0 2 52 22 | 2L 10106228 10106632 X 25970 26151 7
CY08A 2L-X 10107243 26924 rf 1 0 0 2 52 22 | 2L 10107483 10107711 X 26373 26556 39
CY08A 2L-X 10107267 26434 rf 1 0 1 1 20 56 | 2L 10106228 10106632 X 25970 26151 7
CY08A 2L-X 10107267 26434 rf 1 0 1 1 20 56 | 2L 10107483 10107711 X 26373 26556 39
CY08A 2L-X 10107272 26216 rf 1 0 1 0 37 39 | 2L 10106228 10106632 X 25970 26151 7
CY08A 2L-X 10107272 26216 rf 1 0 1 0 37 39 | 2L 10107483 10107711 X 26373 26556 39
CY08A 2L-X 10107285 26402 rf 3 0 3 4 24 52 | 2L 10106228 10106632 X 25970 26151 7
CY08A 2L-X 10107285 26402 rf 3 0 3 4 24 52 | 2L 10107483 10107711 X 26373 26556 39
CY08A 2L-X 10107288 26680 rf 1 0 0 11 29 47 | 2L 10106228 10106632 X 25970 26151 7
CY08A 2L-X 10107288 26680 rf 1 0 0 11 29 47 | 2L 10107483 10107711 X 26373 26556 39
CY08A 2L-X 10107325 26395 rf 1 0 0 1 29 47 | 2L 10106228 10106632 X 25970 26151 7
CY08A 2L-X 10107325 26395 rf 1 0 0 1 29 47 | 2L 10107483 10107711 X 26373 26556 39
CY08A 2L-X 10107410 26230 rf 1 0 0 7 53 21 | 2L 10106228 10106632 X 25970 26151 7
CY08A 2L-X 10107410 26230 rf 1 0 0 7 53 21 | 2L 10107483 10107711 X 26373 26556 39
CY08A 2L-X 10107411 26174 rf 1 0 0 0 29 45 | 2L 10106228 10106632 X 25970 26151 7
CY08A 2L-X 10107411 26174 rf 1 0 0 0 29 45 | 2L 10107483 10107711 X 26373 26556 39
CY08A 2L-X 10107417 26175 rf 1 0 0 0 38 36 | 2L 10106228 10106632 X 25970 26151 7
CY08A 2L-X 10107417 26175 rf 1 0 0 0 38 36 | 2L 10107483 10107711 X 26373 26556 39
CY08A 2L-X 10107421 26746 rf 1 0 1 9 27 49 | 2L 10106228 10106632 X 25970 26151 7
CY08A 2L-X 10107421 26746 rf 1 0 1 9 27 49 | 2L 10107483 10107711 X 26373 26556 39
CY08A 2L-X 10107424 25653 rf 1 0 1 3 25 49 | 2L 10106228 10106632 X 25970 26151 7
CY08A 2L-X 10107424 25653 rf 1 0 1 3 25 49 | 2L 10107483 10107711 X 26373 26556 39
CY08A 2L-X 10107430 26620 rf 1 0 0 4 30 44 | 2L 10106228 10106632 X 25970 26151 7
CY08A 2L-X 10107430 26620 rf 1 0 0 4 30 44 | 2L 10107483 10107711 X 26373 26556 39
CY08A 2L-X 10107472 26610 rf 1 0 0 0 25 49 | 2L 10106228 10106632 X 25970 26151 7
CY08A 2L-X 10107472 26610 rf 1 0 0 0 25 49 | 2L 10107483 10107711 X 26373 26556 39
CY08A 2L-X 10107491 26595 rr 1 3 1 12 39 37 | 2L 10106228 10106632 X 25970 26151 7
CY08A 2L-X 10107491 26595 rr 1 3 1 12 39 37 | 2L 10107483 10107711 X 26373 26556 39
CY08A 2L-X 10107492 26717 rf 1 0 1 1 32 44 | 2L 10106228 10106632 X 25970 26151 7
CY08A 2L-X 10107492 26717 rf 1 0 1 1 32 44 | 2L 10107483 10107711 X 26373 26556 39
CY08A 2R-2R 7002932 9895760 fr 1 5 1 1 24 52 | 2R 9895000 9895051 2R 7003350 7003541 4
CY08A 2R-2R 7003025 9895628 fr 1 5 0 0 47 29 | 2R 9895000 9895051 2R 7003350 7003541 4
CY08A 2R-2R 7003243 9895180 rf 8 32 2 4 55 38 | 2R 9895000 9895051 2R 7003350 7003541 4
CY08A 2R-2R 7003290 9895131 fr 7 5 0 1 43 47 | 2R 9895000 9895051 2R 7003350 7003541 4
CY08A 2R-2R 7004032 9901810 fr 1 5 1 0 21 55 | 2R 9901851 9901971 2R 7003458 7004198 29
CY08A 2R-2R 7005376 9896408 fr 2 5 0 7 24 54 | 2R 9895567 9895919 2R 7005221 7005450 13
CY08A 2R-X 10356881 13805981 fr 1 0 0 0 35 39 | X 13805622 13805976 2R 10357352 10357393 14
CY08A 3L-4 14299177 301686 rr 1 0 1 1 22 54 | 3L 14298403 14298833 4 301614 301781 7
CY08A 3L-4 14299177 301686 rr 1 0 1 1 22 54 | 3L 14299318 14299549 4 301614 301659 5
CY08A 3L-4 14299491 301169 ff 2 0 0 2 22 57 | 3L 14298403 14298833 4 301614 301781 7
CY08A 3L-4 14299491 301169 ff 2 0 0 2 22 57 | 3L 14299318 14299549 4 301614 301659 5
CY08A 3L-X 835437 619942 rf 2 1 0 6 49 33 | 3L 835386 835770 X 619939 620252 30
CY08A 3L-X 835804 619925 ff 1 53 0 67 49 27 | 3L 835386 835770 X 619939 620252 30
CY08A 3L-X 4780166 2108743 ff 3 0 3 2 43 49 | 3L 4779721 4779739 X 2108744 2108770 5
CY08A 3R-3R 7949842 18387969 rr 1 0 0 0 26 48 | 3R 18387758 18387967 3R 7949357 7950285 16
CY08A 3R-3R 7949846 18388063 rr 2 0 0 0 22 54 | 3R 18387758 18387967 3R 7949357 7950285 16
CY08A 3R-X 14483746 9662571 fr 1 0 0 0 41 33 | 3R 14484673 14484943 X 9661867 9661871 4
CY08A 3R-X 14483842 9662773 rr 1 0 0 0 32 44 | 3R 14484673 14484943 X 9661867 9661871 4
CY08A 3R-X 14483992 9661893 rr 1 0 0 0 56 20 | 3R 14484673 14484943 X 9661867 9661871 4
CY17C 2L-2L 2810013 5717698 rf 16 1 17 3 55 55 | 2L 5717693 5718110 2L 2810011 2810533 50
CY17C 2L-3L 13187496 15885920 rf 1 0 0 1 44 30 | 3L 15885867 15886008 2L 13187036 13187298 12
CY17C 2L-3L 13187807 15886311 rr 3 0 3 1 29 53 | 3L 15885867 15886008 2L 13187036 13187298 12
CY17C 2L-3R 12260978 902365 rr 39 24 31 0 52 54 | 2L 12260976 12261131 3R 901825 902154 30
CY17C 2L-3R 12260978 902365 rr 39 24 31 0 52 54 | 2L 12260984 12261178 3R 902563 902607 9
CY17C 2L-3R 12260978 903938 rr 39 24 31 0 52 54 | 2L 12260991 12261152 3R 904016 904058 14
CY17C 2L-3R 12261104 902399 fr 1 4 0 92 35 39 | 2L 12260976 12261131 3R 901825 902154 30
CY17C 2L-3R 12261104 902399 fr 1 4 0 92 35 39 | 2L 12260984 12261178 3R 902563 902607 9
CY17C 2L-3R 12261104 903972 fr 1 4 0 94 35 39 | 2L 12260991 12261152 3R 904016 904058 14
CY17C 2L-3R 20694943 982799 fr 9 7 1 5 44 36 | 2L 20694610 20694736 3R 982756 982778 5
CY17C 2L-X 10107241 25925 rf 2 0 1 0 33 53 | 2L 10107514 10107905 X 26378 26552 25
CY17C 2L-X 10107252 26711 rf 1 0 0 2 50 26 | 2L 10107514 10107905 X 26378 26552 25
CY17C 2L-X 10107266 26435 rf 2 0 0 1 54 25 | 2L 10107514 10107905 X 26378 26552 25
CY17C 2L-X 10107272 26216 rf 1 0 0 10 48 28 | 2L 10107514 10107905 X 26378 26552 25
CY17C 2L-X 10107294 25589 rf 3 0 1 5 26 51 | 2L 10107514 10107905 X 26378 26552 25
CY17C 2L-X 10107367 26419 rf 1 0 1 16 44 32 | 2L 10107514 10107905 X 26378 26552 25
CY17C 2L-X 10107420 26518 rf 1 0 1 5 24 50 | 2L 10107514 10107905 X 26378 26552 25
CY17C 2L-X 10107472 27117 rr 1 10 0 10 52 24 | 2L 10107514 10107905 X 26378 26552 25
CY17C 2R-2R 7003658 9902466 rr 1 1 0 0 39 37 | 2R 9901897 9901941 2R 7003415 7003710 4
CY17C 2R-2R 7003658 9902466 rr 1 1 0 0 39 37 | 2R 9901898 9901953 2R 7004062 7004222 14
CY17C 2R-2R 7003826 9901349 rr 2 1 0 2 40 42 | 2R 9901897 9901941 2R 7003415 7003710 4
CY17C 2R-2R 7003826 9901349 rr 2 1 0 2 40 42 | 2R 9901898 9901953 2R 7004062 7004222 14
CY17C 2R-2R 7003926 9901386 rr 1 1 0 0 28 48 | 2R 9901897 9901941 2R 7003415 7003710 4
CY17C 2R-2R 7003926 9901386 rr 1 1 0 0 28 48 | 2R 9901898 9901953 2R 7004062 7004222 14
CY17C 2R-2R 7005376 9896408 fr 1 6 1 3 25 51 | 2R 9895738 9895899 2R 7005294 7005449 15
CY17C 2R-2R 7005405 9896381 rf 1 21 0 6 51 23 | 2R 9895738 9895899 2R 7005294 7005449 15
CY17C 2R-2R 7005477 9896326 fr 2 6 0 11 30 46 | 2R 9895738 9895899 2R 7005294 7005449 15
CY17C 3L-X 835379 620309 rf 1 2 1 0 55 21 | 3L 835264 835774 X 619952 620434 61
CY17C 3R-3R 20649362 26747404 fr 1 0 1 20 51 25 | 3R 26748187 26748343 3R 20649619 20649632 5
CY17C 3R-3R 20649720 26747944 fr 2 0 1 6 27 51 | 3R 26748187 26748343 3R 20649619 20649632 5
