# Supplementary material for: Chromosomal rearrangements as a source of new gene formation in Drosophila yakuba
Source: PLoS Genet. 2019 Sep 23;15(9):e1008314. doi: 10.1371/journal.pgen.1008314 (PMC6776367; doi:10.1371/journal.pgen.1008314)
Supplement: S1 Data — (ZIP) [file pgen.1008314.s019.zip › Denovogenes/TophatFusionOvary.txt]

NY48 2L-X 10107093 25949 rf 1 0 0 2 46 29 | 2L 10107482 10107695 X 26385 26566 33
NY48 2L-X 10107095 26391 rf 1 0 0 0 32 43 | 2L 10107482 10107695 X 26385 26566 33
NY48 2L-X 10107102 26608 rf 1 0 0 0 51 24 | 2L 10107482 10107695 X 26385 26566 33
NY48 2L-X 10107146 25911 rf 1 0 0 3 32 43 | 2L 10107482 10107695 X 26385 26566 33
NY48 2L-X 10107168 25628 rf 1 0 0 4 42 33 | 2L 10107482 10107695 X 26385 26566 33
NY48 2L-X 10107232 25422 rf 1 0 0 0 31 44 | 2L 10107482 10107695 X 26385 26566 33
NY48 2L-X 10107239 26073 rf 1 0 0 0 44 31 | 2L 10107482 10107695 X 26385 26566 33
NY48 2L-X 10107239 26421 rf 2 0 0 6 35 40 | 2L 10107482 10107695 X 26385 26566 33
NY48 2L-X 10107245 25883 rf 1 0 0 0 38 37 | 2L 10107482 10107695 X 26385 26566 33
NY48 2L-X 10107245 26091 rf 2 0 0 0 52 36 | 2L 10107482 10107695 X 26385 26566 33
NY48 2L-X 10107267 26434 rf 2 0 0 12 53 33 | 2L 10107482 10107695 X 26385 26566 33
NY48 2L-X 10107278 26421 rf 1 0 0 2 39 36 | 2L 10107482 10107695 X 26385 26566 33
NY48 2L-X 10107421 26621 rf 1 0 0 5 28 47 | 2L 10107482 10107695 X 26385 26566 33
NY48 2L-X 10107422 26818 rf 1 0 0 0 36 39 | 2L 10107482 10107695 X 26385 26566 33
NY48 2L-X 10107473 26734 rf 1 0 0 0 52 23 | 2L 10107482 10107695 X 26385 26566 33
NY48 2L-X 10107474 26846 rf 1 0 0 3 24 51 | 2L 10107482 10107695 X 26385 26566 33
NY48 2L-X 10107478 26606 rf 1 0 0 0 49 26 | 2L 10107482 10107695 X 26385 26566 33
NY48 2L-X 10107491 26579 rr 2 0 0 0 33 42 | 2L 10107482 10107695 X 26385 26566 33
NY56 2L-X 10107095 26391 rf 1 0 0 0 47 28 | 2L 10107527 10107698 X 26392 26562 24
NY56 2L-X 10107282 26195 rf 1 0 0 4 38 37 | 2L 10107527 10107698 X 26392 26562 24
NY56 2R-2R 7004032 9901810 fr 1 0 0 0 20 55 | 2R 9901886 9901923 2R 7004105 7004218 10
NY56 2R-2R 7004775 9896968 rf 1 0 0 7 45 30 | 2R 9895796 9895982 2R 7005292 7005439 6
NY56 3R-X 14483695 9662748 rr 1 0 0 17 46 29 | 3R 14484671 14484730 X 9661824 9661860 12
NY56 3R-X 14483709 9662149 rr 1 0 0 0 39 36 | 3R 14484671 14484730 X 9661824 9661860 12
NY56 3R-X 14483746 9662571 fr 3 0 0 0 47 45 | 3R 14484671 14484730 X 9661824 9661860 12
NY56 3R-X 14484031 9662275 fr 6 0 0 3 52 52 | 3R 14484671 14484730 X 9661824 9661860 12
NY56 3R-X 14484046 9662286 fr 1 0 0 0 47 28 | 3R 14484671 14484730 X 9661824 9661860 12
NY56 3R-X 14484060 9662302 rf 5 0 0 5 51 53 | 3R 14484671 14484730 X 9661824 9661860 12
NY56 3R-X 14484212 9662742 rr 1 0 0 7 36 39 | 3R 14484671 14484730 X 9661824 9661860 12
NY56 3R-X 14484500 9661863 rf 2 0 0 0 26 49 | 3R 14484671 14484730 X 9661824 9661860 12
NY62 2L-X 10107285 26402 rf 1 0 0 1 35 40 | 2L 10106807 10106894 X 26472 26607 7
NY62 2L-X 10107285 26402 rf 1 0 0 1 35 40 | 2L 10107488 10107682 X 26391 26563 29
NY62 2L-X 10107294 25589 rf 1 0 0 2 26 49 | 2L 10106807 10106894 X 26472 26607 7
NY62 2L-X 10107294 25589 rf 1 0 0 2 26 49 | 2L 10107488 10107682 X 26391 26563 29
NY62 2L-X 10107495 26710 rf 1 0 0 0 29 46 | 2L 10106807 10106894 X 26472 26607 7
NY62 2L-X 10107495 26710 rf 1 0 0 0 29 46 | 2L 10107488 10107682 X 26391 26563 29
NY62 2R-2R 7003243 9895180 rf 6 0 0 0 52 44 | 2R 9895042 9895056 2R 7002946 7002973 4
NY62 2R-2R 7003290 9895131 fr 11 0 0 0 50 53 | 2R 9895042 9895056 2R 7002946 7002973 4
NY62 3R-X 14483615 9662700 rr 14 0 0 6 51 50 | 3R 14484603 14484851 X 9661822 9661874 16
NY62 3R-X 14483617 9662721 rr 1 0 0 1 44 31 | 3R 14484603 14484851 X 9661822 9661874 16
NY62 3R-X 14483618 9662724 rr 1 0 0 0 33 42 | 3R 14484603 14484851 X 9661822 9661874 16
NY62 3R-X 14483641 9662686 rr 1 0 0 18 50 25 | 3R 14484603 14484851 X 9661822 9661874 16
NY62 3R-X 14483681 9662776 rr 2 0 0 31 52 38 | 3R 14484603 14484851 X 9661822 9661874 16
NY62 3R-X 14483687 9662758 rr 1 0 0 26 39 36 | 3R 14484603 14484851 X 9661822 9661874 16
NY62 3R-X 14483739 9662571 fr 1 0 0 0 50 25 | 3R 14484603 14484851 X 9661822 9661874 16
NY62 3R-X 14483746 9662571 fr 2 0 0 0 42 51 | 3R 14484603 14484851 X 9661822 9661874 16
NY62 3R-X 14483756 9662571 fr 38 0 0 0 55 55 | 3R 14484603 14484851 X 9661822 9661874 16
NY62 3R-X 14483763 9662119 rr 1 0 0 1 42 33 | 3R 14484603 14484851 X 9661822 9661874 16
NY62 3R-X 14484041 9662269 ff 1 0 0 0 45 30 | 3R 14484603 14484851 X 9661822 9661874 16
NY62 3R-X 14484058 9662275 fr 2 0 0 52 50 25 | 3R 14484603 14484851 X 9661822 9661874 16
NY62 3R-X 14484098 9662229 fr 29 0 0 29 37 54 | 3R 14484603 14484851 X 9661822 9661874 16
NY62 3R-X 14484117 9661961 rr 1 0 0 0 40 35 | 3R 14484603 14484851 X 9661822 9661874 16
NY62 3R-X 14484215 9662182 rr 2 0 0 0 38 41 | 3R 14484603 14484851 X 9661822 9661874 16
NY62 3R-X 14484369 9662213 rr 1 0 0 6 53 22 | 3R 14484603 14484851 X 9661822 9661874 16
NY62 3R-X 14484413 9661920 fr 11 0 0 1 23 55 | 3R 14484603 14484851 X 9661822 9661874 16
NY66 2L-3L 13187514 15885654 rf 1 0 0 0 35 40 | 3L 15885901 15885919 2L 13187150 13187283 11
NY66 2L-X 10107116 26417 rf 1 0 0 0 35 40 | 2L 10107488 10107510 X 26392 26502 6
NY66 3L-3L 12893137 16184412 ff 1 0 0 0 27 48 | 3L 16183432 16183526 3L 12894032 12894247 10
NY66 3L-3L 12893298 16184067 ff 1 0 0 0 20 55 | 3L 16183432 16183526 3L 12894032 12894247 10
NY66 3L-3L 12893776 16183919 ff 1 0 0 0 34 41 | 3L 16183432 16183526 3L 12894032 12894247 10
NY66 3L-3L 12893933 16184036 ff 2 0 0 125 46 29 | 3L 16183432 16183526 3L 12894032 12894247 10
NY66 3L-3L 12893966 16183769 ff 1 0 0 0 36 39 | 3L 16183432 16183526 3L 12894032 12894247 10
NY66 3L-3L 12894054 16184015 ff 1 0 0 114 31 44 | 3L 16183432 16183526 3L 12894032 12894247 10
NY66 3L-3L 12894067 16183720 ff 1 0 0 83 30 45 | 3L 16183432 16183526 3L 12894032 12894247 10
NY66 3L-3L 12894073 16183113 ff 1 0 0 111 34 41 | 3L 16183432 16183526 3L 12894032 12894247 10
NY66 3L-3L 12894092 16183158 ff 2 0 0 96 43 47 | 3L 16183432 16183526 3L 12894032 12894247 10
NY66 3L-3L 12894092 16183974 ff 3 0 0 103 48 29 | 3L 16183432 16183526 3L 12894032 12894247 10
NY66 3L-3L 12894229 16184152 ff 2 0 0 108 115 51 | 3L 16183432 16183526 3L 12894032 12894247 10
NY66 3L-3L 12894229 16184255 ff 2 0 0 91 115 32 | 3L 16183432 16183526 3L 12894032 12894247 10
NY66 3L-3L 12894267 16183685 rr 1 0 0 135 35 40 | 3L 16183432 16183526 3L 12894032 12894247 10
NY66 3L-3L 12894415 16184084 ff 1 0 0 33 34 41 | 3L 16183432 16183526 3L 12894032 12894247 10
NY66 3L-3L 12894433 16183957 ff 1 0 0 0 29 46 | 3L 16183432 16183526 3L 12894032 12894247 10
NY66 3L-3L 12894770 16184430 ff 1 0 0 16 341 34 | 3L 16183432 16183526 3L 12894032 12894247 10
NY66 3L-3L 12894779 16183508 fr 1 0 0 84 29 46 | 3L 16183432 16183526 3L 12894032 12894247 10
NY66 3L-3L 12894886 16183458 ff 1 0 0 0 36 39 | 3L 16183432 16183526 3L 12894032 12894247 10
NY66 3L-3L 12895032 16183255 fr 2 0 0 209 45 37 | 3L 16183432 16183526 3L 12894032 12894247 10
NY66 3L-4 14299624 301305 rf 5 0 0 0 48 35 | 3L 14298777 14298834 4 301650 301683 4
NY66 3L-4 14299624 301305 rf 5 0 0 0 48 35 | 3L 14299223 14299310 4 301618 301688 8
NY66 3L-X 835865 619995 fr 1 0 0 0 35 40 | 3L 835619 835770 X 620028 620261 28
NY66 3R-X 14483634 9661889 rr 1 0 0 10 44 31 | 3R 14484634 14484867 X 9661821 9661891 14
NY66 3R-X 14483671 9662876 rr 1 0 0 0 24 51 | 3R 14484634 14484867 X 9661821 9661891 14
NY66 3R-X 14483681 9662776 rr 1 0 0 0 52 23 | 3R 14484634 14484867 X 9661821 9661891 14
NY66 3R-X 14483695 9662748 rr 1 0 0 23 46 29 | 3R 14484634 14484867 X 9661821 9661891 14
NY66 3R-X 14483746 9662571 fr 6 0 0 0 47 55 | 3R 14484634 14484867 X 9661821 9661891 14
NY66 3R-X 14483783 9662885 rr 1 0 0 0 29 46 | 3R 14484634 14484867 X 9661821 9661891 14
NY66 3R-X 14483832 9662775 rr 1 0 0 47 53 22 | 3R 14484634 14484867 X 9661821 9661891 14
NY66 3R-X 14483842 9662773 rr 1 0 0 39 31 44 | 3R 14484634 14484867 X 9661821 9661891 14
NY66 3R-X 14483855 9662341 rr 1 0 0 0 23 52 | 3R 14484634 14484867 X 9661821 9661891 14
NY66 3R-X 14483881 9662454 rf 1 0 0 61 51 24 | 3R 14484634 14484867 X 9661821 9661891 14
NY66 3R-X 14483893 9662384 ff 1 0 0 75 34 41 | 3R 14484634 14484867 X 9661821 9661891 14
NY66 3R-X 14483894 9662383 rr 3 0 0 78 55 50 | 3R 14484634 14484867 X 9661821 9661891 14
NY66 3R-X 14484046 9662286 fr 1 0 0 55 47 28 | 3R 14484634 14484867 X 9661821 9661891 14
NY66 3R-X 14484058 9662275 fr 3 0 0 25 36 45 | 3R 14484634 14484867 X 9661821 9661891 14
NY66 3R-X 14484115 9662505 rr 1 0 0 54 36 39 | 3R 14484634 14484867 X 9661821 9661891 14
NY66 3R-X 14484212 9662182 rr 1 0 0 0 41 34 | 3R 14484634 14484867 X 9661821 9661891 14
NY66 3R-X 14484212 9662742 rr 1 0 0 27 48 27 | 3R 14484634 14484867 X 9661821 9661891 14
NY66 3R-X 14484215 9662182 rr 2 0 0 0 34 47 | 3R 14484634 14484867 X 9661821 9661891 14
NY66 3R-X 14484281 9662087 ff 1 0 0 60 38 37 | 3R 14484634 14484867 X 9661821 9661891 14
NY66 3R-X 14484292 9662098 ff 1 0 0 0 22 53 | 3R 14484634 14484867 X 9661821 9661891 14
NY66 3R-X 14484413 9661920 fr 36 0 0 0 53 54 | 3R 14484634 14484867 X 9661821 9661891 14
NY73 2L-X 10107093 26701 rf 1 0 0 0 49 26 | 2L 10107547 10107629 X 26390 26564 9
NY73 2L-X 10107247 25873 rf 1 0 0 0 41 34 | 2L 10107547 10107629 X 26390 26564 9
NY73 2L-X 10107285 26402 rf 1 0 0 1 35 40 | 2L 10107547 10107629 X 26390 26564 9
NY73 2L-X 10107288 26680 rf 1 0 0 5 28 47 | 2L 10107547 10107629 X 26390 26564 9
NY73 2L-X 10107412 26747 rf 1 0 0 2 35 40 | 2L 10107547 10107629 X 26390 26564 9
NY73 2L-X 10107418 25576 rf 1 0 0 1 32 43 | 2L 10107547 10107629 X 26390 26564 9
NY73 2R-2R 7004036 9901867 rr 1 0 0 0 42 33 | 2R 9901805 9901951 2R 7004078 7004292 43
NY73 2R-2R 7004036 9901867 rr 1 0 0 0 42 33 | 2R 9901864 9901945 2R 7003708 7003747 7
NY73 3L-3L 12893462 16183664 ff 1 0 0 157 44 31 | 3L 16183426 16183521 3L 12894047 12894237 12
NY73 3L-3L 12893528 16184163 ff 1 0 0 247 20 55 | 3L 16183426 16183521 3L 12894047 12894237 12
NY73 3L-3L 12893771 16183368 ff 1 0 0 0 21 54 | 3L 16183426 16183521 3L 12894047 12894237 12
NY73 3L-3L 12893919 16183870 ff 1 0 0 0 43 32 | 3L 16183426 16183521 3L 12894047 12894237 12
NY73 3L-3L 12893968 16183771 ff 1 0 0 133 35 40 | 3L 16183426 16183521 3L 12894047 12894237 12
NY73 3L-3L 12894010 16184263 ff 1 0 0 136 27 48 | 3L 16183426 16183521 3L 12894047 12894237 12
NY73 3L-3L 12894092 16183158 ff 3 0 0 58 48 53 | 3L 16183426 16183521 3L 12894047 12894237 12
NY73 3L-3L 12894250 16184271 ff 1 0 0 119 34 41 | 3L 16183426 16183521 3L 12894047 12894237 12
NY73 3L-3L 12894256 16183257 ff 2 0 0 78 50 27 | 3L 16183426 16183521 3L 12894047 12894237 12
NY73 3L-3L 12894779 16183508 fr 2 0 0 110 348 44 | 3L 16183426 16183521 3L 12894047 12894237 12
NY73 3L-3L 12894781 16184270 ff 1 0 0 0 343 32 | 3L 16183426 16183521 3L 12894047 12894237 12
NY73 3L-3L 12894789 16183631 ff 1 0 0 119 36 39 | 3L 16183426 16183521 3L 12894047 12894237 12
NY73 3L-3L 12894862 16184285 ff 1 0 0 43 49 26 | 3L 16183426 16183521 3L 12894047 12894237 12
NY73 3L-3L 12894877 16183395 ff 1 0 0 94 46 29 | 3L 16183426 16183521 3L 12894047 12894237 12
NY73 3L-3L 12894886 16183458 ff 1 0 0 0 28 47 | 3L 16183426 16183521 3L 12894047 12894237 12
NY73 3L-3L 12895209 16183314 ff 1 0 0 111 37 38 | 3L 16183426 16183521 3L 12894047 12894237 12
NY73 3L-3L 12895212 16183107 ff 1 0 0 55 48 27 | 3L 16183426 16183521 3L 12894047 12894237 12
NY73 3R-X 14483615 9662700 rr 2 0 0 0 46 41 | 3R 14484573 14484745 X 9661822 9661869 19
NY73 3R-X 14483655 9662740 rr 1 0 0 9 53 22 | 3R 14484573 14484745 X 9661822 9661869 19
NY73 3R-X 14484031 9662275 fr 2 0 0 2 55 25 | 3R 14484573 14484745 X 9661822 9661869 19
NY73 3R-X 14484064 9662298 rf 6 0 0 8 47 41 | 3R 14484573 14484745 X 9661822 9661869 19
NY73 3R-X 14484215 9662182 rr 1 0 0 0 46 29 | 3R 14484573 14484745 X 9661822 9661869 19
NY73 3R-X 14484219 9662495 rr 1 0 0 51 24 51 | 3R 14484573 14484745 X 9661822 9661869 19
NY73 3R-X 14484292 9662098 ff 1 0 0 0 39 36 | 3R 14484573 14484745 X 9661822 9661869 19
NY73 3R-X 14484500 9661863 rf 6 0 0 0 31 54 | 3R 14484573 14484745 X 9661822 9661869 19
NY81 2L-2R 7835791 4602912 ff 1 0 0 0 28 47 | 2L 7835946 7836040 2R 4603346 4603351 4
NY81 2L-X 10107098 26417 rf 1 0 0 1 35 40 | 2L 10106635 10106764 X 26165 26212 10
NY81 2L-X 10107244 25232 rf 1 0 0 0 28 47 | 2L 10106635 10106764 X 26165 26212 10
NY81 2L-X 10107276 26432 rf 1 0 0 1 44 31 | 2L 10106635 10106764 X 26165 26212 10
NY81 2L-X 10107478 26606 rf 1 0 0 0 46 29 | 2L 10106635 10106764 X 26165 26212 10
NY81 2L-X 10107488 26579 rr 1 0 0 3 26 49 | 2L 10106635 10106764 X 26165 26212 10
NY81 2R-2R 7005376 9896408 fr 1 0 0 1 29 46 | 2R 9895753 9895936 2R 7005287 7005440 18
NY81 3L-X 454343 3429265 fr 1 0 0 0 37 38 | X 3428624 3428847 3L 454531 454693 6
NY81 3L-X 835842 619934 fr 1 0 0 43 50 25 | 3L 835619 835772 X 620022 620184 23
NY85 2L-2L 7179528 12981735 ff 1 0 0 12 24 51 | 2L 12981742 12981780 2L 7180157 7180447 4
NY85 2L-2L 7179528 12981735 ff 1 0 0 12 24 51 | 2L 12981750 12981783 2L 7179601 7179753 7
NY85 2L-2L 16257665 21237936 rf 1 0 0 0 24 51 | 2L 21237936 21237972 2L 16257725 16257884 8
NY85 2L-X 10107098 26417 rf 2 0 0 0 41 35 | 2L 10107485 10107962 X 26372 26601 38
NY85 2L-X 10107102 26608 rf 1 0 0 0 51 24 | 2L 10107485 10107962 X 26372 26601 38
NY85 2L-X 10107119 26627 rf 1 0 0 1 37 38 | 2L 10107485 10107962 X 26372 26601 38
NY85 2L-X 10107120 26396 rf 1 0 0 0 32 43 | 2L 10107485 10107962 X 26372 26601 38
NY85 2L-X 10107241 25925 rf 1 0 0 0 33 42 | 2L 10107485 10107962 X 26372 26601 38
NY85 2L-X 10107274 26214 rf 2 0 0 4 35 40 | 2L 10107485 10107962 X 26372 26601 38
NY85 2L-X 10107292 25549 rf 1 0 0 0 24 51 | 2L 10107485 10107962 X 26372 26601 38
NY85 2L-X 10107410 26755 rf 1 0 0 1 27 48 | 2L 10107485 10107962 X 26372 26601 38
NY85 2L-X 10107412 26747 rf 1 0 0 3 25 50 | 2L 10107485 10107962 X 26372 26601 38
NY85 2L-X 10107416 25580 rf 1 0 0 0 27 48 | 2L 10107485 10107962 X 26372 26601 38
NY85 2L-X 10107418 25576 rf 1 0 0 1 30 45 | 2L 10107485 10107962 X 26372 26601 38
NY85 2R-2R 7004032 9901810 fr 1 0 0 0 23 52 | 2R 9901805 9901950 2R 7003567 7004295 46
NY85 2R-2R 7004796 9896943 fr 9 0 0 3 54 48 | 2R 9895757 9895967 2R 7005277 7005434 23
NY85 2R-2R 7005376 9896408 fr 1 0 0 0 24 51 | 2R 9895757 9895967 2R 7005277 7005434 23
NY85 3L-3L 12893150 16184047 ff 1 0 0 270 28 47 | 3L 16183437 16183531 3L 12894003 12894249 28
NY85 3L-3L 12893254 16184482 rr 1 0 0 0 45 30 | 3L 16183437 16183531 3L 12894003 12894249 28
NY85 3L-3L 12893279 16183762 ff 1 0 0 0 29 46 | 3L 16183437 16183531 3L 12894003 12894249 28
NY85 3L-3L 12893377 16184447 rr 1 0 0 0 34 41 | 3L 16183437 16183531 3L 12894003 12894249 28
NY85 3L-3L 12893474 16184092 ff 1 0 0 0 22 53 | 3L 16183437 16183531 3L 12894003 12894249 28
NY85 3L-3L 12893483 16184405 ff 1 0 0 0 30 45 | 3L 16183437 16183531 3L 12894003 12894249 28
NY85 3L-3L 12893526 16184060 ff 2 0 0 288 41 38 | 3L 16183437 16183531 3L 12894003 12894249 28
NY85 3L-3L 12893528 16184163 ff 1 0 0 325 31 44 | 3L 16183437 16183531 3L 12894003 12894249 28
NY85 3L-3L 12893588 16184268 ff 1 0 0 272 32 43 | 3L 16183437 16183531 3L 12894003 12894249 28
NY85 3L-3L 12893719 16183908 fr 1 0 0 178 47 28 | 3L 16183437 16183531 3L 12894003 12894249 28
NY85 3L-3L 12893857 16184046 rf 1 0 0 133 28 47 | 3L 16183437 16183531 3L 12894003 12894249 28
NY85 3L-3L 12893933 16183901 ff 1 0 0 0 31 44 | 3L 16183437 16183531 3L 12894003 12894249 28
NY85 3L-3L 12893935 16183874 ff 1 0 0 0 40 35 | 3L 16183437 16183531 3L 12894003 12894249 28
NY85 3L-3L 12893939 16184073 ff 1 0 0 141 42 33 | 3L 16183437 16183531 3L 12894003 12894249 28
NY85 3L-3L 12894095 16183977 ff 2 0 0 51 52 29 | 3L 16183437 16183531 3L 12894003 12894249 28
NY85 3L-3L 12894229 16184255 ff 1 0 0 0 105 32 | 3L 16183437 16183531 3L 12894003 12894249 28
NY85 3L-3L 12894264 16183627 ff 1 0 0 99 46 29 | 3L 16183437 16183531 3L 12894003 12894249 28
NY85 3L-3L 12894264 16183998 ff 1 0 0 63 43 32 | 3L 16183437 16183531 3L 12894003 12894249 28
NY85 3L-3L 12894296 16183660 ff 1 0 0 128 50 25 | 3L 16183437 16183531 3L 12894003 12894249 28
NY85 3L-3L 12894421 16183271 ff 1 0 0 0 48 27 | 3L 16183437 16183531 3L 12894003 12894249 28
NY85 3L-3L 12894770 16184430 ff 1 0 0 0 332 43 | 3L 16183437 16183531 3L 12894003 12894249 28
NY85 3L-3L 12894878 16183449 ff 1 0 0 0 20 55 | 3L 16183437 16183531 3L 12894003 12894249 28
NY85 3L-3L 12894880 16183279 ff 1 0 0 53 49 26 | 3L 16183437 16183531 3L 12894003 12894249 28
NY85 3L-3L 12895033 16183339 rr 1 0 0 83 54 21 | 3L 16183437 16183531 3L 12894003 12894249 28
NY85 3L-3L 12895227 16183147 ff 1 0 0 34 29 46 | 3L 16183437 16183531 3L 12894003 12894249 28
NY85 3L-3L 12895228 16183167 ff 1 0 0 39 24 51 | 3L 16183437 16183531 3L 12894003 12894249 28
NY85 3L-3R 16657704 25255497 fr 6 0 0 0 55 51 | 3R 25255111 25255445 3L 16657370 16657606 8
NY85 3L-X 835568 620079 rf 1 0 0 121 53 22 | 3L 835485 835774 X 620006 620377 78
NY85 3L-X 835579 619962 rf 1 0 0 169 25 50 | 3L 835485 835774 X 620006 620377 78
NY85 3L-X 835730 620057 rf 1 0 0 117 41 34 | 3L 835485 835774 X 620006 620377 78
NY85 3L-X 835901 619999 rr 1 0 0 1 46 29 | 3L 835485 835774 X 620006 620377 78
NY85 3R-3R 20649720 26747944 fr 1 0 0 32 29 46 | 3R 26747672 26747792 3R 20649574 20649620 12
NY85 3R-3R 20649720 26747944 fr 1 0 0 32 29 46 | 3R 26748180 26748315 3R 20649574 20649625 8
NY85 3R-X 14483615 9662700 rr 1 0 0 0 29 46 | 3R 14484564 14484800 X 9661821 9661871 17
NY85 3R-X 14483615 9662724 rr 1 0 0 1 32 43 | 3R 14484564 14484800 X 9661821 9661871 17
NY85 3R-X 14483616 9662144 rr 3 0 0 0 22 53 | 3R 14484564 14484800 X 9661821 9661871 17
NY85 3R-X 14483654 9662755 rr 1 0 0 2 49 26 | 3R 14484564 14484800 X 9661821 9661871 17
NY85 3R-X 14483844 9661974 rr 1 0 0 0 24 51 | 3R 14484564 14484800 X 9661821 9661871 17
NY85 3R-X 14483855 9662340 rr 1 0 0 0 24 51 | 3R 14484564 14484800 X 9661821 9661871 17
NY85 3R-X 14483920 9662413 fr 1 0 0 22 24 51 | 3R 14484564 14484800 X 9661821 9661871 17
NY85 3R-X 14483992 9662477 rr 1 0 0 30 28 47 | 3R 14484564 14484800 X 9661821 9661871 17
NY85 3R-X 14484024 9662383 rr 1 0 0 0 33 42 | 3R 14484564 14484800 X 9661821 9661871 17
NY85 3R-X 14484219 9662495 rr 2 0 0 58 55 39 | 3R 14484564 14484800 X 9661821 9661871 17
NY85 3R-X 14484330 9662791 rr 1 0 0 6 37 38 | 3R 14484564 14484800 X 9661821 9661871 17
NY85 3R-X 14484413 9661920 fr 9 0 0 4 55 47 | 3R 14484564 14484800 X 9661821 9661871 17
NY85 3R-X 14484476 9661874 rf 2 0 0 0 50 39 | 3R 14484564 14484800 X 9661821 9661871 17
NY85 3R-X 14484500 9661863 rf 9 0 0 0 33 54 | 3R 14484564 14484800 X 9661821 9661871 17
CY04B 2L-X 21786768 20636696 fr 1 0 0 0 48 27 | 2L 21786291 21786376 X 20636911 20637314 29
CY04B 2L-X 21786791 20636719 rf 1 0 0 0 27 48 | 2L 21786291 21786376 X 20636911 20637314 29
CY04B 2R-2R 7003274 9895149 rf 4 0 0 1 34 54 | 2R 9895039 9895047 2R 7003474 7003578 5
CY04B 2R-2R 7003290 9895131 fr 2 0 0 1 34 48 | 2R 9895039 9895047 2R 7003474 7003578 5
CY04B 2R-2R 7004408 9897227 rr 1 0 0 3 42 33 | 2R 9896033 9896719 2R 7005054 7005101 24
CY04B 2R-2R 7004428 9897110 rr 4 0 0 1 54 34 | 2R 9896033 9896719 2R 7005054 7005101 24
CY04B 2R-2R 7004430 9897187 rr 3 0 0 2 41 55 | 2R 9896033 9896719 2R 7005054 7005101 24
CY04B 2R-2R 7004438 9897197 rr 1 0 0 2 31 44 | 2R 9896033 9896719 2R 7005054 7005101 24
CY04B 2R-2R 7004441 9897185 rr 1 0 0 1 28 47 | 2R 9896033 9896719 2R 7005054 7005101 24
CY04B 2R-2R 7004652 9897028 ff 1 0 0 0 28 47 | 2R 9896033 9896719 2R 7005054 7005101 24
CY04B 3R-X 14483615 9662700 rr 5 0 0 1 52 52 | 3R 14484562 14484791 X 9661826 9661871 36
CY04B 3R-X 14483632 9662722 rr 1 0 0 1 42 33 | 3R 14484562 14484791 X 9661826 9661871 36
CY04B 3R-X 14483667 9662744 rr 1 0 0 15 31 44 | 3R 14484562 14484791 X 9661826 9661871 36
CY04B 3R-X 14483706 9662712 rr 1 0 0 0 44 31 | 3R 14484562 14484791 X 9661826 9661871 36
CY04B 3R-X 14483736 9662687 rr 1 0 0 18 42 33 | 3R 14484562 14484791 X 9661826 9661871 36
CY04B 3R-X 14483894 9662383 rr 1 0 0 0 36 39 | 3R 14484562 14484791 X 9661826 9661871 36
CY04B 3R-X 14484058 9662275 fr 6 0 0 17 35 52 | 3R 14484562 14484791 X 9661826 9661871 36
CY04B 3R-X 14484061 9662274 rf 1 0 0 15 55 20 | 3R 14484562 14484791 X 9661826 9661871 36
CY04B 3R-X 14484304 9661998 ff 1 0 0 24 52 23 | 3R 14484562 14484791 X 9661826 9661871 36
CY22B 2L-2L 7179464 12981638 ff 1 0 0 27 36 39 | 2L 12981742 12981783 2L 7179602 7179689 8
CY22B 2L-2L 7179464 12981638 ff 1 0 0 27 36 39 | 2L 12981743 12981774 2L 7180114 7180383 9
CY22B 2L-2L 7179634 12981793 ff 1 0 0 26 36 39 | 2L 12981742 12981783 2L 7179602 7179689 8
CY22B 2L-2L 7179634 12981793 ff 1 0 0 26 36 39 | 2L 12981743 12981774 2L 7180114 7180383 9
CY22B 2L-2L 7179938 12981830 fr 4 0 0 0 38 53 | 2L 12981742 12981783 2L 7179602 7179689 8
CY22B 2L-2L 7179938 12981830 fr 4 0 0 0 38 53 | 2L 12981743 12981774 2L 7180114 7180383 9
CY22B 2L-2L 7179954 12981787 ff 1 0 0 1 51 24 | 2L 12981742 12981783 2L 7179602 7179689 8
CY22B 2L-2L 7179954 12981787 ff 1 0 0 1 51 24 | 2L 12981743 12981774 2L 7180114 7180383 9
CY22B 2L-X 10107259 26564 rf 1 0 0 0 34 41 | 2L 10106693 10106738 X 26182 26209 4
CY22B 2L-X 10107288 26680 rf 1 0 0 2 32 43 | 2L 10106693 10106738 X 26182 26209 4
CY22B 2L-X 10107410 25586 rf 1 0 0 2 40 35 | 2L 10106693 10106738 X 26182 26209 4
CY22B 2R-2R 7003290 9895131 fr 5 0 0 1 27 53 | 2R 9895041 9895055 2R 7003552 7003598 5
CY22B 2R-2R 7004032 9901810 fr 2 0 0 0 23 53 | 2R 9901804 9901952 2R 7004073 7004274 15
CY22B 2R-2R 7004032 9901810 fr 2 0 0 0 23 53 | 2R 9901856 9901937 2R 7003368 7003724 4
CY22B 2R-2R 7004058 9901911 rr 1 0 0 1 24 51 | 2R 9901804 9901952 2R 7004073 7004274 15
CY22B 2R-2R 7004058 9901911 rr 1 0 0 1 24 51 | 2R 9901856 9901937 2R 7003368 7003724 4
CY22B 3L-3L 12893071 16184048 ff 1 0 0 261 36 39 | 3L 16183211 16183530 3L 12894033 12894257 20
CY22B 3L-3L 12893134 16184021 ff 1 0 0 0 29 46 | 3L 16183211 16183530 3L 12894033 12894257 20
CY22B 3L-3L 12893424 16184294 rr 1 0 0 127 43 32 | 3L 16183211 16183530 3L 12894033 12894257 20
CY22B 3L-3L 12893484 16183738 ff 1 0 0 71 32 43 | 3L 16183211 16183530 3L 12894033 12894257 20
CY22B 3L-3L 12893718 16184247 ff 1 0 0 0 21 54 | 3L 16183211 16183530 3L 12894033 12894257 20
CY22B 3L-3L 12893902 16184087 ff 1 0 0 0 25 50 | 3L 16183211 16183530 3L 12894033 12894257 20
CY22B 3L-3L 12893939 16183877 ff 1 0 0 0 23 52 | 3L 16183211 16183530 3L 12894033 12894257 20
CY22B 3L-3L 12893982 16184042 ff 1 0 0 0 32 43 | 3L 16183211 16183530 3L 12894033 12894257 20
CY22B 3L-3L 12894088 16184100 ff 1 0 0 87 24 51 | 3L 16183211 16183530 3L 12894033 12894257 20
CY22B 3L-3L 12894092 16183158 ff 1 0 0 42 26 49 | 3L 16183211 16183530 3L 12894033 12894257 20
CY22B 3L-3L 12894229 16184152 ff 1 0 0 36 41 34 | 3L 16183211 16183530 3L 12894033 12894257 20
CY22B 3L-3L 12894779 16183508 fr 1 0 0 33 29 46 | 3L 16183211 16183530 3L 12894033 12894257 20
CY22B 3L-3L 12895240 16183093 ff 1 0 0 19 43 32 | 3L 16183211 16183530 3L 12894033 12894257 20
CY22B 3L-4 14299624 301305 rf 1 0 0 0 48 27 | 3L 14299216 14299310 4 301628 301685 5
CY22B 3L-X 454343 3429265 fr 1 0 0 0 37 38 | X 3428625 3428874 3L 454503 454732 13
CY22B 3R-3R 20649318 26747448 fr 1 0 0 15 29 46 | 3R 26747681 26747822 3R 20649606 20649627 4
CY22B 3R-3R 20649318 26747448 fr 1 0 0 15 29 46 | 3R 26748161 26748271 3R 20649602 20649624 4
CY21B3 2L-2L 7179389 12982123 ff 1 0 0 6 44 31 | 2L 12981752 12981780 2L 7179446 7179686 6
CY21B3 2L-2L 7179633 12981792 ff 1 0 0 21 35 40 | 2L 12981752 12981780 2L 7179446 7179686 6
CY21B3 2L-2L 7179849 12981638 ff 1 0 0 0 25 50 | 2L 12981752 12981780 2L 7179446 7179686 6
CY21B3 2L-2L 7179938 12981830 fr 2 0 0 0 26 50 | 2L 12981752 12981780 2L 7179446 7179686 6
CY21B3 2L-2L 7179950 12981628 ff 1 0 0 0 39 36 | 2L 12981752 12981780 2L 7179446 7179686 6
CY21B3 2L-2L 7179955 12981800 rf 7 0 0 0 55 31 | 2L 12981752 12981780 2L 7179446 7179686 6
CY21B3 2L-2L 8689593 11748692 ff 1 0 0 2 51 24 | 2L 11747665 11748299 2L 8690489 8690536 6
CY21B3 2L-2L 16257665 21237936 rf 1 0 0 0 32 43 | 2L 21237939 21237944 2L 16257750 16258184 4
CY21B3 2L-X 10107116 26417 rf 1 0 0 4 25 50 | 2L 10107500 10107882 X 26389 26563 45
CY21B3 2L-X 10107272 26216 rf 1 0 0 11 48 27 | 2L 10107500 10107882 X 26389 26563 45
CY21B3 2L-X 10107288 26680 rf 1 0 0 3 32 43 | 2L 10107500 10107882 X 26389 26563 45
CY21B3 2L-X 10107488 26595 rr 1 0 0 1 36 39 | 2L 10107500 10107882 X 26389 26563 45
CY21B3 2L-X 21786788 20636689 fr 2 0 0 0 41 44 | 2L 21786256 21786363 X 20637057 20637258 9
CY21B3 2L-X 21787124 20636356 fr 2 0 0 1 48 41 | 2L 21786256 21786363 X 20637057 20637258 9
CY21B3 2R-2R 7003238 9895467 rf 1 0 0 0 24 51 | 2R 9895037 9895053 2R 7002918 7002948 4
CY21B3 2R-2R 7003238 9895467 rf 1 0 0 0 24 51 | 2R 9895040 9895054 2R 7003559 7003644 5
CY21B3 2R-2R 7003274 9895149 rf 4 0 0 0 42 48 | 2R 9895037 9895053 2R 7002918 7002948 4
CY21B3 2R-2R 7003274 9895149 rf 4 0 0 0 42 48 | 2R 9895040 9895054 2R 7003559 7003644 5
CY21B3 2R-2R 7003289 9895645 ff 1 0 0 0 38 37 | 2R 9895037 9895053 2R 7002918 7002948 4
CY21B3 2R-2R 7003289 9895645 ff 1 0 0 0 38 37 | 2R 9895040 9895054 2R 7003559 7003644 5
CY21B3 2R-2R 7003290 9895131 fr 5 0 0 0 34 53 | 2R 9895037 9895053 2R 7002918 7002948 4
CY21B3 2R-2R 7003290 9895131 fr 5 0 0 0 34 53 | 2R 9895040 9895054 2R 7003559 7003644 5
CY21B3 2R-2R 7004032 9901810 fr 2 0 0 0 23 53 | 2R 9901806 9901948 2R 7004094 7004474 42
CY21B3 2R-2R 7004032 9901810 fr 2 0 0 0 23 53 | 2R 9901809 9901911 2R 7003444 7003748 10
CY21B3 2R-2R 7004408 9897227 rr 2 0 0 0 42 52 | 2R 9895740 9896323 2R 7005052 7005441 21
CY21B3 2R-2R 7004419 9897240 rr 1 0 0 3 48 27 | 2R 9895740 9896323 2R 7005052 7005441 21
CY21B3 2R-2R 7004428 9897110 rr 3 0 0 8 43 54 | 2R 9895740 9896323 2R 7005052 7005441 21
CY21B3 2R-2R 7004430 9897187 rr 4 0 0 13 49 54 | 2R 9895740 9896323 2R 7005052 7005441 21
CY21B3 2R-2R 7004432 9897190 rr 1 0 0 0 47 28 | 2R 9895740 9896323 2R 7005052 7005441 21
CY21B3 2R-2R 7004438 9897126 rr 1 0 0 8 40 35 | 2R 9895740 9896323 2R 7005052 7005441 21
CY21B3 2R-2R 7004441 9897323 rr 1 0 0 3 30 45 | 2R 9895740 9896323 2R 7005052 7005441 21
CY21B3 2R-2R 7004775 9896968 rf 1 0 0 25 45 30 | 2R 9895740 9896323 2R 7005052 7005441 21
CY21B3 2R-2R 7005376 9896408 fr 1 0 0 0 23 52 | 2R 9895740 9896323 2R 7005052 7005441 21
CY21B3 2R-3L 18957050 21647147 fr 1 0 0 0 47 28 | 3L 21647162 21647321 2R 18956981 18957140 15
CY21B3 3L-3L 12892948 16184821 fr 2 0 0 142 43 47 | 3L 16184260 16184310 3L 12892758 12892913 7
CY21B3 3L-3L 12893077 16184055 ff 1 0 0 525 36 39 | 3L 16184260 16184310 3L 12892758 12892913 7
CY21B3 3L-3L 12893092 16184210 ff 1 0 0 0 52 23 | 3L 16184260 16184310 3L 12892758 12892913 7
CY21B3 3L-3L 12893258 16184488 ff 1 0 0 0 52 23 | 3L 16184260 16184310 3L 12892758 12892913 7
CY21B3 3L-3L 12893444 16183642 ff 1 0 0 307 37 38 | 3L 16184260 16184310 3L 12892758 12892913 7
CY21B3 3L-3L 12893485 16183431 ff 1 0 0 0 31 44 | 3L 16184260 16184310 3L 12892758 12892913 7
CY21B3 3L-3L 12893547 16184369 ff 1 0 0 0 25 50 | 3L 16184260 16184310 3L 12892758 12892913 7
CY21B3 3L-3L 12893589 16184277 ff 1 0 0 299 42 33 | 3L 16184260 16184310 3L 12892758 12892913 7
CY21B3 3L-3L 12893631 16184720 ff 1 0 0 172 45 30 | 3L 16184260 16184310 3L 12892758 12892913 7
CY21B3 3L-3L 12893651 16184266 ff 1 0 0 309 29 46 | 3L 16184260 16184310 3L 12892758 12892913 7
CY21B3 3L-3L 12893902 16184087 ff 1 0 0 202 48 27 | 3L 16184260 16184310 3L 12892758 12892913 7
CY21B3 3L-4 14298978 301811 rf 1 0 0 0 51 24 | 3L 14298492 14298806 4 301628 301808 7
CY21B3 3L-X 835694 620180 rf 1 0 0 61 45 30 | 3L 835322 835772 X 619994 620427 78
CY21B3 3R-X 14483615 9662700 rr 3 0 0 1 41 55 | 3R 14484585 14484868 X 9661821 9661873 14
CY21B3 3R-X 14483615 9662724 rr 1 0 0 0 36 39 | 3R 14484585 14484868 X 9661821 9661873 14
CY21B3 3R-X 14483616 9662490 rr 5 0 0 6 22 53 | 3R 14484585 14484868 X 9661821 9661873 14
CY21B3 3R-X 14483647 9662865 rr 1 0 0 12 34 41 | 3R 14484585 14484868 X 9661821 9661873 14
CY21B3 3R-X 14483654 9662755 rr 1 0 0 20 46 29 | 3R 14484585 14484868 X 9661821 9661873 14
CY21B3 3R-X 14483655 9662757 rr 1 0 0 20 36 39 | 3R 14484585 14484868 X 9661821 9661873 14
CY21B3 3R-X 14483687 9662758 rr 1 0 0 30 28 47 | 3R 14484585 14484868 X 9661821 9661873 14
CY21B3 3R-X 14483739 9662571 fr 1 0 0 0 52 23 | 3R 14484585 14484868 X 9661821 9661873 14
CY21B3 3R-X 14483842 9662773 rr 5 0 0 0 36 54 | 3R 14484585 14484868 X 9661821 9661873 14
CY21B3 3R-X 14483853 9662277 rr 1 0 0 1 24 51 | 3R 14484585 14484868 X 9661821 9661873 14
CY21B3 3R-X 14483941 9662432 ff 1 0 0 83 42 33 | 3R 14484585 14484868 X 9661821 9661873 14
CY21B3 3R-X 14484026 9662257 ff 1 0 0 58 45 30 | 3R 14484585 14484868 X 9661821 9661873 14
CY21B3 3R-X 14484215 9662182 rr 3 0 0 0 34 52 | 3R 14484585 14484868 X 9661821 9661873 14
CY21B3 3R-X 14484220 9662573 rr 1 0 0 15 54 21 | 3R 14484585 14484868 X 9661821 9661873 14
CY21B3 3R-X 14484224 9662028 rr 1 0 0 26 32 43 | 3R 14484585 14484868 X 9661821 9661873 14
CY21B3 3R-X 14484293 9662097 rr 1 0 0 0 52 23 | 3R 14484585 14484868 X 9661821 9661873 14
CY21B3 3R-X 14484413 9661920 fr 5 0 0 6 41 52 | 3R 14484585 14484868 X 9661821 9661873 14
CY21B3 3R-X 14484500 9661863 rf 8 0 0 0 32 54 | 3R 14484585 14484868 X 9661821 9661873 14
CY28A4 2L-X 10107119 26627 rf 3 0 0 5 37 54 | 2L 10106279 10106742 X 25966 26202 12
CY28A4 2L-X 10107119 26627 rf 3 0 0 5 37 54 | 2L 10107580 10107699 X 26362 26560 18
CY28A4 2L-X 10107418 25576 rf 3 0 0 1 33 43 | 2L 10106279 10106742 X 25966 26202 12
CY28A4 2L-X 10107418 25576 rf 3 0 0 1 33 43 | 2L 10107580 10107699 X 26362 26560 18
CY28A4 2L-X 21785837 21225605 rr 1 0 0 13 40 35 | 2L 21785822 21785844 X 21225699 21225758 4
CY28A4 2L-X 21786626 20636816 rr 1 0 0 0 49 26 | 2L 21786268 21786347 X 20636878 20637117 27
CY28A4 2L-X 21786719 20636784 rf 2 0 0 0 42 49 | 2L 21786268 21786347 X 20636878 20637117 27
CY28A4 3L-3L 10513809 19303280 rf 1 0 0 0 38 37 | 3L 19303417 19303443 3L 10513856 10513937 7
CY28A4 3L-3L 12893308 16184379 ff 1 0 0 0 48 27 | 3L 16183421 16183526 3L 12894029 12894254 26
CY28A4 3L-3L 12893462 16183664 ff 1 0 0 206 48 27 | 3L 16183421 16183526 3L 12894029 12894254 26
CY28A4 3L-3L 12893509 16184242 ff 1 0 0 352 20 55 | 3L 16183421 16183526 3L 12894029 12894254 26
CY28A4 3L-3L 12893525 16184059 ff 2 0 0 0 55 51 | 3L 16183421 16183526 3L 12894029 12894254 26
CY28A4 3L-3L 12893539 16184172 ff 1 0 0 282 21 54 | 3L 16183421 16183526 3L 12894029 12894254 26
CY28A4 3L-3L 12893619 16183478 ff 1 0 0 127 31 44 | 3L 16183421 16183526 3L 12894029 12894254 26
CY28A4 3L-3L 12893655 16184271 ff 1 0 0 229 35 40 | 3L 16183421 16183526 3L 12894029 12894254 26
CY28A4 3L-3L 12893844 16184518 ff 1 0 0 122 22 53 | 3L 16183421 16183526 3L 12894029 12894254 26
CY28A4 3L-3L 12893904 16183651 ff 1 0 0 175 50 25 | 3L 16183421 16183526 3L 12894029 12894254 26
CY28A4 3L-3L 12893926 16183870 ff 1 0 0 96 34 41 | 3L 16183421 16183526 3L 12894029 12894254 26
CY28A4 3L-3L 12893933 16184036 ff 1 0 0 0 33 42 | 3L 16183421 16183526 3L 12894029 12894254 26
CY28A4 3L-3L 12893936 16183743 ff 1 0 0 0 26 49 | 3L 16183421 16183526 3L 12894029 12894254 26
CY28A4 3L-3L 12893937 16183784 ff 1 0 0 0 37 38 | 3L 16183421 16183526 3L 12894029 12894254 26
CY28A4 3L-3L 12893938 16183720 ff 3 0 0 0 43 42 | 3L 16183421 16183526 3L 12894029 12894254 26
CY28A4 3L-3L 12894054 16184015 ff 1 0 0 75 22 53 | 3L 16183421 16183526 3L 12894029 12894254 26
CY28A4 3L-3L 12894072 16183925 ff 1 0 0 131 41 34 | 3L 16183421 16183526 3L 12894029 12894254 26
CY28A4 3L-3L 12894088 16184100 ff 1 0 0 97 32 43 | 3L 16183421 16183526 3L 12894029 12894254 26
CY28A4 3L-3L 12894226 16184391 ff 2 0 0 0 103 34 | 3L 16183421 16183526 3L 12894029 12894254 26
CY28A4 3L-3L 12894237 16184263 ff 1 0 0 81 27 48 | 3L 16183421 16183526 3L 12894029 12894254 26
CY28A4 3L-3L 12894238 16184062 ff 1 0 0 76 28 47 | 3L 16183421 16183526 3L 12894029 12894254 26
CY28A4 3L-3L 12894271 16183326 ff 1 0 0 186 42 33 | 3L 16183421 16183526 3L 12894029 12894254 26
CY28A4 3L-3L 12894286 16184089 ff 1 0 0 155 40 35 | 3L 16183421 16183526 3L 12894029 12894254 26
CY28A4 3L-3L 12894439 16183658 ff 1 0 0 0 40 35 | 3L 16183421 16183526 3L 12894029 12894254 26
CY28A4 3L-3L 12894886 16183473 ff 1 0 0 155 28 47 | 3L 16183421 16183526 3L 12894029 12894254 26
CY28A4 3L-3L 12895158 16183148 rr 1 0 0 150 43 32 | 3L 16183421 16183526 3L 12894029 12894254 26
CY28A4 3L-3L 12895212 16183299 ff 1 0 0 95 22 53 | 3L 16183421 16183526 3L 12894029 12894254 26
CY28A4 3L-4 14299620 301309 rf 1 0 0 0 48 27 | 3L 14298564 14298834 4 301631 301808 11
CY28A4 3L-4 14299620 301309 rf 1 0 0 0 48 27 | 3L 14299220 14299496 4 301630 301763 13
CY28A4 3L-X 4780165 2108742 ff 2 0 0 0 28 54 | 3L 4779157 4779343 X 2108744 2108770 4
CY20A 2L-2L 7179281 12982279 fr 2 0 0 10 53 24 | 2L 12981742 12981754 2L 7179665 7179772 8
CY20A 2L-2L 7179281 12982279 fr 2 0 0 10 53 24 | 2L 12981746 12981758 2L 7180126 7180237 8
CY20A 2L-2L 7179505 12981942 ff 1 0 0 27 43 32 | 2L 12981742 12981754 2L 7179665 7179772 8
CY20A 2L-2L 7179505 12981942 ff 1 0 0 27 43 32 | 2L 12981746 12981758 2L 7180126 7180237 8
CY20A 2L-2L 7180298 12981604 ff 1 0 0 5 29 46 | 2L 12981742 12981754 2L 7179665 7179772 8
CY20A 2L-2L 7180298 12981604 ff 1 0 0 5 29 46 | 2L 12981746 12981758 2L 7180126 7180237 8
CY20A 2L-2L 17985384 19628901 rf 1 0 0 0 29 46 | 2L 19629578 19629665 2L 17985989 17985997 6
CY20A 2L-X 10107285 26402 rf 1 0 0 0 35 40 | 2L 10106500 10106762 X 26136 26217 18
CY20A 2L-X 10107328 26397 rf 1 0 0 2 30 45 | 2L 10106500 10106762 X 26136 26217 18
CY20A 2L-X 10107388 26207 rf 1 0 0 0 23 52 | 2L 10106500 10106762 X 26136 26217 18
CY20A 2L-X 10107485 25968 rf 1 0 0 1 40 35 | 2L 10106500 10106762 X 26136 26217 18
CY20A 2L-X 10107488 26579 rr 1 0 0 1 37 38 | 2L 10106500 10106762 X 26136 26217 18
CY20A 2R-2R 7003274 9895149 rf 11 0 0 0 40 51 | 2R 9895036 9895052 2R 7003451 7003572 7
CY20A 2R-2R 7003274 9895149 rf 11 0 0 0 40 51 | 2R 9895040 9895053 2R 7002792 7002951 5
CY20A 2R-2R 7003290 9895131 fr 13 0 0 0 47 55 | 2R 9895036 9895052 2R 7003451 7003572 7
CY20A 2R-2R 7003290 9895131 fr 13 0 0 0 47 55 | 2R 9895040 9895053 2R 7002792 7002951 5
CY20A 2R-2R 7003293 9895279 ff 2 0 0 0 44 31 | 2R 9895036 9895052 2R 7003451 7003572 7
CY20A 2R-2R 7003293 9895279 ff 2 0 0 0 44 31 | 2R 9895040 9895053 2R 7002792 7002951 5
CY20A 2R-2R 7004406 9897180 rr 1 0 0 0 26 49 | 2R 9896249 9896342 2R 7005053 7005100 25
CY20A 2R-2R 7004428 9897110 rr 2 0 0 13 36 44 | 2R 9896249 9896342 2R 7005053 7005100 25
CY20A 2R-2R 7004430 9897187 rr 6 0 0 10 55 55 | 2R 9896249 9896342 2R 7005053 7005100 25
CY20A 2R-2R 7004441 9897185 rr 1 0 0 6 48 27 | 2R 9896249 9896342 2R 7005053 7005100 25
CY20A 2R-2R 7004569 9897199 rr 1 0 0 0 32 43 | 2R 9896249 9896342 2R 7005053 7005100 25
CY20A 2R-3R 11877951 25255495 fr 8 0 0 0 54 55 | 3R 25255421 25255429 2R 11877637 11877752 8
CY20A 3L-4 14298914 301869 fr 1 0 0 0 44 31 | 3L 14298778 14298829 4 301653 301681 4
CY20A 3L-4 14298914 301869 fr 1 0 0 0 44 31 | 3L 14299214 14299358 4 301629 301805 5
CY20A 3L-4 14299125 301663 rf 2 0 0 0 55 20 | 3L 14298778 14298829 4 301653 301681 4
CY20A 3L-4 14299125 301663 rf 2 0 0 0 55 20 | 3L 14299214 14299358 4 301629 301805 5
CY20A 3L-4 14299620 301309 rf 1 0 0 0 53 22 | 3L 14298778 14298829 4 301653 301681 4
CY20A 3L-4 14299620 301309 rf 1 0 0 0 53 22 | 3L 14299214 14299358 4 301629 301805 5
CY20A 3R-X 14483671 9662876 rr 3 0 0 0 43 51 | 3R 14484665 14484948 X 9661821 9661895 8
CY20A 3R-X 14483746 9662571 fr 3 0 0 0 52 28 | 3R 14484665 14484948 X 9661821 9661895 8
CY20A 3R-X 14484058 9662275 fr 7 0 0 15 51 40 | 3R 14484665 14484948 X 9661821 9661895 8
CY20A 3R-X 14484098 9662229 fr 6 0 0 18 37 55 | 3R 14484665 14484948 X 9661821 9661895 8
CY20A 3R-X 14484109 9662175 rr 1 0 0 18 23 52 | 3R 14484665 14484948 X 9661821 9661895 8
CY20A 3R-X 14484413 9661920 fr 5 0 0 1 24 55 | 3R 14484665 14484948 X 9661821 9661895 8
CY08A 2L-2L 2810013 5717698 rf 29 0 0 27 54 51 | 2L 5717705 5718146 2L 2810025 2810404 32
CY08A 2L-X 6168316 11627098 rr 1 0 0 0 37 38 | X 11626917 11627311 2L 6168308 6168572 26
CY08A 2L-X 10107267 26434 rf 1 0 0 0 53 22 | 2L 10106228 10106632 X 25970 26151 7
CY08A 2L-X 10107267 26434 rf 1 0 0 0 53 22 | 2L 10107483 10107711 X 26373 26556 39
CY08A 2L-X 10107282 26195 rf 1 0 0 3 31 44 | 2L 10106228 10106632 X 25970 26151 7
CY08A 2L-X 10107282 26195 rf 1 0 0 3 31 44 | 2L 10107483 10107711 X 26373 26556 39
CY08A 2L-X 10107285 26402 rf 1 0 0 0 32 43 | 2L 10106228 10106632 X 25970 26151 7
CY08A 2L-X 10107285 26402 rf 1 0 0 0 32 43 | 2L 10107483 10107711 X 26373 26556 39
CY08A 2L-X 10107294 25589 rf 1 0 0 0 26 49 | 2L 10106228 10106632 X 25970 26151 7
CY08A 2L-X 10107294 25589 rf 1 0 0 0 26 49 | 2L 10107483 10107711 X 26373 26556 39
CY08A 2L-X 10107410 26831 rf 1 0 0 1 27 48 | 2L 10106228 10106632 X 25970 26151 7
CY08A 2L-X 10107410 26831 rf 1 0 0 1 27 48 | 2L 10107483 10107711 X 26373 26556 39
CY08A 2L-X 10107418 25576 rf 1 0 0 1 41 34 | 2L 10106228 10106632 X 25970 26151 7
CY08A 2L-X 10107418 25576 rf 1 0 0 1 41 34 | 2L 10107483 10107711 X 26373 26556 39
CY08A 2L-X 10107469 27107 rf 1 0 0 0 29 46 | 2L 10106228 10106632 X 25970 26151 7
CY08A 2L-X 10107469 27107 rf 1 0 0 0 29 46 | 2L 10107483 10107711 X 26373 26556 39
CY08A 2R-2R 7003025 9895628 fr 1 0 0 0 45 30 | 2R 9895000 9895051 2R 7003350 7003541 4
CY08A 2R-2R 7003243 9895180 rf 2 0 0 0 53 34 | 2R 9895000 9895051 2R 7003350 7003541 4
CY08A 2R-2R 7003290 9895131 fr 5 0 0 2 32 53 | 2R 9895000 9895051 2R 7003350 7003541 4
CY08A 2R-2R 7003613 9902701 rf 1 0 0 0 25 50 | 2R 9901851 9901971 2R 7003458 7004198 29
CY08A 2R-2R 7004294 9896906 rr 1 0 0 0 35 40 | 2R 9895567 9895919 2R 7005221 7005450 13
CY08A 3R-X 14483746 9662571 fr 3 0 0 0 52 45 | 3R 14484673 14484943 X 9661867 9661871 4
CY08A 3R-X 14483818 9662439 rr 1 0 0 3 53 22 | 3R 14484673 14484943 X 9661867 9661871 4
CY08A 3R-X 14483881 9662454 rf 1 0 0 25 47 28 | 3R 14484673 14484943 X 9661867 9661871 4
CY08A 3R-X 14484331 9662748 rr 1 0 0 0 53 22 | 3R 14484673 14484943 X 9661867 9661871 4
CY17C 2L-X 10107233 25624 rf 1 0 0 1 53 22 | 2L 10107514 10107905 X 26378 26552 25
CY17C 2L-X 10107239 26421 rf 1 0 0 1 49 26 | 2L 10107514 10107905 X 26378 26552 25
CY17C 2L-X 10107413 26525 rf 1 0 0 2 35 40 | 2L 10107514 10107905 X 26378 26552 25
CY17C 2L-X 10107416 25660 rf 1 0 0 0 29 46 | 2L 10107514 10107905 X 26378 26552 25
CY17C 2L-X 10107418 25576 rf 1 0 0 0 34 41 | 2L 10107514 10107905 X 26378 26552 25
CY17C 2L-X 10107491 26595 rr 1 0 0 1 33 42 | 2L 10107514 10107905 X 26378 26552 25
CY17C 2L-X 21786337 20636456 ff 1 0 0 0 20 55 | 2L 21786252 21786347 X 20637055 20637276 5
CY17C 2L-X 21786782 20636747 ff 1 0 0 0 35 40 | 2L 21786252 21786347 X 20637055 20637276 5
CY17C 3L-4 14299620 301309 rf 1 0 0 0 46 29 | 3L 14298386 14299357 4 301628 301767 10
CY17C 3L-X 835401 619982 rf 1 0 0 0 43 32 | 3L 835264 835774 X 619952 620434 61
