# Supplementary material for: Chromosomal rearrangements as a source of new gene formation in Drosophila yakuba
Source: PLoS Genet. 2019 Sep 23;15(9):e1008314. doi: 10.1371/journal.pgen.1008314 (PMC6776367; doi:10.1371/journal.pgen.1008314)
Supplement: S1 Data — (ZIP) [file pgen.1008314.s019.zip › Denovogenes/TophatFusionTestes.txt]

NY48 2L-3R 20694943 982799 fr 1 0 0 0 42 32 | 2L 20694676 20694710 3R 982759 982771 4
NY48 2L-X 10107410 25586 rf 1 0 1 0 39 35 | 2L 10107482 10107695 X 26385 26566 33
NY48 2L-X 10107491 26595 rr 1 0 0 0 38 36 | 2L 10107482 10107695 X 26385 26566 33
NY48 2L-X 21786776 20636664 fr 1 0 1 0 40 34 | 2L 21786245 21786413 X 20636883 20637114 17
NY48 2R-2R 1915175 9731285 rr 6 0 3 1 51 53 | 2R 9731221 9731253 2R 1915276 1915384 5
NY48 2R-2R 1915444 9731592 ff 3 0 2 13 27 54 | 2R 9731221 9731253 2R 1915276 1915384 5
NY48 3R-X 28797877 684121 rf 1 0 1 0 52 22 | 3R 28797670 28797698 X 683815 684302 15
NY56 2L-3L 13187343 15885764 ff 3 0 1 0 54 43 | 3L 15885909 15885931 2L 13187173 13187256 6
NY56 2L-3L 13187343 15885764 ff 3 0 1 0 54 43 | 3L 15885963 15885983 2L 13187688 13187811 5
NY56 2L-4 21577096 1274279 rr 1 0 1 5 43 33 | 2L 21577177 21577224 4 1274210 1274277 4
NY56 2L-X 10107121 26073 rf 2 0 0 0 20 56 | 2L 10107527 10107698 X 26392 26562 24
NY56 2L-X 10107161 25887 rf 1 1 0 0 26 50 | 2L 10107527 10107698 X 26392 26562 24
NY56 2L-X 10107180 26233 rf 1 1 0 0 32 44 | 2L 10107527 10107698 X 26392 26562 24
NY56 2L-X 10107259 26221 rf 1 1 1 1 24 50 | 2L 10107527 10107698 X 26392 26562 24
NY56 2L-X 10107339 26205 rf 1 1 0 1 42 32 | 2L 10107527 10107698 X 26392 26562 24
NY56 2L-X 10107410 25586 rf 1 0 0 0 26 48 | 2L 10107527 10107698 X 26392 26562 24
NY56 2L-X 10107419 26747 rf 1 1 1 1 25 51 | 2L 10107527 10107698 X 26392 26562 24
NY56 2R-2R 7003923 9901960 rr 1 6 0 0 22 52 | 2R 9901886 9901923 2R 7004105 7004218 10
NY56 2R-2R 7004775 9896968 rf 7 37 3 62 46 33 | 2R 9895796 9895982 2R 7005292 7005439 6
NY56 2R-2R 7005264 9896543 ff 1 0 0 2 49 25 | 2R 9895796 9895982 2R 7005292 7005439 6
NY62 2L-2L 10318583 13992117 ff 1 0 0 1 35 39 | 2L 13991383 13991510 2L 10319532 10319553 4
NY62 2L-2L 10318771 13992278 fr 1 0 0 13 31 43 | 2L 13991383 13991510 2L 10319532 10319553 4
NY62 2L-3L 13187501 15885900 rf 1 0 0 0 34 42 | 3L 15885905 15885980 2L 13187029 13187303 16
NY62 2L-3L 13187501 15885900 rf 1 0 0 0 34 42 | 3L 15885909 15885982 2L 13187657 13187856 8
NY62 2L-3R 20694943 982799 fr 19 14 5 5 43 36 | 2L 20694590 20694852 3R 982758 982778 5
NY62 2L-X 10107063 26200 rf 1 1 1 10 20 56 | 2L 10106807 10106894 X 26472 26607 7
NY62 2L-X 10107063 26200 rf 1 1 1 10 20 56 | 2L 10107488 10107682 X 26391 26563 29
NY62 2L-X 10107095 26190 rf 1 0 0 0 45 29 | 2L 10106807 10106894 X 26472 26607 7
NY62 2L-X 10107095 26190 rf 1 0 0 0 45 29 | 2L 10107488 10107682 X 26391 26563 29
NY62 2L-X 10107245 26091 rf 1 0 0 0 47 27 | 2L 10106807 10106894 X 26472 26607 7
NY62 2L-X 10107245 26091 rf 1 0 0 0 47 27 | 2L 10107488 10107682 X 26391 26563 29
NY62 2L-X 10107252 26711 rf 1 1 0 1 54 20 | 2L 10106807 10106894 X 26472 26607 7
NY62 2L-X 10107252 26711 rf 1 1 0 1 54 20 | 2L 10107488 10107682 X 26391 26563 29
NY62 2L-X 10107259 26221 rf 1 1 1 3 24 50 | 2L 10106807 10106894 X 26472 26607 7
NY62 2L-X 10107259 26221 rf 1 1 1 3 24 50 | 2L 10107488 10107682 X 26391 26563 29
NY62 2L-X 10107285 26402 rf 1 1 0 4 35 41 | 2L 10106807 10106894 X 26472 26607 7
NY62 2L-X 10107285 26402 rf 1 1 0 4 35 41 | 2L 10107488 10107682 X 26391 26563 29
NY62 2L-X 10107288 26680 rf 2 1 0 18 29 51 | 2L 10106807 10106894 X 26472 26607 7
NY62 2L-X 10107288 26680 rf 2 1 0 18 29 51 | 2L 10107488 10107682 X 26391 26563 29
NY62 2L-X 10107416 26742 rf 2 1 0 2 32 55 | 2L 10106807 10106894 X 26472 26607 7
NY62 2L-X 10107416 26742 rf 2 1 0 2 32 55 | 2L 10107488 10107682 X 26391 26563 29
NY62 2L-X 10107472 26610 rf 1 1 1 3 42 34 | 2L 10106807 10106894 X 26472 26607 7
NY62 2L-X 10107472 26610 rf 1 1 1 3 42 34 | 2L 10107488 10107682 X 26391 26563 29
NY62 2L-X 10107478 26606 rf 1 1 0 3 36 40 | 2L 10106807 10106894 X 26472 26607 7
NY62 2L-X 10107478 26606 rf 1 1 0 3 36 40 | 2L 10107488 10107682 X 26391 26563 29
NY62 2L-X 10107501 26665 rr 1 8 1 18 24 52 | 2L 10106807 10106894 X 26472 26607 7
NY62 2L-X 10107501 26665 rr 1 8 1 18 24 52 | 2L 10107488 10107682 X 26391 26563 29
NY62 2R-2R 7002932 9895760 fr 11 5 3 16 34 54 | 2R 9895042 9895056 2R 7002946 7002973 4
NY62 2R-2R 7003025 9895628 fr 1 5 1 1 43 31 | 2R 9895042 9895056 2R 7002946 7002973 4
NY62 2R-2R 7003243 9895180 rf 14 37 4 5 55 31 | 2R 9895042 9895056 2R 7002946 7002973 4
NY62 2R-2R 7003290 9895131 fr 22 5 4 4 51 56 | 2R 9895042 9895056 2R 7002946 7002973 4
NY62 2R-2R 7003952 9901691 rr 1 1 0 3 29 47 | 2R 9901886 9901953 2R 7003618 7004207 20
NY62 2R-2R 7003984 9901975 fr 2 5 0 2 49 30 | 2R 9901886 9901953 2R 7003618 7004207 20
NY62 2R-2R 7005214 9896555 rf 4 37 0 4 48 44 | 2R 9895810 9895935 2R 7005273 7005441 23
NY62 2R-2R 7005300 9896403 fr 1 5 0 4 48 26 | 2R 9895810 9895935 2R 7005273 7005441 23
NY62 2R-X 11681104 19193727 fr 3 0 0 0 40 38 | X 19193387 19193474 2R 11681034 11681039 6
NY62 3L-3L 8172518 11226498 ff 2 0 0 0 32 48 | 3L 11226655 11226789 3L 8172465 8172466 4
NY62 3L-4 14299125 301663 rf 2 3 2 0 52 25 | 3L 14298807 14298824 4 301628 301682 6
NY62 3L-4 14299125 301663 rf 2 3 2 0 52 25 | 3L 14299256 14299336 4 301631 301685 6
NY62 3L-4 14299336 301439 rr 1 1 0 2 52 24 | 3L 14298807 14298824 4 301628 301682 6
NY62 3L-4 14299336 301439 rr 1 1 0 2 52 24 | 3L 14299256 14299336 4 301631 301685 6
NY62 3L-4 14299372 301486 ff 1 0 0 1 29 47 | 3L 14298807 14298824 4 301628 301682 6
NY62 3L-4 14299372 301486 ff 1 0 0 1 29 47 | 3L 14299256 14299336 4 301631 301685 6
NY62 3L-X 835391 619971 rf 1 1 1 19 52 24 | 3L 835478 835773 X 620009 620234 55
NY62 3L-X 835616 620084 rf 1 1 0 448 44 32 | 3L 835478 835773 X 620009 620234 55
NY62 3L-X 835826 620032 rf 1 1 0 178 30 46 | 3L 835478 835773 X 620009 620234 55
NY62 3L-X 835901 619999 rr 6 0 2 8 48 43 | 3L 835478 835773 X 620009 620234 55
NY62 3R-3R 1026364 9120758 fr 1 0 0 0 50 26 | 3R 9120727 9120802 3R 1027298 1027568 29
NY62 3R-3R 1026375 9120760 fr 4 0 2 1 54 26 | 3R 9120727 9120802 3R 1027298 1027568 29
NY62 3R-3R 1027249 9120741 rf 1 0 0 0 54 20 | 3R 9120727 9120802 3R 1027298 1027568 29
NY62 3R-3R 1027250 9120741 rf 3 0 0 0 56 25 | 3R 9120727 9120802 3R 1027298 1027568 29
NY62 3R-3R 7949835 18388285 rr 1 0 0 0 42 34 | 3R 18387363 18387601 3R 7950348 7950370 5
NY62 3R-3R 7950390 18387227 rf 1 29 0 0 30 46 | 3R 18386868 18386943 3R 7950364 7950373 6
NY62 3R-3R 7950390 18387227 rf 1 29 0 0 30 46 | 3R 18387363 18387601 3R 7950348 7950370 5
NY62 3R-3R 7950399 18387231 fr 1 51 0 1 30 44 | 3R 18386868 18386943 3R 7950364 7950373 6
NY62 3R-3R 7950399 18387231 fr 1 51 0 1 30 44 | 3R 18387363 18387601 3R 7950348 7950370 5
NY62 3R-X 14483615 9662700 rr 1 2 2 0 33 41 | 3R 14484603 14484851 X 9661822 9661874 16
NY62 3R-X 14483722 9661991 rr 1 0 0 0 26 48 | 3R 14484603 14484851 X 9661822 9661874 16
NY62 3R-X 14483746 9662571 fr 1 27 0 1 41 33 | 3R 14484603 14484851 X 9661822 9661874 16
NY62 3R-X 14483756 9662571 fr 8 27 5 0 55 54 | 3R 14484603 14484851 X 9661822 9661874 16
NY62 3R-X 14484058 9662275 fr 5 27 3 5 53 31 | 3R 14484603 14484851 X 9661822 9661874 16
NY62 3R-X 14484098 9662229 fr 8 27 4 4 38 50 | 3R 14484603 14484851 X 9661822 9661874 16
NY66 2L-2L 7179725 12982029 fr 1 2 0 4 22 54 | 2L 12981743 12981774 2L 7180137 7180216 5
NY66 2L-2L 7179854 12981925 rf 1 1 0 1 34 42 | 2L 12981743 12981774 2L 7180137 7180216 5
NY66 2L-2L 7179878 12981898 rf 1 1 0 0 23 51 | 2L 12981743 12981774 2L 7180137 7180216 5
NY66 2L-2L 7179990 12981779 rf 4 1 0 1 44 48 | 2L 12981743 12981774 2L 7180137 7180216 5
NY66 2L-2L 8690203 11748052 fr 1 0 0 0 46 28 | 2L 11747934 11748064 2L 8690316 8690512 6
NY66 2L-2L 8690486 11747771 rf 3 0 0 2 52 35 | 2L 11747934 11748064 2L 8690316 8690512 6
NY66 2L-2L 8690527 11747728 fr 1 0 0 3 53 21 | 2L 11747934 11748064 2L 8690316 8690512 6
NY66 2L-2L 8690832 11747425 rf 1 0 0 0 38 38 | 2L 11747934 11748064 2L 8690316 8690512 6
NY66 2L-2L 8690962 11747293 fr 2 0 0 0 52 34 | 2L 11747934 11748064 2L 8690316 8690512 6
NY66 2L-2L 10318583 13992117 ff 4 0 1 2 44 45 | 2L 13991387 13991600 2L 10319543 10319823 5
NY66 2L-2L 10318670 13992145 rr 7 0 4 1 56 95 | 2L 13991387 13991600 2L 10319543 10319823 5
NY66 2L-2L 10318743 13992277 fr 1 0 0 41 33 41 | 2L 13991387 13991600 2L 10319543 10319823 5
NY66 2L-2L 10318780 13992293 fr 1 0 0 0 24 52 | 2L 13991387 13991600 2L 10319543 10319823 5
NY66 2L-2L 10319724 13992483 fr 1 0 1 2 41 33 | 2L 13991387 13991600 2L 10319543 10319823 5
NY66 2L-2L 10319724 13992483 fr 1 0 1 2 41 33 | 2L 13992864 13992985 2L 10320035 10320126 13
NY66 2L-3L 13187479 15885903 ff 1 0 1 0 49 27 | 3L 15885901 15885919 2L 13187150 13187283 11
NY66 2L-3L 13187660 15886080 rr 1 0 0 1 27 49 | 3L 15885901 15885919 2L 13187150 13187283 11
NY66 2L-X 10107095 26190 rf 1 0 1 5 27 47 | 2L 10107488 10107510 X 26392 26502 6
NY66 2L-X 10107095 26391 rf 1 0 0 0 50 26 | 2L 10107488 10107510 X 26392 26502 6
NY66 2L-X 10107107 26161 rf 1 0 0 0 42 34 | 2L 10107488 10107510 X 26392 26502 6
NY66 2L-X 10107114 26632 rf 1 0 0 3 42 32 | 2L 10107488 10107510 X 26392 26502 6
NY66 2L-X 10107129 26397 rf 1 0 0 0 27 49 | 2L 10107488 10107510 X 26392 26502 6
NY66 2L-X 10107160 26191 rf 1 0 0 5 29 47 | 2L 10107488 10107510 X 26392 26502 6
NY66 2L-X 10107239 26073 rf 1 0 1 0 45 31 | 2L 10107488 10107510 X 26392 26502 6
NY66 2L-X 10107241 25624 rf 2 0 0 2 32 52 | 2L 10107488 10107510 X 26392 26502 6
NY66 2L-X 10107241 25925 rf 1 0 0 1 27 47 | 2L 10107488 10107510 X 26392 26502 6
NY66 2L-X 10107242 25619 rf 1 0 0 1 51 23 | 2L 10107488 10107510 X 26392 26502 6
NY66 2L-X 10107247 25873 rf 1 0 1 0 36 38 | 2L 10107488 10107510 X 26392 26502 6
NY66 2L-X 10107248 26152 rf 1 0 0 0 40 36 | 2L 10107488 10107510 X 26392 26502 6
NY66 2L-X 10107265 26251 rf 1 0 0 0 28 46 | 2L 10107488 10107510 X 26392 26502 6
NY66 2L-X 10107267 26434 rf 4 0 1 12 53 55 | 2L 10107488 10107510 X 26392 26502 6
NY66 2L-X 10107274 26214 rf 2 0 0 7 46 53 | 2L 10107488 10107510 X 26392 26502 6
NY66 2L-X 10107285 26402 rf 2 0 0 2 43 49 | 2L 10107488 10107510 X 26392 26502 6
NY66 2L-X 10107288 26680 rf 1 0 1 1 32 44 | 2L 10107488 10107510 X 26392 26502 6
NY66 2L-X 10107289 26437 rf 1 0 1 10 31 45 | 2L 10107488 10107510 X 26392 26502 6
NY66 2L-X 10107410 26161 rf 1 0 1 3 39 35 | 2L 10107488 10107510 X 26392 26502 6
NY66 2L-X 10107410 26755 rf 1 0 1 1 26 48 | 2L 10107488 10107510 X 26392 26502 6
NY66 2L-X 10107411 26174 rf 1 0 0 0 25 49 | 2L 10107488 10107510 X 26392 26502 6
NY66 2L-X 10107417 26175 rf 1 0 0 0 31 45 | 2L 10107488 10107510 X 26392 26502 6
NY66 2L-X 10107419 26747 rf 1 0 1 2 24 50 | 2L 10107488 10107510 X 26392 26502 6
NY66 2L-X 10107425 26619 rf 1 0 1 0 24 50 | 2L 10107488 10107510 X 26392 26502 6
NY66 2L-X 10107481 26843 rf 1 0 1 1 47 27 | 2L 10107488 10107510 X 26392 26502 6
NY66 2L-X 10107491 26579 rr 1 6 0 50 31 45 | 2L 10107488 10107510 X 26392 26502 6
NY66 2L-X 10107491 26595 rr 1 6 1 28 33 43 | 2L 10107488 10107510 X 26392 26502 6
NY66 2L-X 10107492 26726 rf 1 0 0 6 24 50 | 2L 10107488 10107510 X 26392 26502 6
NY66 3L-3L 12893071 16184048 ff 1 0 0 0 27 49 | 3L 16183432 16183526 3L 12894032 12894247 10
NY66 3L-3L 12893095 16184169 ff 1 0 0 0 45 29 | 3L 16183432 16183526 3L 12894032 12894247 10
NY66 3L-3L 12893404 16184367 rf 4 701 3 277 56 42 | 3L 16183432 16183526 3L 12894032 12894247 10
NY66 3L-3L 12893443 16184204 ff 1 0 0 0 43 31 | 3L 16183432 16183526 3L 12894032 12894247 10
NY66 3L-3L 12893443 16184291 rr 2 0 0 186 33 41 | 3L 16183432 16183526 3L 12894032 12894247 10
NY66 3L-3L 12893526 16184060 ff 1 26 0 120 51 25 | 3L 16183432 16183526 3L 12894032 12894247 10
NY66 3L-3L 12893528 16184163 ff 5 26 1 178 51 47 | 3L 16183432 16183526 3L 12894032 12894247 10
NY66 3L-3L 12893570 16184193 fr 1 1020 0 306 26 50 | 3L 16183432 16183526 3L 12894032 12894247 10
NY66 3L-3L 12893572 16184195 rf 1 701 0 306 50 26 | 3L 16183432 16183526 3L 12894032 12894247 10
NY66 3L-3L 12893590 16184259 ff 1 26 0 258 21 53 | 3L 16183432 16183526 3L 12894032 12894247 10
NY66 3L-3L 12893651 16184266 ff 3 0 0 0 40 46 | 3L 16183432 16183526 3L 12894032 12894247 10
NY66 3L-3L 12893698 16184248 ff 2 26 0 93 30 52 | 3L 16183432 16183526 3L 12894032 12894247 10
NY66 3L-3L 12893912 16183943 ff 1 0 0 0 25 51 | 3L 16183432 16183526 3L 12894032 12894247 10
NY66 3L-3L 12893919 16183870 ff 1 0 0 0 32 44 | 3L 16183432 16183526 3L 12894032 12894247 10
NY66 3L-3L 12893932 16183923 ff 2 26 0 77 44 36 | 3L 16183432 16183526 3L 12894032 12894247 10
NY66 3L-3L 12893940 16184043 ff 1 26 0 71 28 46 | 3L 16183432 16183526 3L 12894032 12894247 10
NY66 3L-3L 12893966 16183201 ff 1 0 0 0 23 51 | 3L 16183432 16183526 3L 12894032 12894247 10
NY66 3L-3L 12893978 16184054 ff 1 26 0 54 20 56 | 3L 16183432 16183526 3L 12894032 12894247 10
NY66 3L-3L 12893983 16184050 ff 1 0 0 0 52 24 | 3L 16183432 16183526 3L 12894032 12894247 10
NY66 3L-3L 12894054 16184015 ff 2 26 0 27 40 39 | 3L 16183432 16183526 3L 12894032 12894247 10
NY66 3L-3L 12894071 16183795 ff 1 26 0 36 49 27 | 3L 16183432 16183526 3L 12894032 12894247 10
NY66 3L-3L 12894109 16183914 ff 1 0 0 0 34 42 | 3L 16183432 16183526 3L 12894032 12894247 10
NY66 3L-3L 12894243 16183602 ff 1 26 0 17 38 38 | 3L 16183432 16183526 3L 12894032 12894247 10
NY66 3L-3L 12894264 16183758 ff 1 26 0 38 36 38 | 3L 16183432 16183526 3L 12894032 12894247 10
NY66 3L-3L 12894358 16183631 rf 1 701 0 70 55 21 | 3L 16183432 16183526 3L 12894032 12894247 10
NY66 3L-3L 12894421 16183271 ff 1 26 0 7 50 26 | 3L 16183432 16183526 3L 12894032 12894247 10
NY66 3L-3L 12894439 16183658 ff 3 26 1 22 45 37 | 3L 16183432 16183526 3L 12894032 12894247 10
NY66 3L-3L 12894837 16183452 rf 3 701 1 49 56 24 | 3L 16183432 16183526 3L 12894032 12894247 10
NY66 3L-3L 12894879 16183287 ff 1 0 0 0 41 33 | 3L 16183432 16183526 3L 12894032 12894247 10
NY66 3L-3L 12894891 16183440 ff 2 0 0 0 41 50 | 3L 16183432 16183526 3L 12894032 12894247 10
NY66 3L-3L 12894978 16183447 ff 1 0 0 0 48 26 | 3L 16183432 16183526 3L 12894032 12894247 10
NY66 3L-3L 12895032 16183255 fr 4 1020 2 26 56 47 | 3L 16183432 16183526 3L 12894032 12894247 10
NY66 3L-4 14299018 301767 fr 1 0 1 0 30 44 | 3L 14298777 14298834 4 301650 301683 4
NY66 3L-4 14299018 301767 fr 1 0 1 0 30 44 | 3L 14299223 14299310 4 301618 301688 8
NY66 3L-4 14299425 301237 ff 1 0 1 3 46 28 | 3L 14298777 14298834 4 301650 301683 4
NY66 3L-4 14299425 301237 ff 1 0 1 3 46 28 | 3L 14299223 14299310 4 301618 301688 8
NY66 3L-4 14299484 301575 rr 1 0 0 1 49 25 | 3L 14298777 14298834 4 301650 301683 4
NY66 3L-4 14299484 301575 rr 1 0 0 1 49 25 | 3L 14299223 14299310 4 301618 301688 8
NY66 3L-4 14299624 301305 rf 5 0 5 0 41 50 | 3L 14298777 14298834 4 301650 301683 4
NY66 3L-4 14299624 301305 rf 5 0 5 0 41 50 | 3L 14299223 14299310 4 301618 301688 8
NY66 3L-X 454343 3429265 fr 2 0 1 0 55 38 | X 3428627 3429038 3L 454205 454718 15
NY66 3L-X 571335 4602390 ff 2 0 0 0 28 53 | X 4603314 4603481 3L 570952 571102 9
NY66 3L-X 835385 619977 rf 2 1 0 27 48 28 | 3L 835619 835770 X 620028 620261 28
NY66 3L-X 835408 619953 rf 1 1 1 18 33 41 | 3L 835619 835770 X 620028 620261 28
NY66 3R-3R 7949840 18388346 rr 2 1 0 0 29 48 | 3R 18387430 18387822 3R 7949980 7950367 10
NY66 3R-3R 7949840 18388346 rr 2 1 0 0 29 48 | 3R 18387939 18387980 3R 7949333 7949408 10
NY66 3R-3R 20649720 26747944 fr 2 0 1 28 27 51 | 3R 26747707 26747765 3R 20649600 20649625 8
NY66 3R-3R 20649720 26747944 fr 2 0 1 28 27 51 | 3R 26748199 26748260 3R 20649576 20649623 5
NY66 3R-X 14484058 9662275 fr 2 17 0 6 50 51 | 3R 14484634 14484867 X 9661821 9661891 14
NY66 3R-X 14484061 9662274 rf 1 0 0 0 56 20 | 3R 14484634 14484867 X 9661821 9661891 14
NY66 3R-X 14484080 9662112 rr 1 0 0 0 45 31 | 3R 14484634 14484867 X 9661821 9661891 14
NY66 3R-X 14484261 9662087 rr 1 0 0 0 44 30 | 3R 14484634 14484867 X 9661821 9661891 14
NY66 3R-X 14484413 9661920 fr 5 17 3 0 47 53 | 3R 14484634 14484867 X 9661821 9661891 14
NY66 3R-X 14484476 9661874 rf 2 16 1 1 29 47 | 3R 14484634 14484867 X 9661821 9661891 14
NY66 3R-X 14484487 9661667 rr 1 1 0 0 24 52 | 3R 14484634 14484867 X 9661821 9661891 14
NY73 2L-2L 7179469 12981899 ff 1 0 0 8 35 39 | 2L 12981752 12981774 2L 7180175 7180266 5
NY73 2L-2L 8689517 11748738 fr 1 1 0 2 42 34 | 2L 11747933 11747991 2L 8690496 8690509 4
NY73 2L-2L 8690486 11747771 rf 3 1 1 0 53 37 | 2L 11747933 11747991 2L 8690496 8690509 4
NY73 2L-2L 8690527 11747728 fr 1 0 0 0 46 30 | 2L 11747933 11747991 2L 8690496 8690509 4
NY73 2L-2L 8690577 11747678 fr 4 1 1 1 41 54 | 2L 11747933 11747991 2L 8690496 8690509 4
NY73 2L-3L 13187752 15886661 rr 1 0 1 1 35 39 | 3L 15885872 15885902 2L 13187143 13187278 8
NY73 2L-3R 20694869 982769 ff 1 0 0 87 25 51 | 2L 20694584 20694724 3R 982759 982775 5
NY73 2L-3R 20694943 982799 fr 9 15 2 10 43 36 | 2L 20694584 20694724 3R 982759 982775 5
NY73 2L-X 10107074 26114 ff 1 19 2 36 41 35 | 2L 10107547 10107629 X 26390 26564 9
NY73 2L-X 10107093 26701 rf 3 2 0 20 50 46 | 2L 10107547 10107629 X 26390 26564 9
NY73 2L-X 10107095 26190 rf 3 2 0 33 56 47 | 2L 10107547 10107629 X 26390 26564 9
NY73 2L-X 10107104 26084 rr 1 11 0 1 35 41 | 2L 10107547 10107629 X 26390 26564 9
NY73 2L-X 10107119 26627 rf 2 2 1 29 35 54 | 2L 10107547 10107629 X 26390 26564 9
NY73 2L-X 10107160 26191 rf 1 2 1 18 56 20 | 2L 10107547 10107629 X 26390 26564 9
NY73 2L-X 10107193 26232 rf 2 0 0 0 24 55 | 2L 10107547 10107629 X 26390 26564 9
NY73 2L-X 10107241 25925 rf 1 2 0 2 41 35 | 2L 10107547 10107629 X 26390 26564 9
NY73 2L-X 10107241 26173 rf 1 2 1 12 55 21 | 2L 10107547 10107629 X 26390 26564 9
NY73 2L-X 10107244 26759 rf 1 2 0 8 46 28 | 2L 10107547 10107629 X 26390 26564 9
NY73 2L-X 10107248 26152 rf 1 0 0 0 48 28 | 2L 10107547 10107629 X 26390 26564 9
NY73 2L-X 10107252 26711 rf 3 2 0 11 54 44 | 2L 10107547 10107629 X 26390 26564 9
NY73 2L-X 10107267 26434 rf 2 2 1 14 48 33 | 2L 10107547 10107629 X 26390 26564 9
NY73 2L-X 10107282 26205 rf 1 2 1 20 26 48 | 2L 10107547 10107629 X 26390 26564 9
NY73 2L-X 10107285 26402 rf 3 2 3 6 35 43 | 2L 10107547 10107629 X 26390 26564 9
NY73 2L-X 10107288 26680 rf 2 2 1 43 28 49 | 2L 10107547 10107629 X 26390 26564 9
NY73 2L-X 10107361 26388 rf 1 2 1 13 22 54 | 2L 10107547 10107629 X 26390 26564 9
NY73 2L-X 10107370 26567 fr 1 0 1 91 21 53 | 2L 10107547 10107629 X 26390 26564 9
NY73 2L-X 10107381 25564 rf 1 2 0 6 29 45 | 2L 10107547 10107629 X 26390 26564 9
NY73 2L-X 10107381 26322 rr 1 11 0 6 31 45 | 2L 10107547 10107629 X 26390 26564 9
NY73 2L-X 10107410 26393 rf 1 2 1 1 39 35 | 2L 10107547 10107629 X 26390 26564 9
NY73 2L-X 10107416 25660 rf 1 2 1 5 42 34 | 2L 10107547 10107629 X 26390 26564 9
NY73 2L-X 10107422 26620 rf 1 2 1 24 26 50 | 2L 10107547 10107629 X 26390 26564 9
NY73 2L-X 10107485 25629 rf 2 2 0 3 45 35 | 2L 10107547 10107629 X 26390 26564 9
NY73 2L-X 10107491 26595 rr 1 11 1 66 33 43 | 2L 10107547 10107629 X 26390 26564 9
NY73 2L-X 10107497 26535 rf 1 2 0 21 27 47 | 2L 10107547 10107629 X 26390 26564 9
NY73 2L-X 10107528 26674 fr 1 0 1 11 26 48 | 2L 10107547 10107629 X 26390 26564 9
NY73 2R-2R 7003984 9901975 fr 1 4 1 0 50 26 | 2R 9901805 9901951 2R 7004078 7004292 43
NY73 2R-2R 7003984 9901975 fr 1 4 1 0 50 26 | 2R 9901864 9901945 2R 7003708 7003747 7
NY73 3L-3L 12893077 16183458 ff 1 30 0 515 40 36 | 3L 16183426 16183521 3L 12894047 12894237 12
NY73 3L-3L 12893087 16184253 ff 1 0 0 0 32 44 | 3L 16183426 16183521 3L 12894047 12894237 12
NY73 3L-3L 12893148 16184069 ff 2 0 0 0 44 42 | 3L 16183426 16183521 3L 12894047 12894237 12
NY73 3L-3L 12893289 16184056 ff 1 30 0 259 49 27 | 3L 16183426 16183521 3L 12894047 12894237 12
NY73 3L-3L 12893307 16184371 ff 1 0 0 0 42 32 | 3L 16183426 16183521 3L 12894047 12894237 12
NY73 3L-3L 12893424 16184294 rr 1 0 0 256 39 35 | 3L 16183426 16183521 3L 12894047 12894237 12
NY73 3L-3L 12893478 16183781 ff 1 0 0 0 40 36 | 3L 16183426 16183521 3L 12894047 12894237 12
NY73 3L-3L 12893539 16184172 ff 1 30 1 247 21 53 | 3L 16183426 16183521 3L 12894047 12894237 12
NY73 3L-3L 12893760 16184015 ff 1 0 0 0 21 53 | 3L 16183426 16183521 3L 12894047 12894237 12
NY73 3L-3L 12893920 16183941 ff 1 0 0 0 33 43 | 3L 16183426 16183521 3L 12894047 12894237 12
NY73 3L-3L 12893938 16183720 ff 1 0 0 0 26 48 | 3L 16183426 16183521 3L 12894047 12894237 12
NY73 3L-3L 12893939 16183736 ff 1 30 0 51 37 39 | 3L 16183426 16183521 3L 12894047 12894237 12
NY73 3L-3L 12893940 16184043 ff 1 0 0 0 51 25 | 3L 16183426 16183521 3L 12894047 12894237 12
NY73 3L-3L 12894000 16184263 ff 1 0 0 0 36 40 | 3L 16183426 16183521 3L 12894047 12894237 12
NY73 3L-3L 12894054 16184015 ff 1 0 0 0 38 38 | 3L 16183426 16183521 3L 12894047 12894237 12
NY73 3L-3L 12894092 16183974 ff 2 0 0 0 34 40 | 3L 16183426 16183521 3L 12894047 12894237 12
NY73 3L-3L 12894218 16183637 ff 1 30 0 14 20 54 | 3L 16183426 16183521 3L 12894047 12894237 12
NY73 3L-3L 12894267 16183657 ff 1 30 1 57 38 38 | 3L 16183426 16183521 3L 12894047 12894237 12
NY73 3L-3L 12894279 16183637 ff 1 30 0 58 24 50 | 3L 16183426 16183521 3L 12894047 12894237 12
NY73 3L-3L 12894279 16184091 ff 1 30 0 123 33 43 | 3L 16183426 16183521 3L 12894047 12894237 12
NY73 3L-3L 12894433 16183652 ff 2 0 0 0 34 42 | 3L 16183426 16183521 3L 12894047 12894237 12
NY73 3L-3L 12894748 16183356 ff 1 30 0 15 40 34 | 3L 16183426 16183521 3L 12894047 12894237 12
NY73 3L-3L 12894779 16183508 fr 27 1131 14 39 346 51 | 3L 16183426 16183521 3L 12894047 12894237 12
NY73 3L-3L 12894781 16183505 fr 1 1131 0 51 49 27 | 3L 16183426 16183521 3L 12894047 12894237 12
NY73 3L-3L 12894790 16183392 ff 1 30 0 52 37 37 | 3L 16183426 16183521 3L 12894047 12894237 12
NY73 3L-3L 12894869 16183301 ff 2 30 0 61 55 35 | 3L 16183426 16183521 3L 12894047 12894237 12
NY73 3L-3L 12894873 16183304 ff 1 0 0 0 21 55 | 3L 16183426 16183521 3L 12894047 12894237 12
NY73 3L-3L 12894886 16183458 ff 2 30 0 102 41 35 | 3L 16183426 16183521 3L 12894047 12894237 12
NY73 3L-3L 12894888 16183449 ff 3 0 0 0 53 32 | 3L 16183426 16183521 3L 12894047 12894237 12
NY73 3L-3L 12895027 16183461 ff 1 0 0 0 23 53 | 3L 16183426 16183521 3L 12894047 12894237 12
NY73 3L-3L 12895029 16183478 ff 1 30 0 99 51 25 | 3L 16183426 16183521 3L 12894047 12894237 12
NY73 3L-3L 12895057 16183401 ff 1 30 0 56 46 28 | 3L 16183426 16183521 3L 12894047 12894237 12
NY73 3L-3L 12895229 16183272 ff 1 0 0 0 38 38 | 3L 16183426 16183521 3L 12894047 12894237 12
NY73 3L-X 900309 15203932 ff 2 0 0 0 53 33 | X 15203471 15203507 3L 899604 899720 12
NY81 2L-3L 13187499 15885653 rf 1 0 0 1 42 34 | 3L 15885879 15885972 2L 13187179 13187318 14
NY81 2L-X 10107112 26490 rr 1 3 0 17 37 39 | 2L 10106635 10106764 X 26165 26212 10
NY81 2L-X 10107240 25888 rf 1 0 1 0 34 42 | 2L 10106635 10106764 X 26165 26212 10
NY81 2L-X 10107262 26279 fr 1 1 1 4 27 49 | 2L 10106635 10106764 X 26165 26212 10
NY81 2L-X 10107418 25576 rf 1 0 1 0 32 44 | 2L 10106635 10106764 X 26165 26212 10
NY81 2L-X 10107472 27143 rr 1 3 1 0 25 49 | 2L 10106635 10106764 X 26165 26212 10
NY81 2L-X 10107477 26854 rr 2 3 0 2 44 41 | 2L 10106635 10106764 X 26165 26212 10
NY81 2L-X 10107478 26606 rf 2 0 0 0 46 28 | 2L 10106635 10106764 X 26165 26212 10
NY81 2L-X 10107491 26579 rr 2 0 0 0 39 47 | 2L 10106635 10106764 X 26165 26212 10
NY81 2L-X 10107495 26710 rf 1 0 1 3 33 41 | 2L 10106635 10106764 X 26165 26212 10
NY81 2R-2R 1915175 9731285 rr 1 0 1 3 26 50 | 2R 9731217 9731251 2R 1915367 1915440 5
NY81 2R-2R 1915444 9731592 ff 3 3 0 6 28 52 | 2R 9731217 9731251 2R 1915367 1915440 5
NY81 2R-2R 1915462 9731610 ff 2 3 0 12 34 46 | 2R 9731217 9731251 2R 1915367 1915440 5
NY81 2R-2R 7003613 9902701 rf 1 59 0 1 26 50 | 2R 9901805 9901947 2R 7003734 7004263 28
NY81 2R-2R 7003809 9902185 fr 6 11 0 0 53 54 | 2R 9901805 9901947 2R 7003734 7004263 28
NY81 2R-2R 7003872 9901923 ff 1 0 0 0 26 48 | 2R 9901805 9901947 2R 7003734 7004263 28
NY81 2R-2R 7003986 9901858 rf 1 59 0 4 53 23 | 2R 9901805 9901947 2R 7003734 7004263 28
NY81 2R-2R 7004032 9901810 fr 1 11 0 0 23 53 | 2R 9901805 9901947 2R 7003734 7004263 28
NY81 2R-2R 7004035 9901923 rr 1 0 0 1 26 48 | 2R 9901805 9901947 2R 7003734 7004263 28
NY81 2R-2R 7004866 9896840 ff 1 0 0 0 52 24 | 2R 9895753 9895936 2R 7005287 7005440 18
NY81 2R-2R 7005382 9896402 fr 1 11 0 3 30 44 | 2R 9895753 9895936 2R 7005287 7005440 18
NY81 2R-3L 2386655 16508646 rf 1 0 0 0 29 45 | 3L 16508562 16508641 2R 2386833 2387339 17
NY81 3R-X 364114 21283512 fr 1 0 0 0 46 30 | X 21283543 21283903 3R 363913 364109 5
NY81 3R-X 364366 21283899 fr 2 1 0 1 21 56 | X 21283543 21283903 3R 363913 364109 5
NY85 2L-2L 7180101 12981607 ff 1 0 0 0 26 48 | 2L 12981742 12981780 2L 7180157 7180447 4
NY85 2L-2L 7180101 12981607 ff 1 0 0 0 26 48 | 2L 12981750 12981783 2L 7179601 7179753 7
NY85 2L-X 10107062 26562 rf 3 0 1 21 26 56 | 2L 10107485 10107962 X 26372 26601 38
NY85 2L-X 10107095 26391 rf 1 0 1 0 46 30 | 2L 10107485 10107962 X 26372 26601 38
NY85 2L-X 10107232 26232 rr 2 2 1 2 51 29 | 2L 10107485 10107962 X 26372 26601 38
NY85 2L-X 10107267 26434 rf 2 0 2 1 52 34 | 2L 10107485 10107962 X 26372 26601 38
NY85 2L-X 10107272 26216 rf 2 0 1 0 48 39 | 2L 10107485 10107962 X 26372 26601 38
NY85 2L-X 10107290 26858 rf 2 0 0 8 29 56 | 2L 10107485 10107962 X 26372 26601 38
NY85 2L-X 10107416 25660 rf 1 0 1 0 34 42 | 2L 10107485 10107962 X 26372 26601 38
NY85 2L-X 10107416 26742 rf 1 0 0 3 23 53 | 2L 10107485 10107962 X 26372 26601 38
NY85 2L-X 10107421 26746 rf 1 0 0 0 25 51 | 2L 10107485 10107962 X 26372 26601 38
NY85 2L-X 10107472 26610 rf 2 0 2 5 51 35 | 2L 10107485 10107962 X 26372 26601 38
NY85 2L-X 10107474 26626 rf 1 0 1 2 40 36 | 2L 10107485 10107962 X 26372 26601 38
NY85 2L-X 10107477 27123 rr 4 2 2 0 52 52 | 2L 10107485 10107962 X 26372 26601 38
NY85 2L-X 10107484 26547 rf 1 0 1 7 37 39 | 2L 10107485 10107962 X 26372 26601 38
NY85 2L-X 21786374 20636613 ff 1 0 0 0 51 23 | 2L 21786241 21786349 X 20636887 20637338 31
NY85 2R-2R 7003941 9901975 rr 1 2 0 1 33 41 | 2R 9901805 9901950 2R 7003567 7004295 46
NY85 2R-2R 7003986 9901858 rf 3 18 0 0 52 26 | 2R 9901805 9901950 2R 7003567 7004295 46
NY85 2R-2R 7004032 9901810 fr 1 4 0 4 49 27 | 2R 9901805 9901950 2R 7003567 7004295 46
NY85 2R-2R 7004086 9901861 rr 1 2 0 20 35 39 | 2R 9901805 9901950 2R 7003567 7004295 46
NY85 2R-2R 7004796 9896943 fr 13 4 2 0 54 39 | 2R 9895757 9895967 2R 7005277 7005434 23
NY85 3L-3L 12893293 16184422 ff 2 22 0 44 50 51 | 3L 16183437 16183531 3L 12894003 12894249 28
NY85 3L-3L 12893438 16184310 rr 1 1 0 65 26 50 | 3L 16183437 16183531 3L 12894003 12894249 28
NY85 3L-3L 12893502 16184278 rr 1 0 0 0 39 35 | 3L 16183437 16183531 3L 12894003 12894249 28
NY85 3L-3L 12893528 16184159 ff 1 0 0 0 21 53 | 3L 16183437 16183531 3L 12894003 12894249 28
NY85 3L-3L 12893528 16184163 ff 2 22 0 66 44 55 | 3L 16183437 16183531 3L 12894003 12894249 28
NY85 3L-3L 12893545 16184182 ff 1 0 0 0 32 44 | 3L 16183437 16183531 3L 12894003 12894249 28
NY85 3L-3L 12893565 16184391 ff 1 0 0 0 45 29 | 3L 16183437 16183531 3L 12894003 12894249 28
NY85 3L-3L 12893578 16184215 ff 1 0 0 0 48 28 | 3L 16183437 16183531 3L 12894003 12894249 28
NY85 3L-3L 12893938 16183720 ff 2 0 0 0 46 40 | 3L 16183437 16183531 3L 12894003 12894249 28
NY85 3L-3L 12893977 16183929 ff 1 0 0 0 45 29 | 3L 16183437 16183531 3L 12894003 12894249 28
NY85 3L-3L 12894019 16184273 ff 1 22 0 30 34 40 | 3L 16183437 16183531 3L 12894003 12894249 28
NY85 3L-3L 12894250 16184271 ff 1 22 1 33 35 39 | 3L 16183437 16183531 3L 12894003 12894249 28
NY85 3L-3L 12894296 16184127 ff 1 22 1 55 46 28 | 3L 16183437 16183531 3L 12894003 12894249 28
NY85 3L-3L 12894415 16183489 ff 2 0 0 0 29 45 | 3L 16183437 16183531 3L 12894003 12894249 28
NY85 3L-3L 12894753 16183464 ff 1 22 0 21 31 45 | 3L 16183437 16183531 3L 12894003 12894249 28
NY85 3L-3L 12894806 16183439 ff 1 22 0 38 47 29 | 3L 16183437 16183531 3L 12894003 12894249 28
NY85 3L-3L 12894880 16183437 ff 1 22 0 66 32 44 | 3L 16183437 16183531 3L 12894003 12894249 28
NY85 3L-3L 12894882 16183374 ff 1 0 0 0 23 51 | 3L 16183437 16183531 3L 12894003 12894249 28
NY85 3L-3L 12894886 16183458 ff 1 0 0 0 50 24 | 3L 16183437 16183531 3L 12894003 12894249 28
NY85 3L-3L 12894910 16183402 ff 1 0 0 0 47 27 | 3L 16183437 16183531 3L 12894003 12894249 28
NY85 3L-3L 12894912 16183295 ff 1 0 0 0 54 22 | 3L 16183437 16183531 3L 12894003 12894249 28
NY85 3L-3L 12894916 16183390 ff 1 0 0 0 21 53 | 3L 16183437 16183531 3L 12894003 12894249 28
NY85 3L-3L 12894947 16183444 ff 1 0 0 0 46 30 | 3L 16183437 16183531 3L 12894003 12894249 28
NY85 3L-3L 12894974 16183442 ff 1 22 1 40 51 23 | 3L 16183437 16183531 3L 12894003 12894249 28
NY85 3L-3R 16657704 25255497 fr 2 0 0 0 41 46 | 3R 25255111 25255445 3L 16657370 16657606 8
NY85 3R-3R 20649720 26747944 fr 1 0 0 2 29 45 | 3R 26747672 26747792 3R 20649574 20649620 12
NY85 3R-3R 20649720 26747944 fr 1 0 0 2 29 45 | 3R 26748180 26748315 3R 20649574 20649625 8
NY85 X-X 615031 2638676 rr 1 0 0 0 38 38 | X 2638249 2638716 X 615209 615240 9
NY85 X-X 615167 2638637 ff 1 0 1 39 36 38 | X 2638249 2638716 X 615209 615240 9
CY04B 2L-2L 8689839 11748418 rf 2 2 1 7 40 45 | 2L 11747977 11748127 2L 8690322 8690501 4
CY04B 2L-2L 8690486 11747771 rf 3 2 0 2 52 43 | 2L 11747977 11748127 2L 8690322 8690501 4
CY04B 2L-2L 8690527 11747728 fr 2 0 1 8 30 44 | 2L 11747977 11748127 2L 8690322 8690501 4
CY04B 2L-2L 8690765 11747423 rr 1 0 0 0 41 35 | 2L 11747977 11748127 2L 8690322 8690501 4
CY04B 2L-2L 8690786 11747439 rr 1 0 0 1 37 37 | 2L 11747977 11748127 2L 8690322 8690501 4
CY04B 2L-2L 8690918 11747657 ff 1 0 0 0 28 48 | 2L 11747977 11748127 2L 8690322 8690501 4
CY04B 2L-2L 8690962 11747293 fr 1 0 1 0 46 28 | 2L 11747977 11748127 2L 8690322 8690501 4
CY04B 2L-2L 10318583 13992117 ff 4 4 1 1 46 45 | 2L 13991659 13991986 2L 10319082 10319164 10
CY04B 2L-2L 10318643 13992136 rf 1 0 1 0 54 20 | 2L 13991659 13991986 2L 10319082 10319164 10
CY04B 2L-2L 10318670 13992145 rr 5 3 1 47 54 100 | 2L 13991659 13991986 2L 10319082 10319164 10
CY04B 2L-2L 10318722 13992563 fr 1 0 1 307 47 29 | 2L 13991659 13991986 2L 10319082 10319164 10
CY04B 2L-2L 10318766 13992290 fr 1 0 0 0 30 44 | 2L 13991659 13991986 2L 10319082 10319164 10
CY04B 2L-2L 10318810 13992248 rf 1 0 1 183 55 21 | 2L 13991659 13991986 2L 10319082 10319164 10
CY04B 2L-2L 10319413 13992293 fr 2 0 0 44 50 38 | 2L 13991659 13991986 2L 10319082 10319164 10
CY04B 2L-2L 10319582 13992715 fr 1 0 0 13 47 29 | 2L 13991659 13991986 2L 10319082 10319164 10
CY04B 2L-2L 10319607 13992612 fr 1 0 0 0 27 49 | 2L 13991659 13991986 2L 10319082 10319164 10
CY04B 2L-3R 20644013 2083937 ff 1 0 0 0 52 24 | 2L 20643731 20643800 3R 2083913 2083938 11
CY04B 2L-3R 20644013 2083937 ff 1 0 0 0 52 24 | 2L 20644642 20644792 3R 2083912 2083941 5
CY04B 2L-X 21786768 20636696 fr 2 1 2 1 43 41 | 2L 21786291 21786376 X 20636911 20637314 29
CY04B 2L-X 21786791 20636719 rf 1 7 0 1 33 43 | 2L 21786291 21786376 X 20636911 20637314 29
CY04B 2L-X 21787140 20636345 rf 1 7 1 2 44 32 | 2L 21786291 21786376 X 20636911 20637314 29
CY04B 2R-2R 7003274 9895149 rf 72 24 16 7 44 55 | 2R 9895039 9895047 2R 7003474 7003578 5
CY04B 2R-2R 7003284 9894525 ff 1 0 0 32 36 40 | 2R 9895039 9895047 2R 7003474 7003578 5
CY04B 2R-2R 7003284 9902718 ff 1 0 0 16 51 25 | 2R 9901797 9901970 2R 7003704 7004441 83
CY04B 2R-2R 7003285 9895056 ff 1 0 0 31 31 43 | 2R 9895039 9895047 2R 7003474 7003578 5
CY04B 2R-2R 7003290 9895131 fr 65 10 35 4 46 56 | 2R 9895039 9895047 2R 7003474 7003578 5
CY04B 2R-2R 7003294 9894864 ff 1 0 0 3 27 47 | 2R 9895039 9895047 2R 7003474 7003578 5
CY04B 2R-2R 7003300 9895286 ff 1 0 0 1 41 35 | 2R 9895039 9895047 2R 7003474 7003578 5
CY04B 2R-2R 7003350 9895039 rf 1 24 0 51 43 31 | 2R 9895039 9895047 2R 7003474 7003578 5
CY04B 2R-2R 7003809 9902185 fr 3 10 0 0 49 45 | 2R 9901797 9901970 2R 7003704 7004441 83
CY04B 2R-2R 7003932 9901849 rr 1 0 0 1 28 46 | 2R 9901797 9901970 2R 7003704 7004441 83
CY04B 2R-2R 7003986 9901858 rf 1 24 0 3 48 26 | 2R 9901797 9901970 2R 7003704 7004441 83
CY04B 2R-2R 7004119 9897624 ff 1 0 0 4 23 51 | 2R 9896033 9896719 2R 7005054 7005101 24
CY04B 2R-2R 7004180 9897087 rr 1 0 0 7 23 53 | 2R 9896033 9896719 2R 7005054 7005101 24
CY04B 2R-2R 7004408 9897227 rr 1 0 0 9 54 22 | 2R 9896033 9896719 2R 7005054 7005101 24
CY04B 2R-2R 7004421 9897123 rr 1 0 0 0 45 29 | 2R 9896033 9896719 2R 7005054 7005101 24
CY04B 2R-2R 7004424 9897187 rr 1 0 0 6 33 41 | 2R 9896033 9896719 2R 7005054 7005101 24
CY04B 2R-2R 7004430 9897112 rr 4 0 0 23 48 46 | 2R 9896033 9896719 2R 7005054 7005101 24
CY04B 2R-2R 7004430 9897187 rr 5 0 0 10 50 45 | 2R 9896033 9896719 2R 7005054 7005101 24
CY04B 2R-2R 7004432 9897190 rr 3 0 0 12 48 28 | 2R 9896033 9896719 2R 7005054 7005101 24
CY04B 2R-2R 7004438 9897126 rr 2 0 0 12 39 47 | 2R 9896033 9896719 2R 7005054 7005101 24
CY04B 2R-2R 7004471 9897246 ff 1 0 0 5 47 29 | 2R 9896033 9896719 2R 7005054 7005101 24
CY04B 2R-2R 7004546 9897290 rr 1 0 0 5 24 50 | 2R 9896033 9896719 2R 7005054 7005101 24
CY04B 2R-2R 7004568 9897135 rr 1 0 0 0 46 28 | 2R 9896033 9896719 2R 7005054 7005101 24
CY04B 2R-2R 7004577 9897106 rr 1 0 0 0 48 26 | 2R 9896033 9896719 2R 7005054 7005101 24
CY04B 2R-2R 7004624 9897072 rr 1 0 0 5 53 21 | 2R 9896033 9896719 2R 7005054 7005101 24
CY04B 2R-2R 7004641 9897180 rr 1 0 0 5 54 20 | 2R 9896033 9896719 2R 7005054 7005101 24
CY04B 2R-2R 7004646 9897110 rr 4 0 1 27 50 53 | 2R 9896033 9896719 2R 7005054 7005101 24
CY04B 2R-2R 7004652 9897028 ff 2 0 1 30 29 47 | 2R 9896033 9896719 2R 7005054 7005101 24
CY04B 2R-2R 7004673 9897111 rr 1 0 1 79 24 50 | 2R 9896033 9896719 2R 7005054 7005101 24
CY04B 2R-2R 7004730 9897079 ff 1 0 0 0 40 36 | 2R 9896033 9896719 2R 7005054 7005101 24
CY04B 2R-2R 7004771 9897112 rr 1 0 0 0 52 22 | 2R 9896033 9896719 2R 7005054 7005101 24
CY04B 2R-2R 7004830 9896678 fr 1 10 0 18 44 32 | 2R 9896033 9896719 2R 7005054 7005101 24
CY04B 2R-2R 7004895 9896869 ff 1 0 0 0 20 56 | 2R 9896033 9896719 2R 7005054 7005101 24
CY04B 3L-4 14298378 301702 rr 1 0 1 2 42 34 | 3L 14298401 14298820 4 301629 301801 7
CY04B 3L-4 14298378 301702 rr 1 0 1 2 42 34 | 3L 14299190 14299503 4 301632 301815 14
CY04B 3L-4 14298914 301869 fr 1 0 0 0 21 53 | 3L 14298401 14298820 4 301629 301801 7
CY04B 3L-4 14298914 301869 fr 1 0 0 0 21 53 | 3L 14299190 14299503 4 301632 301815 14
CY04B 3L-4 14299440 301478 rf 1 0 1 2 30 46 | 3L 14298401 14298820 4 301629 301801 7
CY04B 3L-4 14299440 301478 rf 1 0 1 2 30 46 | 3L 14299190 14299503 4 301632 301815 14
CY04B 3L-4 14299558 301374 fr 1 0 3 1 29 47 | 3L 14298401 14298820 4 301629 301801 7
CY04B 3L-4 14299558 301374 fr 1 0 3 1 29 47 | 3L 14299190 14299503 4 301632 301815 14
CY04B 3L-4 14299620 301309 rf 2 0 2 0 53 51 | 3L 14298401 14298820 4 301629 301801 7
CY04B 3L-4 14299620 301309 rf 2 0 2 0 53 51 | 3L 14299190 14299503 4 301632 301815 14
CY04B 3L-X 454334 3429265 fr 2 0 1 0 52 22 | X 3428632 3428806 3L 454533 454775 27
CY04B 3L-X 454714 3428775 ff 1 0 0 4 26 50 | X 3428632 3428806 3L 454533 454775 27
CY04B 3L-X 900100 15203709 rr 1 0 0 0 40 36 | X 15203473 15203516 3L 899209 899319 19
CY04B 3R-3R 7947896 18386270 ff 1 1 0 254 36 40 | 3R 18385544 18385560 3R 7948097 7948172 5
CY04B 3R-3R 7947915 18386284 ff 1 1 1 170 30 46 | 3R 18385544 18385560 3R 7948097 7948172 5
CY04B 3R-3R 7947917 18386368 ff 1 1 0 755 21 55 | 3R 18385544 18385560 3R 7948097 7948172 5
CY04B 3R-3R 7947924 18386290 ff 2 1 0 98 31 45 | 3R 18385544 18385560 3R 7948097 7948172 5
CY04B 3R-3R 7947925 18386373 ff 1 1 2 499 23 51 | 3R 18385544 18385560 3R 7948097 7948172 5
CY04B 3R-3R 7947925 18386525 ff 2 1 0 480 45 34 | 3R 18385544 18385560 3R 7948097 7948172 5
CY04B 3R-3R 7948149 18386488 ff 1 0 0 0 30 46 | 3R 18385544 18385560 3R 7948097 7948172 5
CY04B 3R-X 14483604 9662788 rf 4 43 1 0 55 48 | 3R 14484562 14484791 X 9661826 9661871 36
CY04B 3R-X 14483615 9662700 rr 5 1 1 0 55 52 | 3R 14484562 14484791 X 9661826 9661871 36
CY04B 3R-X 14483616 9662490 rr 1 1 0 0 22 54 | 3R 14484562 14484791 X 9661826 9661871 36
CY04B 3R-X 14483773 9662559 fr 1 57 0 23 30 46 | 3R 14484562 14484791 X 9661826 9661871 36
CY04B 3R-X 14483834 9662112 rr 1 0 0 0 24 52 | 3R 14484562 14484791 X 9661826 9661871 36
CY04B 3R-X 14484058 9662275 fr 5 57 9 4 51 54 | 3R 14484562 14484791 X 9661826 9661871 36
CY04B 3R-X 14484210 9662203 rr 1 0 0 0 33 41 | 3R 14484562 14484791 X 9661826 9661871 36
CY22B 2L-2L 7180051 12981704 rf 1 6 1 4 32 44 | 2L 12981742 12981783 2L 7179602 7179689 8
CY22B 2L-2L 7180051 12981704 rf 1 6 1 4 32 44 | 2L 12981743 12981774 2L 7180114 7180383 9
CY22B 2L-2L 10318583 13992117 ff 1 3 1 1 40 36 | 2L 13991135 13991628 2L 10319515 10319881 12
CY22B 2L-2L 10318828 13992267 fr 1 0 0 0 45 31 | 2L 13991135 13991628 2L 10319515 10319881 12
CY22B 2L-X 10107292 26584 rf 1 0 0 0 26 50 | 2L 10106693 10106738 X 26182 26209 4
CY22B 2L-X 10107418 25576 rf 1 1 1 0 32 44 | 2L 10106693 10106738 X 26182 26209 4
CY22B 2L-X 10107487 26837 rf 1 1 1 0 36 38 | 2L 10106693 10106738 X 26182 26209 4
CY22B 2R-2R 7002886 9895807 rf 1 55 0 60 29 45 | 2R 9895041 9895055 2R 7003552 7003598 5
CY22B 2R-2R 7002932 9895760 fr 32 48 15 55 38 52 | 2R 9895041 9895055 2R 7003552 7003598 5
CY22B 2R-2R 7002943 9895729 rr 5 5 0 36 42 56 | 2R 9895041 9895055 2R 7003552 7003598 5
CY22B 2R-2R 7003036 9895660 fr 2 48 3 0 25 53 | 2R 9895041 9895055 2R 7003552 7003598 5
CY22B 2R-2R 7003049 9895647 fr 1 0 0 0 24 50 | 2R 9895041 9895055 2R 7003552 7003598 5
CY22B 2R-2R 7003108 9895587 fr 1 48 0 41 24 50 | 2R 9895041 9895055 2R 7003552 7003598 5
CY22B 2R-2R 7003111 9895197 ff 2 0 0 1 28 52 | 2R 9895041 9895055 2R 7003552 7003598 5
CY22B 2R-2R 7003124 9895572 fr 1 48 0 36 44 30 | 2R 9895041 9895055 2R 7003552 7003598 5
CY22B 2R-2R 7003215 9895430 ff 1 0 0 11 29 45 | 2R 9895041 9895055 2R 7003552 7003598 5
CY22B 2R-2R 7003218 9895499 ff 2 0 0 24 33 49 | 2R 9895041 9895055 2R 7003552 7003598 5
CY22B 2R-2R 7003277 9895196 ff 1 0 0 34 29 45 | 2R 9895041 9895055 2R 7003552 7003598 5
CY22B 2R-2R 7003290 9895131 fr 40 48 10 8 48 56 | 2R 9895041 9895055 2R 7003552 7003598 5
CY22B 2R-2R 7003293 9895279 ff 3 0 0 10 46 34 | 2R 9895041 9895055 2R 7003552 7003598 5
CY22B 2R-2R 7003294 9895272 ff 1 0 0 11 46 28 | 2R 9895041 9895055 2R 7003552 7003598 5
CY22B 2R-2R 7003350 9895039 rf 3 55 0 16 48 54 | 2R 9895041 9895055 2R 7003552 7003598 5
CY22B 2R-2R 7003372 9895248 ff 1 0 0 1 24 50 | 2R 9895041 9895055 2R 7003552 7003598 5
CY22B 2R-2R 7003392 9895457 ff 1 0 0 0 40 36 | 2R 9895041 9895055 2R 7003552 7003598 5
CY22B 2R-2R 7004566 9896860 rr 1 0 0 0 42 34 | 2R 9895834 9895965 2R 7005269 7005426 5
CY22B 2R-2R 7004567 9896862 rr 1 0 0 0 38 36 | 2R 9895834 9895965 2R 7005269 7005426 5
CY22B 2R-2R 7004588 9896915 rr 2 5 1 10 32 56 | 2R 9895834 9895965 2R 7005269 7005426 5
CY22B 2R-2R 7004821 9896938 ff 2 0 0 79 53 29 | 2R 9895834 9895965 2R 7005269 7005426 5
CY22B 2R-2R 7005089 9896950 rr 1 5 1 3 48 26 | 2R 9895834 9895965 2R 7005269 7005426 5
CY22B 2R-2R 7005300 9896403 fr 6 48 2 4 48 40 | 2R 9895834 9895965 2R 7005269 7005426 5
CY22B 3L-3L 12893424 16184294 rr 1 0 0 90 40 36 | 3L 16183211 16183530 3L 12894033 12894257 20
CY22B 3L-3L 12893426 16184371 rr 1 0 0 80 25 49 | 3L 16183211 16183530 3L 12894033 12894257 20
CY22B 3L-3L 12893779 16183889 ff 1 0 0 0 32 44 | 3L 16183211 16183530 3L 12894033 12894257 20
CY22B 3L-3L 12893920 16183844 fr 1 430 0 15 25 51 | 3L 16183211 16183530 3L 12894033 12894257 20
CY22B 3L-3L 12894158 16184413 ff 1 13 1 0 27 49 | 3L 16183211 16183530 3L 12894033 12894257 20
CY22B 3L-3L 12895212 16183299 ff 1 13 0 15 47 27 | 3L 16183211 16183530 3L 12894033 12894257 20
CY22B 3L-3L 12895230 16183316 ff 1 0 0 0 51 25 | 3L 16183211 16183530 3L 12894033 12894257 20
CY22B 3L-4 14298914 301869 fr 1 2 0 0 24 52 | 3L 14299216 14299310 4 301628 301685 5
CY22B 3L-4 14299624 301305 rf 1 1 0 0 44 32 | 3L 14299216 14299310 4 301628 301685 5
CY22B 3L-X 834724 619892 rf 1 6 0 404 52 22 | 3L 835413 835769 X 620012 620267 45
CY22B 3L-X 835825 620035 rf 1 6 1 203 36 40 | 3L 835413 835769 X 620012 620267 45
CY22B 3R-3R 20649280 26747488 rf 1 0 0 72 45 29 | 3R 26747681 26747822 3R 20649606 20649627 4
CY22B 3R-3R 20649280 26747488 rf 1 0 0 72 45 29 | 3R 26748161 26748271 3R 20649602 20649624 4
CY22B 3R-3R 20649318 26747448 fr 1 0 1 66 52 24 | 3R 26747681 26747822 3R 20649606 20649627 4
CY22B 3R-3R 20649318 26747448 fr 1 0 1 66 52 24 | 3R 26748161 26748271 3R 20649602 20649624 4
CY21B3 2L-2L 4916043 10617328 fr 1 0 0 0 23 53 | 2L 10617107 10617190 2L 4915815 4915842 8
CY21B3 2L-2L 7179832 12981636 ff 1 0 0 0 46 28 | 2L 12981752 12981780 2L 7179446 7179686 6
CY21B3 2L-2L 7179955 12981800 rf 1 0 0 0 53 21 | 2L 12981752 12981780 2L 7179446 7179686 6
CY21B3 2L-2L 7180088 12981632 ff 1 0 0 3 38 38 | 2L 12981752 12981780 2L 7179446 7179686 6
CY21B3 2L-2L 7180312 12981712 ff 1 0 0 3 40 34 | 2L 12981752 12981780 2L 7179446 7179686 6
CY21B3 2L-2L 10318730 13992205 rr 1 1 0 30 53 23 | 2L 13992809 13993252 2L 10319703 10320110 18
CY21B3 2L-2L 10319059 13992589 fr 1 0 1 3 50 24 | 2L 13992809 13993252 2L 10319703 10320110 18
CY21B3 2L-2L 16257665 21237936 rf 3 0 0 0 38 42 | 2L 21237939 21237944 2L 16257750 16258184 4
CY21B3 2L-2R 21576128 4092651 fr 1 0 0 5 26 48 | 2L 21575937 21575996 2R 4092375 4092546 9
CY21B3 2L-X 10107106 26137 rf 2 0 0 1 37 40 | 2L 10107500 10107882 X 26389 26563 45
CY21B3 2L-X 10107235 25429 rf 1 0 0 0 39 37 | 2L 10107500 10107882 X 26389 26563 45
CY21B3 2L-X 10107267 26434 rf 1 0 0 0 39 37 | 2L 10107500 10107882 X 26389 26563 45
CY21B3 2L-X 10107410 26755 rf 1 0 1 1 27 49 | 2L 10107500 10107882 X 26389 26563 45
CY21B3 2L-X 21786633 20636818 rr 2 0 0 0 41 47 | 2L 21786256 21786363 X 20637057 20637258 9
CY21B3 2R-2R 7002932 9895760 fr 9 20 5 12 34 55 | 2R 9895037 9895053 2R 7002918 7002948 4
CY21B3 2R-2R 7002932 9895760 fr 9 20 5 12 34 55 | 2R 9895040 9895054 2R 7003559 7003644 5
CY21B3 2R-2R 7003025 9895628 fr 2 20 1 15 44 48 | 2R 9895037 9895053 2R 7002918 7002948 4
CY21B3 2R-2R 7003025 9895628 fr 2 20 1 15 44 48 | 2R 9895040 9895054 2R 7003559 7003644 5
CY21B3 2R-2R 7003181 9895624 ff 1 0 0 3 25 49 | 2R 9895037 9895053 2R 7002918 7002948 4
CY21B3 2R-2R 7003181 9895624 ff 1 0 0 3 25 49 | 2R 9895040 9895054 2R 7003559 7003644 5
CY21B3 2R-2R 7003243 9895180 rf 5 40 5 8 53 30 | 2R 9895037 9895053 2R 7002918 7002948 4
CY21B3 2R-2R 7003243 9895180 rf 5 40 5 8 53 30 | 2R 9895040 9895054 2R 7003559 7003644 5
CY21B3 2R-2R 7003274 9895149 rf 12 40 5 4 36 54 | 2R 9895037 9895053 2R 7002918 7002948 4
CY21B3 2R-2R 7003274 9895149 rf 12 40 5 4 36 54 | 2R 9895040 9895054 2R 7003559 7003644 5
CY21B3 2R-2R 7003290 9895131 fr 24 20 7 6 51 53 | 2R 9895037 9895053 2R 7002918 7002948 4
CY21B3 2R-2R 7003290 9895131 fr 24 20 7 6 51 53 | 2R 9895040 9895054 2R 7003559 7003644 5
CY21B3 2R-2R 7003350 9895039 rf 2 40 0 5 48 54 | 2R 9895037 9895053 2R 7002918 7002948 4
CY21B3 2R-2R 7003350 9895039 rf 2 40 0 5 48 54 | 2R 9895040 9895054 2R 7003559 7003644 5
CY21B3 2R-2R 7003986 9901858 rf 1 40 0 3 52 24 | 2R 9901806 9901948 2R 7004094 7004474 42
CY21B3 2R-2R 7003986 9901858 rf 1 40 0 3 52 24 | 2R 9901809 9901911 2R 7003444 7003748 10
CY21B3 2R-2R 7004430 9897187 rr 2 1 0 3 39 37 | 2R 9895740 9896323 2R 7005052 7005441 21
CY21B3 2R-2R 7004432 9897190 rr 1 0 0 0 31 43 | 2R 9895740 9896323 2R 7005052 7005441 21
CY21B3 2R-2R 7004438 9897120 rr 1 1 0 5 28 48 | 2R 9895740 9896323 2R 7005052 7005441 21
CY21B3 2R-2R 7004441 9897323 rr 1 1 0 2 53 23 | 2R 9895740 9896323 2R 7005052 7005441 21
CY21B3 2R-2R 7004523 9897267 rr 1 1 0 5 54 22 | 2R 9895740 9896323 2R 7005052 7005441 21
CY21B3 2R-2R 7004546 9897187 rf 2 40 0 26 44 48 | 2R 9895740 9896323 2R 7005052 7005441 21
CY21B3 2R-2R 7004588 9896915 rr 1 0 0 0 32 44 | 2R 9895740 9896323 2R 7005052 7005441 21
CY21B3 2R-2R 7004602 9897129 fr 1 20 0 26 25 51 | 2R 9895740 9896323 2R 7005052 7005441 21
CY21B3 2R-2R 7004622 9896999 rr 1 1 0 3 27 47 | 2R 9895740 9896323 2R 7005052 7005441 21
CY21B3 2R-2R 7004646 9896900 rr 1 1 1 5 22 54 | 2R 9895740 9896323 2R 7005052 7005441 21
CY21B3 2R-2R 7004646 9897110 rr 2 1 1 12 37 54 | 2R 9895740 9896323 2R 7005052 7005441 21
CY21B3 2R-2R 7004662 9897099 ff 1 0 0 21 21 53 | 2R 9895740 9896323 2R 7005052 7005441 21
CY21B3 2R-2R 7004673 9897111 rr 1 1 0 40 31 45 | 2R 9895740 9896323 2R 7005052 7005441 21
CY21B3 2R-2R 7004685 9897056 fr 3 20 0 49 44 47 | 2R 9895740 9896323 2R 7005052 7005441 21
CY21B3 2R-2R 7004745 9896996 fr 4 20 0 24 46 33 | 2R 9895740 9896323 2R 7005052 7005441 21
CY21B3 2R-2R 7004762 9897113 rr 1 1 0 46 52 24 | 2R 9895740 9896323 2R 7005052 7005441 21
CY21B3 2R-2R 7004771 9897112 rr 1 0 0 0 31 43 | 2R 9895740 9896323 2R 7005052 7005441 21
CY21B3 2R-2R 7004775 9896968 rf 5 40 1 64 46 33 | 2R 9895740 9896323 2R 7005052 7005441 21
CY21B3 2R-2R 7004797 9896912 rr 1 0 0 0 34 40 | 2R 9895740 9896323 2R 7005052 7005441 21
CY21B3 2R-2R 7004824 9897120 rr 2 0 0 0 51 32 | 2R 9895740 9896323 2R 7005052 7005441 21
CY21B3 2R-2R 7004866 9897152 rr 1 0 0 0 30 44 | 2R 9895740 9896323 2R 7005052 7005441 21
CY21B3 2R-2R 7005300 9896403 fr 2 20 0 2 48 28 | 2R 9895740 9896323 2R 7005052 7005441 21
CY21B3 3L-3L 12892948 16184821 fr 42 725 31 107 45 53 | 3L 16184260 16184310 3L 12892758 12892913 7
CY21B3 3L-3L 12893094 16184615 ff 1 0 0 0 49 25 | 3L 16184260 16184310 3L 12892758 12892913 7
CY21B3 3L-3L 12893110 16184528 ff 1 0 0 0 45 31 | 3L 16184260 16184310 3L 12892758 12892913 7
CY21B3 3L-3L 12893249 16184362 ff 1 0 0 0 49 25 | 3L 16184260 16184310 3L 12892758 12892913 7
CY21B3 3L-3L 12893269 16184551 ff 1 0 0 0 40 36 | 3L 16184260 16184310 3L 12892758 12892913 7
CY21B3 3L-3L 12893404 16184367 rf 2 530 2 141 51 29 | 3L 16184260 16184310 3L 12892758 12892913 7
CY21B3 3L-3L 12893436 16184024 ff 2 12 2 108 45 44 | 3L 16184260 16184310 3L 12892758 12892913 7
CY21B3 3L-3L 12893482 16184170 ff 1 12 0 133 31 45 | 3L 16184260 16184310 3L 12892758 12892913 7
CY21B3 3L-3L 12893484 16184075 ff 1 12 1 91 48 26 | 3L 16184260 16184310 3L 12892758 12892913 7
CY21B3 3L-3L 12893511 16184254 rf 1 530 0 116 28 48 | 3L 16184260 16184310 3L 12892758 12892913 7
CY21B3 3L-3L 12893909 16184013 ff 1 0 0 0 28 46 | 3L 16184260 16184310 3L 12892758 12892913 7
CY21B3 3L-X 454798 3428681 ff 1 0 0 1 43 31 | X 3428621 3428855 3L 454527 455001 42
CY21B3 3L-X 835384 619979 rf 1 2 1 3 50 26 | 3L 835322 835772 X 619994 620427 78
CY21B3 3L-X 835853 619974 fr 1 0 0 0 36 38 | 3L 835322 835772 X 619994 620427 78
CY21B3 3L-X 835869 619987 fr 1 0 0 0 48 28 | 3L 835322 835772 X 619994 620427 78
CY21B3 3R-X 14483672 9662872 rr 2 0 0 0 44 44 | 3R 14484585 14484868 X 9661821 9661873 14
CY21B3 3R-X 14484058 9662275 fr 2 8 1 4 50 41 | 3R 14484585 14484868 X 9661821 9661873 14
CY21B3 3R-X 14484172 9662163 rf 2 7 0 0 51 27 | 3R 14484585 14484868 X 9661821 9661873 14
CY21B3 3R-X 14484264 9662129 rr 1 0 0 0 38 38 | 3R 14484585 14484868 X 9661821 9661873 14
CY21B3 3R-X 14484278 9662380 fr 1 0 0 0 45 31 | 3R 14484585 14484868 X 9661821 9661873 14
CY21B3 3R-X 14484373 9661930 ff 1 0 0 0 48 26 | 3R 14484585 14484868 X 9661821 9661873 14
CY21B3 3R-X 14484500 9661863 rf 1 7 1 0 32 42 | 3R 14484585 14484868 X 9661821 9661873 14
CY28A4 2L-2L 5435564 13247934 fr 1 0 1 19 31 45 | 2L 13246986 13247754 2L 5435633 5436212 88
CY28A4 2L-2L 5435978 13247517 rf 1 0 1 11 26 48 | 2L 13246986 13247754 2L 5435633 5436212 88
CY28A4 2L-2L 5436046 13247513 ff 3 2 1 1 33 46 | 2L 13246986 13247754 2L 5435633 5436212 88
CY28A4 2L-2L 5436052 13247491 rr 3 0 0 0 45 53 | 2L 13246986 13247754 2L 5435633 5436212 88
CY28A4 2L-2L 8690486 11747771 rf 4 0 0 4 53 44 | 2L 11747374 11748000 2L 8690296 8690514 5
CY28A4 2L-2L 8690577 11747678 fr 3 0 2 0 42 43 | 2L 11747374 11748000 2L 8690296 8690514 5
CY28A4 2L-2L 8690820 11747632 ff 1 1 0 0 31 43 | 2L 11747374 11748000 2L 8690296 8690514 5
CY28A4 2L-2L 10319170 13992278 fr 1 0 1 6 47 29 | 2L 13992893 13992953 2L 10320058 10320088 6
CY28A4 2L-2L 11133513 18551315 fr 1 0 1 0 34 42 | 2L 18551397 18551811 2L 11134037 11134091 4
CY28A4 2L-2L 11133523 18551198 fr 1 0 0 0 37 39 | 2L 18551397 18551811 2L 11134037 11134091 4
CY28A4 2L-3R 15054387 9314728 rf 2 0 0 0 25 49 | 2L 15053905 15054535 3R 9314604 9314615 6
CY28A4 2L-4 21577084 1274156 rf 1 7 2 24 53 23 | 2L 21577085 21577239 4 1274205 1274282 35
CY28A4 2L-X 10107098 26417 rf 1 0 0 0 31 43 | 2L 10106279 10106742 X 25966 26202 12
CY28A4 2L-X 10107098 26417 rf 1 0 0 0 31 43 | 2L 10107580 10107699 X 26362 26560 18
CY28A4 2L-X 10107115 26433 rf 1 0 1 1 28 46 | 2L 10106279 10106742 X 25966 26202 12
CY28A4 2L-X 10107115 26433 rf 1 0 1 1 28 46 | 2L 10107580 10107699 X 26362 26560 18
CY28A4 2L-X 10107233 26603 rf 1 0 2 4 23 51 | 2L 10106279 10106742 X 25966 26202 12
CY28A4 2L-X 10107233 26603 rf 1 0 2 4 23 51 | 2L 10107580 10107699 X 26362 26560 18
CY28A4 2L-X 10107239 26421 rf 1 0 0 1 45 31 | 2L 10106279 10106742 X 25966 26202 12
CY28A4 2L-X 10107239 26421 rf 1 0 0 1 45 31 | 2L 10107580 10107699 X 26362 26560 18
CY28A4 2L-X 10107267 26434 rf 4 0 1 10 53 27 | 2L 10106279 10106742 X 25966 26202 12
CY28A4 2L-X 10107267 26434 rf 4 0 1 10 53 27 | 2L 10107580 10107699 X 26362 26560 18
CY28A4 2L-X 10107285 26402 rf 3 0 1 1 35 45 | 2L 10106279 10106742 X 25966 26202 12
CY28A4 2L-X 10107285 26402 rf 3 0 1 1 35 45 | 2L 10107580 10107699 X 26362 26560 18
CY28A4 2L-X 10107287 25554 rf 1 0 0 1 25 49 | 2L 10106279 10106742 X 25966 26202 12
CY28A4 2L-X 10107287 25554 rf 1 0 0 1 25 49 | 2L 10107580 10107699 X 26362 26560 18
CY28A4 2L-X 10107290 26858 rf 1 0 0 1 26 48 | 2L 10106279 10106742 X 25966 26202 12
CY28A4 2L-X 10107290 26858 rf 1 0 0 1 26 48 | 2L 10107580 10107699 X 26362 26560 18
CY28A4 2L-X 10107412 26747 rf 1 0 0 1 43 33 | 2L 10106279 10106742 X 25966 26202 12
CY28A4 2L-X 10107412 26747 rf 1 0 0 1 43 33 | 2L 10107580 10107699 X 26362 26560 18
CY28A4 2L-X 10107413 26529 rf 1 0 0 2 49 27 | 2L 10106279 10106742 X 25966 26202 12
CY28A4 2L-X 10107413 26529 rf 1 0 0 2 49 27 | 2L 10107580 10107699 X 26362 26560 18
CY28A4 2L-X 10107418 26558 rf 1 0 1 0 31 43 | 2L 10106279 10106742 X 25966 26202 12
CY28A4 2L-X 10107418 26558 rf 1 0 1 0 31 43 | 2L 10107580 10107699 X 26362 26560 18
CY28A4 2L-X 10107419 26747 rf 1 0 2 1 30 46 | 2L 10106279 10106742 X 25966 26202 12
CY28A4 2L-X 10107419 26747 rf 1 0 2 1 30 46 | 2L 10107580 10107699 X 26362 26560 18
CY28A4 2L-X 10107422 26620 rf 2 0 3 6 27 49 | 2L 10106279 10106742 X 25966 26202 12
CY28A4 2L-X 10107422 26620 rf 2 0 3 6 27 49 | 2L 10107580 10107699 X 26362 26560 18
CY28A4 2L-X 10107426 26464 rf 1 0 1 1 27 49 | 2L 10106279 10106742 X 25966 26202 12
CY28A4 2L-X 10107426 26464 rf 1 0 1 1 27 49 | 2L 10107580 10107699 X 26362 26560 18
CY28A4 2L-X 10107436 26647 rf 1 0 0 0 24 52 | 2L 10106279 10106742 X 25966 26202 12
CY28A4 2L-X 10107436 26647 rf 1 0 0 0 24 52 | 2L 10107580 10107699 X 26362 26560 18
CY28A4 2L-X 10107476 26606 rf 1 0 1 1 24 52 | 2L 10106279 10106742 X 25966 26202 12
CY28A4 2L-X 10107476 26606 rf 1 0 1 1 24 52 | 2L 10107580 10107699 X 26362 26560 18
CY28A4 2L-X 21785767 21225703 rf 1 0 0 2 24 50 | 2L 21785822 21785844 X 21225699 21225758 4
CY28A4 2L-X 21786776 20636664 fr 3 3 0 0 51 56 | 2L 21786268 21786347 X 20636878 20637117 27
CY28A4 2L-X 21787346 20636118 fr 1 3 0 2 34 42 | 2L 21786268 21786347 X 20636878 20637117 27
CY28A4 2R-3L 2386655 16508646 rf 1 0 0 0 43 31 | 3L 16508555 16508641 2R 2386742 2387326 50
CY28A4 3L-3L 10513774 19303641 fr 3 1 3 0 41 50 | 3L 19303417 19303443 3L 10513856 10513937 7
CY28A4 3L-3L 12893254 16184482 rr 1 0 0 0 45 29 | 3L 16183421 16183526 3L 12894029 12894254 26
CY28A4 3L-3L 12893279 16183762 ff 1 0 0 0 39 37 | 3L 16183421 16183526 3L 12894029 12894254 26
CY28A4 3L-3L 12893443 16184204 ff 1 48 0 219 38 36 | 3L 16183421 16183526 3L 12894029 12894254 26
CY28A4 3L-3L 12893464 16184248 ff 1 48 1 362 48 28 | 3L 16183421 16183526 3L 12894029 12894254 26
CY28A4 3L-3L 12893474 16184092 ff 2 48 3 251 25 53 | 3L 16183421 16183526 3L 12894029 12894254 26
CY28A4 3L-3L 12893482 16184170 ff 1 48 1 323 55 21 | 3L 16183421 16183526 3L 12894029 12894254 26
CY28A4 3L-3L 12893527 16184077 ff 1 48 0 173 37 37 | 3L 16183421 16183526 3L 12894029 12894254 26
CY28A4 3L-3L 12893528 16184159 ff 1 0 0 0 45 29 | 3L 16183421 16183526 3L 12894029 12894254 26
CY28A4 3L-3L 12893528 16184181 ff 1 48 1 333 36 40 | 3L 16183421 16183526 3L 12894029 12894254 26
CY28A4 3L-3L 12893612 16184181 ff 1 0 0 0 41 35 | 3L 16183421 16183526 3L 12894029 12894254 26
CY28A4 3L-3L 12893619 16183478 ff 1 48 0 115 35 39 | 3L 16183421 16183526 3L 12894029 12894254 26
CY28A4 3L-3L 12893642 16184190 ff 2 48 1 342 43 33 | 3L 16183421 16183526 3L 12894029 12894254 26
CY28A4 3L-3L 12893651 16184266 ff 2 0 0 0 46 31 | 3L 16183421 16183526 3L 12894029 12894254 26
CY28A4 3L-3L 12893655 16184271 ff 1 0 0 0 38 36 | 3L 16183421 16183526 3L 12894029 12894254 26
CY28A4 3L-3L 12893777 16183931 ff 1 0 0 0 34 42 | 3L 16183421 16183526 3L 12894029 12894254 26
CY28A4 3L-3L 12893782 16183940 ff 1 0 0 0 46 28 | 3L 16183421 16183526 3L 12894029 12894254 26
CY28A4 3L-3L 12893928 16183722 ff 1 0 0 0 27 47 | 3L 16183421 16183526 3L 12894029 12894254 26
CY28A4 3L-3L 12893938 16183917 ff 2 0 0 0 27 53 | 3L 16183421 16183526 3L 12894029 12894254 26
CY28A4 3L-3L 12893943 16184179 ff 1 48 1 179 28 46 | 3L 16183421 16183526 3L 12894029 12894254 26
CY28A4 3L-3L 12894019 16184273 ff 1 48 1 83 37 37 | 3L 16183421 16183526 3L 12894029 12894254 26
CY28A4 3L-3L 12894082 16183923 ff 1 0 0 0 26 50 | 3L 16183421 16183526 3L 12894029 12894254 26
CY28A4 3L-3L 12894264 16183627 ff 1 48 0 55 21 55 | 3L 16183421 16183526 3L 12894029 12894254 26
CY28A4 3L-3L 12894281 16183639 ff 2 48 0 125 33 56 | 3L 16183421 16183526 3L 12894029 12894254 26
CY28A4 3L-3L 12894285 16183383 ff 1 48 1 118 28 46 | 3L 16183421 16183526 3L 12894029 12894254 26
CY28A4 3L-3L 12894439 16183658 ff 2 0 0 0 46 36 | 3L 16183421 16183526 3L 12894029 12894254 26
CY28A4 3L-3L 12894779 16183508 fr 1 1394 1 73 20 56 | 3L 16183421 16183526 3L 12894029 12894254 26
CY28A4 3L-3L 12894863 16183206 ff 1 48 0 62 47 29 | 3L 16183421 16183526 3L 12894029 12894254 26
CY28A4 3L-3L 12894874 16183367 ff 1 48 0 108 47 29 | 3L 16183421 16183526 3L 12894029 12894254 26
CY28A4 3L-3L 12894878 16183449 ff 1 0 0 0 33 43 | 3L 16183421 16183526 3L 12894029 12894254 26
CY28A4 3L-3L 12894879 16183221 ff 1 0 0 0 55 21 | 3L 16183421 16183526 3L 12894029 12894254 26
CY28A4 3L-3L 12894886 16183458 ff 2 48 0 144 35 48 | 3L 16183421 16183526 3L 12894029 12894254 26
CY28A4 3L-3L 12894891 16183440 ff 2 0 0 0 45 34 | 3L 16183421 16183526 3L 12894029 12894254 26
CY28A4 3L-3L 12895017 16183365 rr 1 0 0 0 28 46 | 3L 16183421 16183526 3L 12894029 12894254 26
CY28A4 3L-3L 12895057 16183401 ff 1 48 2 84 32 42 | 3L 16183421 16183526 3L 12894029 12894254 26
CY28A4 3L-3L 12895215 16183112 ff 2 48 0 31 45 29 | 3L 16183421 16183526 3L 12894029 12894254 26
CY28A4 3L-4 14299620 301309 rf 1 0 1 0 23 51 | 3L 14298564 14298834 4 301631 301808 11
CY28A4 3L-4 14299620 301309 rf 1 0 1 0 23 51 | 3L 14299220 14299496 4 301630 301763 13
CY28A4 3L-X 834724 619892 rf 1 1 1 254 40 36 | 3L 835579 835765 X 619995 620202 59
CY28A4 3L-X 835767 619901 rf 2 1 1 117 51 29 | 3L 835579 835765 X 619995 620202 59
CY28A4 3L-X 835831 620025 rf 1 1 0 110 44 30 | 3L 835579 835765 X 619995 620202 59
CY28A4 3R-3R 7949835 18388285 rr 1 0 0 1 36 38 | 3R 18386910 18387480 3R 7950348 7950374 11
CY28A4 3R-3R 20649209 26747611 rr 1 0 0 89 45 31 | 3R 26747734 26747807 3R 20649604 20649628 4
CY28A4 X-X 614767 2638935 rf 2 4 0 0 50 37 | X 2638262 2638306 X 615220 615239 5
CY28A4 X-X 615259 2638577 fr 2 1 4 38 21 55 | X 2638262 2638306 X 615220 615239 5
CY28A4 X-X 2107203 3129741 rf 5 0 7 1 481692 40 | X 3129690 3129790 X 2108031 2108068 13
CY20A 2L-2L 7179495 12981709 ff 1 1 0 16 47 27 | 2L 12981742 12981754 2L 7179665 7179772 8
CY20A 2L-2L 7179495 12981709 ff 1 1 0 16 47 27 | 2L 12981746 12981758 2L 7180126 7180237 8
CY20A 2L-2L 7179507 12981933 ff 1 1 1 15 52 22 | 2L 12981742 12981754 2L 7179665 7179772 8
CY20A 2L-2L 7179507 12981933 ff 1 1 1 15 52 22 | 2L 12981746 12981758 2L 7180126 7180237 8
CY20A 2L-2L 7179720 12981982 ff 1 1 0 5 46 30 | 2L 12981742 12981754 2L 7179665 7179772 8
CY20A 2L-2L 7179720 12981982 ff 1 1 0 5 46 30 | 2L 12981746 12981758 2L 7180126 7180237 8
CY20A 2L-2L 8691101 11747149 fr 1 0 1 0 33 41 | 2L 11747629 11748075 2L 8690310 8690321 6
CY20A 2L-2R 4600525 21138196 rf 1 0 0 15 37 39 | 2R 21137929 21138367 2L 4600750 4600799 39
CY20A 2L-2R 4600714 21138332 fr 2 3 1 12 27 47 | 2R 21137929 21138367 2L 4600750 4600799 39
CY20A 2L-2R 4600805 21138243 rf 1 0 1 3 31 45 | 2R 21137929 21138367 2L 4600750 4600799 39
CY20A 2L-3L 13187737 15886100 fr 1 0 0 0 26 50 | 3L 15885855 15885887 2L 13187678 13187938 10
CY20A 2L-3L 13187737 15886100 fr 1 0 0 0 26 50 | 3L 15885866 15885896 2L 13187128 13187277 23
CY20A 2L-3R 20694943 982799 fr 2 4 0 1 39 35 | 2L 20694607 20695016 3R 982753 982774 10
CY20A 2L-X 10107093 26701 rf 1 0 0 0 49 25 | 2L 10106500 10106762 X 26136 26217 18
CY20A 2L-X 10107245 26210 rf 1 0 1 0 28 46 | 2L 10106500 10106762 X 26136 26217 18
CY20A 2R-2R 7003117 9895537 ff 1 0 1 1 30 46 | 2R 9895036 9895052 2R 7003451 7003572 7
CY20A 2R-2R 7003117 9895537 ff 1 0 1 1 30 46 | 2R 9895040 9895053 2R 7002792 7002951 5
CY20A 2R-2R 7003274 9895149 rf 40 12 12 2 44 54 | 2R 9895036 9895052 2R 7003451 7003572 7
CY20A 2R-2R 7003274 9895149 rf 40 12 12 2 44 54 | 2R 9895040 9895053 2R 7002792 7002951 5
CY20A 2R-2R 7003290 9895131 fr 25 9 16 2 45 52 | 2R 9895036 9895052 2R 7003451 7003572 7
CY20A 2R-2R 7003290 9895131 fr 25 9 16 2 45 52 | 2R 9895040 9895053 2R 7002792 7002951 5
CY20A 2R-2R 7003293 9895279 ff 1 0 0 0 26 48 | 2R 9895036 9895052 2R 7003451 7003572 7
CY20A 2R-2R 7003293 9895279 ff 1 0 0 0 26 48 | 2R 9895040 9895053 2R 7002792 7002951 5
CY20A 2R-2R 7003305 9895291 ff 2 0 2 3 39 43 | 2R 9895036 9895052 2R 7003451 7003572 7
CY20A 2R-2R 7003305 9895291 ff 2 0 2 3 39 43 | 2R 9895040 9895053 2R 7002792 7002951 5
CY20A 2R-2R 7003445 9895063 ff 1 0 0 2 33 41 | 2R 9895036 9895052 2R 7003451 7003572 7
CY20A 2R-2R 7003445 9895063 ff 1 0 0 2 33 41 | 2R 9895040 9895053 2R 7002792 7002951 5
CY20A 2R-2R 7003809 9902185 fr 3 9 0 0 51 44 | 2R 9901802 9901940 2R 7003704 7004287 66
CY20A 2R-2R 7003876 9902153 ff 1 0 0 2 41 33 | 2R 9901802 9901940 2R 7003704 7004287 66
CY20A 2R-2R 7004098 9897211 rr 1 0 0 0 49 25 | 2R 9896249 9896342 2R 7005053 7005100 25
CY20A 2R-2R 7004408 9897227 rr 3 0 0 0 52 49 | 2R 9896249 9896342 2R 7005053 7005100 25
CY20A 2R-2R 7004410 9897228 rr 1 0 0 0 32 42 | 2R 9896249 9896342 2R 7005053 7005100 25
CY20A 2R-2R 7004418 9897239 rr 3 2 0 5 53 41 | 2R 9896249 9896342 2R 7005053 7005100 25
CY20A 2R-2R 7004428 9897110 rr 5 2 0 26 50 49 | 2R 9896249 9896342 2R 7005053 7005100 25
CY20A 2R-2R 7004430 9897187 rr 2 2 0 14 49 37 | 2R 9896249 9896342 2R 7005053 7005100 25
CY20A 2R-2R 7004436 9897205 rr 1 2 0 8 23 51 | 2R 9896249 9896342 2R 7005053 7005100 25
CY20A 2R-2R 7004441 9897185 rr 3 2 0 10 43 45 | 2R 9896249 9896342 2R 7005053 7005100 25
CY20A 2R-2R 7004457 9897202 rr 1 2 0 10 25 51 | 2R 9896249 9896342 2R 7005053 7005100 25
CY20A 2R-2R 7004516 9897260 rr 1 2 0 4 40 34 | 2R 9896249 9896342 2R 7005053 7005100 25
CY20A 2R-2R 7004545 9897186 fr 1 9 0 22 37 39 | 2R 9896249 9896342 2R 7005053 7005100 25
CY20A 2R-2R 7004569 9897199 rr 1 2 0 4 29 45 | 2R 9896249 9896342 2R 7005053 7005100 25
CY20A 2R-2R 7004592 9897159 rr 1 2 0 4 34 40 | 2R 9896249 9896342 2R 7005053 7005100 25
CY20A 2R-2R 7004646 9897110 rr 2 2 0 28 45 54 | 2R 9896249 9896342 2R 7005053 7005100 25
CY20A 2R-2R 7004646 9897123 rr 1 2 0 26 25 49 | 2R 9896249 9896342 2R 7005053 7005100 25
CY20A 2R-2R 7004652 9897028 ff 1 0 0 26 29 47 | 2R 9896249 9896342 2R 7005053 7005100 25
CY20A 2R-2R 7004665 9897112 rr 1 2 0 34 41 33 | 2R 9896249 9896342 2R 7005053 7005100 25
CY20A 2R-2R 7004685 9897056 fr 3 9 0 48 24 52 | 2R 9896249 9896342 2R 7005053 7005100 25
CY20A 2R-2R 7004694 9897066 rr 1 2 0 8 37 37 | 2R 9896249 9896342 2R 7005053 7005100 25
CY20A 2R-2R 7004771 9897112 rr 2 2 1 60 35 45 | 2R 9896249 9896342 2R 7005053 7005100 25
CY20A 2R-2R 7005300 9896403 fr 1 9 0 1 49 27 | 2R 9896249 9896342 2R 7005053 7005100 25
CY20A 2R-3R 11877951 25255495 fr 5 0 0 0 54 55 | 3R 25255421 25255429 2R 11877637 11877752 8
CY20A 3L-4 14298890 301853 rr 1 0 0 0 53 21 | 3L 14298778 14298829 4 301653 301681 4
CY20A 3L-4 14298890 301853 rr 1 0 0 0 53 21 | 3L 14299214 14299358 4 301629 301805 5
CY20A 3L-X 834719 619886 rf 1 2 1 149 51 23 | 3L 835483 835769 X 619997 620411 87
CY20A 3R-X 14484098 9662229 fr 4 5 1 5 37 53 | 3R 14484665 14484948 X 9661821 9661895 8
CY20A 3R-X 14484476 9661874 rf 1 5 0 0 45 31 | 3R 14484665 14484948 X 9661821 9661895 8
CY20A 3R-X 27678228 12649110 fr 1 0 1 0 21 53 | 3R 27678230 27678237 X 12649157 12649165 6
CY20A 3R-X 27678308 12649110 fr 1 0 1 0 21 53 | 3R 27678230 27678237 X 12649157 12649165 6
CY08A 2L-3L 13187525 15885643 rf 1 0 0 0 27 49 | 3L 15885858 15885931 2L 13186973 13187267 12
CY08A 2L-3L 13187525 15885643 rf 1 0 0 0 27 49 | 3L 15885873 15886032 2L 13187689 13188026 5
CY08A 2L-3R 20694943 982799 fr 1 0 0 0 43 31 | 2L 20694372 20694827 3R 982755 982777 8
CY08A 2L-X 2071699 4603444 rr 1 0 0 0 37 37 | X 4603348 4603386 2L 2071831 2072121 7
CY08A 2L-X 10107228 26230 rr 2 4 1 11 24 52 | 2L 10106228 10106632 X 25970 26151 7
CY08A 2L-X 10107228 26230 rr 2 4 1 11 24 52 | 2L 10107483 10107711 X 26373 26556 39
CY08A 2L-X 10107239 26421 rf 1 0 0 0 35 39 | 2L 10106228 10106632 X 25970 26151 7
CY08A 2L-X 10107239 26421 rf 1 0 0 0 35 39 | 2L 10107483 10107711 X 26373 26556 39
CY08A 2L-X 10107242 25350 rf 1 0 0 1 54 22 | 2L 10106228 10106632 X 25970 26151 7
CY08A 2L-X 10107287 25554 rf 1 0 1 3 32 42 | 2L 10106228 10106632 X 25970 26151 7
CY08A 2L-X 10107287 25554 rf 1 0 1 3 32 42 | 2L 10107483 10107711 X 26373 26556 39
CY08A 2L-X 10107453 26642 fr 1 0 0 5 25 51 | 2L 10106228 10106632 X 25970 26151 7
CY08A 2L-X 10107453 26642 fr 1 0 0 5 25 51 | 2L 10107483 10107711 X 26373 26556 39
CY08A 2L-X 21786779 20636698 fr 3 11 1 0 43 52 | 2L 21786284 21786418 X 20636900 20637301 11
CY08A 2R-2R 954476 5898711 fr 2 0 0 0 56 44 | 2R 5898176 5898661 2R 954197 954429 68
CY08A 2R-2R 7002932 9895760 fr 8 10 6 26 35 53 | 2R 9895000 9895051 2R 7003350 7003541 4
CY08A 2R-2R 7002943 9895729 rr 1 1 0 24 30 46 | 2R 9895000 9895051 2R 7003350 7003541 4
CY08A 2R-2R 7003025 9895628 fr 5 10 3 9 44 53 | 2R 9895000 9895051 2R 7003350 7003541 4
CY08A 2R-2R 7003065 9895631 fr 1 10 1 9 42 32 | 2R 9895000 9895051 2R 7003350 7003541 4
CY08A 2R-2R 7003243 9895180 rf 35 39 25 23 56 45 | 2R 9895000 9895051 2R 7003350 7003541 4
CY08A 2R-2R 7003275 9895658 ff 1 0 0 27 39 37 | 2R 9895000 9895051 2R 7003350 7003541 4
CY08A 2R-2R 7003290 9895131 fr 59 10 14 13 51 56 | 2R 9895000 9895051 2R 7003350 7003541 4
CY08A 2R-2R 7003293 9895279 ff 1 0 0 20 33 41 | 2R 9895000 9895051 2R 7003350 7003541 4
CY08A 2R-2R 7003350 9895039 rf 1 39 1 29 50 24 | 2R 9895000 9895051 2R 7003350 7003541 4
CY08A 2R-2R 7003390 9895761 ff 1 0 0 0 32 42 | 2R 9895000 9895051 2R 7003350 7003541 4
CY08A 2R-2R 7003487 9902825 fr 1 10 0 0 31 43 | 2R 9901851 9901971 2R 7003458 7004198 29
CY08A 2R-2R 7003613 9902653 rf 1 39 0 8 35 39 | 2R 9901851 9901971 2R 7003458 7004198 29
CY08A 2R-2R 7003613 9902701 rf 1 39 0 6 26 50 | 2R 9901851 9901971 2R 7003458 7004198 29
CY08A 2R-2R 7003984 9901975 fr 4 10 3 2 50 47 | 2R 9901851 9901971 2R 7003458 7004198 29
CY08A 2R-2R 7004001 9901852 rf 1 39 2 7 53 23 | 2R 9901851 9901971 2R 7003458 7004198 29
CY08A 2R-2R 7005477 9896326 fr 1 10 1 17 38 38 | 2R 9895567 9895919 2R 7005221 7005450 13
CY08A 3L-4 14299261 301368 rr 1 0 0 4 24 50 | 3L 14298403 14298833 4 301614 301781 7
CY08A 3L-4 14299261 301368 rr 1 0 0 4 24 50 | 3L 14299318 14299549 4 301614 301659 5
CY08A 3L-X 454343 3429265 fr 1 0 1 0 38 38 | X 3428620 3429082 3L 454166 455003 51
CY08A 3R-3R 7950638 18387416 rf 1 84 1 8 45 29 | 3R 18387758 18387967 3R 7949357 7950285 16
CY08A 3R-X 14483936 9662420 ff 1 0 0 0 29 45 | 3R 14484673 14484943 X 9661867 9661871 4
CY17C 2L-2L 2810013 5717698 rf 9 1 4 4 54 48 | 2L 5717693 5718110 2L 2810011 2810533 50
CY17C 2L-3L 13187756 15886613 rr 1 0 1 0 36 38 | 3L 15885867 15886008 2L 13187036 13187298 12
CY17C 2L-X 10107115 26884 rf 1 0 0 0 26 50 | 2L 10107514 10107905 X 26378 26552 25
CY17C 2L-X 10107418 25576 rf 1 0 1 0 28 46 | 2L 10107514 10107905 X 26378 26552 25
CY17C 2L-X 10107425 26619 rf 1 0 1 3 24 50 | 2L 10107514 10107905 X 26378 26552 25
CY17C 2L-X 10107437 25631 rf 1 0 0 0 24 50 | 2L 10107514 10107905 X 26378 26552 25
CY17C 2L-X 10107488 27142 rr 1 1 1 1 35 39 | 2L 10107514 10107905 X 26378 26552 25
CY17C 2R-2R 7003984 9901975 fr 1 8 0 6 49 25 | 2R 9901897 9901941 2R 7003415 7003710 4
CY17C 2R-2R 7003984 9901975 fr 1 8 0 6 49 25 | 2R 9901898 9901953 2R 7004062 7004222 14
CY17C 2R-2R 7004032 9901810 fr 1 8 0 1 23 53 | 2R 9901897 9901941 2R 7003415 7003710 4
CY17C 2R-2R 7004032 9901810 fr 1 8 0 1 23 53 | 2R 9901898 9901953 2R 7004062 7004222 14
CY17C 2R-2R 7005214 9896555 rf 1 40 0 1 53 23 | 2R 9895738 9895899 2R 7005294 7005449 15
CY17C 2R-2R 7005405 9896381 rf 2 40 0 7 51 23 | 2R 9895738 9895899 2R 7005294 7005449 15
CY17C 3L-4 14299620 301309 rf 1 0 0 0 45 29 | 3L 14298386 14299357 4 301628 301767 10
CY17C 3L-X 835721 619964 rf 1 4 1 261 26 48 | 3L 835264 835774 X 619952 620434 61
CY17C 3R-3R 20649559 26748313 ff 1 0 1 19 27 47 | 3R 26748187 26748343 3R 20649619 20649632 5
